# Supplementary material for: Development of diagnostic SNP markers for quality assurance and control in sweetpotato [Ipomoea batatas (L.) Lam.] breeding programs
Source: PLoS One. 2020 Apr 24;15(4):e0232173. doi: 10.1371/journal.pone.0232173 (PMC7182229; doi:10.1371/journal.pone.0232173)
Supplement: S1 Data — (CSV) [file pone.0232173.s001.csv]

No	AlleleID	AlleleSequence	TrimmedSequence	Chrom_Sweet_Potato_Trifida_MSU_v3	ChromPos_Sweet_Potato_Trifida_MSU_v3	AlnCnt_Sweet_Potato_Trifida_MSU_v3	AlnEvalue_Sweet_Potato_Trifida_MSU_v3	SNP	SnpPosition	CallRate	OneRatioRef	OneRatioSnp	FreqHomRef	FreqHomSnp	FreqHets	PICRef	PICSnp	AvgPIC	AvgCountRef	AvgCountSnp	RepAvg	CIP189129.12	CIP106700.1	CIP107800.3	CIP113063.2	CIP189168.32	CIP189127.1	CIP189151.5	CIP189125.9	CIP189134.1	CIP194529.6	CIP106437.3	CIP106629.1	CIP189148.18	CIP107807.3	CIP107806.2	CIP113078.1	CIP190089.6	CIP194568.12	CIP189206.14	CIP189165.38	CIP190094.36	CIP106093.1	CIP106595.1	CIP106631.1	CIP194515.15	CIP107766.2	CIP107806.3	CIP113091.1
1	100261964|F|0-68:G>A-68:G>A	TGCAGAGCCAAGTTGAAAGAAATTCTCAGAGAGTTCAAGTCATAGCTTGAGCCACCATCTGAATCTTTG	TGCAGAGCCAAGTTGAAAGAAATTCTCAGAGAGTTCAAGTCATAGCTTGAGCCACCATCTGAATCTTTG	Chr11	7679311	1	4.48E-29	68:G>A	68	0.951662	1	0.006349	0.993651	0	0.006349	0	0.012618	0.006309	15.64714	4.75	1	0	0	0	0	0	0	0	0	0	0	0	0	0	0	0	0	0	0	0	-	0	0	0	0	0	0	0	0
2	7612145|F|0-68:C>T-68:C>T	TGCAGCAGTCAGCTTGGTTGAAGTTGTTTTTTACCAAAATTCCAGAAGTGGGACATCAGTTGGCTCAAC	TGCAGCAGTCAGCTTGGTTGAAGTTGTTTTTTACCAAAATTCCAGAAGTGGGACATCAGTTGGCTCAAC		0	0	999	68:C>T	68	0.478852	0.996845	0.018927	0.981073	0.003155	0.015773	0.006289	0.037138	0.021714	9.64345	9.28571	1	0	0	0	0	0	0	-	-	-	0	-	-	0	0	-	0	0	0	0	-	-	0	0	-	-	-	-	0
3	100265944|F|0-68:A>C-68:A>C	TGCAGTTTTGGCCTCTGAAGAGTCGATATCTGAGTTCCTAAGCCAAGTTTCAACTCTTGTCAAGTATTA	TGCAGTTTTGGCCTCTGAAGAGTCGATATCTGAGTTCCTAAGCCAAGTTTCAACTCTTGTCAAGTATTA	Chr02	8591798	1	1.61E-28	68:A>C	68	0.750755	0.004024	0.997988	0.002012	0.995976	0.002012	0.008016	0.004016	0.006016	12.5	2.5378	1	1	1	1	1	1	1	1	1	1	1	1	1	-	1	1	1	-	1	1	1	1	1	-	1	1	1	1	1
4	100266550|F|0-68:C>G-68:C>G	TGCAGATAATACCTTGCTTACCCAATCAATGCACTTTGGCTCTTATCTTGCAAGAAGATAGGCTTTTAC	TGCAGATAATACCTTGCTTACCCAATCAATGCACTTTGGCTCTTATCTTGCAAGAAGATAGGCTTTTAC		0	0	999	68:C>G	68	0.797583	0.001894	1	0	0.998106	0.001894	0.003781	0	0.00189	15	9.1888	1	1	-	1	-	1	1	1	1	1	1	1	1	1	1	1	1	1	1	1	1	1	1	1	1	1	-	-	1
5	100369151|F|0-68:T>G-68:T>G	TGCAGCATTCACTGATCTCCCAACTCCCAAGTACCCATCATAATGCCATACCCTCATGACAAGAGGAGT	TGCAGCATTCACTGATCTCCCAACTCCCAAGTACCCATCATAATGCCATACCCTCATGACAAGAGGAGT	Chr14	8237218	1	1.61E-28	68:T>G	68	0.731118	0.004132	0.997934	0.002066	0.995868	0.002066	0.00823	0.004124	0.006177	8	4.8057	1	1	1	1	1	1	1	1	1	1	1	-	1	1	1	1	1	1	1	1	1	1	1	1	1	1	-	1	1
6	100369546|F|0-68:G>C-68:G>C	TGCAGCTATGCCTCCTGCAAGTGTCATGACGAAGCTCATTCTGATTATGGTGTGGCGGAAGCTTATTAG	TGCAGCTATGCCTCCTGCAAGTGTCATGACGAAGCTCATTCTGATTATGGTGTGGCGGAAGCTTATTAG	Chr01	24819995	1	4.48E-29	68:G>C	68	0.787009	1	0.001919	0.998081	0	0.001919	0	0.003831	0.001916	6.18003	6	1	0	-	0	0	0	0	-	0	0	0	0	0	0	0	0	0	0	0	0	-	-	0	0	0	0	0	0	0
7	100369928|F|0-68:G>A-68:G>A	TGCAGGAAATGTTTTCTCAGTAGAAGCCGCGCCCATGTTTTTGTATTCTTCTTCTGTGGATGTTTCTTG	TGCAGGAAATGTTTTCTCAGTAGAAGCCGCGCCCATGTTTTTGTATTCTTCTTCTGTGGATGTTTCTTG	Chr06	25972240	1	4.48E-29	68:G>A	68	0.968278	1	0.0078	0.9922	0	0.0078	0	0.015479	0.007739	8.70849	4.8	1	0	0	0	0	0	0	0	0	0	0	0	0	0	0	0	0	0	0	0	0	0	0	0	0	0	0	0	0
8	100372270|F|0-68:C>T-68:C>T	TGCAGTTCCTGGAATCTATTTCTGATAAGCAATCCTGCTTTCCTATTGCACCACCAGACCAATTCCTTC	TGCAGTTCCTGGAATCTATTTCTGATAAGCAATCCTGCTTTCCTATTGCACCACCAGACCAATTCCTTC	Chr01	31612656	1	4.48E-29	68:C>T	68	0.978852	1	0.00463	0.99537	0	0.00463	0	0.009216	0.004608	8.29271	7.66667	1	0	0	0	0	0	0	0	0	0	0	0	0	0	0	0	0	0	0	0	0	0	0	0	0	0	0	2	0
9	100372481|F|0-68:G>A-68:G>A	TGCAGTTGTTACTACCTGTGATTTATGGGTTCATAGAAACTGTTGTCTTATCCCAAACATATGTACGTG	TGCAGTTGTTACTACCTGTGATTTATGGGTTCATAGAAACTGTTGTCTTATCCCAAACATATGTACGTG	Chr04	601094	1	4.48E-29	68:G>A	68	0.89577	1	0.003373	0.996627	0	0.003373	0	0.006723	0.003361	4.28921	3	1	0	-	0	-	0	0	0	0	0	0	0	0	0	0	0	0	0	0	0	0	-	0	0	0	0	-	0	0
10	100372487|F|0-68:C>T-68:C>T	TGCAGTTGTTGCCTCAAGTTTGCCGCTTCCCTTTGCCAAAACTATCAAACAAAGAAGTACAATGTTTAC	TGCAGTTGTTGCCTCAAGTTTGCCGCTTCCCTTTGCCAAAACTATCAAACAAAGAAGTACAATGTTTAC	Chr09	1383409	1	1.61E-28	68:C>T	68	0.76435	0.005929	1	0	0.994071	0.005929	0.011787	0	0.005894	6.33333	5.74394	1	1	-	-	1	1	1	1	-	1	1	1	1	1	-	1	-	1	-	1	1	1	1	-	1	1	-	-	1
11	100372533|F|0-68:T>C-68:T>C	TGCAGTTTATGCCATTGTATCCTGGCCTGCCTCTTGTTTCAGTTCAACTGTTCTTTCTCATATAATCAT	TGCAGTTTATGCCATTGTATCCTGGCCTGCCTCTTGTTTCAGTTCAACTGTTCTTTCTCATATAATCAT		0	0	999	68:T>C	68	0.673716	1	0.002242	0.997758	0	0.002242	0	0.004474	0.002237	3.46245	3	1	0	-	0	0	-	0	-	0	-	0	-	0	0	-	-	0	0	0	0	0	0	0	0	0	0	0	-	0
12	100373753|F|0-68:T>C-68:T>C	TGCAGCACGTCCATCAAACTTCACGTGCATGTTGCTATGCCACAACCGGACAACCCCCTTACGCAAGCT	TGCAGCACGTCCATCAAACTTCACGTGCATGTTGCTATGCCACAACCGGACAACCCCCTTACGCAAGCT	Chr03	1788810	1	1.61E-28	68:T>C	68	0.625378	0.019324	0.987923	0.012077	0.980676	0.007246	0.037901	0.023863	0.030882	8.25	3.76026	1	1	1	1	1	1	1	-	1	1	1	1	1	1	-	1	1	1	1	-	1	1	-	1	1	1	1	1	1
13	100375062|F|0-68:A>C-68:A>C	TGCAGTGCGTATTCGGGGCATTTGTAGGCGATCAGAACGTTGGGGAGCTGATCGAGGTTTACCACCGGA	TGCAGTGCGTATTCGGGGCATTTGTAGGCGATCAGAACGTTGGGGAGCTGATCGAGGTTTACCACCGGA	Chr02	7350472	1	7.50E-27	68:A>C	68	0.610272	0.00495	0.99505	0.00495	0.99505	0	0.009852	0.009852	0.009852	10.5	3.15824	1	1	1	1	1	1	1	1	1	1	-	1	-	1	1	1	1	1	1	-	1	1	1	-	-	1	1	1	1
14	100377976|F|0-68:G>T-68:G>T	TGCAGTCCCAGGCCACAGCCCTTCTCTCCACACTGCCCCCCTACACTCCATCATCAAGCTAAGGGATGG	TGCAGTCCCAGGCCACAGCCCTTCTCTCCACACTGCCCCCCTACACTCCATCATCAAGCTAAGGGATGG	Chr15	20694471	1	4.48E-29	68:G>T	68	0.469789	0.980707	0.03537	0.96463	0.019293	0.016077	0.037841	0.068238	0.053039	5.98261	5.45455	1	0	-	-	-	-	-	-	0	-	-	-	-	-	0	0	-	-	-	0	-	0	-	0	-	-	0	0	-
15	100415822|F|0-68:A>C-68:A>C	TGCAGAAAATTTAGTAAGGCACCAGCTGCTTCTTCTAGGAATCTTATGCAGCAAAAGTTGAAGGTTCAA	TGCAGAAAATTTAGTAAGGCACCAGCTGCTTCTTCTAGGAATCTTATGCAGCAAAAGTTGAAGGTTCAA	Chr03	12504022	1	4.48E-29	68:A>C	68	0.942598	1	0.001603	0.998397	0	0.001603	0	0.0032	0.0016	21.1357	6	1	0	0	0	0	0	0	0	0	0	0	0	0	0	0	0	0	0	0	0	0	0	0	0	0	0	0	0	0
16	100416200|F|0-68:G>A-68:G>A	TGCAGAAGAAAGCTGCAACGAGGGTCGTGACGTGATATATGAAGAACTGAAGCATAATAATTGGGTAAG	TGCAGAAGAAAGCTGCAACGAGGGTCGTGACGTGATATATGAAGAACTGAAGCATAATAATTGGGTAAG	Chr12	24033501	1	4.48E-29	68:G>A	68	0.590634	0.997442	0.002558	0.997442	0.002558	0	0.005102	0.005102	0.005102	4.36902	3	1	0	-	-	-	0	0	0	-	-	-	-	0	-	0	0	0	0	0	0	-	-	0	-	-	0	-	0	0
17	100420160|F|0-68:T>G-68:T>G	TGCAGGCTGCATTAGCGGGTTTGGCGTCTGGTGCTGATCCGGTTGAAACTAAGCCAGAGGTTAGCCTGT	TGCAGGCTGCATTAGCGGGTTTGGCGTCTGGTGCTGATCCGGTTGAAACTAAGCCAGAGGTTAGCCTGT		0	0	999	68:T>G	68	0.480363	0.003145	0.996855	0.003145	0.996855	0	0.00627	0.00627	0.00627	5	3.7486	1	1	1	-	-	-	1	1	-	1	-	1	-	1	1	1	1	1	-	-	1	1	1	1	-	1	1	1	1
18	100420718|F|0-68:T>A-68:T>A	TGCAGGTTGTGGAATTGAGGGTAGCAATTCATTGCAAGGGTTGTGAAGGGAAAGTGAGGAAACATCTGT	TGCAGGTTGTGGAATTGAGGGTAGCAATTCATTGCAAGGGTTGTGAAGGGAAAGTGAGGAAACATCTGT	Chr07	8202734	1	4.48E-29	68:T>A	68	0.848943	1	0.001779	0.998221	0	0.001779	0	0.003552	0.001776	5.59941	4	1	0	-	0	0	0	0	0	-	0	0	0	-	-	0	-	-	0	0	0	0	0	-	0	0	0	0	0	0
19	100421145|F|0-68:C>G-68:C>G	TGCAGTAGTGCAAGAATGCTGAGGACGATGACGAGAAACTGGAAAGCTTTGTATAATTCTAATGTTTAC	TGCAGTAGTGCAAGAATGCTGAGGACGATGACGAGAAACTGGAAAGCTTTGTATAATTCTAATGTTTAC	Chr09	3465118	1	7.50E-27	68:C>G	68	0.697885	0.002165	0.997835	0.002165	0.997835	0	0.00432	0.00432	0.00432	11	4.15619	1	1	1	1	-	1	1	-	1	1	-	1	1	1	1	1	1	1	1	-	-	-	1	1	1	1	-	1	-
20	100421188|F|0-68:T>A-68:T>A	TGCAGTATAAGTGCCAATAAACCCTGGTTCCATTTAATTCTAAATGACCAATGGGTTAGATTTACCATT	TGCAGTATAAGTGCCAATAAACCCTGGTTCCATTTAATTCTAAATGACCAATGGGTTAGATTTACCATT	Chr10	5194232	1	3.49E-25	68:T>A	68	0.462236	0.009804	0.990196	0.009804	0.990196	0	0.019416	0.019416	0.019416	23	12.31624	1	1	1	1	1	-	1	-	-	-	1	1	1	1	1	-	1	1	1	-	1	1	1	-	1	1	1	1	-
21	100421711|F|0-68:T>A-68:T>A	TGCAGTCTGGACTATAATTGACCCAAATACAAAGAATCGTTATATCTATCTATATACTATCCTAATCTT	TGCAGTCTGGACTATAATTGACCCAAATACAAAGAATCGTTATATCTATCTATATACTATCCTAATCTT	Chr05	22185589	1	1.26E-19	68:T>A	68	0.493958	0.003058	0.996942	0.003058	0.996942	0	0.006098	0.006098	0.006098	12	6.40872	1	1	1	-	1	1	1	1	-	-	-	1	-	1	-	1	-	1	1	-	1	1	1	1	-	1	-	-	1
22	100451962|F|0-68:A>C-68:A>C	TGCAGACAAATGGATTGAAGTTGCCCAATGTGGTTAGGTGTTAGAAGACTTTAATTTCTCCATGTTTTA	TGCAGACAAATGGATTGAAGTTGCCCAATGTGGTTAGGTGTTAGAAGACTTTAATTTCTCCATGTTTTA	Chr00	21371912	1	1.61E-28	68:A>C	68	0.469789	0.003215	0.996785	0.003215	0.996785	0	0.00641	0.00641	0.00641	10	5.43064	1	1	-	-	1	1	1	-	-	1	1	1	-	-	-	-	1	1	-	1	-	1	-	1	-	1	-	-	1
23	100451980|F|0-68:T>A-68:T>A	TGCAGACAAGATGAGGTAGAAGAATATATTTATAATAACATTCTTCAGCACATCATGACAAAATGTATT	TGCAGACAAGATGAGGTAGAAGAATATATTTATAATAACATTCTTCAGCACATCATGACAAAATGTATT		0	0	999	68:T>A	68	0.777946	0.007767	1	0	0.992233	0.007767	0.015413	0	0.007707	14.25	4.51888	1	1	1	1	1	1	1	-	1	1	1	-	1	1	1	1	1	1	1	1	1	-	-	1	1	1	-	-	1
24	100452924|F|0-68:C>G-68:C>G	TGCAGATATCTTGCATAGATACATTGTGGTTCTGCCTCATTCTCCTATGATGCTGAATTTTTTATTTAC	TGCAGATATCTTGCATAGATACATTGTGGTTCTGCCTCATTCTCCTATGATGCTGAATTTTTTATTTAC	Chr01	29287009	1	3.49E-25	68:C>G	68	0.602719	0.007519	0.997494	0.002506	0.992481	0.005013	0.014925	0.005	0.009962	3.33333	3.14222	1	-	1	-	2	-	1	1	1	1	1	-	1	1	-	-	-	-	1	-	-	-	1	1	1	1	-	-	1
25	100453376|F|0-68:G>T-68:G>T	TGCAGATTACATAAATTTATAATAAAAATTCATAATTCTTGAAAGAAAGAAAAATATATATTTACATAG	TGCAGATTACATAAATTTATAATAAAAATTCATAATTCTTGAAAGAAAGAAAAATATATATTTACATAG	Chr05	20034034	1	2.08E-27	68:G>T	68	0.936556	1	0.003226	0.996774	0	0.003226	0	0.006431	0.003215	7.08511	2.5	1	0	0	0	0	0	0	0	0	0	0	0	0	0	0	0	-	0	0	0	0	0	0	0	0	0	0	0	0
26	100454997|F|0-68:C>T-68:C>T	TGCAGCTGCATCAAAAACCAGTTAGCATTTGAATTTTCACTTCCTCATTCTTTTCCTCTCAAATCATTC	TGCAGCTGCATCAAAAACCAGTTAGCATTTGAATTTTCACTTCCTCATTCTTTTCCTCTCAAATCATTC	Chr08	14053286	3	4.48E-29	68:C>T	68	0.78852	0.998084	0.001916	0.998084	0.001916	0	0.003824	0.003824	0.003824	10.16558	5	1	0	0	0	0	0	0	0	0	0	0	0	-	0	0	0	0	0	0	0	0	0	0	0	0	0	0	0	0
27	100455208|F|0-68:A>C-68:A>C	TGCAGCTTGAATCCGTCTCCGGTGATTGGCAGGAAGTCTGTGTTTTCTTTCGGCTTTCCGAAAACATTA	TGCAGCTTGAATCCGTCTCCGGTGATTGGCAGGAAGTCTGTGTTTTCTTTCGGCTTTCCGAAAACATTA	Chr09	4495058	1	1.61E-28	68:A>C	68	0.808157	0.001869	0.998131	0.001869	0.998131	0	0.003731	0.003731	0.003731	24	8.84286	1	1	-	1	1	1	1	1	1	1	1	1	1	1	1	1	1	1	1	1	1	1	1	1	1	1	1	1	1
28	7615278|F|0-68:C>G-68:C>G	TGCAGGACGAATGGCAGATCGCTTCACTGATTCGTATTCACTTCTCAGTTGATCATACATTTCATCAAC	TGCAGGACGAATGGCAGATCGCTTCACTGATTCGTATTCACTTCTCAGTTGATCATACATTTCATCAAC		0	0	999	68:C>G	68	0.91994	0.004926	1	0	0.995074	0.004926	0.009804	0	0.004902	10.5	8.89546	1	1	1	1	1	1	1	1	1	1	1	2	1	1	1	1	1	1	1	1	1	1	1	1	1	1	1	1	1
29	100456346|F|0-68:C>T-68:C>T	TGCAGGTGGAAACGTCTAGCGTCATGAAGTCGATCCTGGAAAATCAGGCCGAGCTTATGAGAGAAATTC	TGCAGGTGGAAACGTCTAGCGTCATGAAGTCGATCCTGGAAAATCAGGCCGAGCTTATGAGAGAAATTC	Chr03	12575689	1	9.70E-26	68:C>T	68	0.643505	0.997653	0.002347	0.997653	0.002347	0	0.004684	0.004684	0.004684	4.59388	3	1	0	-	-	0	0	0	-	0	-	0	0	0	0	-	0	-	0	-	-	-	-	-	0	0	0	0	-	0
30	100456623|F|0-68:T>G-68:T>G	TGCAGTAACAATAATAGTATCAACTTAGCTTCACATGAAGCTCGGGAAAGGGAAAGGTAGTGCGTGATT	TGCAGTAACAATAATAGTATCAACTTAGCTTCACATGAAGCTCGGGAAAGGGAAAGGTAGTGCGTGATT	Chr01	31476000	1	4.51E-24	68:T>G	68	0.462236	0.996732	0.009804	0.990196	0.003268	0.006536	0.006515	0.019416	0.012965	11.4338	6.33333	1	0	0	-	0	0	-	-	0	0	-	-	0	-	0	0	0	0	0	0	0	-	0	-	-	0	0	0	0
31	100457098|F|0-68:T>A-68:T>A	TGCAGTATTTATTTATTCACTGTCTTTCTTATGGTTGAGAAACCTGGATGTCATTTTCTGAAAGAAGTT	TGCAGTATTTATTTATTCACTGTCTTTCTTATGGTTGAGAAACCTGGATGTCATTTTCTGAAAGAAGTT	Chr07	21862702	1	2.10E-22	68:T>A	68	0.747734	0.99596	0.006061	0.993939	0.00404	0.00202	0.008048	0.012048	0.010048	7.6943	4.33333	1	0	0	0	0	0	0	-	0	-	0	0	0	0	0	0	-	0	0	-	-	0	0	0	0	-	-	0	-
32	100461598|F|0-68:G>A-68:G>A	TGCAGAACGAACAAGGTACGTTAGTGGCAAATATGAATGGATAAAGTGTTGAGCATATAATATAATATG	TGCAGAACGAACAAGGTACGTTAGTGGCAAATATGAATGGATAAAGTGTTGAGCATATAATATAATATG	Chr10	7176314	1	4.48E-29	68:G>A	68	0.672205	0.997753	0.004494	0.995506	0.002247	0.002247	0.004484	0.008948	0.006716	3.68786	3.33333	1	-	0	0	0	0	0	0	0	-	0	0	0	0	0	0	0	0	0	0	0	-	0	-	-	0	0	0	0
33	100463415|F|0-68:A>T-68:A>T	TGCAGGTCTTCAGTCTTCTCTTATTATTGTATAATCATTAGTATTGTTGTTATAACCGCAATAATTAAA	TGCAGGTCTTCAGTCTTCTCTTATTATTGTATAATCATTAGTATTGTTGTTATAACCGCAATAATTAAA		0	0	999	68:A>T	68	0.462236	0.006536	0.996732	0.003268	0.993464	0.003268	0.012986	0.006515	0.009751	13.5	13.22767	1	1	-	1	-	1	1	1	-	-	-	1	-	-	1	1	1	1	1	1	-	-	-	-	1	-	2	1	-
34	100464286|F|0-68:T>G-68:T>G	TGCAGATCTTCCACCATGTCGCTGTGAGTAGTCGCCACAATTAGCGTAGCCCCAAATTTACGGGCAGAT	TGCAGATCTTCCACCATGTCGCTGTGAGTAGTCGCCACAATTAGCGTAGCCCCAAATTTACGGGCAGAT		0	0	999	68:T>G	68	0.681269	0.002217	1	0	0.997783	0.002217	0.004425	0	0.002212	9	5.38185	1	1	1	1	1	1	1	1	1	1	1	-	1	1	1	1	1	1	1	-	-	1	-	1	-	1	-	1	-
35	100464690|F|0-68:A>C-68:A>C	TGCAGGTCTGTGGCATAAAAGAGAAGCGACCTGATAACATTTGGCTGGCAATAGAGGGAGTTTACCTTA	TGCAGGTCTGTGGCATAAAAGAGAAGCGACCTGATAACATTTGGCTGGCAATAGAGGGAGTTTACCTTA	Chr02	25731390	1	1.61E-28	68:A>C	68	0.806647	0.003745	1	0	0.996255	0.003745	0.007463	0	0.003731	15.5	8.59119	1	1	1	1	1	1	1	1	1	-	1	1	1	1	1	1	1	1	1	1	1	1	1	1	1	1	1	1	1
36	11822452|F|0-68:G>T-68:G>T	TGCAGAATTAGGACTTAGGAGGCGGAACCCCTCTGGCCCTTCACATAAACCCGTCAGTCTCTACGAACG	TGCAGAATTAGGACTTAGGAGGCGGAACCCCTCTGGCCCTTCACATAAACCCGTCAGTCTCTACGAACG	Chr13	10296039	1	1.61E-28	68:G>T	68	0.620846	0.004866	0.997567	0.002433	0.995134	0.002433	0.009685	0.004854	0.00727	8	5.80574	1	1	-	1	-	1	1	1	-	1	1	1	1	1	1	-	-	1	1	-	-	-	-	-	1	1	-	-	1
37	100481275|F|0-68:C>A-68:C>A	TGCAGAATTTTACCAGATATATGACATTGAGCTTGGGAAGGTGATTTTTCACAAAGAATTTAGTAGGCC	TGCAGAATTTTACCAGATATATGACATTGAGCTTGGGAAGGTGATTTTTCACAAAGAATTTAGTAGGCC	Chr04	1324031	1	1.61E-28	68:C>A	68	0.55287	0.997268	0.010929	0.989071	0.002732	0.008197	0.00545	0.021619	0.013534	8.29496	6.25	1	0	-	-	0	0	0	-	0	0	0	0	0	0	0	0	0	-	2	0	-	0	-	0	-	0	0	0	0
38	100482145|F|0-68:A>T-68:A>T	TGCAGATAATGCAATAGATACGCTCACCAACAGAGGTGTCAATGACATACAAATAGAATTTATTCAATA	TGCAGATAATGCAATAGATACGCTCACCAACAGAGGTGTCAATGACATACAAATAGAATTTATTCAATA	Chr06	25486248	1	4.48E-29	68:A>T	68	0.634441	0.997619	0.002381	0.997619	0.002381	0	0.004751	0.004751	0.004751	6.91207	6	1	0	0	0	0	0	0	0	-	0	0	-	0	0	-	0	-	0	0	-	-	0	-	0	0	0	0	0	0
39	100482929|F|0-68:C>A-68:C>A	TGCAGATTTCTGCCGAAGATAAACAACGAAGTCAATGACGACCAAAGTGCAATCCGAAAGAAAAGATTC	TGCAGATTTCTGCCGAAGATAAACAACGAAGTCAATGACGACCAAAGTGCAATCCGAAAGAAAAGATTC	Chr06	7012596	1	4.48E-29	68:C>A	68	0.753776	1	0.002004	0.997996	0	0.002004	0	0.004	0.002	10.43952	5	1	0	0	-	-	0	-	0	0	0	0	0	0	0	0	-	0	0	0	0	-	-	0	-	-	0	0	0	0
40	100486765|F|0-68:C>T-68:C>T	TGCAGTCCTGGACTATCATGATATCTGCACTTGCGGATAATGGCTGTGGGGAAGAAGCAATATCCTTAC	TGCAGTCCTGGACTATCATGATATCTGCACTTGCGGATAATGGCTGTGGGGAAGAAGCAATATCCTTAC	Chr04	32428074	1	7.50E-27	68:C>T	68	0.785498	0.001923	1	0	0.998077	0.001923	0.003839	0	0.001919	11	5.24706	1	1	1	1	1	-	1	1	1	1	1	1	1	-	-	1	-	1	1	-	1	1	1	-	1	1	-	1	1
41	100487580|F|0-68:T>A-68:T>A	TGCAGTTAGGTTGAGTGAATCACTTTATAGTGTCAAAGTTGCCGGAGAAGGTGTCTCTTTGGATGTTTT	TGCAGTTAGGTTGAGTGAATCACTTTATAGTGTCAAAGTTGCCGGAGAAGGTGTCTCTTTGGATGTTTT	Chr01	15289034	1	4.48E-29	68:T>A	68	0.880665	1	0.003431	0.996569	0	0.003431	0	0.006838	0.003419	4.89474	4	1	0	0	0	0	0	0	0	0	-	-	0	0	0	0	0	0	0	0	0	0	0	0	0	0	0	0	-	0
42	7527200|F|0-68:C>T-68:C>T	TGCAGTGTTACTAGTAAAAGAAATGTGACTTTATAATCCTAGCTAGTAAAAGATTATAAGGAGGTAAAC	TGCAGTGTTACTAGTAAAAGAAATGTGACTTTATAATCCTAGCTAGTAAAAGATTATAAGGAGGTAAAC		0	0	999	68:C>T	68	0.536254	0.969014	0.056338	0.943662	0.030986	0.025352	0.060052	0.106328	0.08319	21.43434	15.3913	1	0	0	2	0	0	0	0	-	0	0	0	0	1	0	0	0	0	0	0	0	0	0	0	0	0	0	0	0
43	100507081|F|0-68:T>A-68:T>A	TGCAGACAAGGTTAAAGTACTCATGAATTGATCATTCTTTGGTTGTCTCAATGTTGATACAAGAAGCTT	TGCAGACAAGGTTAAAGTACTCATGAATTGATCATTCTTTGGTTGTCTCAATGTTGATACAAGAAGCTT	Chr03	821167	1	2.08E-27	68:T>A	68	0.58006	0.002604	0.997396	0.002604	0.997396	0	0.005195	0.005195	0.005195	38	9.36927	1	1	-	1	-	1	1	1	-	1	-	1	1	1	1	1	1	1	1	1	-	1	-	1	1	1	-	-	1
44	100510075|F|0-68:G>A-68:G>A	TGCAGCTTCCAGAATCTGATAAGGTGGGTGTTTCAAGTTCTCACGTTATTTTTCGTTGTTTGTCTAATG	TGCAGCTTCCAGAATCTGATAAGGTGGGTGTTTCAAGTTCTCACGTTATTTTTCGTTGTTTGTCTAATG	Chr11	1810332	1	7.55E-22	68:G>A	68	0.666163	0.006803	1	0	0.993197	0.006803	0.013513	0	0.006756	3.66667	3.6124	1	1	-	-	1	1	-	-	1	1	1	1	-	1	1	1	1	1	1	-	1	-	-	1	1	1	1	-	1
45	100510690|F|0-68:T>A-68:T>A	TGCAGGCACCGTTTGTTATTTATTTAATTTTGGCCTGACCTTGATATAAATATGAAATTATATGTTGAT	TGCAGGCACCGTTTGTTATTTATTTAATTTTGGCCTGACCTTGATATAAATATGAAATTATATGTTGAT	Chr03	2551359	1	9.70E-26	68:T>A	68	0.57855	0.997389	0.002611	0.997389	0.002611	0	0.005208	0.005208	0.005208	8.20737	6	1	0	0	0	-	0	0	0	0	0	0	0	0	0	-	0	-	0	0	0	-	0	0	0	0	0	0	-	-
46	100515175|F|0-68:C>G-68:C>G	TGCAGCCTTCGCCATTTTAATGAAACTAGCTAGATAGAGCTCTTAGCTTAGCTTGCAATAATGGCTTAC	TGCAGCCTTCGCCATTTTAATGAAACTAGCTAGATAGAGCTCTTAGCTTAGCTTGCAATAATGGCTTAC		0	0	999	68:C>G	68	0.546828	0.002762	0.997238	0.002762	0.997238	0	0.00551	0.00551	0.00551	14	11.37915	1	1	1	1	1	1	-	1	-	1	1	1	1	1	1	-	1	1	1	1	1	1	-	-	1	1	1	1	1
47	100516304|F|0-68:A>C-68:A>C	TGCAGTTTATCAATTAACCAATTCCTCCAATTAATCATTCCAGAATTTCATTATATAATCTCCACCTAA	TGCAGTTTATCAATTAACCAATTCCTCCAATTAATCATTCCAGAATTTCATTATATAATCTCCACCTAA	Chr00	16266126	1	1.61E-28	68:A>C	68	0.466767	0.003236	0.996764	0.003236	0.996764	0	0.006452	0.006452	0.006452	17	7.32958	1	-	-	1	1	1	1	-	1	1	1	1	1	1	1	-	1	1	-	1	1	1	-	-	-	1	-	1	1
48	100517884|F|0-68:A>T-68:A>T	TGCAGGTACGGGGTTTTCTCCTTAATTATGGCGTCTATTATGCCACAAGAGCAGCTCTGGGGTTAATTA	TGCAGGTACGGGGTTTTCTCCTTAATTATGGCGTCTATTATGCCACAAGAGCAGCTCTGGGGTTAATTA	Chr15	1351440	1	9.70E-26	68:A>T	68	0.548338	0.008264	0.991736	0.008264	0.991736	0	0.016392	0.016392	0.016392	4.33333	3.77692	1	-	-	1	1	1	1	1	-	1	1	1	-	1	-	1	-	1	1	1	-	1	1	1	1	1	-	1	1
49	100521914|F|0-68:T>G-68:T>G	TGCAGCTATCGAGGAACGTTGAACAGAGATAATAATTGTGGTCAAAATCCAATTGTGCAACCCAACCCT	TGCAGCTATCGAGGAACGTTGAACAGAGATAATAATTGTGGTCAAAATCCAATTGTGCAACCCAACCCT		0	0	999	68:T>G	68	0.441088	0.969178	0.061644	0.938356	0.030822	0.030822	0.059744	0.115688	0.087716	8.83234	8.7619	1	0	0	0	0	0	-	0	0	0	0	0	-	-	-	0	0	0	0	0	0	-	0	0	0	2	0	0	0
50	100531753|F|0-68:A>T-68:A>T	TGCAGCAACCGGATTCTGAAAGGGGTCGGACCTCGAGAAACGCCATCTCTTCAAAAAGAGCTGCAATTA	TGCAGCAACCGGATTCTGAAAGGGGTCGGACCTCGAGAAACGCCATCTCTTCAAAAAGAGCTGCAATTA	Chr14	17649267	1	7.50E-27	68:A>T	68	0.862538	0.001751	1	0	0.998249	0.001751	0.003496	0	0.001748	17	6.90337	1	1	-	1	1	1	1	1	1	1	-	1	-	1	1	1	1	1	1	1	1	1	1	1	1	1	-	1	1
51	100532504|F|0-68:T>A-68:T>A	TGCAGCCTTTATGATAGTACAAACATATCCTTTTATTATAATGCAATATTTATGGCCTGTTTGGTTGGT	TGCAGCCTTTATGATAGTACAAACATATCCTTTTATTATAATGCAATATTTATGGCCTGTTTGGTTGGT		0	0	999	68:T>A	68	0.469789	0.006431	0.996785	0.003215	0.993569	0.003215	0.012779	0.00641	0.009595	7	6.83333	1	-	-	-	1	-	1	1	1	1	1	-	-	-	-	-	-	1	1	-	1	1	-	1	-	-	-	1	-
52	100534817|F|0-68:T>C-68:T>C	TGCAGTAGATCTAACGGTTGAAAATAAGGTAAAAAAGGGTGAGTCAGTTTTATAAATATTACTCCGTAT	TGCAGTAGATCTAACGGTTGAAAATAAGGTAAAAAAGGGTGAGTCAGTTTTATAAATATTACTCCGTAT	Chr04	7863341	1	3.49E-25	68:T>C	68	0.58006	0.002604	0.997396	0.002604	0.997396	0	0.005195	0.005195	0.005195	5	4.98372	1	1	-	1	1	1	1	-	-	1	1	1	1	1	1	1	1	1	-	1	-	1	1	1	1	1	1	1	1
53	100537888|F|0-68:C>T-68:C>T	TGCAGTACTTCCAGTGCTCGATTTGCTTCATCTCCAAGCTGTTCCTGAAGGTGTTCTAGCTTTCTAATC	TGCAGTACTTCCAGTGCTCGATTTGCTTCATCTCCAAGCTGTTCCTGAAGGTGTTCTAGCTTTCTAATC	Chr11	7037476	1	1.61E-28	68:C>T	68	0.542296	0.002786	0.997214	0.002786	0.997214	0	0.005556	0.005556	0.005556	8	6.05637	1	1	-	1	-	1	1	-	1	1	1	-	-	1	1	1	-	-	1	-	1	1	-	-	1	0	-	1	1
54	7614469|F|0-68:T>A-68:T>A	TGCAGAATATTCTAAAAGCGCAGTGCTCATATATAGGTAACTTAGGACTGAAAGAAGGGAATGACTTTT	TGCAGAATATTCTAAAAGCGCAGTGCTCATATATAGGTAACTTAGGACTGAAAGAAGGGAATGACTTTT	Chr14	266418	1	2.72E-21	68:T>A	68	0.643505	1	0.002347	0.997653	0	0.002347	0	0.004684	0.002342	28.93	18	1	0	0	0	0	-	-	-	-	0	0	0	0	-	0	-	0	0	0	-	0	0	-	-	0	0	0	-	0
55	100550031|F|0-68:C>G-68:C>G	TGCAGAATCCAATGGAGGAAACAGGAGATGAAGGTGAATCTTCAGGTGCAAAACAGGAAATTACAGATC	TGCAGAATCCAATGGAGGAAACAGGAGATGAAGGTGAATCTTCAGGTGCAAAACAGGAAATTAC	Chr06	25142257	1	1.44E-23	68:C>G	68	0.732628	0.002062	0.997938	0.002062	0.997938	0	0.004115	0.004115	0.004115	7	4.18375	1	1	1	-	1	1	1	1	-	-	1	1	1	1	1	1	-	1	-	1	1	1	1	1	-	1	1	1	1
56	100551347|F|0-68:A>C-68:A>C	TGCAGATGAGTTTGAGAAGATGAAATATGAGTCTAATCCAGGCCCTCTAATCATAAACCCTAGAAGGGA	TGCAGATGAGTTTGAGAAGATGAAATATGAGTCTAATCCAGGCCCTCTAATCATAAACCCTAGAAGGGA	Chr04	28101012	2	7.50E-27	68:A>C	68	0.465257	0.980519	0.025974	0.974026	0.019481	0.006494	0.038202	0.050599	0.0444	5.56575	5.25	1	-	-	-	0	-	-	-	-	-	-	-	-	0	-	0	0	0	0	0	-	-	-	0	0	0	0	0	0
57	14509435|F|0-68:G>A-68:G>A	TGCAGATTTACAGTTTATGGATGCACCTTTATTCTCTCTGCTAGCACGTTGTTCATTCCCCTTTCTTTG	TGCAGATTTACAGTTTATGGATGCACCTTTATTCTCTCTGCTAGCACGTTGTTCATTCCCCTTTCTTTG	Chr09	8650607	1	9.70E-26	68:G>A	68	0.850453	1	0.001776	0.998224	0	0.001776	0	0.003546	0.001773	13.8916	46	1	0	0	0	0	0	0	0	0	0	0	0	0	0	0	0	0	0	0	0	0	0	0	0	0	0	0	0	0
58	100552093|F|0-68:A>T-68:A>T	TGCAGCAGAAGTTTTAGTTTTAGATTGCAATTAGTAAGAAAGAATGAATTGGAGATAGATGTTCGAATA	TGCAGCAGAAGTTTTAGTTTTAGATTGCAATTAGTAAGAAAGAATGAATTGGAGATAGATGTTCGAATA	Chr00	4175111	1	7.50E-27	68:A>T	68	0.666163	1	0.002268	0.997732	0	0.002268	0	0.004525	0.002262	6.15644	3	1	0	0	0	0	-	-	0	0	0	0	-	0	0	0	0	-	0	0	0	-	-	0	0	-	0	0	0	0
59	7611730|F|0-68:G>T-68:G>T	TGCAGCCCAAAAAAATTATTTCGTTATTAGTGTTAGATTCTAGGCGAAATCGTTATACATTAGATCATG	TGCAGCCCAAAAAAATTATTTCGTTATTAGTGTTAGATTCTAGGCGAAATCGTTATACATTAGATCATG		0	0	999	68:G>T	68	0.518127	0.994169	0.023324	0.976676	0.005831	0.017493	0.011594	0.045559	0.028577	21.78934	18.44444	1	0	0	0	-	-	0	0	-	-	-	0	0	0	0	0	-	0	-	0	0	0	0	0	-	-	-	0	0
60	100553395|F|0-68:T>G-68:T>G	TGCAGCTTTTTCTCCTCCGTGTTGAAGGATGTTGCTAAGCTGTAGTTCAATGTCGTCTTCAGCTTTGAT	TGCAGCTTTTTCTCCTCCGTGTTGAAGGATGTTGCTAAGCTGTAGTTCAATGTCGTCTTCAGCTTTGAT	Chr13	3601803	1	4.48E-29	68:T>G	68	0.782477	0.992278	0.013514	0.986486	0.007722	0.005792	0.015325	0.026662	0.020993	9.18258	7.375	1	0	0	0	0	0	0	0	0	-	0	0	0	0	0	0	-	0	0	0	0	0	0	0	-	0	-	0	0
61	100555194|F|0-68:A>T-68:A>T	TGCAGTCAAATTTGGTTTGAAAAATTTGCGATTCAAAGAAGTAACGAAACGTACATTAAGTTGATTACA	TGCAGTCAAATTTGGTTTGAAAAATTTGCGATTCAAAGAAGTAACGAAACGTACATTAAGTTGATTACA		0	0	999	68:A>T	68	0.521148	0.002899	0.997101	0.002899	0.997101	0	0.00578	0.00578	0.00578	8	4.86458	1	1	1	-	1	1	1	1	1	1	-	-	1	1	1	1	1	-	1	1	-	-	1	-	1	1	-	-	1
62	7622250|F|0-68:A>T-68:A>T	TGCAGTTTAGCAGAAGCACTTGACATGCAACCTCCTGTGATGCCTGAGGATGGTCACACAACCAGGGTA	TGCAGTTTAGCAGAAGCACTTGACATGCAACCTCCTGTGATGCCTGAGGATGGTCACACAACCAGGGTA	Chr11	3664854	1	4.48E-29	68:A>T	68	0.910876	0.998342	0.001658	0.998342	0.001658	0	0.003311	0.003311	0.003311	25.11989	64	1	0	0	0	0	0	0	0	0	0	0	0	0	0	0	0	0	0	0	0	0	0	0	0	0	0	0	0	0
63	11823828|F|0-68:C>T-68:C>T	TGCAGGCAAAGCAAGGGCATTTGTCACAGAAAGGACCTAGACATGTCTTCTTTTGGCTCAGTTCTTGAC	TGCAGGCAAAGCAAGGGCATTTGTCACAGAAAGGACCTAGACATGTCTTCTTTTGGCTCAGTTCTTGAC		0	0	999	68:C>T	68	0.800604	1	0.001887	0.998113	0	0.001887	0	0.003766	0.001883	6.8272	6	1	0	0	0	0	0	0	0	0	0	0	0	0	0	0	0	-	0	-	0	0	0	-	0	0	0	0	0	0
64	100558258|F|0-68:T>C-68:T>C	TGCAGTACTTTATTAGAGAGCTAATTATGACCTAAATATTTTCACTTATTATTATTATTATTAAGTTAT	TGCAGTACTTTATTAGAGAGCTAATTATGACCTAAATATTTTCACTTATTATTATTATTATTAAGTTAT		0	0	999	68:T>C	68	0.598187	0.997475	0.002525	0.997475	0.002525	0	0.005038	0.005038	0.005038	6.16667	6	1	0	0	0	0	0	0	0	0	0	0	0	0	-	0	-	0	0	0	-	-	0	0	0	0	0	0	-	0
65	14508678|F|0-68:A>C-68:A>C	TGCAGAAAATAAGAAAGCAATTGTCCAGATAAAATGTTTTCCACTAGACTCAACATAATGTGGTCATTA	TGCAGAAAATAAGAAAGCAATTGTCCAGATAAAATGTTTTCCACTAGACTCAACATAATGTGGTCATTA		0	0	999	68:A>C	68	0.628399	0.987981	0.014423	0.985577	0.012019	0.002404	0.02375	0.02843	0.02609	17.55696	12.33333	1	0	0	0	-	0	0	0	0	0	0	0	0	0	0	0	0	0	0	0	0	0	0	0	0	0	0	0	0
66	100567962|F|0-68:C>A-68:C>A	TGCAGAAACTTGACAATGAGCCCCAGGATAGATTAAGATTGTAAAGGACTTCCTAGCTTCAAAATTAAC	TGCAGAAACTTGACAATGAGCCCCAGGATAGATTAAGATTGTAAAGGACTTCCTAGCTTCAAAATTAAC	Chr09	16449563	1	4.48E-29	68:C>A	68	0.610272	0.997525	0.007426	0.992574	0.002475	0.00495	0.004938	0.014741	0.00984	8.3212	4.33333	1	0	-	0	0	0	0	0	-	-	-	0	-	0	0	0	0	0	-	0	0	0	0	-	0	0	0	-	0
67	100569341|F|0-68:A>G-68:A>G	TGCAGAGTGGAATTGCACCAGCATTCTTAAGATTTCTTCAAGATAAGTGTTTCCCAACTTTTCAAGTTA	TGCAGAGTGGAATTGCACCAGCATTCTTAAGATTTCTTCAAGATAAGTGTTTCCCAACTTTTCAAGTTA	Chr13	13211638	2	1.61E-28	68:A>G	68	0.503021	0.012012	0.993994	0.006006	0.987988	0.006006	0.023735	0.01194	0.017838	5	4.44293	1	-	1	1	1	1	0	1	1	1	1	1	-	1	1	1	1	1	-	1	1	1	1	1	1	1	-	-	-
68	100570617|F|0-68:G>C-68:G>C	TGCAGCATTGCAAAGATAAGGAGTATATGGCAAATGAAGCTAAATTAGAGTATCGTAAATGTGTTACAG	TGCAGCATTGCAAAGATAAGGAGTATATGGCAAATGAAGCTAAATTAGAGTATCGTAAATGTGTTACAG	Chr01	20522311	1	3.49E-25	68:G>C	68	0.507553	0.002976	0.997024	0.002976	0.997024	0	0.005935	0.005935	0.005935	9	7.47568	1	1	1	1	1	-	1	1	-	-	1	1	1	-	-	-	1	-	-	1	1	1	-	1	-	1	1	1	1
69	100571828|F|0-68:A>G-68:A>G	TGCAGGCAACAAGAAAGCTCATTGAGTTATTAAGTAACCTCATTCATGTAAATAAGCATGCTCCAATTA	TGCAGGCAACAAGAAAGCTCATTGAGTTATTAAGTAACCTCATTCATGTAAATAAGCATGCTCCAATTA	Chr13	15904862	1	3.49E-25	68:A>G	68	0.537764	0.008427	0.997191	0.002809	0.991573	0.005618	0.016712	0.005602	0.011157	12	5.62283	1	1	-	1	1	1	1	1	-	-	1	-	1	1	1	1	1	1	1	1	1	1	1	1	2	1	-	-	-
70	100573970|F|0-68:C>T-68:C>T	TGCAGTGCATATCTGAGTAAACATAAGGGCCAGGAAAAATTTTGCATAAGGAATAGTTCCACATTTTAC	TGCAGTGCATATCTGAGTAAACATAAGGGCCAGGAAAAATTTTGCATAAGGAATAGTTCCACATTTTAC	Chr03	4617929	1	7.50E-27	68:C>T	68	0.694864	0.002174	1	0	0.997826	0.002174	0.004338	0	0.002169	6	4.14045	1	-	1	-	-	1	1	-	-	1	-	1	1	1	-	1	1	1	1	-	1	1	1	-	-	1	1	1	1
71	100581748|F|0-68:T>C-68:T>C	TGCAGGCCAGGATAACATTTCTTGGATAGTCTGATATATAGGACCAAAATTTTCCACATCTTAACTCTT	TGCAGGCCAGGATAACATTTCTTGGATAGTCTGATATATAGGACCAAAATTTTCCACATCTTAACTCTT	Chr12	9847534	1	9.77E-21	68:T>C	68	0.602719	0.002506	0.997494	0.002506	0.997494	0	0.005	0.005	0.005	15	13.37665	1	1	1	1	-	1	-	1	-	1	1	-	1	1	1	1	1	1	1	1	-	1	1	1	1	1	1	1	1
72	9846154|F|0-68:G>T-68:G>T	TGCAGACGAACTTGTAAAGTTGTTTGTAATGGTAGCTTGTAGGCTCGCTGGAGCTCTAGTTTTATATAG	TGCAGACGAACTTGTAAAGTTGTTTGTAATGGTAGCTTGTAGGCTCGCTGGAGCTCTAGTTTTATATAG	Chr09	6027428	1	2.08E-27	68:G>T	68	0.830816	1	0.001818	0.998182	0	0.001818	0	0.00363	0.001815	12.46106	13	1	0	0	0	0	0	0	-	-	-	0	0	0	0	0	0	0	0	0	0	0	0	0	-	0	-	0	0	-
73	9843396|F|0-68:A>C-68:A>C	TGCAGCAAAGCGCACCCCAAGTTATGGTTAGGACGGAGTGACTACTCACTACTATACTATTCTAATCAA	TGCAGCAAAGCGCACCCCAAGTTATGGTTAGGACGGAGTGACTACTCACTACTATACTATTCTAATCAA	Chr08	14992364	1	5.84E-23	68:A>C	68	0.453172	0.973333	0.03	0.97	0.026667	0.003333	0.051911	0.0582	0.055056	11.62651	16	1	0	0	0	0	0	0	-	0	0	0	0	0	0	0	-	0	0	0	0	0	0	-	0	0	0	0	0	0
74	100587853|F|0-68:A>T-68:A>T	TGCAGTGCAAAAAAATGAAACATATCAGAACCAACATAATAAGAATTGGCTTCAGTGCTGTTTTGGTTA	TGCAGTGCAAAAAAATGAAACATATCAGAACCAACATAATAAGAATTGGCTTCAGTGCTGTTTTGGTTA	Chr07	19644902	1	3.49E-25	68:A>T	68	0.567976	0.00266	0.99734	0.00266	0.99734	0	0.005305	0.005305	0.005305	13	5.10501	1	1	-	1	1	1	1	1	1	1	1	-	-	-	-	1	-	1	1	1	1	1	-	1	1	1	-	1	1
75	100589038|F|0-68:A>C-68:A>C	TGCAGGGCAGCAACTGTCTGGGTATGAGTATGAAATGCAAGTTTAATATGCTAAGTTGCAGTTTAATAA	TGCAGGGCAGCAACTGTCTGGGTATGAGTATGAAATGCAAGTTTAATATGCTAAGTTGCAGTTTAATAA	Chr05	23041388	3	7.50E-27	68:A>C	68	0.496979	0.006079	0.99696	0.00304	0.993921	0.00304	0.012084	0.006061	0.009072	6	4.6326	1	1	-	-	-	-	1	1	1	1	1	1	1	1	-	1	1	1	-	-	1	1	1	-	1	-	1	1	-
76	100589109|F|0-68:A>G-68:A>G	TGCAGGGTAATTGAAGTTAATGGCATTGGCAAGGGGAGAACAGATCAAGAACAGGCCAAGAACTTGAAA	TGCAGGGTAATTGAAGTTAATGGCATTGGCAAGGGGAGAACAGATCAAGAACAGGCCAAGAACTTGAAA	Chr15	8302189	1	7.50E-27	68:A>G	68	0.507553	0.02381	0.991071	0.008929	0.97619	0.014881	0.046485	0.017698	0.032091	5.25	5.13514	1	1	-	-	-	1	-	1	-	1	1	1	1	1	1	-	1	1	1	-	1	1	1	1	-	1	1	-	-
77	7548143|F|0-68:C>A-68:C>A	TGCAGTTCTTTGTCTTCAGCATAAGGATTATCCTTGGGGATAGAATAATTTCCCCATAGACCAAGTTTC	TGCAGTTCTTTGTCTTCAGCATAAGGATTATCCTTGGGGATAGAATAATTTCCCCATAGACCAAGTTTC	Chr02	5235063	1	2.08E-27	68:C>A	68	0.873112	1	0.00173	0.99827	0	0.00173	0	0.003454	0.001727	22.90558	21	1	0	0	0	0	0	0	0	0	0	0	0	0	0	0	0	0	0	0	0	0	0	0	0	0	0	0	0	0
78	100594273|F|0-68:C>A-68:C>A	TGCAGTGTAAATATTTTGGCTAAAATGTCAAAGCTACTAACATCAAGGCATATTTACACACAAAATTAC	TGCAGTGTAAATATTTTGGCTAAAATGTCAAAGCTACTAACATCAAGGCATATTTACACACAAAATTAC	Chr13	17643333	1	7.55E-22	68:C>A	68	0.484894	0.003115	0.996885	0.003115	0.996885	0	0.006211	0.006211	0.006211	4	3.73151	1	1	1	-	1	-	1	1	1	1	1	-	-	1	-	1	1	1	1	1	1	1	-	-	1	1	-	1	-
79	100600378|F|0-68:C>A-68:C>A	TGCAGAAATAGCGGCAGGGAAGAATAACATTAAAATGTTCGAAAATCAGGAAACTAAAATAGGATTAAC	TGCAGAAATAGCGGCAGGGAAGAATAACATTAAAATGTTCGAAAATCAGGAAACTAAAATAGGATTAAC	Chr14	16611600	2	7.50E-27	68:C>A	68	0.678248	0.002227	1	0	0.997773	0.002227	0.004444	0	0.002222	8	6.95969	1	1	1	1	1	1	1	1	1	1	1	1	1	1	1	1	1	1	1	1	1	1	1	1	1	1	1	1	-
80	100602471|F|0-68:T>C-68:T>C	TGCAGCACGTACTACAGTAATAGATGACCAAAGTGATTACTATGAGATTGAAGGGAATAGCTGGTTGTT	TGCAGCACGTACTACAGTAATAGATGACCAAAGTGATTACTATGAGATTGAAGGGAATAGCTGGTTGTT	Chr02	5115643	1	3.49E-25	68:T>C	68	0.700906	0.002155	1	0	0.997845	0.002155	0.004301	0	0.002151	12	9.69703	1	1	1	1	1	1	1	1	-	1	1	1	1	1	1	1	1	1	1	-	1	-	1	1	1	1	1	1	1
81	100610405|F|0-68:G>A-68:G>A	TGCAGTTTCTTCCTCAGAATCGATCAGATGATGGCATCAATGTTGAGAGAAGAGTAAAGGTAGCGCACG	TGCAGTTTCTTCCTCAGAATCGATCAGATGATGGCATCAATGTTGAGAGAAGAGTAAAGGTAGCGCACG		0	0	999	68:G>A	68	0.554381	0.002725	0.997275	0.002725	0.997275	0	0.005435	0.005435	0.005435	26	9.42892	1	-	-	1	-	1	1	-	-	1	1	1	1	1	1	-	-	-	-	1	-	1	1	1	1	-	1	-	1
82	7625528|F|0-68:C>A-68:C>A	TGCAGAATCGATGAATTTGCCAAATCTTGCGACTGAAATGTGTGCAGTGGAGCAGCAAAGAACCAATGC	TGCAGAATCGATGAATTTGCCAAATCTTGCGACTGAAATGTGTGCAGTGGAGCAGCAAAGAACCAATGC	Chr03	23328168	1	2.08E-27	68:C>A	68	0.495468	0.929878	0.073171	0.926829	0.070122	0.003049	0.13041	0.135634	0.133022	10.16905	6	1	-	-	0	0	-	-	-	-	-	-	0	-	-	0	-	-	-	-	-	-	-	-	0	-	-	-	-	-
83	100615021|F|0-68:T>A-68:T>A	TGCAGATAGATCGGGAACAAATAATTGTCAAATTTCATTTGGCCAATCAACAGGTTTTCGTTGTTCATT	TGCAGATAGATCGGGAACAAATAATTGTCAAATTTCATTTGGCCAATCAACAGGTTTTCGTTGTTCATT	Chr04	31325937	1	3.49E-25	68:T>A	68	0.563444	0.002681	0.997319	0.002681	0.997319	0	0.005348	0.005348	0.005348	18	7.61137	1	-	-	1	1	1	1	-	-	-	1	1	1	-	1	-	-	1	1	1	1	1	1	-	1	1	1	1	-
84	100616560|F|0-68:A>T-68:A>T	TGCAGCTATATATAATATTTTTGTTCACACCCTTCTCTCCCTTTTTGTTTTTACTATTTACTATTTACA	TGCAGCTATATATAATATTTTTGTTCACACCCTTCTCTCCCTTTTTGTTTTTACTATTTACTATTTACA	Chr03	5150760	1	2.70E-26	68:A>T	68	0.667674	0.002262	1	0	0.997738	0.002262	0.004515	0	0.002257	6	5.94574	1	1	-	1	1	1	1	1	1	1	-	1	-	1	1	1	1	1	1	1	1	-	1	1	1	1	1	1	1
85	100626074|F|0-68:T>G-68:T>G	TGCAGACAGCGTTTGCGGTTACAGAGGTGCAAGAAAAAGGTTTTATAAATGACGAATTGAAAGATAATT	TGCAGACAGCGTTTGCGGTTACAGAGGTGCAAGAAAAAGGTTTTATAAATGACGAATTGAAAGATAATT	Chr15	13153342	1	1.61E-28	68:T>G	68	0.803625	0.00188	1	0	0.99812	0.00188	0.003752	0	0.001876	26	13.656	1	1	1	1	1	1	1	1	1	1	-	1	1	1	1	1	-	1	1	1	-	1	-	1	-	-	1	-	1
86	7562929|F|0-68:C>A-68:C>A	TGCAGGGCTTCAGAGATGTGGGAAGAGCTGTCGTCTTAGGTGGACCAATTATCTAAGACCTGATATTAC	TGCAGGGCTTCAGAGATGTGGGAAGAGCTGTCGTCTTAGGTGGACCAATTATCTAAGACCTGATATTAC	Chr02	9917554	1	7.50E-27	68:C>A	68	0.518127	0.12828	0.900875	0.099125	0.87172	0.029155	0.223648	0.178599	0.201124	11.6875	4.57714	1	1	1	1	1	1	1	1	1	1	1	1	1	1	1	1	-	-	2	-	-	1	-	-	1	1	1	-	-
87	100630651|F|0-68:A>T-68:A>T	TGCAGTATTGGATTTGTAAAGAAACCACAGACTGCTCGCCTTAAACACAGCAAACAGTTTTCAATTACA	TGCAGTATTGGATTTGTAAAGAAACCACAGACTGCTCGCCTTAAACACAGCAAACAGTTTTCAATTACA	Chr08	1019695	1	1.25E-24	68:A>T	68	0.57855	0.002611	0.997389	0.002611	0.997389	0	0.005208	0.005208	0.005208	4	3.76835	1	1	-	-	1	1	1	1	-	1	1	1	1	1	1	1	1	1	1	1	1	1	1	1	1	1	1	1	-
88	9846277|F|0-68:T>C-68:T>C	TGCAGATGAAAGGGCTAGCTTATGTGCCTGATGTTGCTACCTTGGCAGATGAGTAAGAAAAATACAACT	TGCAGATGAAAGGGCTAGCTTATGTGCCTGATGTTGCTACCTTGGCAGATGAGTAAGAAAAATACAACT	Chr01	7045249	1	7.50E-27	68:T>C	68	0.442598	0.071672	0.948805	0.051195	0.928328	0.020478	0.133071	0.097147	0.115109	12.07143	14.77419	1	-	-	1	-	0	1	-	-	1	-	1	1	-	1	-	-	-	-	1	-	-	-	1	1	-	1	-	-
89	7616083|F|0-68:G>A-68:G>A	TGCAGGATTCCTAGGAGATTCTTTTAGCCTATATATTGGTAATCTGAGTCCATTGTAAGAAAAAAAAAG	TGCAGGATTCCTAGGAGATTCTTTTAGCCTATATATTGGTAATCTGAGTCCATTGTAAGAAAAAAAAAG		0	0	999	68:G>A	68	0.542296	0.997214	0.002786	0.997214	0.002786	0	0.005556	0.005556	0.005556	8.97805	9	1	-	0	0	0	0	0	0	0	0	0	0	-	0	0	0	0	0	0	0	0	-	0	0	0	0	-	0	0
90	100635610|F|0-68:A>G-68:A>G	TGCAGTTTATGTAGACAGCGTGTTAGGTTTATGACTACGGCCCAAACAACATAAAGTTTAAAATTATTA	TGCAGTTTATGTAGACAGCGTGTTAGGTTTATGACTACGGCCCAAACAACATAAAGTTTAAAATTATTA	Chr05	24653680	1	7.50E-27	68:A>G	68	0.6571	0.995402	0.016092	0.983908	0.004598	0.011494	0.009153	0.031666	0.02041	15.74286	15	1	0	-	0	0	0	0	0	0	0	0	0	0	0	-	0	0	0	0	0	0	0	0	0	0	0	0	-	0
91	9846214|F|0-68:A>G-68:A>G	TGCAGAGCATAATCTACACAGCAATATTCCTCTAGCAATCTATATCAAGGGAGAATATGGCCTACATTA	TGCAGAGCATAATCTACACAGCAATATTCCTCTAGCAATCTATATCAAGGGAGAATATGGCCTACATTA	Chr04	26769955	1	9.70E-26	68:A>G	68	0.722054	0.997908	0.002092	0.997908	0.002092	0	0.004175	0.004175	0.004175	14.76119	14	1	0	-	0	-	0	0	-	0	0	0	0	0	0	0	0	0	0	0	0	0	0	0	-	-	-	-	0	0
92	7567651|F|0-68:G>T-68:G>T	TGCAGAAATCTATGGCCTTGATATCCTTGCAGAATACATTCAGGTACTGATGTTTGCTGAATGGCAATG	TGCAGAAATCTATGGCCTTGATATCCTTGCAGAATACATTCAGGTACTGATGTTTGCTGAATGGCAATG	Chr01	1654796	1	2.08E-27	68:G>T	68	0.667674	0.995475	0.004525	0.995475	0.004525	0	0.009009	0.009009	0.009009	27.43883	17	1	0	0	0	-	0	0	0	0	0	0	0	0	0	0	0	0	-	0	0	0	0	0	0	-	-	-	0	-
93	100649269|F|0-68:T>A-68:T>A	TGCAGAATGCAAAATTTTAATCTTGGGACTGTATTGTTCTTACCTAAACTCCTATCATATTTTATTAAT	TGCAGAATGCAAAATTTTAATCTTGGGACTGTATTGTTCTTACCTAAACTCCTATCATATTTTATTAAT	Chr04	28127898	1	2.08E-27	68:T>A	68	0.577039	0.997382	0.002618	0.997382	0.002618	0	0.005222	0.005222	0.005222	8.36117	8	1	0	0	0	0	0	0	0	0	0	0	0	0	0	0	0	0	0	0	0	0	0	0	0	0	0	0	0	0
94	7557167|F|0-68:A>C-68:A>C	TGCAGAAAGAAAACTACAAGAAGTTGAAGCACGAGAGGATGACCTCAGAAGACAGATATTATCATTTAA	TGCAGAAAGAAAACTACAAGAAGTTGAAGCACGAGAGGATGACCTCAGAAGACAGATATTATCATTTAA	Chr05	20752624	1	4.48E-29	68:A>C	68	0.554381	0.997275	0.002725	0.997275	0.002725	0	0.005435	0.005435	0.005435	6.12864	3	1	0	-	0	0	0	0	0	0	0	0	0	0	0	0	0	-	0	0	-	0	0	0	-	0	0	0	-	0
95	7557631|F|0-68:G>A-68:G>A	TGCAGAGGCTGGTTCCATAATAAGCACCGCAAGATTTAGTGAAATCGAATAAAGAGCCCTCTAAGCACG	TGCAGAGGCTGGTTCCATAATAAGCACCGCAAGATTTAGTGAAATCGAATAAAGAGCCCTCTAAGCACG	Chr00	100432599	1	3.49E-25	68:G>A	68	0.512085	0.988201	0.023599	0.976401	0.011799	0.011799	0.02332	0.046084	0.034702	18.98177	17.1	1	0	0	0	0	-	-	0	0	0	-	0	0	0	-	0	0	0	-	0	-	0	0	-	-	-	0	-	0
96	100655429|F|0-68:C>G-68:C>G	TGCAGGCCTTGTCCTCTACTTGATTAGGTCAGATTGTAAACAAAAAATATTAATTTAAGTAAATTAAGC	TGCAGGCCTTGTCCTCTACTTGATTAGGTCAGATTGTAAACAAAAAATATTAATTTAAGTAAATTAAGC		0	0	999	68:C>G	68	0.468278	0.003226	0.996774	0.003226	0.996774	0	0.006431	0.006431	0.006431	31	11.55589	1	1	1	-	1	1	1	-	1	1	-	1	1	1	-	1	1	1	1	1	1	1	-	1	1	1	1	1	-
97	100658783|F|0-68:C>A-68:C>A	TGCAGGCGGAATGGTTTTGCCTTTTCAAGCCTTAAGTGTAGTTTTTCAAGATGTTCAATACTACATTAC	TGCAGGCGGAATGGTTTTGCCTTTTCAAGCCTTAAGTGTAGTTTTTCAAGATGTTCAATACTACATTAC	Chr10	15698772	3	1.25E-24	68:C>A	68	0.712991	0.002119	1	0	0.997881	0.002119	0.004228	0	0.002114	20	17.52468	1	1	2	1	1	1	1	1	1	1	1	1	1	1	1	1	1	1	1	1	1	1	1	1	1	1	1	1	-
98	19447247|F|0-68:C>A-68:C>A	TGCAGATGTAGCCAATGCCTTCTCCAAACGCCTCTTCTTTTTCTCAGCTTGTTTCATGCGCTCCATTTC	TGCAGATGTAGCCAATGCCTTCTCCAAACGCCTCTTCTTTTTCTCAGCTTGTTTCATGCGCTCCATTTC	Chr03	20079845	2	4.48E-29	68:C>A	68	0.820242	1	0.001842	0.998158	0	0.001842	0	0.003676	0.001838	13.71474	27	1	0	0	-	0	0	0	0	0	0	0	0	0	0	0	-	0	0	0	0	0	0	-	0	0	0	0	0	0
99	100674951|F|0-68:G>T-68:G>T	TGCAGAGATTTTCTACAAGTCCATTTTTACCAATGAAGACTAATAATTTTTTATGATCTTTTAATTTAG	TGCAGAGATTTTCTACAAGTCCATTTTTACCAATGAAGACTAATAATTTTTTATGATCTTTTAATTTAG	Chr03	10752420	1	9.77E-21	68:G>T	68	0.44864	0.003367	0.996633	0.003367	0.996633	0	0.006711	0.006711	0.006711	30	13.75882	1	-	-	-	1	-	-	1	-	-	-	-	-	-	-	-	-	1	-	1	1	-	-	1	-	-	1	1	-
100	100679199|F|0-68:A>C-68:A>C	TGCAGTTGTTGAAGCAGCTTTGGAACGACTCTGAGTTGGAATCGGGGAGGTAGGAGGCTTCAAATCTTA	TGCAGTTGTTGAAGCAGCTTTGGAACGACTCTGAGTTGGAATCGGGGAGGTAGGAGGCTTCAAATCTTA	Chr10	24149542	1	2.70E-26	68:A>C	68	0.752266	0.002008	0.997992	0.002008	0.997992	0	0.004008	0.004008	0.004008	70	21.63002	1	1	1	1	-	1	1	1	1	1	1	-	1	1	1	1	1	1	1	1	-	1	1	1	1	1	1	1	1
101	7614525|F|0-68:C>T-68:C>T	TGCAGGCACATCAAAGAGATAGAAACAAATTTCCTAGGATTTTGGATGGTTTATGTATTTTTTATTTAC	TGCAGGCACATCAAAGAGATAGAAACAAATTTCCTAGGATTTTGGATGGTTTATGTATTTTTTATTTAC	Chr01	14550475	1	9.70E-26	68:C>T	68	0.876133	0.998276	0.001724	0.998276	0.001724	0	0.003442	0.003442	0.003442	32.99115	11	1	0	0	0	0	0	0	0	0	0	0	0	-	0	0	0	0	0	0	0	0	0	0	0	0	0	0	0	0
102	7624554|F|0-68:C>A-68:C>A	TGCAGTGATTGGTGAGTTTGATGCTTTTGAATATTTTTCTTGGTCAGTTGTTTCTCATTGGTTTTTGCC	TGCAGTGATTGGTGAGTTTGATGCTTTTGAATATTTTTCTTGGTCAGTTGTTTCTCATTGGTTTTTGCC	Chr01	24078077	1	4.48E-29	68:C>A	68	0.719033	0.997899	0.002101	0.997899	0.002101	0	0.004193	0.004193	0.004193	16.69856	21	1	0	0	0	0	0	0	0	0	0	0	0	0	0	0	0	0	0	0	0	0	0	0	0	0	0	0	0	0
103	100680460|F|0-68:C>A-68:C>A	TGCAGGTTAGAAAGCTAAACTTTACCGGTCTAAATATTTATCCCCACTTAGCTCAAGCCATTAATTAAC	TGCAGGTTAGAAAGCTAAACTTTACCGGTCTAAATATTTATCCCCACTTAGCTCAAGCCATTAATTAAC	Chr06	17305146	1	4.48E-29	68:C>A	68	0.444109	0.996599	0.006803	0.993197	0.003401	0.003401	0.00678	0.013513	0.010146	5.6	4.5	1	-	0	-	0	-	-	-	-	0	0	0	0	0	0	0	-	-	0	0	0	0	-	0	-	0	-	-	-
104	100686432|F|0-68:C>A-68:C>A	TGCAGTTCTCTGAAGATGAACAACAAGAATTATTATATATTCGACTAATGAAGTTCAACTTGCCATTAC	TGCAGTTCTCTGAAGATGAACAACAAGAATTATTATATATTCGACTAATGAAGTTCAACTTGCCATTAC		0	0	999	68:C>A	68	0.802115	0.001883	1	0	0.998117	0.001883	0.003759	0	0.00188	12	7.62871	1	1	1	1	-	1	1	1	1	-	1	1	1	1	1	1	1	1	1	1	1	1	1	1	1	1	1	1	1
105	100687646|F|0-68:A>C-68:A>C	TGCAGGGCAAAGATAAAAAGAGGTGACTTTTTTAGGCAGGCAATTGGTATATAGATTGTACCTTAACAA	TGCAGGGCAAAGATAAAAAGAGGTGACTTTTTTAGGCAGGCAATTGGTATATAGATTGTACCTTAACAA	Chr04	26593512	1	9.70E-26	68:A>C	68	0.481873	0.003135	0.996865	0.003135	0.996865	0	0.00625	0.00625	0.00625	5	4.66484	1	1	-	1	-	1	1	1	1	-	1	1	1	1	1	1	-	1	1	-	1	1	1	-	1	-	1	-	-
106	100690775|F|0-68:T>G-68:T>G	TGCAGCATATTCATATGCCCAAGTTTCAAATATATTACTTATAAAAGTTCCTAACCATCTATAGATTGT	TGCAGCATATTCATATGCCCAAGTTTCAAATATATTACTTATAAAAGTTCCTAACCATCTATAGATTGT	Chr12	2539476	1	1.62E-23	68:T>G	68	0.441088	0.037671	0.976027	0.023973	0.962329	0.013699	0.072504	0.046796	0.05965	12.25	10.90606	1	-	1	-	1	1	-	1	1	-	1	1	1	1	1	1	-	1	1	1	1	1	1	-	-	1	-	1	-
107	7629709|F|0-68:T>C-68:T>C	TGCAGCAGAGTAAAGCTGTGGCCTCAAGTTCTTGAGTTCCTAAAACAGACACTAATACAACGTTGGTCT	TGCAGCAGAGTAAAGCTGTGGCCTCAAGTTCTTGAGTTCCTAAAACAGACACTAATACAACGTTGGTCT	Chr04	395872	1	3.49E-25	68:T>C	68	0.492447	0.003067	0.996933	0.003067	0.996933	0	0.006116	0.006116	0.006116	20	18.01872	1	1	1	1	-	1	1	1	-	-	1	1	-	1	1	1	-	-	1	1	-	1	-	1	1	-	1	-	1
108	7602628|F|0-68:A>T-68:A>T	TGCAGATGACAGTACAGTACAGGTCATTTACAGAAGTAACAGAACTGTGATTTTCTGTCAATTTAAAGA	TGCAGATGACAGTACAGTACAGGTCATTTACAGAAGTAACAGAACTGTGATTTTCTGTCAATTTAAAGA	Chr04	27053199	1	3.51E-20	68:A>T	68	0.58006	0.010417	0.992188	0.007812	0.989583	0.002604	0.020616	0.015503	0.01806	12.5	9.99315	1	1	1	1	1	1	-	1	-	-	-	1	1	1	1	1	1	1	1	1	1	1	1	-	1	1	1	-	1
109	100697851|F|0-68:C>T-68:C>T	TGCAGTCGAGAAATCTCATGCGTCGCATGTTGGCCAGGTTTGGTGGCAGGCTGCCGTGGAAGTTGTTAC	TGCAGTCGAGAAATCTCATGCGTCGCATGTTGGCCAGGTTTGGTGGCAGGCTGCCGTGGAAGTTGTTAC	Chr02	22703959	2	2.70E-26	68:C>T	68	0.681269	0.002217	1	0	0.997783	0.002217	0.004425	0	0.002212	21	15.07843	1	1	-	-	1	1	1	1	1	-	1	1	1	1	1	1	1	1	1	1	1	1	1	1	1	1	1	-	1
110	14512208|F|0-68:G>A-68:G>A	TGCAGGAGAAGCTGGATTCTATTCCTGATAGTAGCCCACAGGTAGTAACTGAACAGCCTTTACAGATCG	TGCAGGAGAAGCTGGATTCTATTCCTGATAGTAGCCCACAGGTAGTAACTGAACAGCCTTTAC	Chr11	122963	1	3.02E-25	68:G>A	68	0.794562	0.998099	0.001901	0.998099	0.001901	0	0.003795	0.003795	0.003795	39.3824	22	1	0	0	0	0	0	0	0	0	0	0	0	0	0	0	0	-	0	0	0	0	0	0	0	0	0	0	0	0
111	7547644|F|0-68:A>C-68:A>C	TGCAGGTTGGTCTACCGTCTTTAGATGATAATCTCATTTCTAGCTCATAGATGATAACTGTTTTTTTAA	TGCAGGTTGGTCTACCGTCTTTAGATGATAATCTCATTTCTAGCTCATAGATGATAACTGTTTTTTTAA	Chr14	5792322	1	4.48E-29	68:A>C	68	0.708459	0.997868	0.002132	0.997868	0.002132	0	0.004255	0.004255	0.004255	7.39739	3	1	0	0	0	0	0	0	0	0	0	0	0	0	0	0	0	0	0	0	0	-	0	-	0	0	0	0	0	0
112	100712739|F|0-68:G>T-68:G>T	TGCAGTTTCAAGTCACAAGCATCATCACCAACACCAACCAATATTGGTCTGTTCAACTCATACTTAACG	TGCAGTTTCAAGTCACAAGCATCATCACCAACACCAACCAATATTGGTCTGTTCAACTCATACTTAACG	Chr02	13400346	1	7.50E-27	68:G>T	68	0.648036	0.004662	0.995338	0.004662	0.995338	0	0.009281	0.009281	0.009281	4	3.8709	1	1	1	1	1	1	1	1	1	1	-	1	-	1	-	1	1	1	1	1	1	1	1	1	1	1	1	-	1
113	7619558|F|0-68:T>C-68:T>C	TGCAGTATGTTTGCAAGAGTCATGATCTCTCAACTCAATCAGATGAGATGTTCCAACAATATATTACTT	TGCAGTATGTTTGCAAGAGTCATGATCTCTCAACTCAATCAGATGAGATGTTCCAACAATATATTACTT	Chr03	2684522	2	9.70E-26	68:T>C	68	0.738671	0.006135	0.99591	0.00409	0.993865	0.002045	0.012195	0.008147	0.010171	7.33333	5.88587	1	1	-	1	1	1	-	-	1	-	1	-	1	1	1	1	-	1	1	1	-	1	1	-	1	1	1	1	1
114	7567946|F|0-68:C>A-68:C>A	TGCAGATAGGTACATGAATATCTATCTATCTATATATGCTGCTCTATTTCATTCATGCTCCTAACTAGC	TGCAGATAGGTACATGAATATCTATCTATCTATATATGCTGCTCTATTTCATTCATGCTCCTAACTAGC	Chr12	2713917	1	2.08E-27	68:C>A	68	0.489426	0.996914	0.003086	0.996914	0.003086	0	0.006154	0.006154	0.006154	25.00838	24	1	0	0	0	0	-	0	-	0	0	-	0	0	0	-	0	0	0	-	0	-	0	-	0	0	0	0	0	0
115	7566587|F|0-68:G>T-68:G>T	TGCAGTTTATGGATGTTGGGTTTTGTCAATCTTTTCGCTTCTAAGAGCTTCGAGGTCTGGTTTCTGGCG	TGCAGTTTATGGATGTTGGGTTTTGTCAATCTTTTCGCTTCTAAGAGCTTCGAGGTCTGGTTTCTGGCG	Chr14	14571364	1	2.08E-27	68:G>T	68	0.44713	0.993243	0.010135	0.989865	0.006757	0.003378	0.013422	0.020065	0.016744	19.47384	18	1	-	0	0	0	0	-	-	0	-	0	-	0	-	0	0	-	-	-	0	0	0	0	-	-	-	0	0	-
116	100722590|F|0-68:T>C-68:T>C	TGCAGAACAACAAACAACACGTTATATTGCAGGGCTGAGATTTAACATCCAGGAAAGGATGACTCTTTT	TGCAGAACAACAAACAACACGTTATATTGCAGGGCTGAGATTTAACATCCAGGAAAGGATGACTCTTTT	Chr02	4891603	1	1.61E-28	68:T>C	68	0.787009	0.003839	0.996161	0.003839	0.996161	0	0.007648	0.007648	0.007648	29.5	19.86174	1	1	-	1	1	1	1	1	1	1	1	1	1	1	1	1	1	1	1	1	1	1	1	1	1	1	1	1	1
117	7571536|F|0-68:A>T-68:A>T	TGCAGTCTTGAATAACACTTGCTTTATGTCTTCGGGGCGATGGACGACCGTTGGATGCTCCATTGCCTA	TGCAGTCTTGAATAACACTTGCTTTATGTCTTCGGGGCGATGGACGACCGTTGGATGCTCCATTGCCTA	Chr12	2502123	1	4.51E-24	68:A>T	68	0.761329	0.998016	0.001984	0.998016	0.001984	0	0.00396	0.00396	0.00396	27.49826	40	1	0	0	0	0	0	0	0	0	0	0	0	0	-	-	0	-	0	-	0	0	0	0	0	0	0	-	0	0
118	100726591|F|0-68:G>A-68:G>A	TGCAGCTAATGTGGCAAATCTTAGTGTTATTTCTTGCTTCTTTCCAAAACCTTAGTTCATTGTTAATAG	TGCAGCTAATGTGGCAAATCTTAGTGTTATTTCTTGCTTCTTTCCAAAACCTTAGTTCATTGTTAATAG	Chr03	561328	1	4.48E-29	68:G>A	68	0.554381	0.99455	0.00545	0.99455	0.00545	0	0.01084	0.01084	0.01084	7.12808	7	1	0	-	-	0	0	0	0	0	0	0	0	0	0	-	0	0	0	0	0	-	0	-	0	0	0	0	0	-
119	7572159|F|0-68:T>A-68:T>A	TGCAGCCACATTCCACCCAAAACGTACATAAATTAGCAATACGTCACAAATTGCTGGAAAACTCGTTAT	TGCAGCCACATTCCACCCAAAACGTACATAAATTAGCAATACGTCACAAATTGCTGGAAAACTCGTTAT	Chr15	18452784	1	4.48E-29	68:T>A	68	0.457704	0.986799	0.016502	0.983498	0.013201	0.0033	0.026054	0.032459	0.029256	21.68182	13.6	1	0	-	-	0	0	-	0	-	0	-	-	-	0	0	0	0	0	-	0	-	0	-	0	0	-	0	0	0
120	7571439|F|0-68:G>T-68:G>T	TGCAGGTAATAAGGAGGAGAAGTTTGGTTGTGATACAGGTGGGTTTGAGGGTGAAGAGCAAAGTTTTGG	TGCAGGTAATAAGGAGGAGAAGTTTGGTTGTGATACAGGTGGGTTTGAGGGTGAAGAGCAAAGTTTTGG	Chr03	5380968	1	7.50E-27	68:G>T	68	0.478852	0.987382	0.018927	0.981073	0.012618	0.006309	0.024918	0.037138	0.031028	18.75723	19.875	1	-	-	0	0	-	0	0	0	-	0	-	-	-	-	-	0	0	0	0	0	0	0	-	0	0	-	-	0
121	100261312|F|0-67:C>T-67:C>T	TGCAGAACCTCATCAAAGTCAGCTCCTGAACCAATTGGAGCAGCCAATGCTTCCTGTATCTGTCTTACA	TGCAGAACCTCATCAAAGTCAGCTCCTGAACCAATTGGAGCAGCCAATGCTTCCTGTATCTGTCTTACA	Chr12	19331891	1	5.80E-28	67:C>T	67	0.703927	0.002146	1	0	0.997854	0.002146	0.004283	0	0.002141	4	3.85064	1	1	-	-	1	1	1	1	1	1	1	1	1	1	1	1	1	1	1	1	1	1	1	1	1	1	1	-	1
122	100263613|F|0-67:T>G-67:T>G	TGCAGCTTGTGCAGAGGAGCATAGGCTTGTGCAGAGGAGCATAGCATACGCTCCTTTGAGTGAAATATG	TGCAGCTTGTGCAGAGGAGCATAGGCTTGTGCAGAGGAGCATAGCATACGCTCCTTTGAGTGAAATATG		0	0	999	67:T>G	67	0.688822	1	0.002193	0.997807	0	0.002193	0	0.004376	0.002188	9.33145	6	1	-	0	0	0	0	0	-	-	0	0	0	0	0	-	0	0	0	0	-	-	-	-	0	-	-	0	0	0
123	100263998|F|0-67:A>T-67:A>T	TGCAGGCGAAGCATAGATAACAAAATTTTGTACTGACATTCCTTAGCTTGTGCTGTTTTGGACCTTTAC	TGCAGGCGAAGCATAGATAACAAAATTTTGTACTGACATTCCTTAGCTTGTGCTGTTTTGGACCTTTAC	Chr11	17584041	1	5.80E-28	67:A>T	67	0.79003	0.001912	1	0	0.998088	0.001912	0.003817	0	0.001908	31	12.25161	1	1	-	1	1	1	1	-	1	1	-	1	1	1	1	1	1	1	-	1	1	1	1	1	1	-	1	1	1
124	100265713|F|0-67:A>T-67:A>T	TGCAGTTGATGAGTTAGTTTCAAGAATAACCAGGGAAGGCCTTTATAATAGAGATGGAACTATATATAA	TGCAGTTGATGAGTTAGTTTCAAGAATAACCAGGGAAGGCCTTTATAATAGAGATGGAACTATATATAA	Chr02	7362913	1	4.48E-29	67:A>T	67	0.900302	1	0.001678	0.998322	0	0.001678	0	0.00335	0.001675	6.35926	6	1	0	0	-	0	0	0	0	0	0	0	0	0	0	0	0	0	0	0	0	0	0	-	0	0	0	0	0	0
125	100265815|F|0-67:G>A-67:G>A	TGCAGTTTAATGTTTGTAGGATTATTTTGTTTACTATGATTATTTATATTATTTGTGCTCGCAGGTTGA	TGCAGTTTAATGTTTGTAGGATTATTTTGTTTACTATGATTATTTATATTATTTGTGCTCGCAGGTTGA		0	0	999	67:G>A	67	0.774924	1	0.001949	0.998051	0	0.001949	0	0.003891	0.001946	6.34826	4	1	0	0	0	0	0	0	0	0	0	0	0	0	0	0	0	0	0	0	0	-	0	0	0	0	0	0	-	0
126	100265956|F|0-67:T>C-67:T>C	TGCAGTTTTTGCCGTTTTACCCAATTTGATCACTCATTGCATATACGCTGGTAGTTTCTTCTGATTATT	TGCAGTTTTTGCCGTTTTACCCAATTTGATCACTCATTGCATATACGCTGGTAGTTTCTTCTGATTATT	Chr06	24292224	1	4.48E-29	67:T>C	67	0.756798	0.998004	0.001996	0.998004	0.001996	0	0.003984	0.003984	0.003984	4.24737	4	1	1	0	0	0	-	0	0	-	0	-	-	0	0	-	0	-	0	0	-	-	0	0	0	0	0	0	0	0
127	100269687|F|0-67:A>T-67:A>T	TGCAGCAGTGCTGTATATATTAGCCTGCCATCAAACTTACTTCTATTCCAATCATAATTCCAGTTACAG	TGCAGCAGTGCTGTATATATTAGCCTGCCATCAAACTTACTTCTATTCCAATCATAATTCCAGTTACAG	Chr00	38760522	1	5.80E-28	67:A>T	67	0.687311	0.002198	0.997802	0.002198	0.997802	0	0.004386	0.004386	0.004386	9	2.79922	1	1	-	1	1	1	-	1	1	1	1	-	-	1	1	-	1	1	1	1	-	1	1	-	1	1	1	1	1
128	19443083|F|0-67:T>C-67:T>C	TGCAGCAATGCGATACACTGAGTGCAGATTGGATGTAGGTGAATGTTATTTTTTTAGGATATGTTTATG	TGCAGCAATGCGATACACTGAGTGCAGATTGGATGTAGGTGAATGTTATTTTTTTAGGATATGTTTATG	Chr15	5860398	1	1.25E-24	67:T>C	67	0.679758	1	0.002222	0.997778	0	0.002222	0	0.004435	0.002217	15.61111	4	1	0	0	0	0	0	0	0	0	0	0	0	0	0	0	0	0	0	0	0	0	0	0	0	0	0	0	0	0
129	100275632|F|0-67:A>G-67:A>G	TGCAGGCTACCTCGTCTGTACAGTTACTACTCTGATCTGCTTAGGAATTGAATATGCTGGATGGATTAC	TGCAGGCTACCTCGTCTGTACAGTTACTACTCTGATCTGCTTAGGAATTGAATATGCTGGATGGATTAC	Chr00	74084119	1	2.11E-17	67:A>G	67	0.623867	0.007264	0.995157	0.004843	0.992736	0.002421	0.014422	0.009638	0.01203	7.66667	4.51188	1	-	1	-	1	1	1	-	1	-	1	-	-	1	1	1	-	1	1	-	-	-	-	-	1	-	1	1	-
130	100368153|F|0-67:G>A-67:G>A	TGCAGATCATCTTTTCATGTTGGCACCTAAGCAGTCTGGTTATTATGTCTTGTTATCAAATATTTATGC	TGCAGATCATCTTTTCATGTTGGCACCTAAGCAGTCTGGTTATTATGTCTTGTTATCAAATATTTATGC	Chr05	21157036	3	4.48E-29	67:G>A	67	0.963746	1	0.001567	0.998433	0	0.001567	0	0.00313	0.001565	16.39359	9	1	0	0	0	0	0	0	0	0	0	0	0	0	0	0	0	0	0	0	0	0	0	-	0	0	0	0	0	0
131	100368587|F|0-67:C>T-67:C>T	TGCAGATTTGTATACAGAGGCCAATGCATCCTAAAGTGAACTGTGTCATTGAGAAGTATGCACCAAGCC	TGCAGATTTGTATACAGAGGCCAATGCATCCTAAAGTGAACTGTGTCATTGAGAAGTATGCACCAAGCC	Chr04	29704062	1	2.08E-27	67:C>T	67	0.728097	0.997925	0.006224	0.993776	0.002075	0.004149	0.004141	0.012371	0.008256	5.69081	3.33333	1	0	0	0	0	0	0	0	0	-	-	0	0	0	0	0	-	0	0	0	0	0	0	-	0	0	0	0	-
132	100370675|F|0-67:A>G-67:A>G	TGCAGGTGATCATTTAGGCTTTCAATTATCTGTTCTTGATAAATGGACTATAGCTGATAATGTTATTAC	TGCAGGTGATCATTTAGGCTTTCAATTATCTGTTCTTGATAAATGGACTATAGCTGATAATGTTATTAC		0	0	999	67:A>G	67	0.714502	0.004228	0.997886	0.002114	0.995772	0.002114	0.008421	0.004219	0.00632	7.5	3.59307	1	1	1	1	1	1	1	1	1	1	-	1	1	1	1	1	-	1	1	1	-	1	1	1	-	1	1	1	-
133	100371593|F|0-67:A>C-67:A>C	TGCAGTCTCGTCCTTGGCTAATTGCAATCCAGGTAGCCTCCATTGTATCCTCCTCCTCCTCCTCCTCAT	TGCAGTCTCGTCCTTGGCTAATTGCAATCCAGGTAGCCTCCATTGTATCCTCCTCCTCCTCCTCCTCAT	Chr02	6104305	1	2.70E-26	67:A>C	67	0.561934	0.997312	0.010753	0.989247	0.002688	0.008065	0.005362	0.021274	0.013318	3.41966	3	1	-	0	-	0	0	0	-	-	0	-	-	-	-	-	-	0	0	-	0	0	-	-	-	0	0	0	-	0
134	100372835|F|0-67:A>G-67:A>G	TGCAGAAACAGCAATGCAAGTGGTGGCCATTAGGGCAGTGAAAATCAGGGCAGTTGAAGTGGGCTTTAA	TGCAGAAACAGCAATGCAAGTGGTGGCCATTAGGGCAGTGAAAATCAGGGCAGTTGAAGTGGGCTTTAA	Chr03	14208175	1	5.80E-28	67:A>G	67	0.651057	0.00232	1	0	0.99768	0.00232	0.00463	0	0.002315	6	3.59394	1	1	1	-	1	1	1	1	1	-	1	1	1	1	1	1	-	1	1	-	1	-	1	1	1	1	-	-	1
135	100374843|F|0-67:G>C-67:G>C	TGCAGTATTGGCGTTGAACACAAGTAAAATACTGTTTAGACTAACAGACTGCGATGAACTAAGATTAGT	TGCAGTATTGGCGTTGAACACAAGTAAAATACTGTTTAGACTAACAGACTGCGATGAACTAAGATTAGT	Chr02	24339412	1	2.08E-27	67:G>C	67	0.910876	1	0.001658	0.998342	0	0.001658	0	0.003311	0.001656	11.23151	6	1	0	0	0	0	0	0	0	-	0	0	0	-	0	0	0	-	0	0	0	0	0	0	-	0	0	0	0	0
136	100375924|F|0-67:A>T-67:A>T	TGCAGAATTCCATTTACAAATTCCCAGGAAGGAATTGCTACTCCTCCTTAGCTTGATCATAAAGATTAC	TGCAGAATTCCATTTACAAATTCCCAGGAAGGAATTGCTACTCCTCCTTAGCTTGATCATAAAGATTAC	Chr13	16121779	1	1.63E-18	67:A>T	67	0.806647	0.001873	1	0	0.998127	0.001873	0.003738	0	0.001869	14	5.0566	1	1	1	1	1	1	1	1	1	1	1	1	1	1	1	-	1	1	1	1	1	1	1	1	1	1	1	1	1
137	9841529|F|0-67:C>G-67:C>G	TGCAGGCCTTCAAACTAATGAGACAAAAAGGTATAGGTGGACTACCTGTGGTTGAAAGTGGTGGAACCA	TGCAGGCCTTCAAACTAATGAGACAAAAAGGTATAGGTGGACTACCTGTGGTTGAAAGTGGTGGAACCA	Chr11	3264107	1	4.48E-29	67:C>G	67	0.904834	1	0.005008	0.994992	0	0.005008	0	0.009967	0.004983	21.46667	8	1	0	0	0	0	0	0	0	0	0	0	0	0	0	0	0	0	0	0	0	0	0	0	0	0	0	0	0	0
138	100379349|F|0-67:T>G-67:T>G	TGCAGCTTTGGGTTCTTCGTTATCCTTTCTTGAAATTTCTTTTCTTATTTTTTTTTATCTAATTACATG	TGCAGCTTTGGGTTCTTCGTTATCCTTTCTTGAAATTTCTTTTCTTATTTTTTTTTATCTAATTACATG		0	0	999	67:T>G	67	0.599698	0.997481	0.002519	0.997481	0.002519	0	0.005025	0.005025	0.005025	9.79775	8	1	0	0	0	-	0	0	0	-	0	0	0	0	0	0	0	0	0	0	0	-	0	0	0	-	0	0	0	0
139	100416699|F|0-67:T>G-67:T>G	TGCAGACAGGGATTGATTGGGAAGCTGCTTAGGCGACTCACGATTTACCTCCTCCAGTAACTCTCGTTC	TGCAGACAGGGATTGATTGGGAAGCTGCTTAGGCGACTCACGATTTACCTCCTCCAGTAACTCTCGTTC	Chr04	29131659	1	5.80E-28	67:T>G	67	0.722054	0.002092	0.997908	0.002092	0.997908	0	0.004175	0.004175	0.004175	11	5.90037	1	1	-	-	1	1	1	1	1	1	1	1	1	1	1	1	-	1	1	-	-	1	-	-	1	-	1	1	-
140	19444715|F|0-67:C>A-67:C>A	TGCAGAGAAGATCAGTGGCACAGTAAAAAGCACAAGTGAGAAGCTTCTTAGAGCCTGTAAACGCTTTCT	TGCAGAGAAGATCAGTGGCACAGTAAAAAGCACAAGTGAGAAGCTTCTTAGAGCCTGTAAACGCTTTCT	Chr10	22826182	1	2.08E-27	67:C>A	67	0.922961	1	0.001637	0.998363	0	0.001637	0	0.003268	0.001634	16.81501	9	1	0	0	0	0	0	0	0	0	0	0	0	0	0	0	0	0	0	0	0	0	0	0	0	0	0	0	0	0
141	14503163|F|0-67:C>A-67:C>A	TGCAGATATCTGAGAAGAGAGCAAGGGAATGGTGCACTTCCAAGGGAAACATACCTTACTTCATTACCT	TGCAGATATCTGAGAAGAGAGCAAGGGAATGGTGCACTTCCAAGGGAAACATACCTTACTTCATTACCT	Chr12	24105012	1	4.48E-29	67:C>A	67	0.983384	1	0.001536	0.998464	0	0.001536	0	0.003067	0.001534	30.14321	31	1	0	0	0	0	0	0	0	0	0	0	0	0	0	0	0	0	0	0	0	0	0	0	0	0	0	0	0	0
142	100418706|F|0-67:T>A-67:T>A	TGCAGCATTGGCAGAAGAACCGGAGAATGCTTGTGAGCTTCTTACTACACTATTCACTTCTAGGCCATG	TGCAGCATTGGCAGAAGAACCGGAGAATGCTTGTGAGCTTCTTACTACACTATTCACTTCTAGGCCATG	Chr13	21796280	1	4.48E-29	67:T>A	67	0.888218	0.998299	0.001701	0.998299	0.001701	0	0.003396	0.003396	0.003396	4.7305	3	1	0	0	0	0	0	0	-	-	0	0	0	0	0	0	0	-	0	0	0	-	0	0	-	-	0	0	0	0
143	100420198|F|0-67:T>A-67:T>A	TGCAGGCTTGCCAAGAGCAGATTTTTTGTTTTCTTGACGGAGATGAGCAGCCATAGTGTTCATAGGTTA	TGCAGGCTTGCCAAGAGCAGATTTTTTGTTTTCTTGACGGAGATGAGCAGCCATAGTGTTCATAGGTTA	Chr04	25357779	1	5.80E-28	67:T>A	67	0.652568	0.00463	1	0	0.99537	0.00463	0.009216	0	0.004608	3.5	2.74308	1	1	1	-	-	1	1	-	1	-	1	1	1	1	-	1	1	1	1	-	1	-	1	1	-	1	-	-	1
144	7526791|F|0-67:G>A-67:G>A	TGCAGGGACCAATTGAAACATATCAGGCAAATCAAGAACGTGGGAAAATACTGGTTCCAACAATTACGT	TGCAGGGACCAATTGAAACATATCAGGCAAATCAAGAACGTGGGAAAATACTGGTTCCAACAATTACGT	Chr00	57974493	1	4.48E-29	67:G>A	67	0.691843	0.997817	0.002183	0.997817	0.002183	0	0.004357	0.004357	0.004357	39.04373	17	1	0	0	0	0	0	0	-	0	0	0	0	0	0	0	0	-	0	-	0	0	0	0	-	-	-	0	0	0
145	100423277|F|0-67:A>T-67:A>T	TGCAGAAGTTTTACGACATTCAATTAAGTTTCAGATACTGCATAAAGCTATATATTGCTCGTGTTCTAG	TGCAGAAGTTTTACGACATTCAATTAAGTTTCAGATACTGCATAAAGCTATATATTGCTCGTGTTCTAG	Chr07	3641457	1	2.72E-21	67:A>T	67	0.542296	0.994429	0.022284	0.977716	0.005571	0.016713	0.01108	0.043575	0.027328	6.55774	5.125	1	0	-	0	0	0	0	0	0	-	0	0	0	0	-	-	0	0	0	0	0	0	0	0	0	0	-	-	0
146	100424724|F|0-67:T>C-67:T>C	TGCAGGGAAAACTGTTGCTGTGGGCAAAGTGACTAGTCTTCCTAATGCATAGAATTTTTGTAATCTCTA	TGCAGGGAAAACTGTTGCTGTGGGCAAAGTGACTAGTCTTCCTAATGCATAGAATTTTTGTAATCTCTA	Chr02	14604983	1	4.48E-29	67:T>C	67	0.800604	1	0.003774	0.996226	0	0.003774	0	0.007519	0.003759	4.85578	2.5	1	0	0	0	0	0	0	0	0	0	0	0	0	0	0	0	0	0	0	0	0	0	0	0	0	0	0	0	0
147	100425802|F|0-67:T>C-67:T>C	TGCAGTTTTGAACACAGAGTTGTTTTCCAGGTAGCTCTTCATTTTAAGTAATAGTTAAAATATACTATT	TGCAGTTTTGAACACAGAGTTGTTTTCCAGGTAGCTCTTCATTTTAAGTAATAGTTAAAATATACTATT	Chr07	3094706	1	4.48E-29	67:T>C	67	0.722054	0.997908	0.002092	0.997908	0.002092	0	0.004175	0.004175	0.004175	5.2984	5	1	0	0	0	0	0	0	0	0	0	0	0	0	0	0	0	0	0	0	-	0	0	0	0	0	0	0	0	0
148	100427283|F|0-67:C>G-67:C>G	TGCAGCTGTTATGCTATTTTTACCAGGAAAAATTTGAAACAGATCCTTATTCTGTATTTACCAAATACT	TGCAGCTGTTATGCTATTTTTACCAGGAAAAATTTGAAACAGATCCTTATTCTGTATTTACCAAATACT	Chr06	22233784	1	9.70E-26	67:C>G	67	0.516616	0.988304	0.02924	0.97076	0.011696	0.017544	0.023118	0.05677	0.039944	9.78862	4.1	1	-	-	0	0	-	2	-	-	-	0	-	-	-	0	0	-	-	-	-	-	0	-	-	-	0	-	-	-
149	7538857|F|0-67:T>A-67:T>A	TGCAGCAGTTGTAACTTTTTACTGTAGTCTAGTCTGCTTCTAAAGTCGCTTTTTACTGCTAACTTTTTG	TGCAGCAGTTGTAACTTTTTACTGTAGTCTAGTCTGCTTCTAAAGTCGCTTTTTACTGCTAACTTTTTG	Chr01	24782203	1	9.77E-21	67:T>A	67	0.743202	1	0.002033	0.997967	0	0.002033	0	0.004057	0.002028	20.93881	10	1	0	-	0	0	0	0	-	0	-	0	0	0	0	0	0	0	0	0	0	2	-	-	0	0	0	0	-	0
150	100452073|F|0-67:A>C-67:A>C	TGCAGACCACAAGCAAAATCACCACCACAAGATACTTTACTGAAACTGCAAAAGGAGAATACTTTCAAA	TGCAGACCACAAGCAAAATCACCACCACAAGATACTTTACTGAAACTGCAAAAGGAGAATACTTTCAAA	Chr10	22942313	1	4.48E-29	67:A>C	67	0.814199	1	0.001855	0.998145	0	0.001855	0	0.003704	0.001852	13.03588	11	1	0	0	0	0	0	0	0	0	0	0	0	0	0	-	0	0	0	0	0	0	0	-	0	0	0	0	0	0
151	100453634|F|0-67:C>A-67:C>A	TGCAGATTTTGATGATGATGAAGGGGGTGGACTGGTATGGTTGCTTTATTATTTCAGTCTTTCAGAGCA	TGCAGATTTTGATGATGATGAAGGGGGTGGACTGGTATGGTTGCTTTATTATTTCAGTCTTTCAGAGCA	Chr12	24050698	1	4.48E-29	67:C>A	67	0.71148	1	0.002123	0.997877	0	0.002123	0	0.004237	0.002119	9.86466	7	1	0	0	-	-	-	0	0	0	0	0	-	0	0	0	0	0	0	0	-	0	0	-	-	-	0	0	-	0
152	100455657|F|0-67:C>A-67:C>A	TGCAGGCAAATATATAACATTTCAATATTAGTTTTGAATGGAAAAAGACAGGTTCTTTATTCCTTACCA	TGCAGGCAAATATATAACATTTCAATATTAGTTTTGAATGGAAAAAGACAGGTTCTTTATTCCTTACCA	Chr04	166706	1	4.48E-29	67:C>A	67	0.94713	1	0.00319	0.99681	0	0.00319	0	0.006359	0.00318	31.41199	21.5	1	0	0	0	2	0	0	0	0	0	0	0	0	0	0	0	0	0	0	0	0	0	0	0	0	0	0	0	0
153	100456125|F|0-67:C>A-67:C>A	TGCAGGTAAAAAGTGTTATGTATGGTTGGGTCCAATGCCTATGGTGTTCATCAGGGATCCTGAGTTACA	TGCAGGTAAAAAGTGTTATGTATGGTTGGGTCCAATGCCTATGGTGTTCATCAGGGATCCTGAGTTACA	Chr02	13900762	1	2.70E-26	67:C>A	67	0.543807	0.008333	0.997222	0.002778	0.991667	0.005556	0.016528	0.00554	0.011034	12.33333	6.61282	1	1	-	-	-	1	1	-	-	-	1	-	1	-	1	-	1	-	-	-	-	-	-	1	-	1	1	-	1
154	100463784|F|0-67:A>G-67:A>G	TGCAGTGGGGACTACACTTCTCTTACGTTATCTGCATGCTAATTAACTATTATATTTAGCCATACTTAC	TGCAGTGGGGACTACACTTCTCTTACGTTATCTGCATGCTAATTAACTATTATATTTAGCCATACTTAC	Chr03	27807243	1	5.80E-28	67:A>G	67	0.545317	0.00277	0.99723	0.00277	0.99723	0	0.005525	0.005525	0.005525	10	5.83042	1	1	1	1	1	-	1	1	1	-	1	1	-	-	1	1	-	1	1	1	-	1	-	1	1	1	1	-	-
155	100467176|F|0-67:T>G-67:T>G	TGCAGATTTGATCTTAGTAAGCTACCTGTGTTACATGTTATTCTTCACTATTATCTGATATCCTGAGTT	TGCAGATTTGATCTTAGTAAGCTACCTGTGTTACATGTTATTCTTCACTATTATCTGATATCCTGAGTT	Chr09	11378872	1	4.48E-29	67:T>G	67	0.564955	0.997326	0.005348	0.994652	0.002674	0.002674	0.005333	0.010638	0.007986	3.54394	2.5	1	-	0	0	0	0	0	0	-	-	-	-	-	0	0	-	0	0	0	0	-	0	0	-	0	0	-	2	-
156	7610276|F|0-67:T>C-67:T>C	TGCAGAGTACTCTTTAGCCAAACTTGCAGGTAAGCCATTACTGTCATCTCACTTTTCACTTACAGATTA	TGCAGAGTACTCTTTAGCCAAACTTGCAGGTAAGCCATTACTGTCATCTCACTTTTCACTTAC	Chr09	619666	1	3.91E-24	67:T>C	67	0.785498	1	0.001923	0.998077	0	0.001923	0	0.003839	0.001919	13.09651	11	1	0	0	0	-	0	0	0	0	-	0	0	0	0	0	0	0	0	0	0	0	0	0	0	0	0	-	0	0
157	100482015|F|0-67:A>C-67:A>C	TGCAGAGTATGTTTCATAACAAACTCCCCACAGCTGACATTTACAGGGCTATTTACTACAATACCTTAC	TGCAGAGTATGTTTCATAACAAACTCCCCACAGCTGACATTTACAGGGCTATTTACTACAATACCTTAC		0	0	999	67:A>C	67	0.76284	0.00198	0.99802	0.00198	0.99802	0	0.003953	0.003953	0.003953	22	4.41667	1	1	1	1	1	1	1	-	1	1	1	1	1	1	1	1	1	1	-	1	1	-	1	1	1	1	-	-	1
158	100483508|F|0-67:A>G-67:A>G	TGCAGCATATATTTCTTTAGGATCATGCTAAAGGATCAAATATTTTTACAATCTGTCATGGCAATATAA	TGCAGCATATATTTCTTTAGGATCATGCTAAAGGATCAAATATTTTTACAATCTGTCATGGCAATATAA		0	0	999	67:A>G	67	0.679758	1	0.002222	0.997778	0	0.002222	0	0.004435	0.002217	3.48317	3	1	-	-	-	0	0	0	-	0	-	0	0	0	0	0	-	-	0	0	0	0	0	-	0	0	0	-	-	0
159	100486193|F|0-67:G>A-67:G>A	TGCAGTACAGAAAGCAAACTATACTGTTCAGTGTTCACTTCTGATGATGTATAAGGAATTAAGGATAGA	TGCAGTACAGAAAGCAAACTATACTGTTCAGTGTTCACTTCTGATGATGTATAAGGAATTAAGGATAGA		0	0	999	67:G>A	67	0.493958	0.996942	0.003058	0.996942	0.003058	0	0.006098	0.006098	0.006098	5.64456	4	1	0	-	0	-	-	0	0	-	-	0	-	0	0	0	0	-	-	-	0	0	0	-	0	0	-	-	0	-
160	100490678|F|0-67:T>G-67:T>G	TGCAGTTTCAGAAGCAGCTGTTGAGGGAAAGGATGACAAAAATGATGACGATGACGACGACTCCTATTA	TGCAGTTTCAGAAGCAGCTGTTGAGGGAAAGGATGACAAAAATGATGACGATGACGACGACTCCTATTA	Chr14	5660113	1	5.84E-23	67:T>G	67	0.722054	0.002092	0.997908	0.002092	0.997908	0	0.004175	0.004175	0.004175	10	4.01993	1	1	1	1	-	1	1	-	1	1	1	-	1	1	1	1	1	1	1	1	-	1	1	1	-	1	-	-	1
161	100490927|F|0-67:A>C-67:A>C	TGCAGAAATTTCATTGACTTCGACATGGGTCATCTTGTCTTGGAACTTAATCTGTAAGGCAAGAGAAAG	TGCAGAAATTTCATTGACTTCGACATGGGTCATCTTGTCTTGGAACTTAATCTGTAAGGCAAGAGAAAG	Chr02	7515519	1	7.55E-22	67:A>C	67	0.546828	0.977901	0.044199	0.955801	0.022099	0.022099	0.043222	0.084491	0.063856	19.84091	8.05882	1	0	0	-	2	0	0	0	1	0	2	0	-	0	-	0	-	-	0	-	-	0	-	-	-	0	-	1	0
162	100491948|F|0-67:C>A-67:C>A	TGCAGCCTGTCTTTATGAAGTCCTTCATTGTATTTGCCCTTTGCGTGCCTCTAGCACGGCTTCCAAACG	TGCAGCCTGTCTTTATGAAGTCCTTCATTGTATTTGCCCTTTGCGTGCCTCTAGCACGGCTTCCAAACG	Chr05	16764267	2	4.48E-29	67:C>A	67	0.632931	0.99284	0.009547	0.990453	0.00716	0.002387	0.014217	0.018911	0.016564	8.31435	7.25	1	0	0	-	0	0	0	-	0	-	0	-	0	0	-	0	-	0	0	-	-	-	0	0	0	0	0	0	0
163	100492429|F|0-67:C>T-67:C>T	TGCAGGCTCAGTCCCAAAAAACCGTCGTGAGGCGGGCTATTAGATTAAGATAGAAATGTAATACTTACA	TGCAGGCTCAGTCCCAAAAAACCGTCGTGAGGCGGGCTATTAGATTAAGATAGAAATGTAATACTTACA		0	0	999	67:C>T	67	0.521148	0.002899	0.997101	0.002899	0.997101	0	0.00578	0.00578	0.00578	6	5.03896	1	1	-	1	1	1	1	1	-	1	1	-	1	1	1	-	1	1	-	1	1	-	1	-	-	1	1	-	1
164	100507357|F|0-67:C>T-67:C>T	TGCAGATTGTGCATTCTTTTCAAACCCATATTTTATGGCCCATTTATCTTTCTATAATGAGAATTTACA	TGCAGATTGTGCATTCTTTTCAAACCCATATTTTATGGCCCATTTATCTTTCTATAATGAGAATTTACA	Chr01	27711151	1	1.25E-24	67:C>T	67	0.672205	0.002247	0.997753	0.002247	0.997753	0	0.004484	0.004484	0.004484	23	5.44024	1	1	-	-	1	1	1	-	-	1	1	1	1	-	1	1	1	-	1	1	1	1	-	-	-	-	1	1	1
165	100508583|F|0-67:C>G-67:C>G	TGCAGATTTCATCACCCTCATTGAGTTCAAAGTGTGAACAAAGATTGCGATGTGGCACCAGAAATTACA	TGCAGATTTCATCACCCTCATTGAGTTCAAAGTGTGAACAAAGATTGCGATGTGGCACCAGAAATTACA	Chr11	7946057	1	2.70E-26	67:C>G	67	0.71148	0.002123	1	0	0.997877	0.002123	0.004237	0	0.002119	8	7.01487	1	1	-	-	1	1	1	1	-	1	1	-	1	-	1	1	1	1	1	1	-	1	-	-	1	1	1	-	1
166	100508784|F|0-67:C>G-67:C>G	TGCAGCAACTTGCATATTTTCTCCAGAAATCTCCTCCAAGCAAAACAGTAGCAGTGATTACACTTTACA	TGCAGCAACTTGCATATTTTCTCCAGAAATCTCCTCCAAGCAAAACAGTAGCAGTGATTACACTTTACA		0	0	999	67:C>G	67	0.84139	0.001795	1	0	0.998205	0.001795	0.003584	0	0.001792	11	7.32784	1	1	-	1	1	1	1	1	1	1	1	1	1	1	1	1	1	1	1	1	1	1	1	1	1	1	1	1	1
167	100512260|F|0-67:A>C-67:A>C	TGCAGTATTTATAGGGAGTAGTATGATTTGCAGTTGTTTTAGTTTGATATGTATATATTTGAGCATTAC	TGCAGTATTTATAGGGAGTAGTATGATTTGCAGTTGTTTTAGTTTGATATGTATATATTTGAGCATTAC		0	0	999	67:A>C	67	0.793051	0.001905	1	0	0.998095	0.001905	0.003802	0	0.001901	9	7.52718	1	1	1	1	1	1	1	-	1	1	-	1	1	1	1	1	1	1	1	1	1	1	1	1	1	1	1	-	1
168	100517909|F|0-67:A>T-67:A>T	TGCAGGTCAGTAGTAGTATCAGCTGGTCTTCTCAGGATATTTGGGCAAGAGGTTGCTGAGCTTCCTTAC	TGCAGGTCAGTAGTAGTATCAGCTGGTCTTCTCAGGATATTTGGGCAAGAGGTTGCTGAGCTTCCTTAC	Chr12	5989823	1	5.80E-28	67:A>T	67	0.780967	0.001934	1	0	0.998066	0.001934	0.003861	0	0.00193	5	4.97663	1	1	1	1	1	1	1	1	1	1	1	1	1	1	1	1	1	1	1	1	1	1	1	1	1	1	1	1	1
169	100529377|F|0-67:C>T-67:C>T	TGCAGATCTAAGATCATAGCTTCAACTGGTAGCTCCTCGAGGGATTAGATACAATTGACATGCTTTACA	TGCAGATCTAAGATCATAGCTTCAACTGGTAGCTCCTCGAGGGATTAGATACAATTGACATGCTTTACA	Chr05	25242302	1	4.51E-24	67:C>T	67	0.806647	0.003745	1	0	0.996255	0.003745	0.007463	0	0.003731	13	9.55769	1	1	-	1	-	1	1	1	1	1	1	1	1	1	1	1	1	1	1	1	-	1	1	1	1	1	1	1	1
170	100530343|F|0-67:A>G-67:A>G	TGCAGAGACAATAGCAAGTAGCTGTGGAGTTCTTGAGGTATGGTGCCCATTGCTACCAAATTATATTAC	TGCAGAGACAATAGCAAGTAGCTGTGGAGTTCTTGAGGTATGGTGCCCATTGCTACCAAATTATATTAC	Chr08	3495595	1	2.70E-26	67:A>G	67	0.794562	0.001901	0.998099	0.001901	0.998099	0	0.003795	0.003795	0.003795	33	8.60201	1	1	1	1	1	1	1	1	1	1	1	1	1	1	1	1	1	1	-	-	1	1	1	1	1	1	-	1	1
171	100531445|F|0-67:T>C-67:T>C	TGCAGATTCCCATCGTGGGGCTGGTTGACTCTAACATGCCCTGGGATACCTATAAGAAGATCACATATC	TGCAGATTCCCATCGTGGGGCTGGTTGACTCTAACATGCCCTGGGATACCTATAAGAAGATCACATATC	Chr11	958925	1	5.80E-28	67:T>C	67	0.854985	0.001767	0.998233	0.001767	0.998233	0	0.003527	0.003527	0.003527	14	11.05689	1	-	1	1	1	1	1	1	1	1	-	1	1	1	1	1	-	1	1	1	1	1	1	1	1	1	1	1	1
172	7615897|F|0-67:G>A-67:G>A	TGCAGCATCATTTTCCAGCCAAGATAAAGATTTACTACCCTTTCATTTTACCAATAATAATAATAATGA	TGCAGCATCATTTTCCAGCCAAGATAAAGATTTACTACCCTTTCATTTTACCAATAATAATAATAATGA	Chr05	24471495	1	2.70E-26	67:G>A	67	0.465257	0.077922	0.941558	0.058442	0.922078	0.019481	0.1437	0.110052	0.126876	5.33333	4.67077	1	-	-	-	1	1	1	1	1	1	1	1	-	0	1	1	-	1	1	1	-	1	1	-	-	1	-	1	-
173	14480362|F|0-67:T>A-67:T>A	TGCAGTACCAGTTTCTGTTACTCGTCCAAGGTACATCTAATTTATGTCCTATACATTGTTCTTTTCATG	TGCAGTACCAGTTTCTGTTACTCGTCCAAGGTACATCTAATTTATGTCCTATACATTGTTCTTTTCATG	Chr12	21703569	1	4.48E-29	67:T>A	67	0.980363	0.998459	0.009245	0.990755	0.001541	0.007704	0.003077	0.018319	0.010698	57.56629	22.16667	1	0	0	0	0	0	0	0	0	0	0	0	0	0	0	0	0	0	0	0	0	0	0	0	0	0	0	0	0
174	100534807|F|0-67:C>G-67:C>G	TGCAGTAGAGAATGCAACAATGCTATTTAGATCATGAGCTTGCAAAAAAATTCACCTGACGTGCTTACA	TGCAGTAGAGAATGCAACAATGCTATTTAGATCATGAGCTTGCAAAAAAATTCACCTGACGTGCTTACA	Chr12	23411484	1	4.51E-24	67:C>G	67	0.749245	0.002016	0.997984	0.002016	0.997984	0	0.004024	0.004024	0.004024	17	5.76429	1	1	1	-	1	1	1	1	-	1	1	-	1	1	-	-	1	1	-	-	-	1	1	1	1	1	-	1	1
175	7601707|F|0-67:T>A-67:T>A	TGCAGTAGTGCAGTAGTTATAAGATTTTTCTTCAAAAAGTTGAATACAATCACATAATCATAATATTTT	TGCAGTAGTGCAGTAGTTATAAGATTTTTCTTCAAAAAGTTGAATACAATCACATAATCATAATATTTT		0	0	999	67:T>A	67	0.767372	1	0.003937	0.996063	0	0.003937	0	0.007843	0.003922	36.70627	13	1	0	0	0	0	0	0	0	0	0	0	0	0	0	0	0	-	0	0	0	0	0	0	0	0	0	0	0	-
176	100536416|F|0-67:A>C-67:A>C	TGCAGTTTACATGCTTTCACTAAATTATTGGGACACACAGAGAGAAGCATGAAGCATCATTCATTACAG	TGCAGTTTACATGCTTTCACTAAATTATTGGGACACACAGAGAGAAGCATGAAGCATCATTCATTACAG	Chr07	23785711	1	2.70E-26	67:A>C	67	0.58006	0.002604	0.997396	0.002604	0.997396	0	0.005195	0.005195	0.005195	10	2.73059	1	0	-	1	-	-	1	-	-	1	-	1	-	1	1	-	-	1	-	-	-	1	1	1	-	1	-	1	-
177	7622206|F|0-67:A>C-67:A>C	TGCAGTTGAGACCACGACGACGACTTGCGGGCAAGAGAGAGAGAATTTCGGGCAAGATGAGTATCACAG	TGCAGTTGAGACCACGACGACGACTTGCGGGCAAGAGAGAGAGAATTTCGGGCAAGATGAGTATCACAG		0	0	999	67:A>C	67	0.79003	0.99044	0.015296	0.984704	0.00956	0.005736	0.018938	0.030125	0.024531	16.17045	17.55556	1	0	0	0	0	0	0	0	0	0	0	0	0	0	0	0	0	0	0	0	0	0	0	0	-	0	0	0	0
178	9841622|F|0-67:A>G-67:A>G	TGCAGGTGGAACACATTTTATAAGCTTCAGCTCATGCCCATGTATTTGGCAAATTACGGTCCACACGAC	TGCAGGTGGAACACATTTTATAAGCTTCAGCTCATGCCCATGTATTTGGCAAATTACGGTCCACACGAC		0	0	999	67:A>G	67	0.528701	0.02	0.994286	0.005714	0.98	0.014286	0.0392	0.011363	0.025282	24.85714	24.83292	1	1	-	1	-	1	1	1	1	1	1	1	1	1	1	-	-	1	1	1	1	-	1	1	1	1	-	1	1
179	100542657|F|0-67:T>C-67:T>C	TGCAGCCATGTATGCAATCTGAAGTGAGAATACAATGCAAACTGTAAACAAAGTTGAAAGATCATATTA	TGCAGCCATGTATGCAATCTGAAGTGAGAATACAATGCAAACTGTAAACAAAGTTGAAAGATCATATTA	Chr08	3499147	1	7.55E-22	67:T>C	67	0.543807	0.005556	0.994444	0.005556	0.994444	0	0.011049	0.011049	0.011049	33.5	6.8729	1	1	-	1	-	1	-	-	-	1	-	-	1	1	-	1	1	1	1	1	-	1	1	1	1	1	1	-	1
180	100550076|F|0-67:C>A-67:C>A	TGCAGAATGCATGACATTAGTATATTTAATTTTTTGTTATAAAAGAAAACACACCTGAAATGCTTTACA	TGCAGAATGCATGACATTAGTATATTTAATTTTTTGTTATAAAAGAAAACACACCTGAAATGCTTTACA	Chr13	312158	1	7.50E-27	67:C>A	67	0.619335	0.004878	0.997561	0.002439	0.995122	0.002439	0.009709	0.004866	0.007287	13.5	5.60349	1	1	1	1	1	1	1	1	-	1	1	-	-	1	1	1	1	1	1	1	1	1	1	1	1	1	1	1	1
181	100551648|F|0-67:G>A-67:G>A	TGCAGATTCTTGAACTTGGGTCAAACAAACTACGGGTCTGTTTCACACTTTATGTTATAATTACAAAGT	TGCAGATTCTTGAACTTGGGTCAAACAAACTACGGGTCTGTTTCACACTTTATGTTATAATTACAAAGT	Chr12	19113972	1	2.08E-27	67:G>A	67	0.903323	0.996656	0.003344	0.996656	0.003344	0	0.006667	0.006667	0.006667	10.92567	2.5	1	0	0	0	0	0	0	0	0	0	-	0	0	0	0	0	0	0	0	0	0	0	0	0	0	0	0	0	0
182	7627586|F|0-67:G>T-67:G>T	TGCAGCCACCTAATGAAAAGCAATCAACCAAATCACAAAACTAATTCCTATCAGTATGTTATGTTTCGC	TGCAGCCACCTAATGAAAAGCAATCAACCAAATCACAAAACTAATTCCTATCAGTATGTTATGTTTCGC	Chr02	8550571	1	4.48E-29	67:G>T	67	0.445619	0.044068	0.966102	0.033898	0.955932	0.010169	0.084252	0.065498	0.074875	5.21429	5.10494	1	-	1	-	-	1	1	1	1	1	1	1	1	1	-	1	1	-	0	1	-	-	1	-	-	1	-	1	1
183	100554411|F|0-67:C>T-67:C>T	TGCAGGTGAAAAGTTCATTTGCCGTTTTTCCTTCATCAGCTAAAATAGTTTCAGAACCCCTTGGAGTCG	TGCAGGTGAAAAGTTCATTTGCCGTTTTTCCTTCATCAGCTAAAATAGTTTCAGAACCCCTTGGAGTCG	Chr00	118182777	1	4.48E-29	67:C>T	67	0.690332	0.997812	0.006565	0.993435	0.002188	0.004376	0.004367	0.013043	0.008705	12.31273	8	1	-	0	0	0	0	0	0	-	0	0	0	0	0	0	-	0	0	0	0	-	-	0	2	0	0	0	0	0
184	100554639|F|0-67:A>C-67:A>C	TGCAGGTTTCTTCCAATGCCTGTAATTCTAACTTGAGAGATTCAATCTGTTGCTCAGCTTCTTTTTGAA	TGCAGGTTTCTTCCAATGCCTGTAATTCTAACTTGAGAGATTCAATCTGTTGCTCAGCTTCTTTTTGAA	Chr09	718800	1	4.48E-29	67:A>C	67	0.915408	1	0.0033	0.9967	0	0.0033	0	0.006579	0.003289	26.32735	16.5	1	0	0	0	0	0	0	0	0	0	0	0	0	0	0	0	0	0	0	0	0	0	0	0	0	0	0	0	0
185	100554983|F|0-67:C>T-67:C>T	TGCAGTAGCAGGGCAAATTGAGATTAGGAAAACGTTCTTACCATGGGGTTTCTTCAGCAAATTATTACA	TGCAGTAGCAGGGCAAATTGAGATTAGGAAAACGTTCTTACCATGGGGTTTCTTCAGCAAATTATTACA		0	0	999	67:C>T	67	0.68429	0.002208	0.997792	0.002208	0.997792	0	0.004405	0.004405	0.004405	7	4.16315	1	1	-	-	-	1	1	1	-	-	1	1	1	1	1	-	-	1	1	1	1	-	-	-	1	1	-	1	1
186	7619218|F|0-67:G>A-67:G>A	TGCAGTTATGCTTGTGGCGCCAACTGATGGCACAGATGAGATCGCCAATCCTTTTCTCCAGCCAGATGG	TGCAGTTATGCTTGTGGCGCCAACTGATGGCACAGATGAGATCGCCAATCCTTTTCTCCAGCCAGATGG	Chr13	18555533	1	4.48E-29	67:G>A	67	0.968278	1	0.00156	0.99844	0	0.00156	0	0.003115	0.001558	17.75032	15	1	0	0	0	0	0	0	0	0	0	0	0	0	0	0	0	0	0	0	0	0	0	0	0	0	0	0	0	0
187	100561319|F|0-67:A>G-67:A>G	TGCAGCTATGGTACTTTTGCTACTGGGGGTTGTGACGGTTATGTTAATGTTTGGGATGGAAACAACAAA	TGCAGCTATGGTACTTTTGCTACTGGGGGTTGTGACGGTTATGTTAATGTTTGGGATGGAAACAACAAA	Chr01	22795427	1	4.48E-29	67:A>G	67	0.589124	0.997436	0.002564	0.997436	0.002564	0	0.005115	0.005115	0.005115	11.49192	6	1	0	-	0	0	0	0	0	0	0	0	0	0	0	0	0	0	0	0	0	0	0	-	0	0	0	0	0	0
188	7614592|F|0-67:T>A-67:T>A	TGCAGAGAATGTGGGCATCACCAAGAAAGGGAAGATAAACCCTAAAGACAACCACATTTCATTCCAGTG	TGCAGAGAATGTGGGCATCACCAAGAAAGGGAAGATAAACCCTAAAGACAACCACATTTCATTCCAGTG	Chr01	1569303	1	4.48E-29	67:T>A	67	0.756798	1	0.001996	0.998004	0	0.001996	0	0.003984	0.001992	20.77043	14	1	0	0	0	0	0	0	0	-	-	0	0	-	0	0	0	-	0	0	0	0	0	0	0	0	0	0	-	0
189	100573693|F|0-67:A>C-67:A>C	TGCAGTCTCATTGAGGTAAACAGTGTGGTTCAAGAATTTGTTTCTGGTGATAATTCGAAGCCGTTTTAC	TGCAGTCTCATTGAGGTAAACAGTGTGGTTCAAGAATTTGTTTCTGGTGATAATTCGAAGCCGTTTTAC	Chr15	7536485	1	1.25E-24	67:A>C	67	0.670695	0.002252	1	0	0.997748	0.002252	0.004494	0	0.002247	3	2.96893	1	1	-	1	-	1	1	1	1	-	1	-	1	1	-	1	-	1	-	1	-	1	-	1	1	1	1	1	1
190	7527367|F|0-67:C>A-67:C>A	TGCAGTTTTCGCAATGTCAATAAGCTGCTCTAGAGCCTTTTCTATGGTAGGAGACTTTGAAGCATTACA	TGCAGTTTTCGCAATGTCAATAAGCTGCTCTAGAGCCTTTTCTATGGTAGGAGACTTTGAAGCATTACA	Chr02	13777569	1	1.25E-24	67:C>A	67	0.608761	0.002481	0.997519	0.002481	0.997519	0	0.00495	0.00495	0.00495	3	2.99558	1	1	-	-	1	1	1	1	1	1	1	-	1	1	1	-	-	1	1	1	-	1	1	-	1	1	1	1	-
191	11824656|F|0-67:T>A-67:T>A	TGCAGTGTGCAGTTTAGACTGGCCGAAATCGAAACTGTTGATTCAAGTTCTTGATGATTCAAACGATTT	TGCAGTGTGCAGTTTAGACTGGCCGAAATCGAAACTGTTGATTCAAGTTCTTGATGATTCAAACGATTT	Chr01	30406092	1	2.08E-27	67:T>A	67	0.726586	0.997921	0.002079	0.997921	0.002079	0	0.004149	0.004149	0.004149	10.33636	8	1	0	0	-	0	-	0	0	0	0	0	0	0	0	0	0	0	0	-	0	0	0	-	0	0	0	0	0	0
192	7535773|F|0-67:G>A-67:G>A	TGCAGATTCCTGATCTGTATACATCTGCAAATCATGAAGATAGGCGTAATTGTACAACTTAATACTTGT	TGCAGATTCCTGATCTGTATACATCTGCAAATCATGAAGATAGGCGTAATTGTACAACTTAATACTTGT	Chr01	24268643	1	4.48E-29	67:G>A	67	0.651057	0.99768	0.00232	0.99768	0.00232	0	0.00463	0.00463	0.00463	13.86789	7	1	0	0	0	0	0	0	0	0	0	0	-	0	0	0	0	0	0	0	0	0	0	0	0	0	0	0	0	0
193	7620986|F|0-67:T>A-67:T>A	TGCAGAGTCAGAAGTGCTTTTTGAATACGCAAAAGCGGTGCAATTGCAGTTCCTAGAGCACTTCATTTG	TGCAGAGTCAGAAGTGCTTTTTGAATACGCAAAAGCGGTGCAATTGCAGTTCCTAGAGCACTTCATTTG	Chr10	1360690	1	2.08E-27	67:T>A	67	0.673716	1	0.002242	0.997758	0	0.002242	0	0.004474	0.002237	6.63922	25	1	0	0	0	-	0	0	-	0	0	0	-	0	0	0	0	0	0	0	-	0	0	-	0	-	0	0	0	0
194	7526662|F|0-67:A>T-67:A>T	TGCAGGAGAAAAAGAAAATGCTAAATTTGTCTTGCATAACCAATTTATCTCCTGCTATTATGTTTACAG	TGCAGGAGAAAAAGAAAATGCTAAATTTGTCTTGCATAACCAATTTATCTCCTGCTATTATGTTTACAG	Chr00	63100936	1	2.08E-27	67:A>T	67	0.463746	0.996743	0.003257	0.996743	0.003257	0	0.006493	0.006493	0.006493	27.3783	14	1	-	-	-	-	0	0	-	-	-	0	0	0	0	-	0	0	0	0	-	0	0	0	-	0	-	0	0	-
195	7548179|F|0-67:A>C-67:A>C	TGCAGTTGGTGATAAGACAATGCTTCTAGAGTAGCAATCAATTGCTTCATTGAATTTTTTCTGCTTAAA	TGCAGTTGGTGATAAGACAATGCTTCTAGAGTAGCAATCAATTGCTTCATTGAATTTTTTCTGCTTAAA	Chr15	10589234	1	4.48E-29	67:A>C	67	0.728097	0.997925	0.004149	0.995851	0.002075	0.002075	0.004141	0.008264	0.006203	12.23886	8	1	0	0	-	0	0	0	0	0	0	0	0	0	0	0	-	0	0	-	0	0	0	0	0	0	0	0	0	-
196	7553855|F|0-67:T>A-67:T>A	TGCAGGTGTAAAATACCGGTTCAGTACCATCTGTAGAAGGAATATTTGCATTTCAACTTCCTCAGATTC	TGCAGGTGTAAAATACCGGTTCAGTACCATCTGTAGAAGGAATATTTGCATTTCAACTTCCTCAGATTC	Chr10	14325174	1	4.48E-29	67:T>A	67	0.63142	0.983254	0.038278	0.961722	0.016746	0.021531	0.032932	0.073625	0.053278	8.36017	4	1	-	0	0	0	0	0	0	-	-	-	-	0	0	0	-	0	0	0	0	0	0	0	0	2	-	0	0	-
197	9844848|F|0-67:T>A-67:T>A	TGCAGAGAAGACCAAAAAGGTAGGTATTTTACGACATTAGGATGTAAAAATATCCAGCTCTATATTTTC	TGCAGAGAAGACCAAAAAGGTAGGTATTTTACGACATTAGGATGTAAAAATATCCAGCTCTATATTTTC	Chr11	779476	1	4.48E-29	67:T>A	67	0.521148	0.994203	0.005797	0.994203	0.005797	0	0.011527	0.011527	0.011527	15.12723	27	1	0	0	0	0	0	-	0	-	0	0	0	-	0	0	0	0	0	0	0	0	0	0	0	0	0	0	0	0
198	7547806|F|0-67:G>C-67:G>C	TGCAGTCAAAATTAGTTGAGTCATCAACAGAAAAAGATGGGAAGAGAACTTTATTCAATACCTCTTAGT	TGCAGTCAAAATTAGTTGAGTCATCAACAGAAAAAGATGGGAAGAGAACTTTATTCAATACCTCTTAGT	Chr10	5170002	1	4.48E-29	67:G>C	67	0.97281	1	0.001553	0.998447	0	0.001553	0	0.003101	0.00155	75.93544	27	1	0	0	0	0	0	0	0	0	0	0	0	0	0	0	0	0	0	0	0	0	0	0	0	0	0	0	0	0
199	11825215|F|0-67:C>G-67:C>G	TGCAGTGCAAATAATTTAGTTGTATAGGTAAATGAGGAATGCATGTTCAAAAGCATATCTTTTGAGACT	TGCAGTGCAAATAATTTAGTTGTATAGGTAAATGAGGAATGCATGTTCAAAAGCATATCTTTTGAGACT	Chr10	22939105	1	1.25E-24	67:C>G	67	0.513595	0.941176	0.082353	0.917647	0.058824	0.023529	0.110727	0.151142	0.130934	12.775	15.61765	1	0	-	0	-	0	0	0	-	0	0	-	0	-	0	-	0	-	0	0	0	0	-	-	-	0	0	-	-
200	7548552|F|0-67:T>G-67:T>G	TGCAGTGTGGGGGTAGGTAGAGCCTAAATCTTTTCTCTGCACATTTTACTCCTTAGCAAGATGATTCTG	TGCAGTGTGGGGGTAGGTAGAGCCTAAATCTTTTCTCTGCACATTTTACTCCTTAGCAAGATGATTCTG	Chr04	5137492	1	2.10E-22	67:T>G	67	0.457704	0.891089	0.141914	0.858086	0.108911	0.033003	0.194099	0.243549	0.218824	23.99007	17.5	1	-	-	-	0	0	-	-	0	-	-	0	-	-	0	-	-	-	-	-	-	-	-	-	-	0	-	-	-
201	100619802|F|0-67:G>A-67:G>A	TGCAGTTTCTTGCATTTTCTGTATATTCTCCGTGGATTATTTCATCTGCAATTGGGTATAGGATTTTGC	TGCAGTTTCTTGCATTTTCTGTATATTCTCCGTGGATTATTTCATCTGCAATTGGGTATAGGATTTTGC		0	0	999	67:G>A	67	0.777946	1	0.007767	0.992233	0	0.007767	0	0.015413	0.007707	8.86201	8	1	0	-	-	-	0	0	0	0	-	0	0	0	0	0	0	-	0	0	0	0	0	0	0	0	0	0	0	0
202	100621546|F|0-67:A>G-67:A>G	TGCAGCCAATAAAAGGGCCTTTGGGGCCAATACATCTTACCTATAAAATGCTAACAGTTCTGTAGAAAG	TGCAGCCAATAAAAGGGCCTTTGGGGCCAATACATCTTACCTATAAAATGCTAACAGTTCTGTAGAAAG	Chr04	28951330	1	1.25E-24	67:A>G	67	0.632931	0.973747	0.040573	0.959427	0.026253	0.01432	0.051128	0.077853	0.06449	9	8.05556	1	-	-	0	-	0	0	-	0	-	0	0	-	0	0	0	-	0	1	-	0	0	-	-	0	-	0	-	-
203	7553757|F|0-67:T>G-67:T>G	TGCAGGGTGGGTGGGGGTAAGTTTACTTTCCAACCCCCTTTTCACTCTTGATTTCCCCAAACTTACATT	TGCAGGGTGGGTGGGGGTAAGTTTACTTTCCAACCCCCTTTTCACTCTTGATTTCCCCAAACTTACATT	Chr14	18834926	1	4.48E-29	67:T>G	67	0.918429	0.998355	0.001645	0.998355	0.001645	0	0.003284	0.003284	0.003284	31.98901	91	1	0	0	0	0	0	0	0	0	0	0	0	0	0	0	0	0	0	0	0	0	0	0	0	0	0	0	0	0
204	11825081|F|0-67:C>A-67:C>A	TGCAGCTACAATAACATTATCCAAATTCATTCCCTGTATTGATTTCTTTTCTTTGCATGAAAATTACCA	TGCAGCTACAATAACATTATCCAAATTCATTCCCTGTATTGATTTCTTTTCTTTGCATGAAAATTACCA	Chr11	18102287	1	2.08E-27	67:C>A	67	0.777946	1	0.001942	0.998058	0	0.001942	0	0.003876	0.001938	11.201	11	1	0	-	0	0	0	0	0	0	0	0	0	0	0	0	0	0	0	0	0	0	0	0	0	0	0	0	0	0
205	100629122|F|0-67:A>G-67:A>G	TGCAGCTCTTATTGGTGCTAGTTTTTTACAAGTTTTTCTCCTAAAGCGGTTGTTTGACCGGAAACTTAC	TGCAGCTCTTATTGGTGCTAGTTTTTTACAAGTTTTTCTCCTAAAGCGGTTGTTTGACCGGAAACTTAC	Chr05	25232007	1	1.25E-24	67:A>G	67	0.581571	0.002597	0.997403	0.002597	0.997403	0	0.005181	0.005181	0.005181	11	7.82069	1	1	1	-	1	1	1	1	1	1	1	-	1	1	1	1	1	1	1	-	-	-	1	1	1	-	1	1	1
206	100629587|F|0-67:G>A-67:G>A	TGCAGGCATTACTCCATATGCATGTCTTAACCATTATGATCTTCCTCAAGCACTTCAAGATAGTTATGG	TGCAGGCATTACTCCATATGCATGTCTTAACCATTATGATCTTCCTCAAGCACTTCAAGATAGTTATGG	Chr13	18219415	1	4.48E-29	67:G>A	67	0.524169	0.997118	0.002882	0.997118	0.002882	0	0.005747	0.005747	0.005747	10.94602	8	1	0	-	0	0	0	0	0	0	0	0	0	-	0	0	-	0	0	0	0	-	0	0	0	0	0	0	-	0
207	100632848|F|0-67:A>T-67:A>T	TGCAGGGGAACAAAGTCCTTGTCTGCCCTTTTTTATCTGGCAATGTGGGGAGACTAAGGTATTCTTTAT	TGCAGGGGAACAAAGTCCTTGTCTGCCCTTTTTTATCTGGCAATGTGGGGAGACTAAGGTATTCTTTAT	Chr13	9482671	1	4.48E-29	67:A>T	67	0.521148	0.988406	0.017391	0.982609	0.011594	0.005797	0.02292	0.034178	0.028549	9.3408	9.16667	1	0	0	-	0	0	0	0	0	0	0	-	-	-	0	-	0	0	0	-	-	0	-	-	-	0	0	0	0
208	9843882|F|0-67:T>A-67:T>A	TGCAGTACGATTTAGGTGCCGTAACGGCTCTATTACGCTGTTGGTTCCACAGGTAATTCTATGTTTTTG	TGCAGTACGATTTAGGTGCCGTAACGGCTCTATTACGCTGTTGGTTCCACAGGTAATTCTATGTTTTTG	Chr03	1189874	1	1.61E-28	67:T>A	67	0.891239	1	0.001695	0.998305	0	0.001695	0	0.003384	0.001692	12.82451	15	1	0	0	0	0	0	0	0	0	0	-	0	0	0	0	0	0	0	0	0	0	0	0	0	0	0	0	0	0
209	100639928|F|0-67:T>A-67:T>A	TGCAGCATACGCTGATGGAGATGCAAATGGGCACCAGTAGCTTTGAGAAGCCTTGCTCCAAGAATATTA	TGCAGCATACGCTGATGGAGATGCAAATGGGCACCAGTAGCTTTGAGAAGCCTTGCTCCAAGAATATTA	Chr01	20127345	1	2.70E-26	67:T>A	67	0.833837	0.001812	0.998188	0.001812	0.998188	0	0.003617	0.003617	0.003617	15	8.56765	1	-	1	1	1	1	1	-	-	-	1	-	1	1	1	1	-	1	1	1	1	1	1	1	1	1	1	1	-
210	14509997|F|0-67:G>T-67:G>T	TGCAGGTTTGACATATCTCACTTTTCTTGTATCTAGCATCACGACCTGGCCTCCACCTAAAGACAGTGA	TGCAGGTTTGACATATCTCACTTTTCTTGTATCTAGCATCACGACCTGGCCTCCACCTAAAGACAGTGA		0	0	999	67:G>T	67	0.844411	1	0.001789	0.998211	0	0.001789	0	0.003571	0.001786	17.81791	16	1	0	0	0	0	0	0	0	0	0	0	0	0	0	0	-	0	0	0	0	0	0	0	0	0	0	0	0	0
211	100642520|F|0-67:A>T-67:A>T	TGCAGTGGTTAAGCGCTCTCTTTTAGATGAATTTTCATCCACCAAGAACACAGCAAAGAAAATGCTTAC	TGCAGTGGTTAAGCGCTCTCTTTTAGATGAATTTTCATCCACCAAGAACACAGCAAAGAAAATGCTTAC	Chr06	1580109	2	5.80E-28	67:A>T	67	0.629909	0.002398	0.997602	0.002398	0.997602	0	0.004785	0.004785	0.004785	20	17.61284	1	1	-	1	1	1	1	1	1	1	1	1	1	1	1	1	1	1	1	1	1	1	1	1	1	1	1	1	1
212	7624836|F|0-67:G>A-67:G>A	TGCAGTTCTAATTGCATCACAACACGGTTACTCTTCTTTATTTCTTGAATTGCTTGTTGTCATTTATGC	TGCAGTTCTAATTGCATCACAACACGGTTACTCTTCTTTATTTCTTGAATTGCTTGTTGTCATTTATGC		0	0	999	67:G>A	67	0.587613	0.005141	0.997429	0.002571	0.994859	0.002571	0.01023	0.005128	0.007679	53.33333	29.43953	1	1	-	1	1	-	1	1	1	-	-	1	1	-	1	-	-	-	1	1	-	-	1	1	1	-	-	-	1
213	100644231|F|0-67:A>T-67:A>T	TGCAGTCTTATAATACTTCCTGTTTTAATAGCATCACCTTGCTTTGCAGGTGAGTCCAGAACTGGCCAA	TGCAGTCTTATAATACTTCCTGTTTTAATAGCATCACCTTGCTTTGCAGGTGAGTCCAGAACTGGCCAA	Chr11	6300173	1	2.70E-26	67:A>T	67	0.503021	0.003003	0.996997	0.003003	0.996997	0	0.005988	0.005988	0.005988	23	11.41644	1	1	-	-	1	1	1	-	-	1	-	-	1	1	-	1	1	1	-	1	1	1	-	-	1	1	-	1	1
214	7546719|F|0-67:C>A-67:C>A	TGCAGCATATAAATACAAACAATACAGAATGCACCCCTTGAATTTCTGATGAAAAAGCCACAGCTTACA	TGCAGCATATAAATACAAACAATACAGAATGCACCCCTTGAATTTCTGATGAAAAAGCCACAGCTTACA	Chr08	14808204	1	5.80E-28	67:C>A	67	0.714502	0.997886	0.002114	0.997886	0.002114	0	0.004219	0.004219	0.004219	24.84906	5	1	0	0	-	-	0	0	-	0	0	0	-	0	0	0	0	0	0	0	0	-	0	-	0	0	-	0	0	0
215	100645850|F|0-67:A>C-67:A>C	TGCAGAAGCAACGAGCAACCAGTAAACTTCAGTTCAAGCACTTACGAATCTTATTAATTTTTTTTTTAC	TGCAGAAGCAACGAGCAACCAGTAAACTTCAGTTCAAGCACTTACGAATCTTATTAATTTTTTTTTTAC	Chr06	20762621	1	5.84E-23	67:A>C	67	0.55287	0.980874	0.032787	0.967213	0.019126	0.013661	0.03752	0.063424	0.050472	12.2807	8.75	1	0	0	0	-	0	0	0	0	2	0	0	-	0	0	0	-	0	-	0	-	-	-	-	0	-	0	0	0
216	7526651|F|0-67:C>A-67:C>A	TGCAGGACAAAGAAACACCAAAGATAGCTTGGCTTGGACATGGAATATCTCTGCTTGCTTCAATTTACA	TGCAGGACAAAGAAACACCAAAGATAGCTTGGCTTGGACATGGAATATCTCTGCTTGCTTCAATTTACA	Chr07	22722690	1	4.51E-24	67:C>A	67	0.700906	0.997845	0.002155	0.997845	0.002155	0	0.004301	0.004301	0.004301	35.87992	34	1	0	0	-	-	0	0	0	-	-	-	-	0	0	0	0	0	0	0	0	-	0	0	0	0	0	0	0	0
217	11823087|F|0-67:G>C-67:G>C	TGCAGGCTCACAGTGTAACCCTAGTATCTTCTGCTGTAGTCTTAGGGTGTGTGTCGGGTTTTAGTTCGG	TGCAGGCTCACAGTGTAACCCTAGTATCTTCTGCTGTAGTCTTAGGGTGTGTGTCGGGTTTTAGTTCGG	Chr05	20273186	1	2.08E-27	67:G>C	67	0.690332	0.997812	0.006565	0.993435	0.002188	0.004376	0.004367	0.013043	0.008705	13.22932	8	1	0	0	0	0	0	0	0	0	0	0	0	0	0	0	0	0	0	0	0	0	0	0	0	0	0	0	0	0
218	100653967|F|0-67:T>G-67:T>G	TGCAGTTTGCTGCTTATGTTATTCTTTCTACAGAACCTGTATCACATTTAGCTTTTGGCACTTTAATTG	TGCAGTTTGCTGCTTATGTTATTCTTTCTACAGAACCTGTATCACATTTAGCTTTTGGCACTTTAATTG	Chr04	28267108	1	1.25E-24	67:T>G	67	0.747734	0.00202	1	0	0.99798	0.00202	0.004032	0	0.002016	7	4.48616	1	1	1	1	1	1	1	1	1	-	1	1	-	1	1	1	1	1	1	1	1	1	1	1	1	1	1	1	1
219	7557709|F|0-67:G>C-67:G>C	TGCAGATAATTTTGGAATCTGTGCGCACTCTTGTATCTGAGGTAAGTGATTATTCTCTAACCATATAGG	TGCAGATAATTTTGGAATCTGTGCGCACTCTTGTATCTGAGGTAAGTGATTATTCTCTAACCATATAGG	Chr05	4478264	1	9.70E-26	67:G>C	67	0.513595	0.997059	0.002941	0.997059	0.002941	0	0.005865	0.005865	0.005865	20.44415	13	1	0	0	-	-	0	-	-	0	0	0	-	0	0	-	-	-	-	-	-	-	0	-	-	-	0	-	-	0
220	100656294|F|0-67:C>T-67:C>T	TGCAGATACAGGTCCAAAAGTTGTTGGAGAAGGTCTCGTCATCGATGAATGGGTAAGCATATATATACT	TGCAGATACAGGTCCAAAAGTTGTTGGAGAAGGTCTCGTCATCGATGAATGGGTAAGCATATATATACT	Chr02	12468182	1	2.08E-27	67:C>T	67	0.47281	0.98722	0.01278	0.98722	0.01278	0	0.025232	0.025232	0.025232	5.89429	5.25	1	0	-	-	0	0	0	0	0	0	-	0	0	0	0	0	-	0	0	0	-	0	0	0	0	-	-	-	0
221	100662644|F|0-67:T>A-67:T>A	TGCAGTCATTGATTTCTAAAAGCAATAGGTGGGAACATTTTGAGTACAAGTTGTGGTCCATCATATTTA	TGCAGTCATTGATTTCTAAAAGCAATAGGTGGGAACATTTTGAGTACAAGTTGTGGTCCATCATATTTA	Chr14	5522612	1	9.70E-26	67:T>A	67	0.865559	1	0.001745	0.998255	0	0.001745	0	0.003484	0.001742	19.4552	19	1	-	0	0	0	-	0	0	0	0	0	0	0	0	0	0	0	0	0	0	0	0	0	0	0	0	-	0	0
222	100664636|F|0-67:G>C-67:G>C	TGCAGCAAGAATCTCGAGGGCAATTCCCTGAAAAAGGTTGTATCGATATAGGCAAATGAGAATTACAGA	TGCAGCAAGAATCTCGAGGGCAATTCCCTGAAAAAGGTTGTATCGATATAGGCAAATGAGAATTACAGA	Chr05	24652758	1	4.51E-24	67:G>C	67	0.731118	0.002066	0.997934	0.002066	0.997934	0	0.004124	0.004124	0.004124	26	12.02862	1	1	1	1	1	1	1	1	1	1	1	1	1	1	1	1	-	1	1	1	1	1	1	1	1	1	-	1	1
223	100667721|F|0-67:G>T-67:G>T	TGCAGAACATGCATGAGGCATTTGATGCATGATCTGGTTGAAATTTGATAACCACATGAGTTAAGAAGT	TGCAGAACATGCATGAGGCATTTGATGCATGATCTGGTTGAAATTTGATAACCACATGAGTTAAGAAGT	Chr10	24517985	1	2.72E-21	67:G>T	67	0.512085	0.99705	0.00295	0.99705	0.00295	0	0.005882	0.005882	0.005882	7.20053	6	1	0	0	0	0	0	0	-	0	0	0	-	0	0	0	0	-	0	-	0	-	0	-	0	0	0	0	-	0
224	100669218|F|0-67:G>A-67:G>A	TGCAGCATCAGGATTATGCAGTTAGAAGACACAGAATAAAAGGCTTTCCTTTTGAAACTTTATTACAGA	TGCAGCATCAGGATTATGCAGTTAGAAGACACAGAATAAAAGGCTTTCCTTTTGAAACTTTATTACAGA	Chr06	21954466	1	7.50E-27	67:G>A	67	0.607251	0.002488	0.997512	0.002488	0.997512	0	0.004963	0.004963	0.004963	16	15.95787	1	1	-	-	1	1	-	-	1	1	1	1	-	-	1	-	-	1	-	1	-	1	-	1	1	1	-	-	1
225	7566482|F|0-67:T>C-67:T>C	TGCAGTGTATGGTCCTAGGGAGGTAAAATGCTCTTTCTTTTGCTACTTATTACACCCAAATCAATTGTT	TGCAGTGTATGGTCCTAGGGAGGTAAAATGCTCTTTCTTTTGCTACTTATTACACCCAAATCAATTGTT	Chr07	15981292	1	4.48E-29	67:T>C	67	0.880665	0.998285	0.001715	0.998285	0.001715	0	0.003425	0.003425	0.003425	40.37846	86	1	0	0	0	-	0	0	0	-	0	0	0	0	0	0	0	0	0	0	0	0	0	0	0	0	0	0	-	0
226	7620789|F|0-67:A>T-67:A>T	TGCAGAATATTTCCACGCTGTACCATATATTCTATATACTACCACAAGTCCTAGTTTTCTACAAATTAC	TGCAGAATATTTCCACGCTGTACCATATATTCTATATACTACCACAAGTCCTAGTTTTCTACAAATTAC	Chr09	2358948	1	7.50E-27	67:A>T	67	0.477341	0.996835	0.006329	0.993671	0.003165	0.003165	0.006309	0.012578	0.009444	26.44915	16.5	1	-	-	-	0	-	-	-	0	-	-	0	0	0	0	-	-	-	0	0	0	0	-	0	0	-	-	-	-
227	7629775|F|0-67:A>G-67:A>G	TGCAGCGAGAAGGTGGGCTGGGAACCACTCCGCGGAAATTGTTGCAGGGTTCGATCAGGAAGCTGCTAC	TGCAGCGAGAAGGTGGGCTGGGAACCACTCCGCGGAAATTGTTGCAGGGTTCGATCAGGAAGCTGCTAC	Chr13	21419925	1	2.70E-26	67:A>G	67	0.725076	0.002083	1	0	0.997917	0.002083	0.004158	0	0.002079	18	15.65954	1	1	1	1	1	1	1	1	1	1	1	1	-	1	-	1	1	1	1	1	-	1	-	-	1	1	1	1	1
228	100686473|F|0-67:G>A-67:G>A	TGCAGTTGAATATGACATGTGTAGTTCAAATATTATATTGGCTAAAATTTATATATATGTTTAATTTGA	TGCAGTTGAATATGACATGTGTAGTTCAAATATTATATTGGCTAAAATTTATATATATGTTTAATTTGA	Chr10	16252737	1	2.08E-27	67:G>A	67	0.536254	0.997183	0.002817	0.997183	0.002817	0	0.005618	0.005618	0.005618	4.07731	4	1	0	-	-	0	0	-	0	0	0	-	0	0	0	0	0	-	0	0	-	0	-	0	-	0	0	0	-	-
229	7548238|F|0-67:T>C-67:T>C	TGCAGTTTGGCCAGCCAGAAGGGCAATAGCTTTACAACTATTTGAAATCAGTGATGCAGTCTTATAATA	TGCAGTTTGGCCAGCCAGAAGGGCAATAGCTTTACAACTATTTGAAATCAGTGATGCAGTCTTATAATA	Chr10	20011811	1	4.48E-29	67:T>C	67	0.989426	1	0.001527	0.998473	0	0.001527	0	0.003049	0.001524	75.76478	55	1	0	0	0	0	0	0	0	0	0	0	0	0	0	0	0	0	0	0	0	0	0	0	0	0	0	0	0	0
230	100688014|F|0-67:G>A-67:G>A	TGCAGGGAGGGAGGTGCTCTACTATGCCCTATGTTATAATGCCTTTCACTTATATCCATCTTTAACAGT	TGCAGGGAGGGAGGTGCTCTACTATGCCCTATGTTATAATGCCTTTCACTTATATCCATCTTTAACAGT	Chr05	21830256	1	7.55E-22	67:G>A	67	0.460725	0.003279	0.996721	0.003279	0.996721	0	0.006536	0.006536	0.006536	10	9.50843	1	1	1	1	1	1	1	-	-	1	1	1	-	1	-	1	-	1	1	1	-	1	-	-	1	1	1	1	1
231	14314329|F|0-67:T>C-67:T>C	TGCAGTTGCATATTTCATCCTCTCTCTATCTTCATCATTTCAAAGTGTCTAACATCGTAGTTCTCTTTC	TGCAGTTGCATATTTCATCCTCTCTCTATCTTCATCATTTCAAAGTGTCTAACATCGTAGTTCTCTTTC	Chr01	805323	1	4.48E-29	67:T>C	67	0.861027	1	0.001754	0.998246	0	0.001754	0	0.003503	0.001751	18.11128	17	1	0	0	0	0	0	0	-	0	0	0	0	0	0	0	0	0	0	0	0	0	0	0	0	0	0	0	0	0
232	100693447|F|0-67:C>A-67:C>A	TGCAGATTGGTGGCATTGGAACACAAGGATTTGGGTATGGTGCCGGAGAGATTGTTGCTAGTTAAAGCC	TGCAGATTGGTGGCATTGGAACACAAGGATTTGGGTATGGTGCCGGAGAGATTGTTGCTAGTTAAAGCC	Chr12	14453458	1	4.48E-29	67:C>A	67	0.593656	0.997455	0.002545	0.997455	0.002545	0	0.005076	0.005076	0.005076	6.06054	5	1	0	0	0	0	0	0	0	0	0	0	0	0	0	0	0	0	0	0	0	0	0	0	0	0	0	0	0	0
233	100702105|F|0-67:T>A-67:T>A	TGCAGCTTCAAGTTGACGCTGCAACGAGTTCAGGCTCCCATACTTGAGTTCAGCAGCACGGTTAAGATC	TGCAGCTTCAAGTTGACGCTGCAACGAGTTCAGGCTCCCATACTTGAGTTCAGCAGCACGGTTAAGATC	Chr05	19197375	1	4.48E-29	67:T>A	67	0.679758	0.997778	0.002222	0.997778	0.002222	0	0.004435	0.004435	0.004435	11.99612	11	1	0	-	0	0	0	0	0	0	0	0	0	0	0	0	0	0	0	0	0	0	0	0	0	0	0	0	0	0
234	100702476|F|0-67:C>A-67:C>A	TGCAGGTTAAAGTTCCCACTAAATGCAGAGTTTTGGAGCACAATTTTTTCAAGAAGCTCAATTAATTCA	TGCAGGTTAAAGTTCCCACTAAATGCAGAGTTTTGGAGCACAATTTTTTCAAGAAGCTCAATTAATTCA	Chr05	2262065	1	4.48E-29	67:C>A	67	0.608761	0.997519	0.002481	0.997519	0.002481	0	0.00495	0.00495	0.00495	14.09193	14	1	-	0	-	0	0	0	0	0	0	0	-	0	0	0	0	-	0	0	0	-	0	0	-	0	0	0	0	0
235	100708353|F|0-67:A>C-67:A>C	TGCAGTTGCTCATTCATTGAAATCTATGGATATTGCATCACATTCCCAGCATTCACAGACATTATTTAT	TGCAGTTGCTCATTCATTGAAATCTATGGATATTGCATCACATTCCCAGCATTCACAGACATTATTTAT	Chr08	1836711	1	5.80E-28	67:A>C	67	0.702417	0.010753	0.995699	0.004301	0.989247	0.006452	0.021274	0.008565	0.01492	20	19.22407	1	1	1	1	1	1	1	1	-	1	-	1	1	1	1	1	1	1	1	1	1	1	1	-	1	1	1	-	1
236	100711657|F|0-67:A>G-67:A>G	TGCAGCTACGCATTCGTGGTGCAAAAGGAGGAGTTCAGGTTTTCCTCCACTATGCTTACCAGAAGTTAC	TGCAGCTACGCATTCGTGGTGCAAAAGGAGGAGTTCAGGTTTTCCTCCACTATGCTTACCAGAAGTTAC	Chr05	441788	1	5.84E-23	67:A>G	67	0.555891	0.002717	0.997283	0.002717	0.997283	0	0.00542	0.00542	0.00542	10	6.38554	1	-	-	-	-	1	1	-	-	1	1	1	1	0	1	1	1	1	1	1	1	1	1	1	1	1	1	1	1
237	100712135|F|0-67:A>T-67:A>T	TGCAGTAAACTTACAGTAAGTTAATGAAAACCAAAACTTTAAGTGTTAGTAAACAAGTTTTTTAAACAG	TGCAGTAAACTTACAGTAAGTTAATGAAAACCAAAACTTTAAGTGTTAGTAAACAAGTTTTTTAAACAG		0	0	999	67:A>T	67	0.469789	0.996785	0.003215	0.996785	0.003215	0	0.00641	0.00641	0.00641	7.32153	7	1	0	0	0	0	-	0	-	0	0	0	-	0	0	-	0	-	0	0	0	0	0	0	-	0	0	0	-	-
238	7559399|F|0-67:C>A-67:C>A	TGCAGTGGGGTTCTTTCAGCCTGTGGGAGTGAACTCAACAACATCCCAGTTAGGGTATGAAAGCTTACA	TGCAGTGGGGTTCTTTCAGCCTGTGGGAGTGAACTCAACAACATCCCAGTTAGGGTATGAAAGCTTACA	Chr06	25337128	1	5.84E-23	67:C>A	67	0.465257	0.99026	0.022727	0.977273	0.00974	0.012987	0.019291	0.044421	0.031856	14.93713	10	1	0	0	-	0	0	0	0	-	0	-	-	-	-	-	0	-	0	0	-	-	-	0	0	-	0	0	0	0
239	7631791|F|0-67:T>G-67:T>G	TGCAGATGTGGAGATGGATTCCCAGTTAGTTTTTCATGCTATTTCCTATACTTCTTTTTATTCTACTTT	TGCAGATGTGGAGATGGATTCCCAGTTAGTTTTTCATGCTATTTCCTATACTTCTTTTTATTCTACTTT	Chr12	8161233	1	4.48E-29	67:T>G	67	0.566465	0.992	0.008	0.992	0.008	0	0.015872	0.015872	0.015872	16.65661	15.66667	1	0	-	0	-	0	0	0	0	0	-	0	0	0	0	-	0	0	0	0	-	-	-	0	0	0	-	-	0
240	100715739|F|0-67:A>G-67:A>G	TGCAGCTAAGATCATTGCTGACGCTTTTCCTGATCTCAAGTGCACTGTGTTCGATCTTCCGCATGTTAC	TGCAGCTAAGATCATTGCTGACGCTTTTCCTGATCTCAAGTGCACTGTGTTCGATCTTCCGCATGTTAC	Chr02	10579457	4	1.25E-24	67:A>G	67	0.669184	0.002257	1	0	0.997743	0.002257	0.004504	0	0.002252	24	10.83367	1	1	-	-	1	1	1	-	1	-	-	1	-	1	-	1	1	1	1	1	1	1	-	1	1	-	1	1	-
241	100720321|F|0-67:T>A-67:T>A	TGCAGTAGAAGCAACCTAGAATGAAATTTTTATGCTTTGCCTTTTCCTGTTGCTTAGGTTCTTAAACTT	TGCAGTAGAAGCAACCTAGAATGAAATTTTTATGCTTTGCCTTTTCCTGTTGCTTAGGTTCTTAAACTT	Chr06	10728275	1	7.50E-27	67:T>A	67	0.566465	0.005333	0.997333	0.002667	0.994667	0.002667	0.01061	0.005319	0.007964	5.5	5.01205	1	1	1	1	-	1	1	1	-	1	1	-	1	1	1	1	-	1	1	1	-	1	-	1	1	1	1	1	-
242	7554191|F|0-67:T>A-67:T>A	TGCAGTGAGGAGACTGGGAGTCAGGTGTCTCAAACTTACAGCCAGAGATCAACTGAGCCATCATGTTTT	TGCAGTGAGGAGACTGGGAGTCAGGTGTCTCAAACTTACAGCCAGAGATCAACTGAGCCATCATGTTTT	Chr09	2578357	1	2.08E-27	67:T>A	67	0.545317	0.99446	0.00554	0.99446	0.00554	0	0.011019	0.011019	0.011019	32.97052	27.5	1	-	0	-	0	0	0	0	0	0	0	0	-	0	-	0	0	0	0	-	0	-	0	-	0	-	0	0	0
243	100720902|F|0-67:T>G-67:T>G	TGCAGTTTGATTCTTTTTGGTGTATTTTCTTTGTACTTCATGGATGCCCTCTGAATAGTCTTTTTTTTT	TGCAGTTTGATTCTTTTTGGTGTATTTTCTTTGTACTTCATGGATGCCCTCTGAATAGTCTTTTTTTTT	Chr04	9367431	1	1.61E-28	67:T>G	67	0.634441	0.997619	0.002381	0.997619	0.002381	0	0.004751	0.004751	0.004751	11.14227	8	1	0	-	0	0	-	0	0	0	0	-	0	0	-	-	-	0	-	0	0	0	-	0	-	0	0	-	0	0
244	100725029|F|0-67:A>G-67:A>G	TGCAGGTCTAAAATGCAAGGAGACACCTCATAGTAATTTGGTTAGTTAGAATGGTTATTTAAAGATGAT	TGCAGGTCTAAAATGCAAGGAGACACCTCATAGTAATTTGGTTAGTTAGAATGGTTATTTAAAGATGAT	Chr08	3058300	1	9.70E-26	67:A>G	67	0.623867	0.002421	0.997579	0.002421	0.997579	0	0.004831	0.004831	0.004831	10	9.46921	1	1	1	1	1	1	1	1	1	1	1	1	1	1	1	1	-	1	1	1	1	1	1	1	1	1	-	1	-
245	14511533|F|0-67:T>A-67:T>A	TGCAGAAAGAAATGAATCTGCAATACAGTGATAAAATCAAAGAAATTACGGTATTACACTTTACAGATC	TGCAGAAAGAAATGAATCTGCAATACAGTGATAAAATCAAAGAAATTACGGTATTACACTTTAC	Chr12	122929	1	8.62E-26	67:T>A	67	0.845921	0.998214	0.001786	0.998214	0.001786	0	0.003565	0.003565	0.003565	62.95808	31	1	0	0	0	0	0	0	0	0	0	0	0	0	0	0	0	0	0	0	0	0	0	0	0	0	0	0	0	0
246	7563155|F|0-67:T>A-67:T>A	TGCAGTATAACCAGGCTTTGTTGTTATACGAATCAATCTGCCAAAGTTGACTAGTTCGCCAATGTAGTC	TGCAGTATAACCAGGCTTTGTTGTTATACGAATCAATCTGCCAAAGTTGACTAGTTCGCCAATGTAGTC		0	0	999	67:T>A	67	0.528701	0.954286	0.057143	0.942857	0.045714	0.011429	0.087249	0.107755	0.097502	33.12064	11.95833	1	-	-	-	0	-	0	-	-	-	0	0	0	0	0	0	0	0	0	-	0	0	-	-	0	0	0	0	0
247	7632223|F|0-67:C>T-67:C>T	TGCAGGCTACATTTGAAGATGGCACAAAAATATAAATGCAGCAGATCTGCATACTCTTCCAAGAGTCCT	TGCAGGCTACATTTGAAGATGGCACAAAAATATAAATGCAGCAGATCTGCATACTCTTCCAAGAGTCCT	Chr15	16152903	1	2.08E-27	67:C>T	67	0.515106	0.997067	0.002933	0.997067	0.002933	0	0.005848	0.005848	0.005848	15.11663	26	1	-	-	0	0	0	0	0	-	-	0	0	0	0	-	0	0	0	-	-	0	-	-	-	0	0	0	-	0
248	100733575|F|0-67:G>T-67:G>T	TGCAGTTAAGGTACGTAAGTAAATATGTGAATTACTTCCTGGTTATAGTTTTGGTGCATGCATTACAGA	TGCAGTTAAGGTACGTAAGTAAATATGTGAATTACTTCCTGGTTATAGTTTTGGTGCATGCATTACAGA	Chr06	5927765	1	7.50E-27	67:G>T	67	0.696375	0.997831	0.002169	0.997831	0.002169	0	0.004329	0.004329	0.004329	44.10837	40	1	0	0	-	0	0	-	0	-	-	0	-	0	0	-	0	-	0	-	0	-	0	-	0	0	-	-	0	0
249	100736141|F|0-67:G>A-67:G>A	TGCAGTAGTACTGGAATTAGATCAGAGGAGATTGGAGTGCATTTGGTAGGCTTCTGAAAAATTAAAGGA	TGCAGTAGTACTGGAATTAGATCAGAGGAGATTGGAGTGCATTTGGTAGGCTTCTGAAAAATTAAAGGA	Chr10	2169174	1	4.48E-29	67:G>A	67	0.734139	0.997942	0.002058	0.997942	0.002058	0	0.004107	0.004107	0.004107	8.80035	8	1	0	-	-	0	0	0	0	0	0	-	0	-	0	0	0	0	0	0	0	0	0	0	-	0	0	0	0	0
250	100737140|F|0-67:A>G-67:A>G	TGCAGTAACTTGCTAACTACTGGAACCATAACTGCATCTGATTCTACTTTGGTCTGTTACTTTAATGAT	TGCAGTAACTTGCTAACTACTGGAACCATAACTGCATCTGATTCTACTTTGGTCTGTTACTTTAATGAT	Chr09	5505155	1	7.50E-27	67:A>G	67	0.540785	0.002793	0.997207	0.002793	0.997207	0	0.005571	0.005571	0.005571	10	9.55802	1	1	-	1	1	1	1	-	1	1	1	1	1	-	1	1	1	1	1	-	-	1	1	1	1	1	1	-	-
251	100261995|F|0-66:C>G-66:C>G	TGCAGAGGAACTCCGGGATGGTATGGCTCAGCTCTACGGAATCGAATAAAGATGGAGATGAATCGCCGC	TGCAGAGGAACTCCGGGATGGTATGGCTCAGCTCTACGGAATCGAATAAAGATGGAGATGAATCGCCGC	Chr02	18297576	1	4.48E-29	66:C>G	66	0.750755	0.997988	0.002012	0.997988	0.002012	0	0.004016	0.004016	0.004016	5.55979	3	1	0	-	-	0	0	-	0	0	-	0	0	0	0	0	0	0	0	0	0	-	0	0	0	0	0	-	0	0
252	100267341|F|0-66:A>C-66:A>C	TGCAGGAACATTACAAGAATAAGAGAGATACAGATAAAGATAAATGGAGTATATTTTTTTTGAAAGATA	TGCAGGAACATTACAAGAATAAGAGAGATACAGATAAAGATAAATGGAGTATATTTTTTTTGAAAGATA	Chr11	4351158	1	4.48E-29	66:A>C	66	0.73716	1	0.002049	0.997951	0	0.002049	0	0.00409	0.002045	7.01423	5	1	0	-	0	0	0	0	0	0	0	0	0	0	0	0	0	0	0	0	-	0	0	0	0	0	0	0	0	0
253	100274825|F|0-66:G>C-66:G>C	TGCAGATTTAAATAAGAGAGGTCAAATTGTCAAAATAACTAGAACAATAAATAGCATACTAATTTAGAA	TGCAGATTTAAATAAGAGAGGTCAAATTGTCAAAATAACTAGAACAATAAATAGCATACTAATTTAGAA	Chr15	3223540	1	2.08E-27	66:G>C	66	0.758308	0.001992	0.998008	0.001992	0.998008	0	0.003976	0.003976	0.003976	18	17.11551	1	1	1	1	1	1	1	1	1	1	1	1	1	1	1	1	1	1	1	1	1	1	1	1	1	1	1	1	1
254	100366624|F|0-66:A>G-66:A>G	TGCAGAAAAGTGATGCTTCTTGCACATGCAAAACAGGGGCCTCCAAAAGATGGACACTCTACTATTACA	TGCAGAAAAGTGATGCTTCTTGCACATGCAAAACAGGGGCCTCCAAAAGATGGACACTCTACTATTACA	Chr01	30050867	1	2.08E-27	66:A>G	66	0.84139	0.001795	1	0	0.998205	0.001795	0.003584	0	0.001792	13	7.8015	1	1	1	1	1	1	1	1	1	1	1	1	1	1	1	1	1	1	1	1	1	1	1	1	1	1	1	1	1
255	7610007|F|0-66:G>A-66:G>A	TGCAGAAAGTAAGAAGACTTGAAAGGTCAAAAACAAGCATTCCCATTTGCTTTTTGTTTTTGTTTTGTT	TGCAGAAAGTAAGAAGACTTGAAAGGTCAAAAACAAGCATTCCCATTTGCTTTTTGTTTTTGTTTTGTT		0	0	999	66:G>A	66	0.731118	1	0.002066	0.997934	0	0.002066	0	0.004124	0.002062	10.91594	5	1	0	0	0	0	0	0	0	0	0	0	0	0	0	0	0	0	0	0	0	0	0	0	0	0	0	0	0	0
256	100368919|F|0-66:A>T-66:A>T	TGCAGCAGACATGGTTCCTTCTGTGCGTGTTATATGAAGGTTTTCCAGACTGTAAATAATTTTAGTAAT	TGCAGCAGACATGGTTCCTTCTGTGCGTGTTATATGAAGGTTTTCCAGACTGTAAATAATTTTAGTAAT	Chr05	22096261	1	2.08E-27	66:A>T	66	0.939577	1	0.001608	0.998392	0	0.001608	0	0.00321	0.001605	6.75526	6	1	0	0	0	0	0	0	0	0	0	-	0	0	0	0	0	0	0	0	0	0	0	0	0	0	0	0	0	0
257	100372399|F|0-66:G>A-66:G>A	TGCAGTTGCTCTGGCCTTTGACTCGAACGTACCCAAGTAGTGGCAATAGCCATCAATCCATAGCTTGGC	TGCAGTTGCTCTGGCCTTTGACTCGAACGTACCCAAGTAGTGGCAATAGCCATCAATCCATAGCTTGGC		0	0	999	66:G>A	66	0.962236	1	0.00157	0.99843	0	0.00157	0	0.003135	0.001567	20.60076	15	1	0	0	0	0	0	0	0	0	0	0	0	0	0	0	0	0	0	0	0	0	0	0	0	0	0	0	0	0
258	100374127|F|0-66:A>C-66:A>C	TGCAGCTGGATTTTCAGCAAAAATATAGCGTTTTGGAGCTGCTGTACTGTAATTTTCGTCGTCATTACA	TGCAGCTGGATTTTCAGCAAAAATATAGCGTTTTGGAGCTGCTGTACTGTAATTTTCGTCGTCATTACA	Chr09	23057862	1	9.70E-26	66:A>C	66	0.619335	0.004878	0.995122	0.004878	0.995122	0	0.009709	0.009709	0.009709	8.5	5.24421	1	1	-	1	1	1	1	1	1	1	1	1	1	1	1	1	1	1	1	1	1	1	-	1	1	1	1	-	1
259	100374676|F|0-66:A>C-66:A>C	TGCAGTAAACAATATACACCTGAAACAAGGAAAGGGAATAAACGTGAGTTAAATTCAGAATTAGTTACA	TGCAGTAAACAATATACACCTGAAACAAGGAAAGGGAATAAACGTGAGTTAAATTCAGAATTAGTTACA	Chr04	31303422	1	9.70E-26	66:A>C	66	0.567976	0.00266	0.99734	0.00266	0.99734	0	0.005305	0.005305	0.005305	9	5.03059	1	1	-	1	1	1	1	1	-	1	-	1	-	1	1	-	1	1	1	1	1	1	-	-	1	1	1	1	1
260	100374796|F|0-66:A>C-66:A>C	TGCAGTAGTTGTGTTTAGTACTGTAAAATAGGTCATTTATTTGATGTAACTACCTCGTATTTATGCATA	TGCAGTAGTTGTGTTTAGTACTGTAAAATAGGTCATTTATTTGATGTAACTACCTCGTATTTATGCATA	Chr03	2077582	1	1.25E-24	66:A>C	66	0.641994	0.018824	0.988235	0.011765	0.981176	0.007059	0.036938	0.023253	0.030096	5	4.40638	1	-	1	1	-	1	1	1	1	1	-	1	1	1	-	1	1	1	-	1	1	-	-	1	-	1	1	1	1
261	100375695|F|0-66:A>T-66:A>T	TGCAGAAATAAAGCAACAAAATACATACACCATAAAATTACCTAAGAGCAACCCCAAAAGTTTTTTACA	TGCAGAAATAAAGCAACAAAATACATACACCATAAAATTACCTAAGAGCAACCCCAAAAGTTTTTTACA		0	0	999	66:A>T	66	0.610272	0.002475	0.997525	0.002475	0.997525	0	0.004938	0.004938	0.004938	9	6.00431	1	-	1	-	-	1	1	1	-	1	1	1	1	1	1	1	1	1	1	-	1	-	-	1	1	1	-	-	1
262	7546765|F|0-66:A>C-66:A>C	TGCAGCATTGCTGTCTTGTTTCCCCTTGCATGAATCCTCAACGTAGCCTTTCATGTTGGCTAGCCGATT	TGCAGCATTGCTGTCTTGTTTCCCCTTGCATGAATCCTCAACGTAGCCTTTCATGTTGGCTAGCCGATT	Chr01	21033461	3	2.10E-22	66:A>C	66	0.589124	0.997436	0.005128	0.994872	0.002564	0.002564	0.005115	0.010204	0.007659	6.89842	3	1	0	-	-	0	-	0	0	0	0	0	0	0	0	0	0	0	0	-	-	0	0	0	-	0	-	0	0	0
263	100376791|F|0-66:G>A-66:G>A	TGCAGCCACTATTTGAAGGTGTGCTCACAAGAAGGTAAACCGACTTAGATTGTTCATAGCTAACTGGCT	TGCAGCCACTATTTGAAGGTGTGCTCACAAGAAGGTAAACCGACTTAGATTGTTCATAGCTAACTGGCT	Chr03	755697	1	2.10E-22	66:G>A	66	0.589124	0.976923	0.046154	0.953846	0.023077	0.023077	0.045089	0.088047	0.066568	4.3185	3.21053	1	0	0	0	0	0	0	0	-	0	0	-	0	0	0	-	0	-	0	0	0	0	-	0	0	0	-	-	0
264	100376886|F|0-66:C>T-66:C>T	TGCAGCGACTTCCTATCCTATATATAAAAAGCCAGAGGTTTTGTCCTACAAAACGAGCAAAGTATTCAA	TGCAGCGACTTCCTATCCTATATATAAAAAGCCAGAGGTTTTGTCCTACAAAACGAGCAAAGTATTCAA	Chr01	1664181	1	4.48E-29	66:C>T	66	0.676737	1	0.002232	0.997768	0	0.002232	0	0.004454	0.002227	10.60421	10	1	0	-	0	-	0	0	0	-	0	0	0	0	0	0	0	0	0	0	0	0	0	0	0	0	0	0	0	0
265	100416321|F|0-66:A>C-66:A>C	TGCAGAAGCGAAGAAGACATGCATTGGCAAGAAAGGATGGTGTTGGTCTCACAAGCAATGCGAGTTACA	TGCAGAAGCGAAGAAGACATGCATTGGCAAGAAAGGATGGTGTTGGTCTCACAAGCAATGCGAGTTACA	Chr13	16457970	1	2.08E-27	66:A>C	66	0.797583	0.001894	1	0	0.998106	0.001894	0.003781	0	0.00189	28	20.28299	1	1	-	1	1	1	1	1	1	1	1	1	1	1	1	1	1	1	1	1	1	1	-	1	1	1	1	-	1
266	100416490|F|0-66:T>C-66:T>C	TGCAGAATCATCACAAGTATTCAATAAGTACCATCTCTTCTTCTTGCCTCCTTTTGTCAACTGATTTAC	TGCAGAATCATCACAAGTATTCAATAAGTACCATCTCTTCTTCTTGCCTCCTTTTGTCAACTGATTTAC	Chr14	7214366	1	2.08E-27	66:T>C	66	0.903323	0.001672	1	0	0.998328	0.001672	0.003339	0	0.001669	19	6.01243	1	1	-	1	1	1	1	1	1	1	1	1	1	1	1	1	1	1	1	1	1	1	1	1	1	1	1	1	1
267	100416719|F|0-66:C>T-66:C>T	TGCAGACATCAATGCACTTTTTGGTTTTCGAATTGAATGCATTGAAAGAATGGTATGTGTAAATGTCTT	TGCAGACATCAATGCACTTTTTGGTTTTCGAATTGAATGCATTGAAAGAATGGTATGTGTAAATGTCTT	Chr07	18316025	1	2.08E-27	66:C>T	66	0.770393	0.001961	0.998039	0.001961	0.998039	0	0.003914	0.003914	0.003914	13	6.57966	1	1	-	1	1	1	1	-	1	1	1	1	1	-	1	1	1	1	1	1	1	1	1	1	1	1	-	1	1
268	100417397|F|0-66:A>C-66:A>C	TGCAGATACTTTGATCTCACTCCTAAATCCTCATCGCTATCTGGTAGAGTACATTCTTGGTTTATCATT	TGCAGATACTTTGATCTCACTCCTAAATCCTCATCGCTATCTGGTAGAGTACATTCTTGGTTTATCATT	Chr09	4500044	1	2.08E-27	66:A>C	66	0.787009	0.007678	0.992322	0.007678	0.992322	0	0.015237	0.015237	0.015237	13.5	12.50082	1	1	1	1	1	1	1	1	1	1	-	1	1	1	1	1	1	1	1	1	1	1	1	1	-	1	1	-	1
269	100417626|F|0-66:C>T-66:C>T	TGCAGATGAAATATTTAATCGTGGGTTATCTATGTAAGTTCTCTTTATTTGATCTAGTTATGATTTCCT	TGCAGATGAAATATTTAATCGTGGGTTATCTATGTAAGTTCTCTTTATTTGATCTAGTTATGATTTCCT	Chr01	122874	1	4.48E-29	66:C>T	66	0.791541	1	0.001908	0.998092	0	0.001908	0	0.00381	0.001905	8.65385	3	1	0	0	-	0	0	0	0	0	0	0	0	0	0	0	0	0	0	0	0	0	0	0	0	0	0	0	0	0
270	100418152|F|0-66:C>T-66:C>T	TGCAGCAAAACCTTTCCAGAATACAAAGACAAATTCAGAAATTCATCCCAGAACATCACATAAACCCAA	TGCAGCAAAACCTTTCCAGAATACAAAGACAAATTCAGAAATTCATCCCAGAACATCACATAAACCCAA	Chr06	19815928	1	2.70E-26	66:C>T	66	0.850453	1	0.003552	0.996448	0	0.003552	0	0.00708	0.00354	16.32078	6	1	0	-	-	0	0	0	0	-	0	0	0	0	0	0	0	0	0	0	0	-	0	0	0	0	0	0	0	0
271	19433110|F|0-66:A>T-66:A>T	TGCAGCAGACCATCGAGATTTGAAGGAGACAAATGCTGCGGGCATGAGAGCTTTGGGGTCGTTTTTACA	TGCAGCAGACCATCGAGATTTGAAGGAGACAAATGCTGCGGGCATGAGAGCTTTGGGGTCGTTTTTACA	Chr10	22516440	1	4.51E-24	66:A>T	66	0.675227	0.008949	1	0	0.991051	0.008949	0.017737	0	0.008868	11	2.96325	1	-	-	1	1	1	1	1	1	1	1	1	1	1	1	1	1	1	1	1	1	1	1	-	1	1	1	-	1
272	100419098|F|0-66:A>T-66:A>T	TGCAGCTAAAGTTAAGTAATGATGGTGAGTATTGATGATACATTTTCAAAGAAGTTTTTATATATTACA	TGCAGCTAAAGTTAAGTAATGATGGTGAGTATTGATGATACATTTTCAAAGAAGTTTTTATATATTACA	Chr07	16702489	1	9.70E-26	66:A>T	66	0.883686	0.001709	1	0	0.998291	0.001709	0.003413	0	0.001706	43	20.41317	1	1	-	1	1	1	1	1	1	1	1	1	1	1	1	1	1	1	1	1	1	1	1	1	1	1	1	1	1
273	100419689|F|0-66:T>A-66:T>A	TGCAGGAAAATTCAACTATTAAAGAAGGGGAAAAAGAATTGGAAGCAGAGTCACTATCAAAATTATTAC	TGCAGGAAAATTCAACTATTAAAGAAGGGGAAAAAGAATTGGAAGCAGAGTCACTATCAAAATTATTAC	Chr02	24122033	1	2.08E-27	66:T>A	66	0.685801	0.002203	1	0	0.997797	0.002203	0.004396	0	0.002198	7	5.20769	1	1	-	1	1	1	1	1	-	1	1	1	1	1	-	1	1	1	1	1	1	1	1	1	1	1	1	1	1
274	100419728|F|0-66:C>A-66:C>A	TGCAGGAACGCCATCCTGTCAATGCCAGTGTCACTGAGAGTTGTTGGAGGTCCATCTGCACTAATTCCT	TGCAGGAACGCCATCCTGTCAATGCCAGTGTCACTGAGAGTTGTTGGAGGTCCATCTGCACTAATTCCT	Chr14	16186672	1	4.48E-29	66:C>A	66	0.703927	0.997854	0.002146	0.997854	0.002146	0	0.004283	0.004283	0.004283	4.13519	4	1	0	0	0	0	0	0	0	0	0	0	0	0	0	0	0	0	0	0	0	0	0	0	0	0	0	0	0	0
275	100420395|F|0-66:A>G-66:A>G	TGCAGGGTGTTGCAGTCTGGTGATTGTGGCTCAAGATATATCTAATTATTTATTCAATGCTGAATTACA	TGCAGGGTGTTGCAGTCTGGTGATTGTGGCTCAAGATATATCTAATTATTTATTCAATGCTGAATTACA	Chr14	17422299	1	2.08E-27	66:A>G	66	0.897281	0.001684	0.998316	0.001684	0.998316	0	0.003361	0.003361	0.003361	11	10.07022	1	1	1	1	1	1	1	1	1	1	1	1	1	1	1	1	1	1	1	1	1	1	1	1	1	1	1	1	1
276	100421287|F|0-66:A>G-66:A>G	TGCAGTATTACGGTCTTTTTAGTACTTTTTGTAGTTTTTCCTGTTTGGACAGAGATAGAAGAGTTTACA	TGCAGTATTACGGTCTTTTTAGTACTTTTTGTAGTTTTTCCTGTTTGGACAGAGATAGAAGAGTTTACA	Chr04	31884424	1	2.08E-27	66:A>G	66	0.765861	0.001972	1	0	0.998028	0.001972	0.003937	0	0.001968	9	3.39864	1	1	1	-	-	1	1	1	1	1	-	1	-	1	1	1	-	1	1	-	1	1	1	1	-	1	1	1	1
277	100421436|F|0-66:G>T-66:G>T	TGCAGTCACCTCCTCCCGTCAAGCTGCTGATGTTGGAGTAGTCATTGCTAATCTGAAATCAGTTTTGAG	TGCAGTCACCTCCTCCCGTCAAGCTGCTGATGTTGGAGTAGTCATTGCTAATCTGAAATCAGTTTTGAG	Chr03	4440539	1	4.48E-29	66:G>T	66	0.865559	1	0.001745	0.998255	0	0.001745	0	0.003484	0.001742	6.77876	5	1	0	0	2	0	0	0	0	0	0	0	0	0	0	0	0	0	0	0	0	0	0	0	0	0	0	0	-	0
278	100422467|F|0-66:T>A-66:T>A	TGCAGTTCCACCATCACCCAAACCTGCTACAAATTCTCTCAGAATTGATCGTTTTCTGCGTCCTTTTAC	TGCAGTTCCACCATCACCCAAACCTGCTACAAATTCTCTCAGAATTGATCGTTTTCTGCGTCCTTTTAC	Chr03	26610819	1	4.48E-29	66:T>A	66	0.97281	1	0.001553	0.998447	0	0.001553	0	0.003101	0.00155	22.32776	16	1	0	0	0	0	0	0	0	0	0	0	0	0	0	0	0	0	0	0	0	0	0	0	0	0	0	0	0	0
279	100422503|F|0-66:A>C-66:A>C	TGCAGTTCGTGTTTCCATTTTCTACTCGACGAAAACTTCACCTGAAAGCCTCTGACTGAGCTTTTTACA	TGCAGTTCGTGTTTCCATTTTCTACTCGACGAAAACTTCACCTGAAAGCCTCTGACTGAGCTTTTTACA	Chr06	24865115	1	2.08E-27	66:A>C	66	0.886707	0.001704	1	0	0.998296	0.001704	0.003401	0	0.001701	8	4.53659	1	1	1	1	1	1	1	1	1	1	1	1	1	1	1	1	1	1	1	1	1	1	1	1	1	1	1	1	1
280	100422934|F|0-66:C>G-66:C>G	TGCAGTTTTCTGGGTTTGATTTCAACTTTTCAAGAACTTATTGGTTTTGGTGGAGTGCTCATCTTACAG	TGCAGTTTTCTGGGTTTGATTTCAACTTTTCAAGAACTTATTGGTTTTGGTGGAGTGCTCATCTTACAG	Chr14	16055412	1	2.08E-27	66:C>G	66	0.783988	0.001927	1	0	0.998073	0.001927	0.003846	0	0.001923	13	12.00334	1	1	-	1	1	1	1	-	1	-	1	1	-	1	1	1	-	1	1	1	1	1	1	1	1	1	1	1	1
281	100423549|F|0-66:T>C-66:T>C	TGCAGAGCTCATTCTTGCAGATTCCTCTATTTCTGGTGAAGATTCTACGGAATCTAAAAGATACATTTC	TGCAGAGCTCATTCTTGCAGATTCCTCTATTTCTGGTGAAGATTCTACGGAATCTAAAAGATACATTTC	Chr03	18403893	1	4.48E-29	66:T>C	66	0.747734	1	0.006061	0.993939	0	0.006061	0	0.012048	0.006024	7.70105	2.5	1	0	0	0	0	0	0	-	0	0	0	0	0	0	0	0	-	0	0	-	0	2	0	0	0	0	0	-	0
282	100426537|F|0-66:T>A-66:T>A	TGCAGATGCCATTCATCCACTTCTAAGCTTCCTCACAACTCCAGACCTCATCTGAATCAATTCAATTAC	TGCAGATGCCATTCATCCACTTCTAAGCTTCCTCACAACTCCAGACCTCATCTGAATCAATTCAATTAC	Chr07	19119529	1	2.08E-27	66:T>A	66	0.622356	0.002427	0.997573	0.002427	0.997573	0	0.004843	0.004843	0.004843	14	9.38616	1	1	-	-	1	1	1	-	1	-	1	1	-	-	1	1	-	1	1	1	-	-	-	-	1	1	1	-	-
283	7539352|F|0-66:T>A-66:T>A	TGCAGGACCTAACCTCTGCACTCTGCTCACCACACAATTATTGACTATTCAACGTGAAGTTTTAGCTAA	TGCAGGACCTAACCTCTGCACTCTGCTCACCACACAATTATTGACTATTCAACGTGAAGTTTTAGCTAA	Chr00	57809429	1	5.84E-23	66:T>A	66	0.539275	0.991597	0.011204	0.988796	0.008403	0.002801	0.016665	0.022158	0.019412	14.96241	12	1	-	0	0	0	0	0	0	0	0	0	-	-	0	-	0	0	-	-	0	0	0	0	-	0	0	0	0	0
284	100428892|F|0-66:G>T-66:G>T	TGCAGAGAGAGATATATATTAGAGAATGGCCAAGGTGTTAGAAAAAAAAAAGTTCATGTCAACATAGAT	TGCAGAGAGAGATATATATTAGAGAATGGCCAAGGTGTTAGAAAAAAAAAAGTTCATGTCAACATAGAT	Chr11	13285195	1	4.48E-29	66:G>T	66	0.5	0.984894	0.042296	0.957704	0.015106	0.02719	0.029755	0.081014	0.055385	7.47826	5.86667	1	0	0	0	0	0	0	-	-	0	0	-	0	0	2	0	-	0	0	-	-	2	0	0	1	1	0	-	0
285	7614400|F|0-66:A>T-66:A>T	TGCAGAACGAACCATAATATATAATCTGCTCTGATCTGCTTCTCCTCCCTAGCTTTCTGGTTCACCAAG	TGCAGAACGAACCATAATATATAATCTGCTCTGATCTGCTTCTCCTCCCTAGCTTTCTGGTTCACCAAG	Chr12	13065764	1	4.48E-29	66:A>T	66	0.856495	1	0.003527	0.996473	0	0.003527	0	0.00703	0.003515	13.23952	6	1	0	0	0	0	0	0	0	0	0	0	0	0	0	0	0	-	0	0	0	0	0	0	0	0	0	0	0	0
286	100453831|F|0-66:C>T-66:C>T	TGCAGCAAGCCGCACATCAATGGCTCGCAATAGCTCCTTTCTGTGTGAAAAGGTAATAGAAAATGTCAT	TGCAGCAAGCCGCACATCAATGGCTCGCAATAGCTCCTTTCTGTGTGAAAAGGTAATAGAAAATGTCAT	Chr11	4703393	1	4.48E-29	66:C>T	66	0.702417	1	0.002151	0.997849	0	0.002151	0	0.004292	0.002146	11.54797	10	1	0	-	-	0	0	0	0	0	0	0	0	0	0	0	0	-	0	0	0	-	0	0	0	0	0	-	0	0
287	7546885|F|0-66:T>G-66:T>G	TGCAGCCTGCACACTACTTCATCATTATATTCCACATTATTTCTAGGGGCAACTAACACTTACTCTTAG	TGCAGCCTGCACACTACTTCATCATTATATTCCACATTATTTCTAGGGGCAACTAACACTTACTCTTAG	Chr15	7482494	1	4.48E-29	66:T>G	66	0.679758	0.995556	0.015556	0.984444	0.004444	0.011111	0.008849	0.030627	0.019738	19.82524	9.22222	1	0	0	0	0	0	0	-	0	0	-	0	0	2	0	0	0	0	0	0	0	0	0	0	-	0	0	-	0
288	7615450|F|0-66:C>T-66:C>T	TGCAGGTATCTCTCAAACCTAATCTAATCTATTGTGTGTATGTATACATTCTTCCGGCTTTCCTTTCTC	TGCAGGTATCTCTCAAACCTAATCTAATCTATTGTGTGTATGTATACATTCTTCCGGCTTTCCTTTCTC	Chr07	11689378	1	2.11E-17	66:C>T	66	0.780967	0.001934	1	0	0.998066	0.001934	0.003861	0	0.00193	11	17.0626	1	1	1	1	1	1	1	1	-	-	1	1	1	1	1	1	1	1	1	1	-	1	1	1	1	1	1	-	1
289	7526875|F|0-66:T>C-66:T>C	TGCAGGTGAATATAATTTGCGGCTTGGAATTATAAAGGAGCTGCATCCAGATATGCTTGCTACTTATTC	TGCAGGTGAATATAATTTGCGGCTTGGAATTATAAAGGAGCTGCATCCAGATATGCTTGCTACTTATTC	Chr14	6716458	1	4.48E-29	66:T>C	66	0.913897	0.998347	0.001653	0.998347	0.001653	0	0.0033	0.0033	0.0033	23.98356	56	1	0	0	0	0	0	0	0	0	0	0	0	0	0	0	0	0	0	0	0	0	0	0	0	0	0	0	0	0
290	100456564|F|0-66:A>C-66:A>C	TGCAGTAAAAGTGTTGTTATAAAAATCAGGAACTTACTCTAAATAATAATAATAATAATAATAATAATA	TGCAGTAAAAGTGTTGTTATAAAAATCAGGAACTTACTCTAAATAATAATAATAATAATAATAATAATA	Chr09	7883358	1	4.48E-29	66:A>C	66	0.564955	0.997326	0.002674	0.997326	0.002674	0	0.005333	0.005333	0.005333	4.19767	4	1	-	0	0	0	0	0	0	-	0	-	0	0	-	0	-	0	0	0	-	-	-	-	0	0	0	0	0	0
291	100457066|F|0-66:A>C-66:A>C	TGCAGTATGTTTTTCTGTTTTGATTTGTTTCAGCTGAAATCCTTTAGAATTTGTTTCTTGAATAGAATG	TGCAGTATGTTTTTCTGTTTTGATTTGTTTCAGCTGAAATCCTTTAGAATTTGTTTCTTGAATAGAATG	Chr07	2221789	1	4.48E-29	66:A>C	66	0.768882	0.998035	0.007859	0.992141	0.001965	0.005894	0.003922	0.015594	0.009758	8.93232	6.75	1	-	-	0	0	0	-	-	0	-	-	-	0	0	-	0	-	0	0	-	-	0	-	0	0	0	0	0	0
292	100457389|F|0-66:A>C-66:A>C	TGCAGTCTCGATATGAAAGTTTGCCGGGTGACAGAAATGTAGTATATATATTTATTTTATTTTTTAAGC	TGCAGTCTCGATATGAAAGTTTGCCGGGTGACAGAAATGTAGTATATATATTTATTTTATTTTTTAAGC		0	0	999	66:A>C	66	0.528701	0.002857	0.997143	0.002857	0.997143	0	0.005698	0.005698	0.005698	45	11.867	1	1	1	1	-	-	-	-	1	-	1	1	1	-	-	1	-	1	1	1	1	-	1	-	1	1	1	1	-
293	7611237|F|0-66:G>C-66:G>C	TGCAGTGCACACAGAGAATCCCAAAAGAGGGAAAAGAATAACCAAAAAGAAACAAAAGGCCGGCAGGCC	TGCAGTGCACACAGAGAATCCCAAAAGAGGGAAAAGAATAACCAAAAAGAAACAAAAGGCCGGCAGGCC	Chr01	29257551	1	3.49E-25	66:G>C	66	0.945619	0.998403	0.011182	0.988818	0.001597	0.009585	0.00319	0.022114	0.012652	27.00389	8.875	1	0	0	0	0	0	0	0	0	0	0	0	0	0	0	0	-	0	2	0	0	0	0	0	0	0	0	0	0
294	100457926|F|0-66:T>A-66:T>A	TGCAGTTAAAAATCTGAGGAATATATTGATGGTTTTAAGTTTTAACTTTTAACCCCCATTAGGATTTAG	TGCAGTTAAAAATCTGAGGAATATATTGATGGTTTTAAGTTTTAACTTTTAACCCCCATTAGGATTTAG	Chr06	19288260	1	9.70E-26	66:T>A	66	0.667674	0.002262	1	0	0.997738	0.002262	0.004515	0	0.002257	34	14.57367	1	1	-	-	1	1	1	1	1	1	-	1	1	1	1	1	1	1	1	1	1	1	1	1	1	1	1	1	-
295	100458425|F|0-66:T>A-66:T>A	TGCAGTTGTGACAAGAACCAAATTATAAAATTGTTAGTACCCTTTTTCTACATGGCAATTAGGCAATGA	TGCAGTTGTGACAAGAACCAAATTATAAAATTGTTAGTACCCTTTTTCTACATGGCAATTAGGCAATGA	Chr15	6617625	1	2.08E-27	66:T>A	66	0.703927	0.997854	0.004292	0.995708	0.002146	0.002146	0.004283	0.008547	0.006415	3.99235	3.5	1	0	0	0	0	0	-	0	0	0	0	-	0	0	0	-	-	0	0	-	0	0	0	0	0	0	0	0	0
296	100459111|F|0-66:C>G-66:C>G	TGCAGAATGCTTATGTGAAAAATCCAATTTGGAAATATTTTTGTCTAGCTAACTTCAATCCTTTTACAG	TGCAGAATGCTTATGTGAAAAATCCAATTTGGAAATATTTTTGTCTAGCTAACTTCAATCCTTTTACAG		0	0	999	66:C>G	66	0.463746	0.003257	0.996743	0.003257	0.996743	0	0.006493	0.006493	0.006493	29	7.44875	1	-	1	1	1	1	1	1	1	-	1	1	1	1	-	1	-	1	-	1	-	-	1	-	1	1	1	1	1
297	7615281|F|0-66:G>C-66:G>C	TGCAGGACTGTGATTTGTTCGATTTAGGAATGGTTGGACATGCTTTTACATGGGAGAAGGGGCGAGGTT	TGCAGGACTGTGATTTGTTCGATTTAGGAATGGTTGGACATGCTTTTACATGGGAGAAGGGGCGAGGTT		0	0	999	66:G>C	66	0.564955	0.994652	0.013369	0.986631	0.005348	0.008021	0.010638	0.026381	0.018509	13.91244	6.6	1	-	0	-	0	0	0	0	0	0	0	0	0	0	0	0	0	0	0	0	-	-	0	0	0	0	-	-	0
298	21585693|F|0-66:T>A-66:T>A	TGCAGGGTTGACCTGCATGTAAAACAAGTGTGGTGACGAATTGAAAGGAATTGCCCAACGGAAATATGA	TGCAGGGTTGACCTGCATGTAAAACAAGTGTGGTGACGAATTGAAAGGAATTGCCCAACGGAAATATGA	Chr07	23832765	1	4.48E-29	66:T>A	66	0.759819	1	0.001988	0.998012	0	0.001988	0	0.003968	0.001984	30.7445	14	1	0	0	0	0	0	0	0	0	0	0	0	0	0	0	0	0	0	0	0	0	0	0	0	0	0	0	0	0
299	100462747|F|0-66:G>A-66:G>A	TGCAGCCTCAAGTTCTTGACGAACCATTTTCTGATTTGGAGATCTCGATGATTGCAGAACACCAACGGC	TGCAGCCTCAAGTTCTTGACGAACCATTTTCTGATTTGGAGATCTCGATGATTGCAGAACACCAACGGC	Chr03	14808323	1	4.51E-24	66:G>A	66	0.738671	0.99591	0.01227	0.98773	0.00409	0.00818	0.008147	0.024239	0.016193	10.54922	7.5	1	0	0	0	0	0	0	0	-	0	0	0	0	0	0	0	-	0	0	0	0	0	0	0	0	0	0	0	0
300	100464285|F|0-66:C>G-66:C>G	TGCAGATCTTCCACCATGTCGCTGTGAGTAGTCGCCACAATTAGCGTAGCCCCAAATTTACGGGCGCAC	TGCAGATCTTCCACCATGTCGCTGTGAGTAGTCGCCACAATTAGCGTAGCCCCAAATTTACGGGCGCAC		0	0	999	66:C>G	66	0.681269	0.002217	1	0	0.997783	0.002217	0.004425	0	0.002212	6	5.38185	1	1	1	1	1	1	1	1	1	1	1	-	1	1	1	1	1	1	1	-	-	1	-	1	-	1	-	1	-
301	100468194|F|0-66:T>A-66:T>A	TGCAGATGAGCGAGTCTGAGATTATCACTCATGCTGGGCTTGACTCTGCTGTCTTCTTGAGGATTTTTT	TGCAGATGAGCGAGTCTGAGATTATCACTCATGCTGGGCTTGACTCTGCTGTCTTCTTGAGGATTTTTT	Chr13	12500649	1	2.10E-22	66:T>A	66	0.537764	0.011236	0.991573	0.008427	0.988764	0.002809	0.022219	0.016712	0.019466	13	5.67581	1	-	1	1	-	-	1	1	1	-	-	1	-	-	-	-	1	-	1	1	-	-	-	-	1	1	1	1	-
302	100470142|F|0-66:G>T-66:G>T	TGCAGAGCCTCATGTTCTGCCTGGATACGAAATGGAACGCCATGCTTTTGATAAACATTATTTTGTGCC	TGCAGAGCCTCATGTTCTGCCTGGATACGAAATGGAACGCCATGCTTTTGATAAACATTATTTTGTGCC	Chr15	6555147	1	4.48E-29	66:G>T	66	0.670695	1	0.002252	0.997748	0	0.002252	0	0.004494	0.002247	3.86576	3	1	0	0	-	0	0	0	0	0	0	0	0	0	0	0	0	0	0	0	0	-	0	0	0	-	0	0	0	0
303	7557317|F|0-66:T>A-66:T>A	TGCAGAAGGCGGTGAATATACTATGGGAGTAGCGCTACAAGGAAAGCTAGTTACATGCTCTCCATTTGT	TGCAGAAGGCGGTGAATATACTATGGGAGTAGCGCTACAAGGAAAGCTAGTTACATGCTCTCCATTTGT	Chr08	18802331	1	4.48E-29	66:T>A	66	0.880665	1	0.001715	0.998285	0	0.001715	0	0.003425	0.001712	39.47584	56	1	0	0	0	0	0	0	0	0	0	0	0	0	0	0	0	0	0	0	0	0	-	0	0	0	0	0	0	0
304	100481010|F|0-66:A>G-66:A>G	TGCAGAAGGTATATTACTCCATATTATTATGTTGTTTATTCGTTTGTCTTATGATATTTGCTCTATACA	TGCAGAAGGTATATTACTCCATATTATTATGTTGTTTATTCGTTTGTCTTATGATATTTGCTCTATACA	Chr14	9216097	1	4.48E-29	66:A>G	66	0.861027	1	0.001754	0.998246	0	0.001754	0	0.003503	0.001751	4.35127	3	1	0	0	0	0	0	0	-	0	0	0	0	0	0	-	0	0	0	0	-	-	0	0	0	-	0	0	0	0
305	100481649|F|0-66:A>C-66:A>C	TGCAGACTTTTGTAAAGCAAGAAAGTATTTCCGAGCAATATGAGTTCTAATTTTCCTTTGAATCTTACA	TGCAGACTTTTGTAAAGCAAGAAAGTATTTCCGAGCAATATGAGTTCTAATTTTCCTTTGAATCTTACA	Chr14	17875093	1	2.08E-27	66:A>C	66	0.945619	0.001597	1	0	0.998403	0.001597	0.00319	0	0.001595	19	14.95425	1	1	-	1	1	1	1	1	1	1	1	1	1	1	1	1	1	1	1	1	1	1	1	1	1	1	1	1	1
306	19446193|F|0-66:A>T-66:A>T	TGCAGATATTATGCATGGAATCTCAAGTGATGTTGCTCAAATCCAAGAAGTAATGGGGGAAAAGGTAAA	TGCAGATATTATGCATGGAATCTCAAGTGATGTTGCTCAAATCCAAGAAGTAATGGGGGAAAAGGTAAA	Chr02	7731264	1	4.48E-29	66:A>T	66	0.89426	1	0.001689	0.998311	0	0.001689	0	0.003373	0.001686	26.36932	24	1	0	0	0	0	0	0	0	-	0	0	0	0	0	0	0	0	0	0	0	0	0	0	0	0	0	0	0	0
307	9834378|F|0-66:T>A-66:T>A	TGCAGCAATGCTGATCAAAATATAACACTTTATTCTGGTCTAATACAATTGTAGACAGTAAAACCATAA	TGCAGCAATGCTGATCAAAATATAACACTTTATTCTGGTCTAATACAATTGTAGACAGTAAAACCATAA	Chr11	4499723	1	2.08E-27	66:T>A	66	0.71148	0.989384	0.025478	0.974522	0.010616	0.014862	0.021006	0.049657	0.035332	24.07104	15.69231	1	0	-	0	0	0	0	0	0	0	0	0	0	0	0	0	0	0	0	0	0	0	0	0	0	0	-	0	0
308	100487257|F|0-66:A>C-66:A>C	TGCAGTGGAGGGGTTGGTTCAGTGCATGATTTGCATTTTAGCCCGAAACGTGTGGGGGTATTTATTACA	TGCAGTGGAGGGGTTGGTTCAGTGCATGATTTGCATTTTAGCCCGAAACGTGTGGGGGTATTTATTACA		0	0	999	66:A>C	66	0.678248	0.002227	1	0	0.997773	0.002227	0.004444	0	0.002222	15	5.06836	1	-	1	1	1	-	1	1	1	-	-	-	1	1	1	1	1	1	1	1	1	1	1	1	-	1	1	1	-
309	100487390|F|0-66:C>T-66:C>T	TGCAGTGTGGGATGAATAAATTCATAAAGTGTGGTCCTTCCAGATTCTTATGTACACGATCAATCTCAT	TGCAGTGTGGGATGAATAAATTCATAAAGTGTGGTCCTTCCAGATTCTTATGTACACGATCAATCTCAT	Chr01	11614674	2	4.48E-29	66:C>T	66	0.97432	1	0.00155	0.99845	0	0.00155	0	0.003096	0.001548	21.28951	14	1	0	0	0	0	0	0	0	0	0	0	0	0	0	0	0	-	0	0	0	0	0	0	0	0	0	0	0	0
310	100487730|F|0-66:A>G-66:A>G	TGCAGTTCCCTCTCAATATGCGAAGCAGCAGCTAAGGCAATTGCTTCATCTGGAAGCTGATTCATTACA	TGCAGTTCCCTCTCAATATGCGAAGCAGCAGCTAAGGCAATTGCTTCATCTGGAAGCTGATTCATTACA	Chr01	915501	1	2.08E-27	66:A>G	66	0.987915	0.001529	1	0	0.998471	0.001529	0.003053	0	0.001527	10	8.55542	1	1	1	1	1	1	1	1	1	1	1	1	1	1	1	1	1	1	1	1	1	1	1	1	1	1	1	1	1
311	7611396|F|0-66:T>A-66:T>A	TGCAGTTTCTACATTCCAAAAAGAGAATGAAGCTTTATTGGCAATCTCAAACAAATCTGAGGCATTTCA	TGCAGTTTCTACATTCCAAAAAGAGAATGAAGCTTTATTGGCAATCTCAAACAAATCTGAGGCATTTCA	Chr13	7023844	1	4.48E-29	66:T>A	66	0.932024	1	0.001621	0.998379	0	0.001621	0	0.003236	0.001618	19.9212	29	1	0	0	0	0	0	0	0	0	0	0	0	0	0	0	0	0	0	0	0	0	0	0	0	0	0	0	0	0
312	100489756|F|0-66:A>T-66:A>T	TGCAGGATAACCTTTTAGAGCTAAATATTCAATTTAAAGTACTAAACAATCTAATTAAGTAGTTACAAA	TGCAGGATAACCTTTTAGAGCTAAATATTCAATTTAAAGTACTAAACAATCTAATTAAGTAGTTACAAA	Chr13	1369329	1	9.70E-26	66:A>T	66	0.503021	0.009009	0.993994	0.006006	0.990991	0.003003	0.017856	0.01194	0.014898	11	6.79357	1	1	-	1	1	1	1	1	-	1	1	1	1	1	-	1	1	-	1	1	1	1	1	-	1	1	1	-	-
313	100489980|F|0-66:A>T-66:A>T	TGCAGGTCAATGATCAATATGTAAACTAACAAACTCAAAACAAAACAAAATTAGTAGCTTCTTTACAGA	TGCAGGTCAATGATCAATATGTAAACTAACAAACTCAAAACAAAACAAAATTAGTAGCTTCTTTACAGA	Chr06	8865622	1	2.08E-27	66:A>T	66	0.703927	0.002146	1	0	0.997854	0.002146	0.004283	0	0.002141	8	3.37476	1	1	1	1	1	1	-	1	-	-	1	1	1	1	1	1	1	1	-	-	1	1	1	1	-	1	1	1	1
314	100491729|F|0-66:G>C-66:G>C	TGCAGCACCTACGGTTTCCAGCAGTGGTATTGGTGGAGCAATGGCAGCTGATGGTCCAAAGATTGGGTT	TGCAGCACCTACGGTTTCCAGCAGTGGTATTGGTGGAGCAATGGCAGCTGATGGTCCAAAGATTGGGTT	Chr01	14445335	1	4.48E-29	66:G>C	66	0.821752	1	0.001838	0.998162	0	0.001838	0	0.00367	0.001835	19.90454	9	1	0	0	0	0	0	0	0	0	0	0	0	0	0	0	0	0	0	0	0	0	0	0	0	0	0	0	0	0
315	7538008|F|0-66:G>A-66:G>A	TGCAGAACACGTTATCTAAAGGCTCACGTTACACATCTTTTGCACGCTTGGGCACTAGCAGGTGTTGGC	TGCAGAACACGTTATCTAAAGGCTCACGTTACACATCTTTTGCACGCTTGGGCACTAGCAGGTGTTGGC	Chr07	3966675	1	2.08E-27	66:G>A	66	0.916918	0.998353	0.001647	0.998353	0.001647	0	0.003289	0.003289	0.003289	18.52997	38	1	0	0	0	0	0	0	0	0	0	0	0	0	0	0	0	0	0	0	0	0	0	0	0	0	0	0	0	0
316	7538109|F|0-66:C>A-66:C>A	TGCAGAAGTATTCTCCCAAGCTTCCTAGCACCAAATGCAAAAGCACTCCGTATTCGATAGAAATTTCCT	TGCAGAAGTATTCTCCCAAGCTTCCTAGCACCAAATGCAAAAGCACTCCGTATTCGATAGAAATTTCCT	Chr12	8660815	1	4.48E-29	66:C>A	66	0.870091	0.998264	0.001736	0.998264	0.001736	0	0.003466	0.003466	0.003466	19.42921	67	1	0	0	0	0	0	0	0	0	0	0	0	0	0	0	0	0	0	0	0	0	0	0	0	0	0	0	0	0
317	7552660|F|0-66:C>A-66:C>A	TGCAGATGCTGCACCTGATGACAAGCCCTGCCTGGCTTACCCTTTGCAGACCAATACACAATCCTTCCT	TGCAGATGCTGCACCTGATGACAAGCCCTGCCTGGCTTACCCTTTGCAGACCAATACACAATCCTTCCT	Chr08	1832151	1	2.08E-27	66:C>A	66	0.783988	1	0.001927	0.998073	0	0.001927	0	0.003846	0.001923	18.1943	19	1	0	0	0	0	0	0	0	0	0	0	0	0	0	0	0	0	0	0	0	0	0	0	0	0	0	0	-	0
318	14505675|F|0-66:T>A-66:T>A	TGCAGGTGAAGACTGTGAGGGAAACAATGAGTCAAATGCTGGAAGCGTGGAAGGAGATTCCTGATTTAT	TGCAGGTGAAGACTGTGAGGGAAACAATGAGTCAAATGCTGGAAGCGTGGAAGGAGATTCCTGATTTAT	Chr02	15486067	1	4.48E-29	66:T>A	66	0.912387	0.998344	0.001656	0.998344	0.001656	0	0.003306	0.003306	0.003306	19.669	13	1	0	0	0	0	0	0	0	0	0	0	0	0	0	0	0	0	0	0	0	0	0	0	0	0	0	0	0	0
319	14505743|F|0-66:G>T-66:G>T	TGCAGTGATTGCTCTGCAAGCTCCAAAAGGTCTTGCAAAGGCTAATAATCACAAGAATGAACAAGTGAA	TGCAGTGATTGCTCTGCAAGCTCCAAAAGGTCTTGCAAAGGCTAATAATCACAAGAATGAACAAGTGAA		0	0	999	66:G>T	66	0.927492	1	0.001629	0.998371	0	0.001629	0	0.003252	0.001626	33.98278	17	1	0	0	0	0	0	0	0	0	0	0	0	0	0	0	0	0	0	0	0	0	0	0	0	0	0	0	0	0
320	100513706|F|0-66:T>A-66:T>A	TGCAGTTGGCCCAGTAGTTATAAATTGGAATCAAAATTTAATACTTACTAACTTAAATATAGAATTTTT	TGCAGTTGGCCCAGTAGTTATAAATTGGAATCAAAATTTAATACTTACTAACTTAAATATAGAATTTTT	Chr03	12427336	1	4.51E-24	66:T>A	66	0.669184	1	0.002257	0.997743	0	0.002257	0	0.004504	0.002252	10.90192	10	1	0	0	0	0	0	0	0	-	0	-	0	0	0	0	0	0	-	0	0	0	0	0	0	-	0	0	0	0
321	100513881|F|0-66:A>C-66:A>C	TGCAGTTTCATTTCAAGTGCTTGGACACATGAAGACCATTCTTGTGTTGATTTTAGGATTCTTGTTACA	TGCAGTTTCATTTCAAGTGCTTGGACACATGAAGACCATTCTTGTGTTGATTTTAGGATTCTTGTTACA	Chr12	24096514	1	2.08E-27	66:A>C	66	0.746224	0.002024	1	0	0.997976	0.002024	0.00404	0	0.00202	26	7.04244	1	1	1	-	1	1	1	-	1	-	1	1	1	1	1	1	-	1	1	1	1	1	-	1	1	1	-	-	1
322	100515051|F|0-66:C>T-66:C>T	TGCAGCCAACAAGTATGACATGTCAGACTTGAAAGATTATTGCGAGGAGAGTCTGTTAGAAGATATCAA	TGCAGCCAACAAGTATGACATGTCAGACTTGAAAGATTATTGCGAGGAGAGTCTGTTAGAAGATATCAA	Chr06	17882590	1	9.70E-26	66:C>T	66	0.720544	1	0.002096	0.997904	0	0.002096	0	0.004184	0.002092	10.94614	9	1	0	0	0	0	0	0	0	0	0	0	0	0	0	-	0	0	0	0	0	-	-	-	-	0	0	0	0	0
323	7619170|F|0-66:T>A-66:T>A	TGCAGTGGTGCTGTTTCAGGCCCGAAACTGCGGATGTATATAATGCCATCATGAGTTATTAGGAGATTG	TGCAGTGGTGCTGTTTCAGGCCCGAAACTGCGGATGTATATAATGCCATCATGAGTTATTAGGAGATTG	Chr04	11024754	1	4.48E-29	66:T>A	66	0.903323	1	0.005017	0.994983	0	0.005017	0	0.009983	0.004992	26.47411	11	1	0	0	0	0	0	0	0	0	0	0	0	0	0	0	0	0	0	0	0	0	0	0	0	0	0	0	0	0
324	100517862|F|0-66:T>C-66:T>C	TGCAGGGTTGTATTTCACAACCAAAGAACATAGCCTCTGTTGTCAGAGAAACCCATGAGGATGAATTAC	TGCAGGGTTGTATTTCACAACCAAAGAACATAGCCTCTGTTGTCAGAGAAACCCATGAGGATGAATTAC	Chr13	17908785	1	9.70E-26	66:T>C	66	0.706949	0.002137	0.997863	0.002137	0.997863	0	0.004264	0.004264	0.004264	7	4.91806	1	-	1	-	1	1	1	1	-	1	-	1	-	1	1	1	1	-	1	-	1	-	-	1	1	1	1	1	1
325	100517923|F|0-66:T>A-66:T>A	TGCAGGTGCCATACAGAGATGATAAAGAAAGTGGCATAGTCAAGATAGCAGCTTAAATAGCTTAACTGC	TGCAGGTGCCATACAGAGATGATAAAGAAAGTGGCATAGTCAAGATAGCAGCTTAAATAGCTTAACTGC	Chr06	24508838	1	2.08E-27	66:T>A	66	0.478852	0.996845	0.003155	0.996845	0.003155	0	0.006289	0.006289	0.006289	12.4051	12	1	0	-	0	-	0	0	0	0	0	0	0	0	0	0	0	0	0	0	0	0	0	0	-	0	0	0	0	-
326	7539667|F|0-66:C>T-66:C>T	TGCAGGTGGTTGGCCCCACCTCCAAATCATTTTTTTACAAACATATCAGTTGGAATCAGGGAAAAACTT	TGCAGGTGGTTGGCCCCACCTCCAAATCATTTTTTTACAAACATATCAGTTGGAATCAGGGAAAAACTT		0	0	999	66:C>T	66	0.667674	0.104072	0.952489	0.047511	0.895928	0.056561	0.186483	0.090508	0.138495	23.4902	22.58907	1	1	1	1	2	1	1	1	-	1	1	-	1	1	1	1	0	1	1	-	1	1	1	1	-	1	1	1	1
327	7615437|F|0-66:T>C-66:T>C	TGCAGGTACCATGACTTTTTCCCCTTCAGATGTAAACTTTTTTATGAGCATCTTTTTCTTCACAACTGT	TGCAGGTACCATGACTTTTTCCCCTTCAGATGTAAACTTTTTTATGAGCATCTTTTTCTTCACAACTGT	Chr07	23278537	1	2.08E-27	66:T>C	66	0.809668	0.009328	0.994403	0.005597	0.990672	0.003731	0.018483	0.011131	0.014807	24.8	11.92659	1	1	1	1	1	1	1	1	1	1	1	1	1	1	1	1	-	1	1	1	1	1	1	1	1	1	1	1	1
328	19427383|F|0-66:T>C-66:T>C	TGCAGAATATAATAAGCCAAAATTTGCCACTACATTACATTTATTGAATAATAAACGACAATATAATAA	TGCAGAATATAATAAGCCAAAATTTGCCACTACATTACATTTATTGAATAATAAACGACAATATAATAA	Chr00	8820216	1	4.48E-29	66:T>C	66	0.978852	1	0.001543	0.998457	0	0.001543	0	0.003082	0.001541	59.13642	22	1	0	0	0	0	0	0	0	0	0	0	0	0	0	0	0	0	0	0	0	0	0	0	0	0	0	0	0	0
329	100530808|F|0-66:G>T-66:G>T	TGCAGATAAAAATGGAGGAAGCTAAGGGGGATTCCCTCTGCAATAATAATAATATTATGTTTTACAGAT	TGCAGATAAAAATGGAGGAAGCTAAGGGGGATTCCCTCTGCAATAATAATAATATTATGTTTTAC		0	0	999	66:G>T	66	0.462236	0.996732	0.003268	0.996732	0.003268	0	0.006515	0.006515	0.006515	13.49852	6	1	0	-	-	0	0	-	-	0	-	0	0	-	-	-	0	-	0	-	0	-	0	-	-	0	0	-	0	0
330	100531001|F|0-66:T>G-66:T>G	TGCAGATATTTGTTGATCGAGCTGCTTAACGAGGATGCCCAGGCTGACTATAGGAACTTTTCTGCATGC	TGCAGATATTTGTTGATCGAGCTGCTTAACGAGGATGCCCAGGCTGACTATAGGAACTTTTCTGCATGC	Chr04	10745840	2	7.55E-22	66:T>G	66	0.522659	0.99711	0.00289	0.99711	0.00289	0	0.005764	0.005764	0.005764	9.19	9	1	0	-	0	0	0	0	0	-	-	0	0	0	0	0	0	0	0	0	-	-	0	0	0	0	0	0	0	0
331	100533451|F|0-66:G>C-66:G>C	TGCAGGATAGCCCCGACACAGGGCCTACAGAAGAAAAGTAAAAACAAAAATTAGAATGAAACATTAGAA	TGCAGGATAGCCCCGACACAGGGCCTACAGAAGAAAAGTAAAAACAAAAATTAGAATGAAACATTAGAA	Chr02	6752238	1	9.70E-26	66:G>C	66	0.567976	0.99734	0.00266	0.99734	0.00266	0	0.005305	0.005305	0.005305	7.32388	6	1	-	0	0	-	-	-	0	-	0	-	-	0	0	0	-	0	0	0	0	-	0	0	0	0	0	-	0	0
332	100534412|F|0-66:A>C-66:A>C	TGCAGGTTCGTAGACAATCCCATTGTAATGCATACCATCAGTAGTGCATTCAACCCCGCAGTTATGAGT	TGCAGGTTCGTAGACAATCCCATTGTAATGCATACCATCAGTAGTGCATTCAACCCCGCAGTTATGAGT	Chr02	23075315	1	4.48E-29	66:A>C	66	0.915408	1	0.0033	0.9967	0	0.0033	0	0.006579	0.003289	6.96122	4.5	1	0	-	0	0	0	0	-	0	0	0	0	0	0	0	0	0	0	0	0	0	0	-	0	0	0	0	0	0
333	100536134|F|0-66:G>T-66:G>T	TGCAGTTCCTGGGCTTTTGCTGGGCACTCCTGCCAGGGAATATATGGTGATTGGTGGCTTAAGTTCGAT	TGCAGTTCCTGGGCTTTTGCTGGGCACTCCTGCCAGGGAATATATGGTGATTGGTGGCTTAAGTTCGAT	Chr10	24040201	1	2.08E-27	66:G>T	66	0.537764	0.002809	0.997191	0.002809	0.997191	0	0.005602	0.005602	0.005602	10	8.67079	1	1	-	-	-	-	1	-	1	1	1	-	-	1	1	-	1	1	-	1	-	-	-	-	1	-	-	-	1
334	100542906|F|0-66:T>A-66:T>A	TGCAGTAAACAGAAGAAACAACATGGTCATCATAATGGTGAGAGGTGTAGATTGTTTATACTTAATTAG	TGCAGTAAACAGAAGAAACAACATGGTCATCATAATGGTGAGAGGTGTAGATTGTTTATACTTAATTAG	Chr00	32315567	1	3.49E-25	66:T>A	66	0.664653	0.002273	1	0	0.997727	0.002273	0.004535	0	0.002268	5	4.71569	1	1	1	1	2	1	1	-	-	1	1	1	1	1	-	1	1	1	1	1	-	1	1	1	1	-	1	1	-
335	100553141|F|0-66:T>A-66:T>A	TGCAGCTGTGCATCATAATGTAAAGCAGTCAATATCGTTTAACCTTCCAATTTTCAGTTTCACCATTAA	TGCAGCTGTGCATCATAATGTAAAGCAGTCAATATCGTTTAACCTTCCAATTTTCAGTTTCACCATTAA	Chr01	23036294	1	2.08E-27	66:T>A	66	0.589124	0.012821	0.997436	0.002564	0.987179	0.010256	0.025312	0.005115	0.015214	12	10.78348	1	1	1	1	-	1	1	1	1	1	-	1	1	1	1	1	-	1	1	1	1	-	1	1	1	1	1	1	1
336	100553231|F|0-66:C>G-66:C>G	TGCAGCTTCATTCACGTTTACAGGCTTTCCTAATTCATTTCCAGGACCAACTACAGCTGCCTTTTACAG	TGCAGCTTCATTCACGTTTACAGGCTTTCCTAATTCATTTCCAGGACCAACTACAGCTGCCTTTTACAG	Chr01	1909516	1	1.62E-23	66:C>G	66	0.76435	0.001976	1	0	0.998024	0.001976	0.003945	0	0.001972	14	11.86964	1	1	1	1	1	1	1	1	1	-	1	1	1	1	1	1	1	1	1	-	1	1	1	1	1	1	1	1	1
337	7559063|F|0-66:G>A-66:G>A	TGCAGTAAATCCTGTATGCATGCTGTATTAGTACTGATAGATGATTTGGTTTGGTTTAGACATTACGTC	TGCAGTAAATCCTGTATGCATGCTGTATTAGTACTGATAGATGATTTGGTTTGGTTTAGACATTACGTC	Chr01	31897573	1	4.48E-29	66:G>A	66	0.963746	1	0.001567	0.998433	0	0.001567	0	0.00313	0.001565	49.01421	70	1	0	0	0	0	0	0	0	0	0	0	0	0	0	0	0	0	0	0	0	0	0	0	0	0	0	0	0	0
338	7539897|F|0-66:T>A-66:T>A	TGCAGTCAGTTGCATAATCAAAGCTCAAAACCACAAGGCTTCCAGTTCTTTACAGTTCATAAAAGTTTG	TGCAGTCAGTTGCATAATCAAAGCTCAAAACCACAAGGCTTCCAGTTCTTTACAGTTCATAAAAGTTTG		0	0	999	66:T>A	66	0.629909	0.997602	0.01199	0.98801	0.002398	0.009592	0.004785	0.023693	0.014239	21.25625	16.2	1	0	-	0	0	-	0	0	-	0	0	0	-	-	0	0	0	0	0	-	-	0	0	0	0	-	0	-	0
339	100556381|F|0-66:T>A-66:T>A	TGCAGTTGGACTACAGAACCAACGAACACACGTCTCTACGCCATAGGATGAAGCGTTCTGCCAAAATCT	TGCAGTTGGACTACAGAACCAACGAACACACGTCTCTACGCCATAGGATGAAGCGTTCTGCCAAAATCT	Chr12	6644351	1	4.48E-29	66:T>A	66	0.696375	0.997831	0.002169	0.997831	0.002169	0	0.004329	0.004329	0.004329	8.24528	7	1	0	0	0	0	-	0	0	0	-	-	0	0	0	0	0	0	0	-	0	-	0	0	0	0	-	0	0	0
340	100557407|F|0-66:C>A-66:C>A	TGCAGATGGGGCTAGTTTTCCCCAAATGACCGGATTAATATGTTGTTCCGATGCTTTAATTACTTACAG	TGCAGATGGGGCTAGTTTTCCCCAAATGACCGGATTAATATGTTGTTCCGATGCTTTAATTACTTACAG	Chr03	6824081	2	9.70E-26	66:C>A	66	0.495468	0.003049	0.996951	0.003049	0.996951	0	0.006079	0.006079	0.006079	8	6.83469	1	-	1	1	1	1	1	-	1	-	1	1	1	1	1	1	1	1	1	1	1	1	1	1	1	1	1	1	-
341	7610938|F|0-66:G>C-66:G>C	TGCAGGGCATATAACCAGCACAGCATGTATACCTAAGGCAGCAAAAAAATGGTTTATACAAGGTATGCC	TGCAGGGCATATAACCAGCACAGCATGTATACCTAAGGCAGCAAAAAAATGGTTTATACAAGGTATGCC	Chr10	17726708	1	4.48E-29	66:G>C	66	0.518127	0.997085	0.002915	0.997085	0.002915	0	0.005814	0.005814	0.005814	18.09924	13	1	0	-	-	0	-	0	0	0	0	0	0	0	0	0	0	-	0	-	0	-	-	-	-	-	0	-	0	0
342	100559816|F|0-66:T>A-66:T>A	TGCAGCTTTTCTAAAGAGAGAAGTAGATTGCACGAGATCTGTGAAATAGTAGAAATATAACATTATTAC	TGCAGCTTTTCTAAAGAGAGAAGTAGATTGCACGAGATCTGTGAAATAGTAGAAATATAACATTATTAC	Chr13	22746123	1	2.08E-27	66:T>A	66	0.767372	0.001969	1	0	0.998031	0.001969	0.003929	0	0.001965	20	10.1911	1	1	1	1	1	1	1	1	1	1	1	1	1	1	1	1	1	1	1	1	1	1	1	1	1	1	1	1	1
343	14505504|F|0-66:T>C-66:T>C	TGCAGCAGACTAAAGATTTCACAAAAACAAAAAATGGCATTTCCCAAAATCAATGAAACATCATCATCA	TGCAGCAGACTAAAGATTTCACAAAAACAAAAAATGGCATTTCCCAAAATCAATGAAACATCATCATCA	Chr14	18001837	1	4.48E-29	66:T>C	66	0.785498	1	0.001923	0.998077	0	0.001923	0	0.003839	0.001919	41.54693	21	1	0	0	0	0	0	0	0	0	0	0	0	0	0	0	0	0	0	0	0	0	0	0	0	0	0	0	0	0
344	100568640|F|0-66:T>C-66:T>C	TGCAGAATTTGTATTCTGCTCTTGTTTTACACAAACCATGTATGTGCCTTCTACTGTACTGATCGTTAC	TGCAGAATTTGTATTCTGCTCTTGTTTTACACAAACCATGTATGTGCCTTCTACTGTACTGATCGTTAC	Chr05	22522815	1	2.08E-27	66:T>C	66	0.791541	0.001908	0.998092	0.001908	0.998092	0	0.00381	0.00381	0.00381	38	19.05419	1	1	-	1	1	1	1	1	1	1	1	1	1	1	1	1	1	1	1	1	1	1	1	1	1	1	1	-	1
345	7558559|F|0-66:T>G-66:T>G	TGCAGCTTCACAGGACAAGTGATAAACTTTGATAAATCAACCATTACTTTTTGTAAGAATGTGCATTAC	TGCAGCTTCACAGGACAAGTGATAAACTTTGATAAATCAACCATTACTTTTTGTAAGAATGTGCATTAC	Chr03	17972046	1	2.08E-27	66:T>G	66	0.779456	0.017442	0.994186	0.005814	0.982558	0.011628	0.034275	0.01156	0.022918	16	9.73607	1	1	1	1	1	1	1	1	1	1	1	1	1	1	1	1	1	1	1	1	1	1	1	1	1	1	1	1	1
346	11821466|F|0-66:A>T-66:A>T	TGCAGCTAAACTATTTGACATCATCACTAGGAGATGAGTGTTAGGTAATAAATTTACAGGGAATGTAAA	TGCAGCTAAACTATTTGACATCATCACTAGGAGATGAGTGTTAGGTAATAAATTTACAGGGAATGTAAA	Chr00	78487546	1	2.08E-27	66:A>T	66	0.513595	0.997059	0.002941	0.997059	0.002941	0	0.005865	0.005865	0.005865	13.38961	42	1	-	-	0	-	0	0	-	0	0	-	-	0	-	-	0	0	0	0	0	0	0	0	0	0	-	-	-	-
347	11825685|F|0-66:G>A-66:G>A	TGCAGTGCGGTTATCTGGAATGGAGATCAGTGACCTGACAATGGAGCTCAGTGACCTTGGGTACTCGTA	TGCAGTGCGGTTATCTGGAATGGAGATCAGTGACCTGACAATGGAGCTCAGTGACCTTGGGTACTCGTA	Chr05	22496611	1	3.49E-25	66:G>A	66	0.537764	0.997191	0.002809	0.997191	0.002809	0	0.005602	0.005602	0.005602	6.25743	5	1	0	0	-	0	0	0	0	0	0	0	0	0	0	0	0	0	0	0	-	0	-	0	0	-	0	0	0	0
348	100575560|F|0-66:G>A-66:G>A	TGCAGAGGTAAATAATATTTTTACAACATTATATGTATAGACAGGAGATCAAGTTCAGTTATATGGGTA	TGCAGAGGTAAATAATATTTTTACAACATTATATGTATAGACAGGAGATCAAGTTCAGTTATATGGGTA		0	0	999	66:G>A	66	0.563444	0.997319	0.002681	0.997319	0.002681	0	0.005348	0.005348	0.005348	8.5907	5	1	0	0	-	0	-	0	0	-	0	0	0	0	-	0	0	0	-	0	-	-	-	-	-	0	-	0	0	0
349	7614786|F|0-66:C>T-66:C>T	TGCAGATTAGGTTGCTTGCAAGCTGGTCTGAAAGAGCGTGAGCTTTGTGTTTTCTTTCGGAACAATCAT	TGCAGATTAGGTTGCTTGCAAGCTGGTCTGAAAGAGCGTGAGCTTTGTGTTTTCTTTCGGAACAATCAT	Chr08	6962439	1	4.48E-29	66:C>T	66	0.802115	0.998117	0.001883	0.998117	0.001883	0	0.003759	0.003759	0.003759	35.2224	15	1	0	-	0	0	0	0	0	0	0	0	0	0	0	0	0	-	0	0	0	0	0	0	-	0	0	0	-	0
350	100578053|F|0-66:C>A-66:C>A	TGCAGGTCTCTGTACAATTGTATCTCGATCTAGAGCTTTGATTTGTATGATTTGTGAATGGAAAAACAA	TGCAGGTCTCTGTACAATTGTATCTCGATCTAGAGCTTTGATTTGTATGATTTGTGAATGGAAAAACAA	Chr05	23489866	1	2.08E-27	66:C>A	66	0.439577	0.993127	0.010309	0.989691	0.006873	0.003436	0.013651	0.020406	0.017029	8.6035	8	1	0	0	-	0	0	0	0	0	0	0	0	0	0	0	0	0	0	0	-	0	0	0	0	0	0	0	0	-
351	100584762|F|0-66:C>T-66:C>T	TGCAGTCCAATCCGGTCTCTGATTGAGGGAGGATTTGGTGCTGACCAGAGATCTGATGTGCGATTACAG	TGCAGTCCAATCCGGTCTCTGATTGAGGGAGGATTTGGTGCTGACCAGAGATCTGATGTGCGATTACAG	Chr14	894194	1	2.08E-27	66:C>T	66	0.512085	0.00295	0.99705	0.00295	0.99705	0	0.005882	0.005882	0.005882	17	12.10847	1	-	-	-	1	1	1	-	1	1	-	1	1	1	1	1	1	-	1	1	1	-	-	1	1	1	1	1	-
352	100585696|F|0-66:T>G-66:T>G	TGCAGACAATGCACAGTGGGAAGACCGTCAGCTTCTGAGATCTGGAGCTGTTAAAGGCACTGAGGTTCA	TGCAGACAATGCACAGTGGGAAGACCGTCAGCTTCTGAGATCTGGAGCTGTTAAAGGCACTGAGGTTCA	Chr08	19141249	1	4.48E-29	66:T>G	66	0.587613	0.997429	0.002571	0.997429	0.002571	0	0.005128	0.005128	0.005128	7.76286	4	1	0	0	0	0	0	0	-	0	0	0	-	0	0	0	0	0	0	0	0	-	-	-	-	0	0	0	-	0
353	7620949|F|0-66:A>G-66:A>G	TGCAGAGGATTTCAAAAGTCTTGAATCAGAGTGCCAATGTTTATGATGTGAAACCAAGGGATTACAACT	TGCAGAGGATTTCAAAAGTCTTGAATCAGAGTGCCAATGTTTATGATGTGAAACCAAGGGATTACAACT	Chr01	19023483	1	4.48E-29	66:A>G	66	0.826284	1	0.001828	0.998172	0	0.001828	0	0.00365	0.001825	13.23065	15	1	0	0	0	0	0	0	0	0	0	0	0	0	0	0	0	0	0	0	0	-	0	0	0	0	0	0	-	0
354	100587546|F|0-66:G>A-66:G>A	TGCAGCATTGTCGCCGGCGCCGCCGTTGAAGTTGCTACTGGCGGCCAGGCTCAAAGAGAGTTCTGGGAA	TGCAGCATTGTCGCCGGCGCCGCCGTTGAAGTTGCTACTGGCGGCCAGGCTCAAAGAGAGTTCTGGGAA	Chr01	26459341	1	2.08E-27	66:G>A	66	0.533233	0.983003	0.028329	0.971671	0.016997	0.011331	0.033417	0.055052	0.044234	6.09669	5.6	1	-	-	0	-	0	-	-	-	-	0	0	-	-	-	0	0	0	0	0	0	0	0	-	0	0	-	-	-
355	7539585|F|0-66:T>A-66:T>A	TGCAGGTAAGGTTTGATGTACAATATTGTATCTTTCACATACCTATGTTTTAGTTTTGTGCTTATTTTT	TGCAGGTAAGGTTTGATGTACAATATTGTATCTTTCACATACCTATGTTTTAGTTTTGTGCTTATTTTT	Chr01	31927302	1	4.48E-29	66:T>A	66	0.966767	1	0.001563	0.998437	0	0.001563	0	0.00312	0.00156	54.13299	24	1	0	0	0	0	0	0	0	0	0	0	0	0	0	0	0	0	0	0	0	0	0	0	0	0	0	0	0	0
356	100591407|F|0-66:T>G-66:T>G	TGCAGTTTCTGCTAGATCTTCATCGGTGCCAAAACGAGCTCCCACAATGTCAAGAAATCTGTCATCTTC	TGCAGTTTCTGCTAGATCTTCATCGGTGCCAAAACGAGCTCCCACAATGTCAAGAAATCTGTCATCTTC	Chr09	5094854	1	2.08E-27	66:T>G	66	0.626888	0.987952	0.028916	0.971084	0.012048	0.016867	0.023806	0.056159	0.039983	3.94518	3.83333	1	0	0	0	-	-	0	0	-	0	-	-	-	0	0	0	-	0	1	0	-	-	0	0	-	0	0	0	-
357	100604637|F|0-66:T>C-66:T>C	TGCAGTAATCTGGCCTTCAACTTACAATCCTTGGGGGAAGTGCAAGATCGGCAGCCCTGCCCTTTTTAG	TGCAGTAATCTGGCCTTCAACTTACAATCCTTGGGGGAAGTGCAAGATCGGCAGCCCTGCCCTTTTTAG	Chr09	3958328	1	2.08E-27	66:T>C	66	0.60574	0.997506	0.002494	0.997506	0.002494	0	0.004975	0.004975	0.004975	6.12951	6	1	-	0	0	0	-	0	-	-	-	-	0	-	-	0	0	0	0	-	0	0	-	0	-	-	0	-	0	-
358	7624531|F|0-66:G>A-66:G>A	TGCAGTGAAGAAAGGAGGGCGTTCAAGTGGAGATGTATCAGTGCAATACAAATATATTAGCATTTTGGC	TGCAGTGAAGAAAGGAGGGCGTTCAAGTGGAGATGTATCAGTGCAATACAAATATATTAGCATTTTGGC	Chr05	20576258	1	9.70E-26	66:G>A	66	0.646526	0.997664	0.002336	0.997664	0.002336	0	0.004662	0.004662	0.004662	16.55754	25	1	0	-	0	0	0	0	0	-	0	0	0	0	0	0	0	0	-	-	0	0	0	-	0	0	0	0	0	0
359	100606615|F|0-66:T>A-66:T>A	TGCAGACTGTAGCAATGGTTTTACCTTTATTATGTGTCACTTTGATATTTTCAGTGCTTAACTGTTTTT	TGCAGACTGTAGCAATGGTTTTACCTTTATTATGTGTCACTTTGATATTTTCAGTGCTTAACTGTTTTT	Chr00	30305448	1	4.48E-29	66:T>A	66	0.521148	0.985507	0.028986	0.971014	0.014493	0.014493	0.028565	0.056291	0.042428	10.1938	9.8	1	0	0	0	-	0	-	0	0	-	0	0	0	0	0	0	-	0	0	-	0	-	0	0	0	-	0	-	2
360	100607467|F|0-66:C>A-66:C>A	TGCAGTATTTTCCTACTATATGTTTATTGTAATTTTGTCAAATTTAAAATAACCTTTTACTGTTAACTC	TGCAGTATTTTCCTACTATATGTTTATTGTAATTTTGTCAAATTTAAAATAACCTTTTACTGTTAACTC	Chr05	11735581	1	2.08E-27	66:C>A	66	0.477341	0.003165	0.996835	0.003165	0.996835	0	0.006309	0.006309	0.006309	5	4.87644	1	1	-	1	1	1	-	1	-	1	1	1	-	1	1	-	1	1	1	-	1	-	1	1	1	1	1	-	-
361	7610945|F|0-66:C>A-66:C>A	TGCAGGGCTAATGATGGAATTTGCATTATTCATAGTCGTGTGCATTGAACCCTACACGTGAGTTTACAG	TGCAGGGCTAATGATGGAATTTGCATTATTCATAGTCGTGTGCATTGAACCCTACACGTGAGTTTACAG	Chr15	711142	1	9.70E-26	66:C>A	66	0.451662	0.06689	0.949833	0.050167	0.93311	0.016722	0.124831	0.095301	0.110066	6.35	5.32822	1	1	-	-	1	1	1	-	1	1	1	1	1	1	1	1	1	1	1	2	1	1	1	1	1	1	1	1	-
362	100615808|F|0-66:A>T-66:A>T	TGCAGCAAGCTTAGTGATGCTACTAGCGGCATCAGAAGACGGTGAAGCCCCATCGTTTCCTTCGTTACA	TGCAGCAAGCTTAGTGATGCTACTAGCGGCATCAGAAGACGGTGAAGCCCCATCGTTTCCTTCGTTACA	Chr03	13723648	1	2.08E-27	66:A>T	66	0.616314	0.002451	0.997549	0.002451	0.997549	0	0.00489	0.00489	0.00489	15	5.67097	1	1	-	1	1	1	1	-	-	1	1	-	1	1	1	1	1	1	1	-	-	1	-	1	1	-	-	-	-
363	100615947|F|0-66:G>A-66:G>A	TGCAGCAGAAGAGTGAGAAGAAAAAAGTTAACACAGTGCTAGCCAAAAGCCAGTTACTTTTTTACAGAT	TGCAGCAGAAGAGTGAGAAGAAAAAAGTTAACACAGTGCTAGCCAAAAGCCAGTTACTTTTTTAC	Chr07	9175	1	2.46E-26	66:G>A	66	0.814199	1	0.001855	0.998145	0	0.001855	0	0.003704	0.001852	47.25475	24	1	0	0	0	0	0	0	0	0	0	0	0	0	0	0	0	0	0	0	0	0	0	0	0	0	0	0	0	0
364	11825629|F|0-66:C>T-66:C>T	TGCAGGGCGAATTTGAGGATGGCCTGGGTGGATTGGGCGCGGGCGAGGCAGCCTTCGAGGGCGGTGCAG	TGCAGGGCGAATTTGAGGATGGCCTGGGTGGATTGGGCGCGGGCGAGGCAGCCTTCGAGGGCGGTGCAG	Chr03	1334290	1	9.70E-26	66:C>T	66	0.599698	0.997481	0.002519	0.997481	0.002519	0	0.005025	0.005025	0.005025	14.52045	14	1	0	0	-	0	0	0	-	0	0	0	0	0	0	0	0	0	0	0	0	0	0	0	-	0	0	-	0	0
365	100618978|F|0-66:A>T-66:A>T	TGCAGTGCGAAAATTGTCCATTCATGCTCCTTAGCCGCCCCATGATGTCACAGCCTGCATTGTTACAGA	TGCAGTGCGAAAATTGTCCATTCATGCTCCTTAGCCGCCCCATGATGTCACAGCCTGCATTGTTACAGA		0	0	999	66:A>T	66	0.471299	0.003205	0.996795	0.003205	0.996795	0	0.00639	0.00639	0.00639	13	8.93531	1	-	1	-	1	-	1	-	-	-	-	-	1	1	1	-	1	1	-	1	-	-	1	1	-	-	1	1	-
366	100619357|F|0-66:C>T-66:C>T	TGCAGTTATGACCTCTTACTATTGTGGGCTTTTAAAAGTAAAGTGAATATTGGGTGTGATGTTTTACAG	TGCAGTTATGACCTCTTACTATTGTGGGCTTTTAAAAGTAAAGTGAATATTGGGTGTGATGTTTTACAG	Chr15	9066418	1	2.08E-27	66:C>T	66	0.761329	0.001984	1	0	0.998016	0.001984	0.00396	0	0.00198	16	11.50166	1	1	1	1	1	1	1	-	1	1	1	1	1	1	1	1	1	1	1	1	1	1	1	1	1	1	1	1	1
367	7557981|F|0-66:C>T-66:C>T	TGCAGCAAAGAAACAACAAATCGTGATACTTGTGAGGAAGGACTCGAAATCAGATTAGAGACAGGTCTG	TGCAGCAAAGAAACAACAAATCGTGATACTTGTGAGGAAGGACTCGAAATCAGATTAGAGACAGGTCTG		0	0	999	66:C>T	66	0.512085	0.99705	0.00295	0.99705	0.00295	0	0.005882	0.005882	0.005882	14.36883	12	1	0	0	0	0	0	0	0	-	0	0	0	-	-	0	-	0	0	0	-	0	0	0	0	-	0	0	0	0
368	11823726|F|0-66:G>A-66:G>A	TGCAGCACTGCGAGGCAAAAACACCAAACAAGCAAATGATTTCACCAAAATACTTCATGAAGTTTTGGA	TGCAGCACTGCGAGGCAAAAACACCAAACAAGCAAATGATTTCACCAAAATACTTCATGAAGTTTTGGA	Chr15	2292457	1	9.70E-26	66:G>A	66	0.79003	0.998088	0.001912	0.998088	0.001912	0	0.003817	0.003817	0.003817	35.47386	42	1	0	0	0	0	0	-	0	0	0	0	0	0	0	0	0	-	0	-	0	-	0	-	0	0	0	0	-	0
369	100630410|F|0-66:T>C-66:T>C	TGCAGTAGCTCAAGGTACTTAATTTTATCTTTAGATCTTGAATTTTCCCTTTTTTGTGTTTTTTTTTTT	TGCAGTAGCTCAAGGTACTTAATTTTATCTTTAGATCTTGAATTTTCCCTTTTTTGTGTTTTTTTTTTT	Chr13	22077893	1	2.08E-27	66:T>C	66	0.625378	0.987923	0.016908	0.983092	0.012077	0.004831	0.023863	0.033245	0.028554	11.59442	8.42857	1	0	-	0	0	0	0	-	-	0	0	0	0	0	0	0	0	0	0	0	-	0	-	0	0	0	0	0	0
370	100631988|F|0-66:C>T-66:C>T	TGCAGTTTCTCTTGGAAGGAAATTACATTTTCGCCATCAGCTTATCCGTTATTCATCTTGTGCTTACAG	TGCAGTTTCTCTTGGAAGGAAATTACATTTTCGCCATCAGCTTATCCGTTATTCATCTTGTGCTTACAG	Chr06	18847621	1	4.51E-24	66:C>T	66	0.744713	0.002028	0.997972	0.002028	0.997972	0	0.004049	0.004049	0.004049	14	11.1162	1	1	1	1	1	1	1	1	-	1	1	1	1	1	1	1	1	1	1	-	-	1	1	1	1	-	1	-	1
371	100637568|F|0-66:T>A-66:T>A	TGCAGATCTTGAGCAGGTTGTAAATAAAGTGTGAAGTGAATTAGTTACCACAATTCTTGTAAATTTTAC	TGCAGATCTTGAGCAGGTTGTAAATAAAGTGTGAAGTGAATTAGTTACCACAATTCTTGTAAATTTTAC	Chr07	5042144	1	2.08E-27	66:T>A	66	0.864048	0.001748	0.998252	0.001748	0.998252	0	0.00349	0.00349	0.00349	38	29.02319	1	1	1	1	1	1	1	1	1	1	1	1	1	1	-	1	1	1	1	-	1	1	-	1	1	1	1	1	1
372	100638710|F|0-66:T>A-66:T>A	TGCAGAGCTTAGTAAAGATCGAGAACAGAAAGCAAACACAAATAAGATTCAGATTCCTTCAGTGTCTGA	TGCAGAGCTTAGTAAAGATCGAGAACAGAAAGCAAACACAAATAAGATTCAGATTCCTTCAGTGTCTGA	Chr13	20413426	2	9.70E-26	66:T>A	66	0.581571	0.005195	0.997403	0.002597	0.994805	0.002597	0.010336	0.005181	0.007758	5	4.58796	1	1	1	1	1	1	1	1	1	1	1	1	-	1	1	-	-	1	1	1	-	-	-	1	1	1	1	1	-
373	21585832|F|0-66:T>A-66:T>A	TGCAGTAGATTTGTTTCAAAGTAATGGCCGTTTATGTTTATTATCTGGTATTGCTTTTTAGATGGTTTA	TGCAGTAGATTTGTTTCAAAGTAATGGCCGTTTATGTTTATTATCTGGTATTGCTTTTTAGATGGTTTA		0	0	999	66:T>A	66	0.441088	0.010274	0.993151	0.006849	0.989726	0.003425	0.020337	0.013605	0.016971	23.66667	20.11585	1	-	1	-	-	1	1	-	1	1	1	1	1	1	-	1	1	1	-	1	-	-	-	1	-	1	1	1	-
374	100646964|F|0-66:A>T-66:A>T	TGCAGAATATGTGATTGTCATCCAAATCCTGTCAATGAAATGGGAAGCATCTTTCTTGTTAATAGAAGA	TGCAGAATATGTGATTGTCATCCAAATCCTGTCAATGAAATGGGAAGCATCTTTCTTGTTAATAGAAGA	Chr08	1405171	1	9.70E-26	66:A>T	66	0.442598	0.996587	0.003413	0.996587	0.003413	0	0.006803	0.006803	0.006803	4.05167	4	1	0	-	-	-	-	0	-	0	0	0	0	-	-	-	-	-	0	0	0	0	0	-	0	0	-	-	0	-
375	100650877|F|0-66:G>A-66:G>A	TGCAGCCCTGAAGTGTTTGCTCGAAGATGTGACCCGTTCTAAGAAGTTTTCCCTGCAATTGCATTTGTA	TGCAGCCCTGAAGTGTTTGCTCGAAGATGTGACCCGTTCTAAGAAGTTTTCCCTGCAATTGCATTTGTA	Chr01	22625534	2	4.48E-29	66:G>A	66	0.611782	0.997531	0.002469	0.997531	0.002469	0	0.004926	0.004926	0.004926	5.05778	5	1	0	0	0	0	0	0	-	0	0	0	0	0	0	0	0	-	-	0	0	0	0	-	-	-	0	-	0	-
376	100651406|F|0-66:A>T-66:A>T	TGCAGCTTGAAGACTTACAGTCGTTCAGTTTTGTTTGTTGAGCATATAATATATAAACTACCAGTTACA	TGCAGCTTGAAGACTTACAGTCGTTCAGTTTTGTTTGTTGAGCATATAATATATAAACTACCAGTTACA		0	0	999	66:A>T	66	0.873112	0.00173	0.99827	0.00173	0.99827	0	0.003454	0.003454	0.003454	19	17.79913	1	1	-	1	1	1	1	1	1	1	1	1	1	1	1	1	1	1	1	1	1	1	1	1	1	1	1	1	1
377	100659842|F|0-66:C>T-66:C>T	TGCAGATAATCAAGACTCACAAGTATCTTTTTTCTTTATTTATTTTTAATTTTTTTGGTCTCAAATCAT	TGCAGATAATCAAGACTCACAAGTATCTTTTTTCTTTATTTATTTTTAATTTTTTTGGTCTCAAATCAT		0	0	999	66:C>T	66	0.586103	0.997423	0.002577	0.997423	0.002577	0	0.005141	0.005141	0.005141	9.58998	8	1	0	-	0	-	0	0	0	0	-	0	0	0	0	0	0	0	0	-	0	0	-	0	0	0	0	-	-	0
378	9843822|F|0-66:T>C-66:T>C	TGCAGGTCTTACTGTTGCTTTTAGCCCTTGTTGCTGTTCCATGGATGCTTTTCCCAAAACCTTTTATTT	TGCAGGTCTTACTGTTGCTTTTAGCCCTTGTTGCTGTTCCATGGATGCTTTTCCCAAAACCTTTTATTT	Chr07	9605779	1	2.08E-27	66:T>C	66	0.740181	0.997959	0.002041	0.997959	0.002041	0	0.004073	0.004073	0.004073	18.67698	17	1	0	-	0	-	0	0	-	-	0	0	0	-	-	0	0	0	0	0	0	0	0	0	0	0	0	0	0	0
379	9846624|F|0-66:C>T-66:C>T	TGCAGGTTGCCGCAGGTCAAGTTGCTAGCACTGGAATAGTTGCACTCAGTTATGTTCAGAAAGTTTCTG	TGCAGGTTGCCGCAGGTCAAGTTGCTAGCACTGGAATAGTTGCACTCAGTTATGTTCAGAAAGTTTCTG	Chr07	16007943	1	4.48E-29	66:C>T	66	0.818731	1	0.001845	0.998155	0	0.001845	0	0.003683	0.001842	25.14798	27	1	0	0	0	0	0	0	0	-	0	-	0	0	0	0	-	0	0	0	0	0	0	0	0	0	0	0	0	0
380	7562649|F|0-66:G>A-66:G>A	TGCAGCTTCACTTTTCCACCTCGTTTGTTCTAATGCAGGTAAACGATGCAACTTAGCACTACTTACGCC	TGCAGCTTCACTTTTCCACCTCGTTTGTTCTAATGCAGGTAAACGATGCAACTTAGCACTACTTACGCC	Chr12	21798259	1	2.08E-27	66:G>A	66	0.783988	1	0.003854	0.996146	0	0.003854	0	0.007677	0.003839	16.71266	25	1	0	0	-	0	0	0	0	0	0	-	0	-	0	0	0	0	0	0	0	0	0	0	0	0	-	-	0	-
381	100671378|F|0-66:C>T-66:C>T	TGCAGTTAAGGACAGGGACTTTGAGCTACAGTACTGGAAATAATCCTTGATGTGTGTATGTATGATCAG	TGCAGTTAAGGACAGGGACTTTGAGCTACAGTACTGGAAATAATCCTTGATGTGTGTATGTATGATCAG		0	0	999	66:C>T	66	0.847432	1	0.001783	0.998217	0	0.001783	0	0.003559	0.001779	42.46557	25	1	0	0	0	0	0	0	0	0	0	0	0	0	0	0	0	0	0	0	0	0	0	0	0	0	0	0	0	0
382	7561782|F|0-66:T>A-66:T>A	TGCAGACAAAAAGGGTTTACTTTCTTGGAGCACCAACAAACATTTCTCATTTTGCAAATAATTGTTTGT	TGCAGACAAAAAGGGTTTACTTTCTTGGAGCACCAACAAACATTTCTCATTTTGCAAATAATTGTTTGT	Chr06	1747110	1	9.77E-21	66:T>A	66	0.758308	0.998008	0.001992	0.998008	0.001992	0	0.003976	0.003976	0.003976	21.72251	23	1	0	0	0	0	0	0	0	0	0	0	0	0	0	0	0	0	0	-	0	0	0	-	-	0	0	0	0	0
383	100677564|F|0-66:C>T-66:C>T	TGCAGGAGAGTTAAGTGCATCATGAAATGCTGGGTTTGATTCAATAGCATTCTTCAGCTTATCAATCAT	TGCAGGAGAGTTAAGTGCATCATGAAATGCTGGGTTTGATTCAATAGCATTCTTCAGCTTATCAATCAT	Chr13	1161373	4	4.48E-29	66:C>T	66	0.850453	1	0.001776	0.998224	0	0.001776	0	0.003546	0.001773	41.70925	29	1	0	0	0	0	0	0	0	0	0	0	0	0	0	0	0	0	0	0	0	0	0	-	0	0	0	0	0	0
384	100678357|F|0-66:T>A-66:T>A	TGCAGTAGCTTTTTAAGGGATTGAGAAACTCCAAGGGAACGATATCCTTCGGTTCTTGTCTGTTATTTC	TGCAGTAGCTTTTTAAGGGATTGAGAAACTCCAAGGGAACGATATCCTTCGGTTCTTGTCTGTTATTTC	Chr15	19358715	1	7.50E-27	66:T>A	66	0.469789	0.003215	0.996785	0.003215	0.996785	0	0.00641	0.00641	0.00641	32	21.39879	1	-	1	1	1	-	1	-	1	1	1	-	1	1	1	-	-	-	1	1	-	1	1	1	1	-	-	-	1
385	100678960|F|0-66:A>C-66:A>C	TGCAGTTATAAAGAAAAGGCAACCAACTAAAGCCTTGGCGGGACAGCAAAAACTGACGAAACTTACAAC	TGCAGTTATAAAGAAAAGGCAACCAACTAAAGCCTTGGCGGGACAGCAAAAACTGACGAAACTTACAAC	Chr07	2258187	1	4.51E-24	66:A>C	66	0.462236	0.003268	0.996732	0.003268	0.996732	0	0.006515	0.006515	0.006515	7	5.36639	1	1	-	-	-	1	-	1	-	1	1	1	-	1	-	-	-	-	-	-	1	-	-	1	1	1	-	-	1
386	7614525|F|0-66:T>A-66:T>A	TGCAGGCACATCAAAGAGATAGAAACAAATTTCCTAGGATTTTGGATGGTTTATGTATTTTTTATTTAC	TGCAGGCACATCAAAGAGATAGAAACAAATTTCCTAGGATTTTGGATGGTTTATGTATTTTTTATTTAC	Chr01	14550475	1	9.70E-26	66:T>A	66	0.874622	1	0.001727	0.998273	0	0.001727	0	0.003448	0.001724	32.99115	32	1	0	0	0	0	0	0	0	0	0	0	0	-	0	0	0	0	0	0	0	0	0	0	0	0	0	0	0	0
387	100679965|F|0-66:C>A-66:C>A	TGCAGTATATATGCCTACGTGGCTACGTGTGGGATAATGCCGTACAGTTTATTTATGACGCATTAACTC	TGCAGTATATATGCCTACGTGGCTACGTGTGGGATAATGCCGTACAGTTTATTTATGACGCATTAACTC		0	0	999	66:C>A	66	0.595166	0.997462	0.002538	0.997462	0.002538	0	0.005063	0.005063	0.005063	14.83077	12	1	0	0	0	0	0	0	0	0	0	0	0	0	0	0	-	-	0	0	0	0	-	-	0	0	0	0	-	0
388	100679985|F|0-66:G>A-66:G>A	TGCAGTCGATAGTTCCACTTAAAATTTTCACATGTTTTGGCCAAAACAGACTTGTTACCATTTAATGCA	TGCAGTCGATAGTTCCACTTAAAATTTTCACATGTTTTGGCCAAAACAGACTTGTTACCATTTAATGCA	Chr01	11310714	1	2.08E-27	66:G>A	66	0.676737	0.002232	1	0	0.997768	0.002232	0.004454	0	0.002227	13	10.94675	1	1	-	1	1	1	1	1	-	1	1	1	-	1	1	1	1	1	1	1	-	1	1	1	1	1	1	1	-
389	100687645|F|0-66:T>A-66:T>A	TGCAGGGCAAAGATAAAAAGAGGCGACTTTTTTAGGCAGGCAATTGGTATATAGATTGTACCTTAATTA	TGCAGGGCAAAGATAAAAAGAGGCGACTTTTTTAGGCAGGCAATTGGTATATAGATTGTACCTTAATTA	Chr04	26593512	1	2.08E-27	66:T>A	66	0.483384	0.00625	0.99375	0.00625	0.99375	0	0.012422	0.012422	0.012422	5	4.66484	1	1	-	1	-	1	1	1	1	-	1	1	1	1	1	1	-	1	1	-	1	1	1	-	1	-	1	-	-
390	9843159|F|0-66:G>T-66:G>T	TGCAGACAGCAGATAGCTAGTACTTTCGATATGCATGGATATATGCATATCTATATTTTTCTTTTTGGT	TGCAGACAGCAGATAGCTAGTACTTTCGATATGCATGGATATATGCATATCTATATTTTTCTTTTTGGT		0	0	999	66:G>T	66	0.566465	0.984	0.018667	0.981333	0.016	0.002667	0.031488	0.036636	0.034062	20.27546	15.14286	1	0	-	0	0	0	0	-	0	0	0	0	0	0	0	-	0	0	-	0	0	-	0	0	0	0	-	-	0
391	100690990|F|0-66:A>C-66:A>C	TGCAGCTACATGTATATTTACACATCTAATGGAGTGTCCCTCCATGAATTCGCTATATCTCTATTAAAA	TGCAGCTACATGTATATTTACACATCTAATGGAGTGTCCCTCCATGAATTCGCTATATCTCTATTAAAA	Chr09	8931033	1	4.48E-29	66:A>C	66	0.569486	0.992042	0.007958	0.992042	0.007958	0	0.015788	0.015788	0.015788	9.98376	3.66667	1	0	0	-	-	0	0	0	0	0	0	0	0	0	0	-	0	0	0	0	0	0	0	0	0	0	0	-	0
392	100692575|F|0-66:A>C-66:A>C	TGCAGTTGATGGATGTAAAGGAAATAACCATAGCCCACATTAAGAGTCATCTCCAGGTTAACAAAAAAT	TGCAGTTGATGGATGTAAAGGAAATAACCATAGCCCACATTAAGAGTCATCTCCAGGTTAACAAAAAAT	Chr01	1705497	1	2.70E-26	66:A>C	66	0.471299	0.009615	0.996795	0.003205	0.990385	0.00641	0.019046	0.00639	0.012718	6	5.72857	1	1	-	-	1	-	1	-	1	1	-	1	-	1	-	1	1	1	-	1	-	-	-	1	1	1	1	1	1
393	11825254|F|0-66:C>T-66:C>T	TGCAGTTTGGACTGTCTTTGCCTTTTGGAAATCCGAGTGAGAACCATGATCAACCAAGTCCTGTATCAG	TGCAGTTTGGACTGTCTTTGCCTTTTGGAAATCCGAGTGAGAACCATGATCAACCAAGTCCTGTATCAG	Chr04	27373579	1	2.08E-27	66:C>T	66	0.622356	0.997573	0.002427	0.997573	0.002427	0	0.004843	0.004843	0.004843	13.75732	30	1	-	-	-	0	0	0	0	0	0	0	0	-	0	0	0	0	0	-	0	0	0	-	-	0	0	0	-	0
394	100695326|F|0-66:A>C-66:A>C	TGCAGAAAAGTTTATGTGGTTGGCAGACGTGGACCAGTGCAGGCATCTTTCACTGCAAAGGAGCTTACA	TGCAGAAAAGTTTATGTGGTTGGCAGACGTGGACCAGTGCAGGCATCTTTCACTGCAAAGGAGCTTACA	Chr08	4498636	1	7.50E-27	66:A>C	66	0.824773	0.001832	0.998168	0.001832	0.998168	0	0.003656	0.003656	0.003656	18	10.0046	1	1	1	1	-	1	1	1	1	1	1	-	1	1	1	1	1	1	1	1	1	1	1	1	1	1	1	1	1
395	7567915|F|0-66:T>A-66:T>A	TGCAGAGTAACGGCCATTCTTGGACATAGTAAAGGTGCGTGGACACGGTCAAAATGTAAAAGCGTTTTC	TGCAGAGTAACGGCCATTCTTGGACATAGTAAAGGTGCGTGGACACGGTCAAAATGTAAAAGCGTTTTC	Chr12	19716298	1	4.48E-29	66:T>A	66	0.888218	1	0.001701	0.998299	0	0.001701	0	0.003396	0.001698	36.25322	27	1	0	0	0	0	0	0	0	0	0	0	0	0	0	0	0	0	0	0	0	0	0	0	0	0	0	0	0	0
396	7562637|F|0-66:T>G-66:T>G	TGCAGCTTACATTTATGCGGGCAGTGACAAAGAGTGGACAACAACATTCCACATAGCAGCAAAGAATAG	TGCAGCTTACATTTATGCGGGCAGTGACAAAGAGTGGACAACAACATTCCACATAGCAGCAAAGAATAG		0	0	999	66:T>G	66	0.58006	0.039062	0.986979	0.013021	0.960938	0.026042	0.075073	0.025703	0.050388	25.47368	24.36279	1	1	-	-	1	1	1	1	-	1	1	1	1	1	1	1	-	-	1	1	-	-	-	-	1	-	-	-	1
397	100703638|F|0-66:G>T-66:G>T	TGCAGTTTTGTGGAAAGAGATAGGCAAGGGGTGGAGTAACTTTTGTGGATGTTGGGAAAGTTAAGAGCA	TGCAGTTTTGTGGAAAGAGATAGGCAAGGGGTGGAGTAACTTTTGTGGATGTTGGGAAAGTTAAGAGCA	Chr09	6163548	1	4.48E-29	66:G>T	66	0.512085	0.99705	0.00295	0.99705	0.00295	0	0.005882	0.005882	0.005882	13.69169	13	1	0	-	0	-	0	-	-	-	0	0	0	0	0	0	0	0	0	0	0	0	0	0	-	0	0	0	0	0
398	100706732|F|0-66:T>C-66:T>C	TGCAGCATAATCCTGGCCTAATTTGTTGCTCAGATTTCTTTGCTTATCCACTAAGATTTTCTTTTTTTC	TGCAGCATAATCCTGGCCTAATTTGTTGCTCAGATTTCTTTGCTTATCCACTAAGATTTTCTTTTTTTC	Chr08	6202327	2	4.51E-24	66:T>C	66	0.521148	0.055072	0.953623	0.046377	0.944928	0.008696	0.104079	0.088452	0.096265	5.6	4.15633	1	1	1	1	1	-	1	-	1	-	1	1	-	1	1	-	1	-	1	1	-	-	1	1	1	-	1	1	-
399	100710661|F|0-66:A>C-66:A>C	TGCAGAAAAATATATGCACTTAGTGAATGGGTAATCAAACAGAATACATTCATAAAAGCATATTTAAGA	TGCAGAAAAATATATGCACTTAGTGAATGGGTAATCAAACAGAATACATTCATAAAAGCATATTTAAGA	Chr14	7203717	1	4.48E-29	66:A>C	66	0.744713	1	0.002028	0.997972	0	0.002028	0	0.004049	0.002024	9.6069	8	1	0	0	0	0	0	0	0	-	0	0	0	0	0	0	0	0	0	0	0	0	0	0	0	0	0	0	0	0
400	7626393|F|0-66:A>C-66:A>C	TGCAGGTTTTGTTTTGTTTAGGTTGGACTTTCTTCCACTGAGCCTAGGTTTGGAAATAGAAGATTTATG	TGCAGGTTTTGTTTTGTTTAGGTTGGACTTTCTTCCACTGAGCCTAGGTTTGGAAATAGAAGATTTATG	Chr02	4087997	1	2.08E-27	66:A>C	66	0.755287	1	0.002	0.998	0	0.002	0	0.003992	0.001996	23.43106	26	1	0	-	0	0	0	0	0	0	-	0	0	0	0	0	0	-	0	-	0	0	-	0	0	0	0	0	0	-
401	100712631|F|0-66:T>C-66:T>C	TGCAGTTCTTAATGGGTCTTTGCCTCCCCAGTTCTTGAACCTTCAATCCAAGATTTAGTTGAGTCATTA	TGCAGTTCTTAATGGGTCTTTGCCTCCCCAGTTCTTGAACCTTCAATCCAAGATTTAGTTGAGTCATTA	Chr06	21097053	3	2.08E-27	66:T>C	66	0.898792	1	0.001681	0.998319	0	0.001681	0	0.003356	0.001678	62.19262	41	1	0	0	0	0	0	0	0	0	0	0	0	0	0	0	0	0	0	0	0	0	0	0	0	0	0	0	0	0
402	11821569|F|0-66:C>A-66:C>A	TGCAGTTTCAAGTCACAAGCATCATCACCAACACCAACCAATATTGGTCTGTTCAACTCATACTTACAG	TGCAGTTTCAAGTCACAAGCATCATCACCAACACCAACCAATATTGGTCTGTTCAACTCATACTTACAG	Chr02	13400346	1	9.70E-26	66:C>A	66	0.487915	0.996904	0.003096	0.996904	0.003096	0	0.006173	0.006173	0.006173	17.67836	12	1	-	0	-	0	0	-	-	0	-	-	-	-	0	0	-	-	0	-	-	-	0	-	0	0	0	-	-	0
403	100713824|F|0-66:A>C-66:A>C	TGCAGGCATTATGCCACCAACAGATTCATCAATGGCCAATGTCATACCAGGACGCCCATTTAATATAAA	TGCAGGCATTATGCCACCAACAGATTCATCAATGGCCAATGTCATACCAGGACGCCCATTTAATATAAA	Chr08	5211570	1	1.25E-24	66:A>C	66	0.725076	0.002083	1	0	0.997917	0.002083	0.004158	0	0.002079	9	8.40575	1	1	1	1	1	1	1	1	-	1	1	1	1	1	1	1	-	1	1	1	1	1	1	1	1	1	-	1	1
404	100716125|F|0-66:A>G-66:A>G	TGCAGGTCCAAACAGTCGCTTAGCTATCTCTTAAAGCCCATGGGTTCATTAGCTTTTGGGCCAATTATG	TGCAGGTCCAAACAGTCGCTTAGCTATCTCTTAAAGCCCATGGGTTCATTAGCTTTTGGGCCAATTATG	Chr07	22986368	1	9.77E-21	66:A>G	66	0.44713	0.060811	0.949324	0.050676	0.939189	0.010135	0.114226	0.096215	0.105221	10.7619	10.20181	1	1	-	1	1	1	1	-	1	1	1	1	-	1	-	-	1	1	1	1	1	1	1	1	-	1	-	-	1
405	100723706|F|0-66:A>G-66:A>G	TGCAGTAAAGATCAACTTAGTAGAGCCATACTTGATATAGAATATAGATGGTCGGCATAAATTAATATA	TGCAGTAAAGATCAACTTAGTAGAGCCATACTTGATATAGAATATAGATGGTCGGCATAAATTAATATA	Chr03	11900214	1	2.08E-27	66:A>G	66	0.765861	0.001972	0.998028	0.001972	0.998028	0	0.003937	0.003937	0.003937	6	5.69687	1	1	1	1	1	1	1	1	-	1	1	1	-	1	1	1	1	1	1	1	1	1	1	1	-	1	1	1	1
406	100726591|F|0-66:T>A-66:T>A	TGCAGCTAATGTGGCAAATCTTAGTGTTATTTCTTGCTTCTTTCCAAAACCTTAGTTCATTGTTAATAG	TGCAGCTAATGTGGCAAATCTTAGTGTTATTTCTTGCTTCTTTCCAAAACCTTAGTTCATTGTTAATAG	Chr03	561328	1	4.48E-29	66:T>A	66	0.55287	0.997268	0.002732	0.997268	0.002732	0	0.00545	0.00545	0.00545	7.12808	4	1	0	-	-	0	0	0	0	0	0	0	0	0	0	-	0	0	0	0	0	-	0	-	0	0	0	0	0	-
407	7562335|F|0-66:C>A-66:C>A	TGCAGCATAGTTTGCCTCTTTGATGATGCATTGCTATGAATATTTATTTGAGCGTCATTATTATTACAG	TGCAGCATAGTTTGCCTCTTTGATGATGCATTGCTATGAATATTTATTTGAGCGTCATTATTATTACAG	Chr01	28780219	1	9.70E-26	66:C>A	66	0.640483	0.997642	0.002358	0.997642	0.002358	0	0.004706	0.004706	0.004706	27.64435	10	1	0	0	0	0	0	-	0	-	-	0	0	0	-	-	0	0	0	-	0	0	0	0	0	0	0	-	0	0
408	100734011|F|0-66:G>A-66:G>A	TGCAGGTGGGTCTTTCAGTACAACAAACAGTAAATCAGAGGTTTGGTAAATGCCTGCTTGAGTTAAGTG	TGCAGGTGGGTCTTTCAGTACAACAAACAGTAAATCAGAGGTTTGGTAAATGCCTGCTTGAGTTAAGTG	Chr11	4801695	1	4.48E-29	66:G>A	66	0.593656	0.997455	0.002545	0.997455	0.002545	0	0.005076	0.005076	0.005076	5.15262	5	1	0	0	0	0	0	0	0	-	0	0	0	0	-	0	0	0	0	0	0	-	0	-	0	0	0	-	0	0
409	100735169|F|0-66:A>C-66:A>C	TGCAGGACGCTAGACCCAGTAATTTTACCTTCAGTCCGAGCACAAGCTGTCAAGCAAAGGCTTTTAACT	TGCAGGACGCTAGACCCAGTAATTTTACCTTCAGTCCGAGCACAAGCTGTCAAGCAAAGGCTTTTAACT	Chr08	4110180	1	4.48E-29	66:A>C	66	0.475831	0.996825	0.003175	0.996825	0.003175	0	0.006329	0.006329	0.006329	6.89489	4	1	0	-	0	0	0	0	0	0	0	0	-	0	0	0	-	0	0	0	0	0	0	0	0	-	0	0	-	0
410	100263410|F|0-65:T>C-65:T>C	TGCAGCTCTCAAAACAGATGTTCGGTGTGCAGCAAGGATGAGATGGAAAGTATGGATCATTTTTATCAA	TGCAGCTCTCAAAACAGATGTTCGGTGTGCAGCAAGGATGAGATGGAAAGTATGGATCATTTTTATCAA	Chr04	117967	1	4.48E-29	65:T>C	65	0.933535	1	0.001618	0.998382	0	0.001618	0	0.003231	0.001616	18.73217	6	1	0	0	0	0	0	0	-	0	0	0	0	0	0	0	0	0	0	0	0	0	0	0	0	0	0	0	0	0
411	100265100|F|0-65:A>T-65:A>T	TGCAGTCTGCAACATGGTGGGAAGAAGATGTTGATTTGGAAAAATCTTCAGCTTGGCGTACTTGAACAG	TGCAGTCTGCAACATGGTGGGAAGAAGATGTTGATTTGGAAAAATCTTCAGCTTGGCGTACTTGAACAG	Chr11	6224768	1	1.61E-28	65:A>T	65	0.663142	1	0.002278	0.997722	0	0.002278	0	0.004545	0.002273	3.222	3	1	0	0	0	-	-	0	0	0	-	0	0	0	0	-	0	-	-	0	0	-	-	0	-	0	0	0	-	-
412	100368897|F|0-65:T>G-65:T>G	TGCAGCACTTGTGTGTTTTGTGCTGTTTATTCTTGACTGTTTTAATGGCTAATGGTTCCCACAAATAGA	TGCAGCACTTGTGTGTTTTGTGCTGTTTATTCTTGACTGTTTTAATGGCTAATGGTTCCCACAAATAGA	Chr13	22113480	1	2.08E-27	65:T>G	65	0.543807	0.002778	0.997222	0.002778	0.997222	0	0.00554	0.00554	0.00554	9	7.41748	1	1	1	-	1	1	1	1	1	1	1	1	1	1	1	1	1	1	1	1	1	1	1	1	1	1	1	1	1
413	100370561|F|0-65:A>G-65:A>G	TGCAGGTAGTTGCTGGTAAAGGCCATGAAACATACCAAATAGAGGGTGAGAAGGAGGAATTTTTTACAG	TGCAGGTAGTTGCTGGTAAAGGCCATGAAACATACCAAATAGAGGGTGAGAAGGAGGAATTTTTTACAG	Chr08	49082	1	7.50E-27	65:A>G	65	0.951662	0.003175	1	0	0.996825	0.003175	0.006329	0	0.003165	23	10.30208	1	1	1	1	1	1	1	1	1	1	1	1	1	1	1	1	1	1	1	1	1	1	1	1	1	1	1	1	1
414	100372435|F|0-65:A>T-65:A>T	TGCAGTTGGCTCTTAGGAATTCTAGTCTTCTCCTACTCTGAACTTGAAGAAGCCACAAGCAATTTACAG	TGCAGTTGGCTCTTAGGAATTCTAGTCTTCTCCTACTCTGAACTTGAAGAAGCCACAAGCAATTTACAG	Chr07	5221646	3	7.50E-27	65:A>T	65	0.838369	0.001802	1	0	0.998198	0.001802	0.003597	0	0.001799	9	4.6382	1	1	-	1	1	1	1	1	1	1	1	1	1	1	1	1	1	1	1	1	1	1	1	1	1	1	1	1	1
415	100373597|F|0-65:G>A-65:G>A	TGCAGATTCTACAAATCACTTCCACCAATAAGCAAGGCTTATGGGACTGCTTGTTTGGCTTTTACGGTT	TGCAGATTCTACAAATCACTTCCACCAATAAGCAAGGCTTATGGGACTGCTTGTTTGGCTTTTACGGTT	Chr05	9884073	1	4.48E-29	65:G>A	65	0.797583	1	0.003788	0.996212	0	0.003788	0	0.007547	0.003774	5.37261	4.5	1	0	0	-	0	0	0	0	0	0	0	0	0	0	0	0	0	0	0	0	0	0	-	0	0	0	0	-	-
416	100378343|F|0-65:T>C-65:T>C	TGCAGTTGAAGGATGCTTTTCAAAGACACCGTCCTTTGGGGATTCAGAGCAAAAGTCTGACCTTTTTAC	TGCAGTTGAAGGATGCTTTTCAAAGACACCGTCCTTTGGGGATTCAGAGCAAAAGTCTGACCTTTTTAC	Chr12	16976902	2	9.70E-26	65:T>C	65	0.471299	0.003205	0.996795	0.003205	0.996795	0	0.00639	0.00639	0.00639	23	5.71591	1	-	-	1	1	-	1	-	1	-	1	1	1	-	1	1	1	1	1	1	-	-	1	-	-	1	-	1	1
417	100416374|F|0-65:T>C-65:T>C	TGCAGAAGGTGTACAGTACAAATAGGGGAAACTGTTCCGCTGTTAAGTCCTTACAACTGACCTTATATG	TGCAGAAGGTGTACAGTACAAATAGGGGAAACTGTTCCGCTGTTAAGTCCTTACAACTGACCTTATATG	Chr01	24268577	1	2.08E-27	65:T>C	65	0.690332	1	0.002188	0.997812	0	0.002188	0	0.004367	0.002183	11.92222	7	1	0	-	0	0	0	0	0	0	0	0	0	0	0	0	0	0	0	0	0	0	0	0	0	0	0	0	0	0
418	100416582|F|0-65:G>A-65:G>A	TGCAGAATTGCAGAGTGCCTAAACATACAAACTTACAAAGAGAGACAGTCATGGTGGGGGCAAAGGGGA	TGCAGAATTGCAGAGTGCCTAAACATACAAACTTACAAAGAGAGACAGTCATGGTGGGGGCAAAGGGGA	Chr02	14961955	1	4.48E-29	65:G>A	65	0.688822	0.995614	0.013158	0.986842	0.004386	0.008772	0.008733	0.02597	0.017351	9.50473	5.42857	1	0	0	0	0	0	0	-	0	0	0	0	0	0	0	0	0	0	-	0	0	0	0	0	-	0	2	0	0
419	100416686|F|0-65:T>A-65:T>A	TGCAGACAGAAACCATAAAACCAAGTTAACAGTTAGTTTATCACAAAAAATAGCAATGATATCTGTAAA	TGCAGACAGAAACCATAAAACCAAGTTAACAGTTAGTTTATCACAAAAAATAGCAATGATATCTGTAAA	Chr09	23075926	1	2.08E-27	65:T>A	65	0.669184	0.002257	1	0	0.997743	0.002257	0.004504	0	0.002252	16	9.50097	1	1	1	1	1	1	1	1	1	1	1	1	1	1	1	1	1	1	2	1	1	1	1	1	1	1	1	1	1
420	100421519|F|0-65:A>T-65:A>T	TGCAGTCCACTACAATTATCATGTATTCATTTATTTATTTATTTTTCCATCATTCGAGTCTCCCTATAC	TGCAGTCCACTACAATTATCATGTATTCATTTATTTATTTATTTTTCCATCATTCGAGTCTCCCTATAC		0	0	999	65:A>T	65	0.782477	1	0.001931	0.998069	0	0.001931	0	0.003854	0.001927	8.85314	8	1	0	0	-	0	0	0	0	0	0	0	-	0	0	0	0	0	0	0	0	0	0	0	0	-	0	0	-	0
421	100422239|F|0-65:T>A-65:T>A	TGCAGTGTTTTGTCAGCTAGAATCTTGACCTTACATTCATTTATGACTGATGATCTACATGCATTTGAT	TGCAGTGTTTTGTCAGCTAGAATCTTGACCTTACATTCATTTATGACTGATGATCTACATGCATTTGAT		0	0	999	65:T>A	65	0.774924	1	0.001949	0.998051	0	0.001949	0	0.003891	0.001946	8.10492	4	1	0	-	0	-	0	0	0	0	-	0	0	-	0	0	0	0	-	0	-	0	0	0	0	0	0	0	-	0
422	100422789|F|0-65:T>A-65:T>A	TGCAGTTTCAATCAAGCATCTCAGACTCCTCAAATCAAACCAACACTAGTCAAGACACTGATATGTTAC	TGCAGTTTCAATCAAGCATCTCAGACTCCTCAAATCAAACCAACACTAGTCAAGACACTGATATGTTAC	Chr06	23003821	1	7.50E-27	65:T>A	65	0.889728	0.001698	0.998302	0.001698	0.998302	0	0.00339	0.00339	0.00339	4	3.69888	1	-	1	1	1	1	1	1	1	1	1	-	1	1	1	1	1	1	1	1	-	1	1	1	1	1	1	1	1
423	100423910|F|0-65:A>G-65:A>G	TGCAGCAACGAATTGCAGTTGCGAACAATGGCGACGGATGGCGGTTGCGGACAACGGCAACGGATAGCA	TGCAGCAACGAATTGCAGTTGCGAACAATGGCGACGGATGGCGGTTGCGGACAACGGCAACGGATAGCA	Chr06	2024921	1	9.70E-26	65:A>G	65	0.758308	0.001992	0.998008	0.001992	0.998008	0	0.003976	0.003976	0.003976	5	4.0678	1	1	1	1	1	1	1	1	1	1	-	1	1	1	1	1	1	1	1	1	1	-	1	1	-	-	1	1	1
424	100426682|F|0-65:T>A-65:T>A	TGCAGCAAAATTGTCATTCAATGTGATTGTGGTATTGCTTCTATTTTGAAGGGGAAATAGAATGTTACA	TGCAGCAAAATTGTCATTCAATGTGATTGTGGTATTGCTTCTATTTTGAAGGGGAAATAGAATGTTACA	Chr00	36036312	1	5.84E-23	65:T>A	65	0.489426	0.003086	0.996914	0.003086	0.996914	0	0.006154	0.006154	0.006154	13	6.98913	1	1	-	1	-	1	1	1	1	1	-	1	1	1	-	-	-	1	1	1	-	1	-	1	1	1	1	-	-
425	7616096|F|0-65:A>G-65:A>G	TGCAGGGCTTTTAGTGGGTAGCTACAAGAATGAGAAGAATATATGGGGATAAAGGCTGGAAAAATAATG	TGCAGGGCTTTTAGTGGGTAGCTACAAGAATGAGAAGAATATATGGGGATAAAGGCTGGAAAAATAATG	Chr08	1147815	1	7.50E-27	65:A>G	65	0.438066	0.003448	0.996552	0.003448	0.996552	0	0.006873	0.006873	0.006873	6	5.53614	1	-	-	1	1	1	-	-	-	1	-	-	1	1	-	1	1	1	1	-	-	-	-	-	-	1	1	1	-
426	100430587|F|0-65:C>G-65:C>G	TGCAGATGCTTCATCAAGATCGTGGGGTGAAATCTGTGTTTCCTTGCTCACTAACTTTATTGTCGCATT	TGCAGATGCTTCATCAAGATCGTGGGGTGAAATCTGTGTTTCCTTGCTCACTAACTTTATTGTCGCATT	Chr08	1985973	1	9.70E-26	65:C>G	65	0.749245	1	0.002016	0.997984	0	0.002016	0	0.004024	0.002012	5.35775	4	1	0	0	0	-	0	0	0	0	0	0	0	0	0	0	0	0	0	0	0	0	0	0	-	0	0	0	-	0
427	7538161|F|0-65:A>T-65:A>T	TGCAGAATCTCTAATGACTCCTCCGCATCCCGCCTTCTTGGATTGAGGGTCCACTGACCCATCAAAATT	TGCAGAATCTCTAATGACTCCTCCGCATCCCGCCTTCTTGGATTGAGGGTCCACTGACCCATCAAAATT		0	0	999	65:A>T	65	0.771903	0.994129	0.011742	0.988258	0.005871	0.005871	0.011673	0.023208	0.01744	40.54068	24.66667	1	0	0	-	0	0	0	0	0	0	0	0	0	0	0	0	0	0	0	0	0	0	0	0	0	0	0	0	0
428	100452149|F|0-65:T>G-65:T>G	TGCAGACTAAATGTTCTTTAATCAATTTTTCAGCCATTATTATGCTTGCAAAGAAAATTCTTTATTGAA	TGCAGACTAAATGTTCTTTAATCAATTTTTCAGCCATTATTATGCTTGCAAAGAAAATTCTTTATTGAA	Chr14	11080154	1	4.48E-29	65:T>G	65	0.687311	0.995604	0.017582	0.982418	0.004396	0.013187	0.008753	0.034547	0.02165	9.72762	7.375	1	0	0	0	0	0	0	0	0	0	0	-	0	0	0	0	0	0	0	0	0	0	0	0	0	0	-	0	0
429	100453273|F|0-65:A>T-65:A>T	TGCAGATGGGAGTGCAACTGTTCATGTTAGTATATATTTTCATTTTCTATTGCCTTGGCTTTTTTATTT	TGCAGATGGGAGTGCAACTGTTCATGTTAGTATATATTTTCATTTTCTATTGCCTTGGCTTTTTTATTT	Chr03	19178348	1	2.08E-27	65:A>T	65	0.84139	1	0.003591	0.996409	0	0.003591	0	0.007156	0.003578	4.65994	4	1	0	0	0	0	0	0	0	0	-	0	0	0	0	0	0	0	0	0	0	-	0	0	-	0	0	0	0	0
430	7611767|F|0-65:T>A-65:T>A	TGCAGCTCCGGACACCGTCCGGGAGGTACGGTTGGACCAACGAACATATATAATTCTGATTTTATTTGT	TGCAGCTCCGGACACCGTCCGGGAGGTACGGTTGGACCAACGAACATATATAATTCTGATTTTATTTGT	Chr01	1769111	1	1.63E-18	65:T>A	65	0.543807	0.983333	0.022222	0.977778	0.016667	0.005556	0.032778	0.043457	0.038117	13.57178	8.9	1	0	-	0	-	0	0	0	0	0	0	-	0	0	0	0	-	-	0	0	-	-	-	0	0	0	0	0	-
431	100456287|F|0-65:G>A-65:G>A	TGCAGGTCTTAGGCCATCTGTTGTATTTGATGCGTGTTGAAGAGAATGTTGTCCAAAGACGAGTTGCAT	TGCAGGTCTTAGGCCATCTGTTGTATTTGATGCGTGTTGAAGAGAATGTTGTCCAAAGACGAGTTGCAT	Chr07	18071490	1	4.48E-29	65:G>A	65	0.957704	1	0.001577	0.998423	0	0.001577	0	0.00315	0.001575	13.8138	13	1	0	0	0	0	0	0	0	0	0	0	0	0	0	0	0	0	0	0	0	-	0	0	0	0	0	0	0	0
432	100456936|F|0-65:T>C-65:T>C	TGCAGTAGTGGATTGCTGCATTGGGATACCCATCTATTTTACTGATCTCCAGAGAAGAGCAGTTATGGA	TGCAGTAGTGGATTGCTGCATTGGGATACCCATCTATTTTACTGATCTCCAGAGAAGAGCAGTTATGGA	Chr02	6197241	1	4.48E-29	65:T>C	65	0.954683	1	0.001582	0.998418	0	0.001582	0	0.00316	0.00158	6.67013	5	1	0	0	0	0	0	0	0	0	0	0	0	0	0	-	0	0	0	0	0	0	-	0	0	0	0	0	0	0
433	100457730|F|0-65:A>G-65:A>G	TGCAGTGGAGGAATGTTATCAGCAGCCATTAGCACCACTCGAGCCAGTTTAATGTCATGGTGATTACAG	TGCAGTGGAGGAATGTTATCAGCAGCCATTAGCACCACTCGAGCCAGTTTAATGTCATGGTGATTACAG	Chr06	11353871	1	7.50E-27	65:A>G	65	0.821752	0.001838	1	0	0.998162	0.001838	0.00367	0	0.001835	26	17.94377	1	1	1	1	1	1	1	1	1	1	1	1	1	1	1	1	1	1	1	1	1	1	1	1	1	1	1	1	1
434	100457928|F|0-65:A>T-65:A>T	TGCAGTTAAAACATGAACTGATCAGCCAACAACAAATGATTGATCTAATCAGGAAGCAAAATCAAACCA	TGCAGTTAAAACATGAACTGATCAGCCAACAACAAATGATTGATCTAATCAGGAAGCAAAATCAAACCA	Chr04	29662008	1	2.08E-27	65:A>T	65	0.628399	1	0.009615	0.990385	0	0.009615	0	0.019046	0.009523	5.25207	3.25	1	0	0	-	0	-	0	0	0	-	-	0	0	0	0	0	0	0	0	0	0	0	0	-	-	0	0	-	-
435	100460806|F|0-65:G>C-65:G>C	TGCAGTAGCAATATTCATCAAGATTTTGTGCACTGTCTTTCCAGCAAGCTCAGAAATAATGCCATGAAT	TGCAGTAGCAATATTCATCAAGATTTTGTGCACTGTCTTTCCAGCAAGCTCAGAAATAATGCCATGAAT	Chr09	4571142	3	2.70E-26	65:G>C	65	0.765861	0.001972	1	0	0.998028	0.001972	0.003937	0	0.001968	9	4.21769	1	1	-	1	-	1	-	-	1	1	-	1	1	1	-	1	-	1	1	1	1	1	1	-	-	1	1	1	-
436	100465420|F|0-65:A>T-65:A>T	TGCAGAGTGAGAGAATTATAATTCTATGGAGTTTTAATTCCCTCATACTAAACGCATAAAATTTTACAG	TGCAGAGTGAGAGAATTATAATTCTATGGAGTTTTAATTCCCTCATACTAAACGCATAAAATTTTACAG		0	0	999	65:A>T	65	0.47281	0.003195	0.996805	0.003195	0.996805	0	0.006369	0.006369	0.006369	17	13.22346	1	1	1	1	-	1	1	1	1	1	1	-	-	1	1	1	-	1	1	1	1	-	1	1	1	-	1	1	1
437	100465976|F|0-65:T>A-65:T>A	TGCAGCTTATATTATAAGATCATGTCACAAATAATTAAATAAAATTGTCTGATAAAATAAGTTTTTACA	TGCAGCTTATATTATAAGATCATGTCACAAATAATTAAATAAAATTGTCTGATAAAATAAGTTTTTACA	Chr00	8710692	1	7.50E-27	65:T>A	65	0.542296	0.002786	0.997214	0.002786	0.997214	0	0.005556	0.005556	0.005556	13	12.53735	1	1	1	1	1	1	1	1	1	1	1	1	1	1	1	1	1	1	1	1	1	1	1	1	1	1	1	1	1
438	100481102|F|0-65:G>A-65:G>A	TGCAGAATACACACTACAGTTTTAATATATCCCTATAAATTCTTGGCGGTGACATCTCTCCAATGGATA	TGCAGAATACACACTACAGTTTTAATATATCCCTATAAATTCTTGGCGGTGACATCTCTCCAATGGATA		0	0	999	65:G>A	65	0.672205	0.002247	0.997753	0.002247	0.997753	0	0.004484	0.004484	0.004484	7	5.59223	1	1	1	1	1	1	1	1	1	1	1	1	1	1	1	1	-	1	1	1	1	1	1	1	1	1	1	1	-
439	11822108|F|0-65:G>C-65:G>C	TGCAGAATATTGGCTTATGTTATGTATGTAAAATTAGCAAGGACATTTGCGTCATAACACAGATGGTGA	TGCAGAATATTGGCTTATGTTATGTATGTAAAATTAGCAAGGACATTTGCGTCATAACACAGATGGTGA		0	0	999	65:G>C	65	0.720544	0.997904	0.002096	0.997904	0.002096	0	0.004184	0.004184	0.004184	14.09964	3	1	0	0	0	0	0	0	0	0	0	0	0	0	0	0	0	0	0	0	0	0	0	0	0	0	0	0	0	0
440	100482305|F|0-65:A>G-65:A>G	TGCAGATATTGAGGAGGAGATTGAGGGATATAAGGAGTGGCGAACTAAGGGCGCTTAAAATTTTTACAG	TGCAGATATTGAGGAGGAGATTGAGGGATATAAGGAGTGGCGAACTAAGGGCGCTTAAAATTTTTACAG	Chr02	9054922	1	3.49E-25	65:A>G	65	0.73716	0.002049	1	0	0.997951	0.002049	0.00409	0	0.002045	21	6.61929	1	1	1	1	1	1	1	1	1	1	1	1	1	1	1	1	1	1	1	1	1	1	1	1	1	1	1	1	-
441	14505476|F|0-65:G>A-65:G>A	TGCAGATTTTAGAATGGATGCATGGTTTGAATCCAGCAGCTGGCTTGCATTCTCTCCAAACCTTTGCTG	TGCAGATTTTAGAATGGATGCATGGTTTGAATCCAGCAGCTGGCTTGCATTCTCTCCAAACCTTTGCTG	Chr01	17151605	1	4.48E-29	65:G>A	65	0.92145	1	0.001639	0.998361	0	0.001639	0	0.003273	0.001637	17.23046	28	1	0	0	0	0	0	0	0	0	0	0	0	0	0	0	0	0	0	0	0	0	0	0	0	0	0	0	0	0
442	7599624|F|0-65:C>T-65:C>T	TGCAGCCGATGTAGCTACAATGTTGCCATGAGTTATCATAACACCCTGTCTTATAAAAAAAAAGTCACT	TGCAGCCGATGTAGCTACAATGTTGCCATGAGTTATCATAACACCCTGTCTTATAAAAAAAAAGTCACT		0	0	999	65:C>T	65	0.638973	0.997636	0.002364	0.997636	0.002364	0	0.004717	0.004717	0.004717	14.075	15	1	-	0	0	0	0	-	-	0	0	0	0	0	0	0	0	-	0	0	0	-	0	0	0	-	0	0	0	0
443	100485365|F|0-65:T>C-65:T>C	TGCAGGGAACTCTCAGAGATCTTTCAAAGGCAGTGGTGTCCCCACTAGGGCATGGTACATCTCTTTACA	TGCAGGGAACTCTCAGAGATCTTTCAAAGGCAGTGGTGTCCCCACTAGGGCATGGTACATCTCTTTACA	Chr11	4530100	1	3.49E-25	65:T>C	65	0.723565	0.002088	0.997912	0.002088	0.997912	0	0.004167	0.004167	0.004167	15	5.7852	1	-	-	1	1	1	1	-	1	1	-	1	1	1	1	1	1	1	-	1	-	1	1	1	1	-	1	-	1
444	100485908|F|0-65:A>C-65:A>C	TGCAGGTCCGAATCCTGTCCCCGCCTAATCATCTGAGGCCGTAGTCAGCCTCCAGATTGGATATTACAG	TGCAGGTCCGAATCCTGTCCCCGCCTAATCATCTGAGGCCGTAGTCAGCCTCCAGATTGGATATTACAG	Chr00	33614049	1	3.49E-25	65:A>C	65	0.732628	0.002062	1	0	0.997938	0.002062	0.004115	0	0.002058	6	4.90485	1	1	1	1	1	1	1	1	1	-	-	1	1	1	-	1	1	1	1	-	-	-	1	-	-	1	1	1	1
445	100487384|F|0-65:G>A-65:G>A	TGCAGTGTGACGCAATTTCTGAAAATATTTGTAATTTCTAATTGAGACATTGTTGGCTTACAGAAGTTT	TGCAGTGTGACGCAATTTCTGAAAATATTTGTAATTTCTAATTGAGACATTGTTGGCTTACAGAAGTTT	Chr02	23946035	1	2.08E-27	65:G>A	65	0.451662	0.993311	0.006689	0.993311	0.006689	0	0.013288	0.013288	0.013288	5.5287	4.5	1	-	-	-	0	0	0	-	-	-	-	-	-	-	-	-	-	0	0	0	0	0	0	-	-	-	-	-	-
446	100487437|F|0-65:T>G-65:T>G	TGCAGTGTTGGAATCCAGAAACAGCGGCTTCCCAGATGAAAAGAAATCCATGATTGCTGCAAAAATTTC	TGCAGTGTTGGAATCCAGAAACAGCGGCTTCCCAGATGAAAAGAAATCCATGATTGCTGCAAAAATTTC	Chr03	13561837	1	4.48E-29	65:T>G	65	0.835347	0.998192	0.005425	0.994575	0.001808	0.003617	0.00361	0.010791	0.007201	9.36933	8.33333	1	0	0	0	0	0	0	-	0	0	0	-	0	0	0	0	0	0	0	0	-	0	0	-	0	0	-	0	0
447	100490335|F|0-65:C>A-65:C>A	TGCAGTCTCCAGGTGTCTAAACTAAAATAATACACAGTTTTAAGTAGAATAGAATGGTGCTTTTACAGA	TGCAGTCTCCAGGTGTCTAAACTAAAATAATACACAGTTTTAAGTAGAATAGAATGGTGCTTTTACAGA	Chr15	6707933	1	2.70E-26	65:C>A	65	0.492447	0.009202	0.990798	0.009202	0.990798	0	0.018236	0.018236	0.018236	10.33333	7.98886	1	1	-	1	1	1	1	1	-	-	1	-	1	1	1	1	-	1	1	1	-	1	-	1	1	-	-	1	-
448	100490467|F|0-65:T>A-65:T>A	TGCAGTGGTAAATCCTCTTAATCTGGGATTGTTGCAAAGATCTGTGCATCAAGTCATCTGTCATATTTT	TGCAGTGGTAAATCCTCTTAATCTGGGATTGTTGCAAAGATCTGTGCATCAAGTCATCTGTCATATTTT	Chr06	21929330	1	4.48E-29	65:T>A	65	0.590634	0.987212	0.033248	0.966752	0.012788	0.02046	0.025248	0.064285	0.044767	12.48858	11.38462	1	0	0	-	0	0	0	0	0	-	0	0	0	0	-	0	0	0	0	0	-	-	0	0	0	0	0	0	0
449	9841226|F|0-65:T>A-65:T>A	TGCAGCAGGAGCAATGGACGAGGATTGAGTTTTGCTAGTCTATTTATTATTTTGTATCTTGGTTGTGCC	TGCAGCAGGAGCAATGGACGAGGATTGAGTTTTGCTAGTCTATTTATTATTTTGTATCTTGGTTGTGCC	Chr15	3186280	1	4.48E-29	65:T>A	65	0.654079	0.997691	0.002309	0.997691	0.002309	0	0.004608	0.004608	0.004608	8.19881	12	1	0	0	-	0	0	0	0	0	0	0	0	0	0	0	-	-	0	0	0	-	0	0	0	0	0	0	0	0
450	100508266|F|0-65:A>G-65:A>G	TGCAGATGCAGCTTTTATTTGCATCCATGTGAAGGTTCTACTGTTCAGATACTTACTCAAGGAAAATTG	TGCAGATGCAGCTTTTATTTGCATCCATGTGAAGGTTCTACTGTTCAGATACTTACTCAAGGAAAATTG	Chr10	552927	1	4.48E-29	65:A>G	65	0.963746	0.998433	0.001567	0.998433	0.001567	0	0.00313	0.00313	0.00313	48.18217	13	1	0	0	0	0	0	0	0	0	0	0	0	0	0	0	0	0	0	0	0	0	0	0	0	0	0	0	0	0
451	9846295|F|0-65:T>C-65:T>C	TGCAGATTCCAGGAGCCTGGAGAGATCGAAGCTGAATTGGCCCCTCTTGGAGTCAAGACATGTCTTACA	TGCAGATTCCAGGAGCCTGGAGAGATCGAAGCTGAATTGGCCCCTCTTGGAGTCAAGACATGTCTTACA	Chr13	20188272	1	3.49E-25	65:T>C	65	0.812689	0.001859	1	0	0.998141	0.001859	0.003711	0	0.001855	9	5.61943	1	1	1	1	1	1	1	1	1	1	1	1	1	1	1	1	1	1	1	1	-	1	1	1	1	1	1	-	1
452	100510859|F|0-65:A>G-65:A>G	TGCAGGCTGACAGTAACAAATCCAAGCGATACTGGACGCTTTATTCTGACGAGGCTGAAGAAAAGAATC	TGCAGGCTGACAGTAACAAATCCAAGCGATACTGGACGCTTTATTCTGACGAGGCTGAAGAAAAGAATC		0	0	999	65:A>G	65	0.518127	0.002915	0.997085	0.002915	0.997085	0	0.005814	0.005814	0.005814	7	5.73867	1	1	-	-	-	1	-	1	1	-	1	1	-	1	1	1	-	-	-	-	-	-	-	-	-	1	1	1	-
453	9835702|F|0-65:C>T-65:C>T	TGCAGTTATTTCATTTTGTGCTGCTATGGGATTCTTGATATATGGTGGAAGGTGAATGCTAGCTTCAAA	TGCAGTTATTTCATTTTGTGCTGCTATGGGATTCTTGATATATGGTGGAAGGTGAATGCTAGCTTCAAA		0	0	999	65:C>T	65	0.758308	1	0.001992	0.998008	0	0.001992	0	0.003976	0.001988	18.9064	15	1	0	0	0	0	0	0	0	0	0	0	0	0	0	0	0	-	0	0	0	-	0	0	0	0	0	0	0	0
454	100514074|F|0-65:T>C-65:T>C	TGCAGAATTCAAACTTAATTAGATCATTATGCAGAACCAATTTGGGAAAGAGAAGGAATAATATGTTAT	TGCAGAATTCAAACTTAATTAGATCATTATGCAGAACCAATTTGGGAAAGAGAAGGAATAATATGTTAT	Chr01	140873	1	2.08E-27	65:T>C	65	0.489426	0.972222	0.055556	0.944444	0.027778	0.027778	0.054012	0.104938	0.079475	9.69274	6.89474	1	-	0	0	0	0	0	-	0	-	-	0	0	0	0	0	0	0	-	0	0	-	0	-	0	0	0	-	-
455	100514290|F|0-65:C>A-65:C>A	TGCAGAAGGATGAAGAATTGGAGCTTGGCACCCCAACTAGAAAATAAAAATGGAAGATGTATGTACAAG	TGCAGAAGGATGAAGAATTGGAGCTTGGCACCCCAACTAGAAAATAAAAATGGAAGATGTATGTACAAG	Chr13	10536734	1	2.08E-27	65:C>A	65	0.675227	0.011186	0.993289	0.006711	0.988814	0.004474	0.022121	0.013333	0.017727	6.2	5.65953	1	1	1	1	1	1	1	-	-	1	-	1	-	1	1	0	-	1	1	1	-	1	1	-	-	1	-	0	1
456	100515956|F|0-65:T>A-65:T>A	TGCAGTCAATTTCAAGGTAATATTATATTTCCACAATCTTAAATTAACACACAACGTCATGTTAATTTG	TGCAGTCAATTTCAAGGTAATATTATATTTCCACAATCTTAAATTAACACACAACGTCATGTTAATTTG	Chr11	17184100	1	7.50E-27	65:T>A	65	0.522659	0.00289	0.99711	0.00289	0.99711	0	0.005764	0.005764	0.005764	38	8.66667	1	1	1	1	-	1	1	-	1	1	-	1	1	1	1	1	-	1	1	1	-	-	1	-	1	1	1	1	-
457	7531117|F|0-65:T>A-65:T>A	TGCAGGTATTTCTCTAATTCAGCTACTCGATACAACGCTCAGATTTCAAATCTCCATAAGCAATTTCAA	TGCAGGTATTTCTCTAATTCAGCTACTCGATACAACGCTCAGATTTCAAATCTCCATAAGCAATTTCAA	Chr15	19598881	1	2.08E-27	65:T>A	65	0.771903	1	0.001957	0.998043	0	0.001957	0	0.003906	0.001953	29.47934	20	1	0	0	0	-	0	0	0	0	0	0	0	0	0	0	0	0	-	0	0	0	0	0	0	0	0	0	0	0
458	11823001|F|0-65:C>T-65:C>T	TGCAGCGCCATGGAGAAGAGTCTGGTATGGGGGCTATACCCATTGCTATCCAAGAAGGCTCCTTACAGG	TGCAGCGCCATGGAGAAGAGTCTGGTATGGGGGCTATACCCATTGCTATCCAAGAAGGCTCCTTACAGG	Chr02	8153792	1	2.08E-27	65:C>T	65	0.516616	0.997076	0.002924	0.997076	0.002924	0	0.005831	0.005831	0.005831	6.16279	23	1	0	-	-	0	0	0	-	-	0	0	0	0	0	0	0	-	0	0	-	0	0	-	-	-	0	-	0	0
459	100519962|F|0-65:A>C-65:A>C	TGCAGGAGGAATCTCAACTTGCTAAGATAACTTGTGATAGTGCAAAGATAACTGTGGAGCAGGTTACAG	TGCAGGAGGAATCTCAACTTGCTAAGATAACTTGTGATAGTGCAAAGATAACTGTGGAGCAGGTTACAG	Chr01	26818028	1	7.50E-27	65:A>C	65	0.641994	0.002353	0.997647	0.002353	0.997647	0	0.004695	0.004695	0.004695	79	17.10685	1	1	1	1	1	1	1	1	1	1	1	1	1	1	1	1	1	1	1	1	1	1	1	1	1	1	-	1	1
460	100529936|F|0-65:A>T-65:A>T	TGCAGAATTTAGCTTCCATTGCCGAACTGAGGTTCTAACCTCCGGCGGCCCAGCATGGTGCACGTACTC	TGCAGAATTTAGCTTCCATTGCCGAACTGAGGTTCTAACCTCCGGCGGCCCAGCATGGTGCACGTACTC	Chr01	25346960	1	3.49E-25	65:A>T	65	0.592145	0.002551	0.997449	0.002551	0.997449	0	0.005089	0.005089	0.005089	12	5.62115	1	1	-	1	1	1	1	-	1	1	1	1	1	1	-	1	-	1	1	-	1	-	-	-	1	1	-	-	1
461	100531545|F|0-65:G>A-65:G>A	TGCAGATTTCCTTTTGTTGTAGAAATGGAATTTTTTAATGATAATTAAATCACGTGTGTTAAATAGTTT	TGCAGATTTCCTTTTGTTGTAGAAATGGAATTTTTTAATGATAATTAAATCACGTGTGTTAAATAGTTT	Chr10	1521152	1	9.70E-26	65:G>A	65	0.503021	0.003003	0.996997	0.003003	0.996997	0	0.005988	0.005988	0.005988	6	4.87805	1	1	-	1	1	1	1	1	-	1	1	1	1	1	1	1	1	1	1	1	-	1	1	-	1	1	1	1	-
462	100531956|F|0-65:A>T-65:A>T	TGCAGCAGACACTCTTGCATTCTAAAGAGTCTAAAACTCTGAATTCCCTTTTCTCATTCAATTACAGAT	TGCAGCAGACACTCTTGCATTCTAAAGAGTCTAAAACTCTGAATTCCCTTTTCTCATTCAATTAC	Chr01	15807957	1	6.83E-27	65:A>T	65	0.783988	0.001927	0.998073	0.001927	0.998073	0	0.003846	0.003846	0.003846	7	6.95987	1	1	-	1	1	1	1	1	1	1	1	-	1	1	1	1	1	1	1	1	-	1	1	1	1	1	1	1	1
463	7526540|F|0-65:C>G-65:C>G	TGCAGCTCGTACGCCTTCAGAGCGGATTATCTCCTGAACAACAAAGTGCAACAGTGTAATCTTTCCATC	TGCAGCTCGTACGCCTTCAGAGCGGATTATCTCCTGAACAACAAAGTGCAACAGTGTAATCTTTCCATC	Chr02	12694087	1	4.48E-29	65:C>G	65	0.513595	0.994118	0.005882	0.994118	0.005882	0	0.011696	0.011696	0.011696	5.19789	4	1	0	-	0	0	0	-	-	-	-	-	-	-	-	-	-	-	-	-	-	-	-	0	0	-	-	-	-	0
464	100533805|F|0-65:T>G-65:T>G	TGCAGGCTTTCATGGACCTGATTTTGGACAGTGAATATGTTTCAATGCATCTCAATTGAATCTTTTACA	TGCAGGCTTTCATGGACCTGATTTTGGACAGTGAATATGTTTCAATGCATCTCAATTGAATCTTTTACA	Chr06	8560095	2	7.50E-27	65:T>G	65	0.92145	0.001639	1	0	0.998361	0.001639	0.003273	0	0.001637	32	15.75687	1	1	1	1	1	1	1	1	1	1	1	1	1	1	1	1	1	1	1	1	1	1	1	1	1	1	1	1	1
465	9845161|F|0-65:G>T-65:G>T	TGCAGCGAGCCTGTTCTAGCAACGGGCGTTCTGCCCGGTGGAAGCTCACCTTTCTGCTTATCAGTGAAA	TGCAGCGAGCCTGTTCTAGCAACGGGCGTTCTGCCCGGTGGAAGCTCACCTTTCTGCTTATCAGTGAAA	Chr05	12155688	1	4.48E-29	65:G>T	65	0.817221	0.998152	0.001848	0.998152	0.001848	0	0.00369	0.00369	0.00369	11.14127	14	1	0	0	0	0	0	0	0	0	0	0	0	0	0	0	0	0	0	0	0	0	0	0	0	0	0	0	0	0
466	100549589|F|0-65:A>T-65:A>T	TGCAGAAATCAAAGTACACAAGGTCATGATTTGATAGAAAAGGATAGATACATTTGATATGTTACAGAT	TGCAGAAATCAAAGTACACAAGGTCATGATTTGATAGAAAAGGATAGATACATTTGATATGTTAC	Chr04	29655394	1	6.83E-27	65:A>T	65	0.782477	0.001931	0.998069	0.001931	0.998069	0	0.003854	0.003854	0.003854	6	3.20826	1	1	1	1	1	1	1	1	-	1	1	1	1	1	1	1	1	1	1	1	1	-	1	1	1	1	-	1	1
467	100549612|F|0-65:G>A-65:G>A	TGCAGAAATGGAGACTTGCAGAGCAGAAAATGAGGTTTTCAGAGCAGAAAATGGAGATTTTTCAAGACT	TGCAGAAATGGAGACTTGCAGAGCAGAAAATGAGGTTTTCAGAGCAGAAAATGGAGATTTTTCAAGACT	Chr07	18400611	1	4.48E-29	65:G>A	65	0.587613	0.997429	0.017995	0.982005	0.002571	0.015424	0.005128	0.035342	0.020235	3.71167	3.14286	1	0	-	0	0	-	0	-	-	0	-	0	0	0	-	-	0	0	0	-	0	0	0	0	-	0	0	-	0
468	9841017|F|0-65:A>G-65:A>G	TGCAGAGGAACTTGCTTCAAAAGAACTGTCAGAGTGGAGGATGGCGAAAGCTGAGGAGCTTGCTCAAAT	TGCAGAGGAACTTGCTTCAAAAGAACTGTCAGAGTGGAGGATGGCGAAAGCTGAGGAGCTTGCTCAAAT	Chr06	4711384	1	4.48E-29	65:A>G	65	0.850453	0.998224	0.001776	0.998224	0.001776	0	0.003546	0.003546	0.003546	23.21189	15	1	0	-	-	0	0	0	0	0	0	0	0	0	0	0	0	0	0	0	0	-	0	-	0	0	0	0	-	0
469	100551858|F|0-65:T>G-65:T>G	TGCAGCAAAAGGCTTTGCTGATTGTAGACAAATATAGCTCTTGGCTTAGCTATATGAATTGGATTTACA	TGCAGCAAAAGGCTTTGCTGATTGTAGACAAATATAGCTCTTGGCTTAGCTATATGAATTGGATTTACA	Chr06	21795755	1	7.50E-27	65:T>G	65	0.845921	0.001786	0.998214	0.001786	0.998214	0	0.003565	0.003565	0.003565	12	6.47201	1	1	1	1	1	1	1	1	1	1	1	1	1	1	1	1	1	1	1	1	1	1	1	1	1	1	1	1	1
470	100552533|F|0-65:T>C-65:T>C	TGCAGCCATGTCTTCAATTGCCTTCTTGAAGGACATAATCTGCTGACCAAATTTGGCGAAATGGTTACA	TGCAGCCATGTCTTCAATTGCCTTCTTGAAGGACATAATCTGCTGACCAAATTTGGCGAAATGGTTACA	Chr12	65625	1	7.50E-27	65:T>C	65	0.723565	0.002088	1	0	0.997912	0.002088	0.004167	0	0.002083	26	11.60612	1	1	1	1	1	1	1	1	1	1	1	1	1	1	1	1	1	1	1	1	1	1	1	1	1	1	1	1	1
471	100553223|F|0-65:T>G-65:T>G	TGCAGCTTCATACTCTCTGCAAGAAGCTGCAAGGCCAATATGCTGATGCAAATGTCACATATGTTTACA	TGCAGCTTCATACTCTCTGCAAGAAGCTGCAAGGCCAATATGCTGATGCAAATGTCACATATGTTTACA	Chr15	8301177	1	3.49E-25	65:T>G	65	0.743202	0.002033	1	0	0.997967	0.002033	0.004057	0	0.002028	10	9.40909	1	1	1	1	1	1	1	1	-	1	-	1	-	1	1	1	1	1	-	1	1	1	1	1	1	1	1	1	-
472	100553282|F|0-65:C>T-65:C>T	TGCAGCTTGAACACAACCCTGATCTTGTTCTTTTCGCTCCGCCATCGCGCCGACTTGAACATTTTCAAA	TGCAGCTTGAACACAACCCTGATCTTGTTCTTTTCGCTCCGCCATCGCGCCGACTTGAACATTTTCAAA	Chr08	108778	1	4.48E-29	65:C>T	65	0.925982	1	0.001631	0.998369	0	0.001631	0	0.003257	0.001629	15.00943	13	1	0	0	0	0	0	0	0	0	0	0	0	0	0	0	0	0	0	0	0	0	0	0	0	0	0	0	0	0
473	7526661|F|0-65:C>A-65:C>A	TGCAGGACTTTGGTATACCGAGAGAAGAGATCTAATAAGTAATAACAGCACTTTACATGCTATTACAGA	TGCAGGACTTTGGTATACCGAGAGAAGAGATCTAATAAGTAATAACAGCACTTTACATGCTATTACAGA	Chr12	12949393	1	7.50E-27	65:C>A	65	0.466767	0.996764	0.003236	0.996764	0.003236	0	0.006452	0.006452	0.006452	18.43068	17	1	0	-	0	-	0	0	0	0	-	0	-	0	0	0	0	0	0	-	0	0	-	0	0	0	0	0	0	0
474	7618747|F|0-65:G>A-65:G>A	TGCAGGCTCAACGGCCAAAACTACCAATAAGTTGGTGAAGGAATCTCCGTAAAACATGTAATTACGAAG	TGCAGGCTCAACGGCCAAAACTACCAATAAGTTGGTGAAGGAATCTCCGTAAAACATGTAATTACGAAG	Chr02	14222984	1	2.08E-27	65:G>A	65	0.477341	0.996835	0.003165	0.996835	0.003165	0	0.006309	0.006309	0.006309	12.47143	12	1	0	0	-	-	0	-	-	-	-	-	-	-	0	0	-	-	0	-	0	0	-	-	0	-	0	-	-	0
475	100570231|F|0-65:A>T-65:A>T	TGCAGCAAGGAATCGCAACAATCTGCATCAAGTTCGTAAAGCTATTTTCGCTTTTGCCAAAGCTTACAG	TGCAGCAAGGAATCGCAACAATCTGCATCAAGTTCGTAAAGCTATTTTCGCTTTTGCCAAAGCTTACAG	Chr09	5703213	1	3.49E-25	65:A>T	65	0.681269	0.002217	0.997783	0.002217	0.997783	0	0.004425	0.004425	0.004425	15	4.4387	1	1	-	1	1	1	1	-	-	1	-	-	1	1	1	1	1	1	1	1	1	1	1	-	1	1	1	-	-
476	100581908|F|0-65:A>C-65:A>C	TGCAGAAAAAGTATACTGCTATGACATCAACAAAACATGAGGACTTCAAAGAGTCAATCCTTAATATAT	TGCAGAAAAAGTATACTGCTATGACATCAACAAAACATGAGGACTTCAAAGAGTCAATCCTTAATATAT	Chr13	21756616	1	2.08E-27	65:A>C	65	0.460725	0.996721	0.003279	0.996721	0.003279	0	0.006536	0.006536	0.006536	4.02102	4	1	0	0	0	0	0	0	-	-	0	-	0	-	0	0	0	0	0	0	-	0	0	0	0	0	0	-	-	-
477	7601225|F|0-65:G>C-65:G>C	TGCAGAAGGATGAATGAGAAAACAGAGTTAATTATATGTCCGAAGAGGATAAACTTTATACGGCGGTTC	TGCAGAAGGATGAATGAGAAAACAGAGTTAATTATATGTCCGAAGAGGATAAACTTTATACGGCGGTTC	Chr15	21040725	1	4.48E-29	65:G>C	65	0.693353	0.997821	0.004357	0.995643	0.002179	0.002179	0.004348	0.008677	0.006512	14.77963	14	1	0	-	0	0	0	0	0	0	0	0	0	0	0	0	0	0	0	0	0	0	0	-	0	-	0	0	0	0
478	7621627|F|0-65:G>A-65:G>A	TGCAGGAAGTTGCTCTTGATGAAATGAAGAAGGAACTTCAATCAAGGCCTACAGCAAAGTTAGTCGATG	TGCAGGAAGTTGCTCTTGATGAAATGAAGAAGGAACTTCAATCAAGGCCTACAGCAAAGTTAGTCGATG	Chr00	9712124	1	4.48E-29	65:G>A	65	0.722054	0.997908	0.002092	0.997908	0.002092	0	0.004175	0.004175	0.004175	21.16607	10	1	0	0	0	0	0	0	0	0	0	0	0	0	0	0	0	0	0	0	0	0	0	0	0	0	0	0	0	0
479	9845584|F|0-65:G>A-65:G>A	TGCAGTGGCTTGTTGATAGAAAGCAACTACAGAACGATAAACCCGAAAACCAATCAGGGCCAGATGATG	TGCAGTGGCTTGTTGATAGAAAGCAACTACAGAACGATAAACCCGAAAACCAATCAGGGCCAGATGATG	Chr11	5533555	1	2.08E-27	65:G>A	65	0.531722	0.997159	0.002841	0.997159	0.002841	0	0.005666	0.005666	0.005666	11.07235	15	1	0	0	0	0	0	0	0	-	-	0	0	0	0	-	0	0	-	-	0	0	-	-	-	0	0	0	-	-
480	100597234|F|0-65:T>A-65:T>A	TGCAGAGCTAAAATAATGCTCAAGCGCAAACATGGAAATCATAGAGCAGAAACAACACCTTAAAATTAT	TGCAGAGCTAAAATAATGCTCAAGCGCAAACATGGAAATCATAGAGCAGAAACAACACCTTAAAATTAT		0	0	999	65:T>A	65	0.626888	0.00241	0.99759	0.00241	0.99759	0	0.004808	0.004808	0.004808	15	14.55789	1	1	1	-	1	1	1	1	1	1	1	1	1	1	1	1	1	1	1	1	-	1	1	1	1	1	1	1	1
481	14508689|F|0-65:C>A-65:C>A	TGCAGAACACATAAAACCTCCAATCACGTTGCTACTCAACATGGAGGACAACTGTAGTAGGATTACAGA	TGCAGAACACATAAAACCTCCAATCACGTTGCTACTCAACATGGAGGACAACTGTAGTAGGATTACAGA	Chr12	1674858	1	9.70E-26	65:C>A	65	0.761329	0.001984	1	0	0.998016	0.001984	0.00396	0	0.00198	13	19.26065	1	1	-	1	1	1	1	1	1	1	1	1	1	1	1	1	-	1	1	1	1	1	1	1	1	1	1	1	1
482	100603569|F|0-65:G>A-65:G>A	TGCAGGAACGGAAGCGGGGAATGGATTTGATGTTTTTGTAGGGAGTTGCGACAACACAAAACTGAGCAT	TGCAGGAACGGAAGCGGGGAATGGATTTGATGTTTTTGTAGGGAGTTGCGACAACACAAAACTGAGCAT	Chr08	5241158	1	9.70E-26	65:G>A	65	0.652568	0.00463	0.99537	0.00463	0.99537	0	0.009216	0.009216	0.009216	10.66667	3.96074	1	-	1	-	1	1	-	-	1	-	-	1	1	-	1	1	1	1	-	1	-	1	1	-	1	1	1	1	-
483	100604823|F|0-65:A>G-65:A>G	TGCAGTAGGAGGAGTTATCCCCCTTTGTTGTACAGCAGAAAAGAACGACATCATAGCTTTGTGATACCC	TGCAGTAGGAGGAGTTATCCCCCTTTGTTGTACAGCAGAAAAGAACGACATCATAGCTTTGTGATACCC	Chr07	17387136	1	2.08E-27	65:A>G	65	0.490937	0.003077	0.996923	0.003077	0.996923	0	0.006135	0.006135	0.006135	5	4.91257	1	1	1	-	-	1	1	1	-	1	1	1	1	1	-	1	1	1	1	1	1	-	-	1	1	-	1	1	-
484	100607441|F|0-65:C>T-65:C>T	TGCAGTATACTAAACTATCATGCTTTCATAAGGGTTTGGAATATCCGCTGCTAAGTTGGGATTGCCAGA	TGCAGTATACTAAACTATCATGCTTTCATAAGGGTTTGGAATATCCGCTGCTAAGTTGGGATTGCCAGA		0	0	999	65:C>T	65	0.76435	0.998024	0.007905	0.992095	0.001976	0.005929	0.003945	0.015685	0.009815	10.08591	8	1	0	0	0	0	0	0	-	0	0	0	0	0	0	0	0	0	0	0	0	0	0	0	0	0	0	0	0	0
485	7614701|F|0-65:G>T-65:G>T	TGCAGATAAGTTGGAGAAAGATCTTGTGCAGATTGCAGTTGAGGATTCAGTGGACAGTGATGATGGTGG	TGCAGATAAGTTGGAGAAAGATCTTGTGCAGATTGCAGTTGAGGATTCAGTGGACAGTGATGATGGTGG	Chr06	1974269	1	4.48E-29	65:G>T	65	0.963746	1	0.001567	0.998433	0	0.001567	0	0.00313	0.001565	44.96907	23	1	0	0	0	0	0	0	0	0	0	0	0	0	0	0	0	0	0	0	0	0	0	0	0	0	0	0	0	0
486	7526182|F|0-65:A>G-65:A>G	TGCAGATTTGCACAGTTCACATTTCTTCATTATTTCTCTGATGATGATGATGATGATCTTCTTACAGAT	TGCAGATTTGCACAGTTCACATTTCTTCATTATTTCTCTGATGATGATGATGATGATCTTCTTAC		0	0	999	65:A>G	65	0.55287	0.997268	0.002732	0.997268	0.002732	0	0.00545	0.00545	0.00545	27.1122	16	1	0	-	0	-	0	0	-	0	0	0	-	0	0	0	0	-	-	-	0	-	0	0	-	0	0	-	0	-
487	100617359|F|0-65:G>T-65:G>T	TGCAGGCCATAACATGCAAATTCAAACATTGGAAAATCTTTTTGTTTCTTCAAGATTTGGTTACAGATC	TGCAGGCCATAACATGCAAATTCAAACATTGGAAAATCTTTTTGTTTCTTCAAGATTTGGTTAC	Chr15	1119912	1	1.12E-24	65:G>T	65	0.732628	0.002062	1	0	0.997938	0.002062	0.004115	0	0.002058	5	4.78407	1	1	1	1	1	-	1	1	1	-	1	1	1	1	1	1	-	1	1	-	1	1	1	1	-	1	1	1	-
488	100618931|F|0-65:C>T-65:C>T	TGCAGTGCATAGTATTGAGAATGAACTGAGAGACCCTTCTCAGATGAGATCAGTTGTGAGGGCATCGTT	TGCAGTGCATAGTATTGAGAATGAACTGAGAGACCCTTCTCAGATGAGATCAGTTGTGAGGGCATCGTT	Chr07	11856977	1	4.48E-29	65:C>T	65	0.648036	0.997669	0.002331	0.997669	0.002331	0	0.004651	0.004651	0.004651	5.14754	5	1	0	0	-	-	0	-	0	-	0	0	0	-	0	0	0	0	0	-	0	0	0	0	-	0	0	0	0	0
489	7618425|F|0-65:C>G-65:C>G	TGCAGCCGTGAAAGGAAGTGTGCAACAAAATAGCGTATTTGGGAAGCTGTGTGTTTGACATTACACATT	TGCAGCCGTGAAAGGAAGTGTGCAACAAAATAGCGTATTTGGGAAGCTGTGTGTTTGACATTACACATT	Chr03	24961848	1	4.48E-29	65:C>G	65	0.512085	0.99705	0.00295	0.99705	0.00295	0	0.005882	0.005882	0.005882	18.33333	24	1	-	0	-	0	0	0	-	0	0	0	0	0	-	0	0	0	0	-	0	0	0	0	0	-	0	0	-	0
490	100627598|F|0-65:T>C-65:T>C	TGCAGATATTCCCGAAGGTTAGGTTTATTATATTATGTGTATTCTTTATTCTGTGCTAATAATTTTATT	TGCAGATATTCCCGAAGGTTAGGTTTATTATATTATGTGTATTCTTTATTCTGTGCTAATAATTTTATT	Chr13	14756787	1	9.70E-26	65:T>C	65	0.608761	0.997519	0.002481	0.997519	0.002481	0	0.00495	0.00495	0.00495	3.2489	3	1	-	0	-	0	0	0	-	-	0	0	-	-	0	-	0	-	0	0	0	0	0	0	0	0	0	0	-	0
491	100638979|F|0-65:C>A-65:C>A	TGCAGATACCGAAATGCGAAATGGAGAGAGCTTTTCTTCTTGTTCTGTTCGCAGATTTAATCACACAAA	TGCAGATACCGAAATGCGAAATGGAGAGAGCTTTTCTTCTTGTTCTGTTCGCAGATTTAATCACACAAA		0	0	999	65:C>A	65	0.490937	0.003077	0.996923	0.003077	0.996923	0	0.006135	0.006135	0.006135	8	6.08169	1	1	-	-	1	1	1	1	1	1	1	1	1	1	-	1	1	-	1	1	1	1	1	-	1	1	1	-	-
492	100639567|F|0-65:C>G-65:C>G	TGCAGATTTATGGAATATAATGAACTATGTTGATTTTTCAGTTTCTATTTGGTTTTAGTCTTTTACAGA	TGCAGATTTATGGAATATAATGAACTATGTTGATTTTTCAGTTTCTATTTGGTTTTAGTCTTTTACAGA	Chr11	3490421	1	3.49E-25	65:C>G	65	0.933535	0.001618	0.998382	0.001618	0.998382	0	0.003231	0.003231	0.003231	99	21.45817	1	1	1	1	1	1	1	1	1	1	1	1	1	1	1	1	1	1	1	1	1	1	1	1	1	1	1	1	1
493	100641458|F|0-65:A>G-65:A>G	TGCAGGTCAGATACATACGATGCTTTATATGGATGTGTTGAATTGAATTGGAATATGAGGCGATTACAG	TGCAGGTCAGATACATACGATGCTTTATATGGATGTGTTGAATTGAATTGGAATATGAGGCGATTACAG	Chr14	5631675	1	3.49E-25	65:A>G	65	0.898792	0.001681	1	0	0.998319	0.001681	0.003356	0	0.001678	22	19.69071	1	1	1	-	1	1	1	1	1	1	1	1	1	1	1	1	-	1	1	1	1	-	1	1	1	1	1	1	1
494	100642000|F|0-65:G>C-65:G>C	TGCAGTATTTCTTTTTAACCCAATAATTTGAAGCTGAAGTTGATATGTGTGAATAACAGTTTAAGGAAC	TGCAGTATTTCTTTTTAACCCAATAATTTGAAGCTGAAGTTGATATGTGTGAATAACAGTTTAAGGAAC	Chr14	65056	1	3.49E-25	65:G>C	65	0.685801	1	0.002203	0.997797	0	0.002203	0	0.004396	0.002198	12.28678	10	1	0	0	-	0	0	0	0	0	0	0	0	0	0	0	-	0	0	0	-	0	0	0	0	0	0	0	0	0
495	100642874|F|0-65:A>C-65:A>C	TGCAGTTGAATGTCTTAGAAGAAAACTCTTATAGAGCAATGAACAGTGAAGGTTCAGTGAATTTTACAG	TGCAGTTGAATGTCTTAGAAGAAAACTCTTATAGAGCAATGAACAGTGAAGGTTCAGTGAATTTTACAG	Chr07	962907	1	7.50E-27	65:A>C	65	0.968278	0.00156	0.99844	0.00156	0.99844	0	0.003115	0.003115	0.003115	31	28.82074	1	1	1	1	1	1	1	1	1	1	1	1	1	1	1	1	1	1	1	1	1	1	1	1	1	1	1	1	1
496	100653253|F|0-65:T>C-65:T>C	TGCAGTTAAGCCTATTGTTTGTGGAACTTTGCTTGGTGATCAGGAGACTAGTAATCAAACCCCTCTTTC	TGCAGTTAAGCCTATTGTTTGTGGAACTTTGCTTGGTGATCAGGAGACTAGTAATCAAACCCCTCTTTC	Chr03	14494002	1	9.70E-26	65:T>C	65	0.457704	0.0033	0.9967	0.0033	0.9967	0	0.006579	0.006579	0.006579	13	9.5727	1	1	1	-	1	1	-	-	-	1	-	-	1	1	1	-	1	1	-	1	1	1	-	-	1	1	1	1	-
497	7620617|F|0-65:C>A-65:C>A	TGCAGTCTTCCTAGTGCAAAGCTTCTGATCTATGATTACTTGGCTATGGGAAGCTTGGATGACTTCTTG	TGCAGTCTTCCTAGTGCAAAGCTTCTGATCTATGATTACTTGGCTATGGGAAGCTTGGATGACTTCTTG	Chr02	5441531	1	4.48E-29	65:C>A	65	0.906344	0.998333	0.003333	0.996667	0.001667	0.001667	0.003328	0.006644	0.004986	36.3338	31.5	1	0	-	0	0	0	0	0	0	0	0	0	0	0	0	0	0	0	0	0	0	0	0	0	0	0	0	0	0
498	100668444|F|0-65:A>C-65:A>C	TGCAGAGTTTTAACTTTGTTGCTTACTAACTGCTAGTATATGTGTAAACATGTAATAATTAGTTAAGAT	TGCAGAGTTTTAACTTTGTTGCTTACTAACTGCTAGTATATGTGTAAACATGTAATAATTAGTTAAGAT	Chr05	1368703	1	2.08E-27	65:A>C	65	0.519637	0.002907	0.997093	0.002907	0.997093	0	0.005797	0.005797	0.005797	32	25.2228	1	1	-	-	-	1	1	1	1	1	1	1	1	1	-	1	1	1	1	1	1	-	-	-	1	1	-	-	1
499	100672918|F|0-65:A>T-65:A>T	TGCAGTTAGTAATTTAGGGCACTCTGAGTTTTCTTAGGCCTTTAACAAAAAGGACATATTTAAAAACGT	TGCAGTTAGTAATTTAGGGCACTCTGAGTTTTCTTAGGCCTTTAACAAAAAGGACATATTTAAAAACGT	Chr13	16225431	1	2.08E-27	65:A>T	65	0.651057	1	0.00464	0.99536	0	0.00464	0	0.009238	0.004619	17.17194	12.5	1	0	0	0	0	0	-	0	0	0	0	0	0	0	0	0	-	0	0	0	0	0	0	0	0	0	-	-	0
500	100675544|F|0-65:C>A-65:C>A	TGCAGAAGTACACAACTTCAAAAATCAAAGAAAATCCATAAAGTTACTGAATTCAGAAAAGAAAACGAA	TGCAGAAGTACACAACTTCAAAAATCAAAGAAAATCCATAAAGTTACTGAATTCAGAAAAGAAAACGAA	Chr03	4321504	1	3.49E-25	65:C>A	65	0.504532	0.002994	0.997006	0.002994	0.997006	0	0.00597	0.00597	0.00597	18	14.89764	1	1	1	-	1	-	1	1	1	1	1	1	1	1	1	1	1	1	1	-	-	-	1	-	1	1	1	1	1
501	7553865|F|0-65:T>A-65:T>A	TGCAGGTTCAAATATGGTGAAGTGTTTGGGCCATAAGATTACGCCCTTAGCCTGTTCCTTGTATTTTAC	TGCAGGTTCAAATATGGTGAAGTGTTTGGGCCATAAGATTACGCCCTTAGCCTGTTCCTTGTATTTTAC	Chr03	11564285	1	1.61E-28	65:T>A	65	0.469789	0.993569	0.006431	0.993569	0.006431	0	0.012779	0.012779	0.012779	30.6568	28	1	0	0	-	-	-	0	-	-	-	-	0	-	-	-	0	-	0	-	-	-	-	-	-	0	0	0	0	-
502	7572124|F|0-65:A>G-65:A>G	TGCAGCACTTTTTGATAAGACCGCTGCTGTTCCTCCCATCAAAAAATTGACCGAAAAATTCTCTGATTT	TGCAGCACTTTTTGATAAGACCGCTGCTGTTCCTCCCATCAAAAAATTGACCGAAAAATTCTCTGATTT	Chr02	3393564	1	4.48E-29	65:A>G	65	0.832326	0.998185	0.001815	0.998185	0.001815	0	0.003623	0.003623	0.003623	22.40735	28	1	0	0	0	0	0	0	0	0	0	0	0	0	0	0	-	0	0	0	0	0	0	0	0	0	0	-	0	0
503	100684545|F|0-65:A>T-65:A>T	TGCAGCTTCAAGCAATGCAATGAATTCCTTCCCTGTAATGTAGGTTCTAATTTCCCTTTTTTTTTACAG	TGCAGCTTCAAGCAATGCAATGAATTCCTTCCCTGTAATGTAGGTTCTAATTTCCCTTTTTTTTTACAG		0	0	999	65:A>T	65	0.60423	0.9975	0.0025	0.9975	0.0025	0	0.004987	0.004987	0.004987	6.48889	6	1	-	-	0	0	-	0	0	-	-	0	-	-	0	-	-	-	0	0	-	-	0	-	-	0	-	0	0	0
504	7538717|F|0-65:C>A-65:C>A	TGCAGCAAACGTCATCTATCCTGGCCACCAACTCGAGATGGATATTGATCGAGGTTGAGGAATTACAGA	TGCAGCAAACGTCATCTATCCTGGCCACCAACTCGAGATGGATATTGATCGAGGTTGAGGAATTACAGA		0	0	999	65:C>A	65	0.509063	0.997033	0.002967	0.997033	0.002967	0	0.005917	0.005917	0.005917	22.06812	15	1	0	-	-	0	-	-	-	0	0	0	0	0	-	-	0	-	-	-	-	-	0	-	0	0	-	0	-	0
505	14505510|F|0-65:C>A-65:C>A	TGCAGCAGCCAGCTAGGGTAAGAAGTTGAACTTCAAGAGTCCAGATCTTTTGCTTTCTGAAATTACAGA	TGCAGCAGCCAGCTAGGGTAAGAAGTTGAACTTCAAGAGTCCAGATCTTTTGCTTTCTGAAATTACAGA	Chr00	24424217	1	7.50E-27	65:C>A	65	0.702417	1	0.004301	0.995699	0	0.004301	0	0.008565	0.004283	29.32634	8.5	1	0	0	0	0	0	0	0	0	0	0	0	0	0	0	0	0	0	0	0	0	0	0	0	0	0	0	0	0
506	7547773|F|0-65:C>A-65:C>A	TGCAGTAGTGGAATTTTCAACACTTCTATTAGAGTTAGATAGGAAGAAGCGAACTATATATTTTACAGA	TGCAGTAGTGGAATTTTCAACACTTCTATTAGAGTTAGATAGGAAGAAGCGAACTATATATTTTACAGA		0	0	999	65:C>A	65	0.913897	1	0.001653	0.998347	0	0.001653	0	0.0033	0.00165	53.80654	41	1	0	-	0	0	0	0	0	0	0	0	0	0	0	0	0	-	0	0	0	0	0	0	0	0	0	0	0	0
507	100703519|F|0-65:A>T-65:A>T	TGCAGTTGTTGACGGAGGAGGTCGCTTTGGGTTTGATTTGACAATGGTCTTACTGCTGTTCAATTACAG	TGCAGTTGTTGACGGAGGAGGTCGCTTTGGGTTTGATTTGACAATGGTCTTACTGCTGTTCAATTACAG	Chr04	3972791	1	3.49E-25	65:A>T	65	0.513595	0.002941	0.997059	0.002941	0.997059	0	0.005865	0.005865	0.005865	17	15.60263	1	-	-	1	-	1	1	-	-	-	1	1	-	1	-	-	-	1	1	-	-	-	-	-	1	-	-	-	-
508	7629770|F|0-65:G>T-65:G>T	TGCAGCCTGCGGCTGCGGCCTCCGGCGGCGAGCTTGGGGTTGCGGACTACGACCTCCGGCCGTGTGATT	TGCAGCCTGCGGCTGCGGCCTCCGGCGGCGAGCTTGGGGTTGCGGACTACGACCTCCGGCCGTGTGATT	Chr06	26008683	1	4.48E-29	65:G>T	65	0.812689	1	0.001859	0.998141	0	0.001859	0	0.003711	0.001855	18.70078	27	1	0	0	0	0	0	0	0	0	0	-	0	0	0	0	0	0	0	0	0	0	0	0	0	0	0	0	0	0
509	100710895|F|0-65:G>A-65:G>A	TGCAGACAAGAAAACAGAATATCATGCATGCTGTTAAAACATAACCTTAAAATCATAGTTGTTAAGATT	TGCAGACAAGAAAACAGAATATCATGCATGCTGTTAAAACATAACCTTAAAATCATAGTTGTTAAGATT		0	0	999	65:G>A	65	0.545317	0.99723	0.00277	0.99723	0.00277	0	0.005525	0.005525	0.005525	23.7619	22	1	0	-	0	0	0	0	-	0	-	0	-	-	0	0	0	-	0	0	0	0	0	-	-	0	0	-	-	0
510	7618258|F|0-65:A>T-65:A>T	TGCAGCACTAGAGGCTAGAGCCATCATAAATTCCAGATAGTGAAAGCGACTTTGTCATAAAAGTTACAG	TGCAGCACTAGAGGCTAGAGCCATCATAAATTCCAGATAGTGAAAGCGACTTTGTCATAAAAGTTACAG	Chr09	15332724	1	2.08E-27	65:A>T	65	0.909366	0.998339	0.001661	0.998339	0.001661	0	0.003317	0.003317	0.003317	59.45915	58	1	0	0	0	0	0	0	0	0	0	0	0	0	0	0	0	0	0	0	0	0	0	0	0	0	0	0	0	0
511	100720903|F|0-65:A>T-65:A>T	TGCAGTTTGATTCTTTTTGGTGTATTTTCTTTGTACTTCATGGATGCCCTCTGAATAGTCTTTTTACAG	TGCAGTTTGATTCTTTTTGGTGTATTTTCTTTGTACTTCATGGATGCCCTCTGAATAGTCTTTTTACAG	Chr04	9367431	1	7.50E-27	65:A>T	65	0.634441	0.002381	0.997619	0.002381	0.997619	0	0.004751	0.004751	0.004751	13	11.14227	1	1	-	1	1	-	1	1	1	1	-	1	1	-	-	-	1	-	1	1	1	-	1	-	1	1	-	1	1
512	100722542|F|0-65:T>C-65:T>C	TGCAGAAAAGTGAGTTGTGGTATGTGATTCAAATTACTTCCAGTTTTCAGCTTTAAATTTTTATTTTTA	TGCAGAAAAGTGAGTTGTGGTATGTGATTCAAATTACTTCCAGTTTTCAGCTTTAAATTTTTATTTTTA	Chr13	15664144	1	4.48E-29	65:T>C	65	0.717523	0.997895	0.002105	0.997895	0.002105	0	0.004202	0.004202	0.004202	13.80407	12	1	0	0	0	0	0	0	0	0	0	0	0	-	0	0	0	0	0	0	0	0	0	0	0	0	0	0	0	0
513	100723618|F|0-65:T>G-65:T>G	TGCAGGTATAATATAATCAAGGAAGTTGGTAATGGTACATTTGGAAGTGTTTGGCGAGCATTAAATAAG	TGCAGGTATAATATAATCAAGGAAGTTGGTAATGGTACATTTGGAAGTGTTTGGCGAGCATTAAATAAG	Chr08	1671459	1	4.48E-29	65:T>G	65	0.590634	0.997442	0.002558	0.997442	0.002558	0	0.005102	0.005102	0.005102	8.62192	8	1	0	0	0	0	0	0	0	0	0	0	0	-	0	0	0	0	0	0	0	-	0	0	0	0	0	-	0	0
514	100723705|F|0-65:T>A-65:T>A	TGCAGTAAAGATCAACTTAGTAGAGCCATACTTGATATAGAATATAGATGGTCGGCATAAATTAATGAT	TGCAGTAAAGATCAACTTAGTAGAGCCATACTTGATATAGAATATAGATGGTCGGCATAAATTAATGAT	Chr03	11900214	1	4.48E-29	65:T>A	65	0.765861	0.998028	0.001972	0.998028	0.001972	0	0.003937	0.003937	0.003937	5.69687	3	1	0	0	0	0	0	0	0	-	0	0	0	-	0	0	0	0	0	0	0	0	0	0	0	-	0	0	0	0
515	9847808|F|0-65:G>A-65:G>A	TGCAGATCTCCTTTCTCGTGAAGTTATTGACCGGCCAATCTGAAACTTTCGTACACCGCACATAGGGCA	TGCAGATCTCCTTTCTCGTGAAGTTATTGACCGGCCAATCTGAAACTTTCGTACACCGCACATAGGGCA	Chr10	10005828	1	4.51E-24	65:G>A	65	0.76284	0.99802	0.00198	0.99802	0.00198	0	0.003953	0.003953	0.003953	19.09291	18	1	0	0	0	0	0	0	0	0	0	-	0	-	0	0	0	-	0	-	0	0	-	-	0	0	0	0	0	0
516	7539099|F|0-65:C>A-65:C>A	TGCAGCTAATGTGGCAAATCTTAGTGTTATTTCTTGCTTCTTTCCAAAACCTTAGTTCATTGTTACAGA	TGCAGCTAATGTGGCAAATCTTAGTGTTATTTCTTGCTTCTTTCCAAAACCTTAGTTCATTGTTACAGA	Chr03	561328	1	7.50E-27	65:C>A	65	0.587613	0.997429	0.002571	0.997429	0.002571	0	0.005128	0.005128	0.005128	22.15046	20	1	0	0	0	0	0	0	0	-	-	0	0	0	0	-	0	-	0	0	0	-	0	-	0	-	0	0	0	0
517	19448555|F|0-65:T>A-65:T>A	TGCAGTTCTCGTAAACAGTCTTTTGGAAGACACAGTAGAAATCTAAACTGTAAAAATACCTTTTTTCTC	TGCAGTTCTCGTAAACAGTCTTTTGGAAGACACAGTAGAAATCTAAACTGTAAAAATACCTTTTTTCTC	Chr13	21765316	1	4.51E-24	65:T>A	65	0.645015	0.997658	0.002342	0.997658	0.002342	0	0.004673	0.004673	0.004673	14.94672	35	1	0	0	0	0	0	0	-	-	0	-	0	-	0	0	-	-	0	0	0	0	-	-	-	0	-	-	0	0
518	100734011|F|0-65:A>C-65:A>C	TGCAGGTGGGTCTTTCAGTACAACAAACAGTAAATCAGAGGTTTGGTAAATGCCTGCTTGAGTTAAGTG	TGCAGGTGGGTCTTTCAGTACAACAAACAGTAAATCAGAGGTTTGGTAAATGCCTGCTTGAGTTAAGTG	Chr11	4801695	1	4.48E-29	65:A>C	65	0.593656	0.997455	0.002545	0.997455	0.002545	0	0.005076	0.005076	0.005076	5.15262	3	1	0	0	0	0	0	0	0	-	0	0	0	0	-	0	0	0	0	0	0	-	0	-	0	0	0	-	0	0
519	100736111|F|0-65:T>A-65:T>A	TGCAGTAGCCCCTCTGAGATGTTAATACCATTTTTGATGACCTATCTGAATGTGAAAAAAAAAAATGAA	TGCAGTAGCCCCTCTGAGATGTTAATACCATTTTTGATGACCTATCTGAATGTGAAAAAAAAAAATGAA	Chr03	20285464	1	4.48E-29	65:T>A	65	0.489426	0.996914	0.006173	0.993827	0.003086	0.003086	0.006154	0.012269	0.009212	4.51955	3.5	1	0	-	0	0	-	0	-	-	0	-	0	-	0	0	-	-	0	-	0	0	-	0	-	0	0	0	0	0
520	100737139|F|0-65:G>A-65:G>A	TGCAGTAACTTGCTAACTACTGGAACCATAACTGCATCTGATTCTACTTTGGTCTGTTACTTTAAGTGT	TGCAGTAACTTGCTAACTACTGGAACCATAACTGCATCTGATTCTACTTTGGTCTGTTACTTTAAGTGT	Chr09	5505155	1	4.48E-29	65:G>A	65	0.540785	0.997207	0.002793	0.997207	0.002793	0	0.005571	0.005571	0.005571	9.55802	8	1	0	-	0	0	0	0	-	0	0	0	0	0	-	0	0	0	0	0	-	-	0	0	0	0	0	0	-	-
521	100261505|F|0-64:A>T-64:A>T	TGCAGAATACATATTGTTGAATCCTATGCATCTCTATGTGTTACCAATATGAATCCTCTACATTACAGA	TGCAGAATACATATTGTTGAATCCTATGCATCTCTATGTGTTACCAATATGAATCCTCTACATTACAGA	Chr01	9873857	1	1.25E-24	64:A>T	64	0.608761	0.002481	0.997519	0.002481	0.997519	0	0.00495	0.00495	0.00495	13	4.85126	1	1	-	-	1	1	1	1	1	-	-	1	1	1	1	-	-	1	-	-	1	1	-	1	1	-	1	-	1
522	100262357|F|0-64:C>T-64:C>T	TGCAGATGAGCGTGCAGGCGCTGAAGCCACAATCTCTACCACCTCGTCATTTGAAAGCACATCCCAAAT	TGCAGATGAGCGTGCAGGCGCTGAAGCCACAATCTCTACCACCTCGTCATTTGAAAGCACATCCCAAAT	Chr02	8530765	1	4.48E-29	64:C>T	64	0.823263	0.998165	0.001835	0.998165	0.001835	0	0.003663	0.003663	0.003663	7.7875	3	1	0	0	0	0	0	0	-	0	0	0	0	0	0	0	0	0	0	0	0	-	0	0	0	0	0	0	0	0
523	7610655|F|0-64:T>A-64:T>A	TGCAGCGCCGCTAACTCGCTTTCGCAGCTCTACACTCAATCCATGAACCAACAGAAGCTTTCCTTTCAA	TGCAGCGCCGCTAACTCGCTTTCGCAGCTCTACACTCAATCCATGAACCAACAGAAGCTTTCCTTTCAA	Chr01	28931770	1	4.48E-29	64:T>A	64	0.785498	1	0.023077	0.976923	0	0.023077	0	0.045089	0.022544	6.93046	2.5	1	0	0	0	0	-	0	0	0	0	0	0	0	0	0	0	0	0	0	0	0	0	-	0	0	0	0	0	0
524	100266700|F|0-64:C>T-64:C>T	TGCAGATGGATTGCAGAAGGATTTCATGCTAGAATCTTTTGCGTCGGGACCAAAAATCACAAACCCGTG	TGCAGATGGATTGCAGAAGGATTTCATGCTAGAATCTTTTGCGTCGGGACCAAAAATCACAAACCCGTG	Chr12	22806473	1	4.48E-29	64:C>T	64	0.79003	1	0.001912	0.998088	0	0.001912	0	0.003817	0.001908	12.00817	4	1	0	0	0	0	0	0	0	0	0	0	0	0	0	0	0	0	0	0	0	0	0	0	0	0	0	0	-	0
525	100270488|F|0-64:T>C-64:T>C	TGCAGGGGTTAGTTATTACTTTCTGTTTCATCCATAACACTACCACCCACTATTCAATTCATTCTAAGT	TGCAGGGGTTAGTTATTACTTTCTGTTTCATCCATAACACTACCACCCACTATTCAATTCATTCTAAGT		0	0	999	64:T>C	64	0.493958	0.993884	0.012232	0.987768	0.006116	0.006116	0.012158	0.024166	0.018162	5.55946	3.75	1	-	-	0	-	0	0	0	-	-	0	0	0	0	-	0	-	0	0	0	-	0	-	0	-	0	-	0	0
526	100366617|F|0-64:T>A-64:T>A	TGCAGAAAAGCTTGAAAAGGGATGGCAGGAAATCCTAAGGTTCATACTAGAGTGTTCCTCAAATTACAG	TGCAGAAAAGCTTGAAAAGGGATGGCAGGAAATCCTAAGGTTCATACTAGAGTGTTCCTCAAATTACAG	Chr02	23945969	1	2.70E-26	64:T>A	64	0.821752	0.001838	0.998162	0.001838	0.998162	0	0.00367	0.00367	0.00367	17	12.62539	1	1	1	1	1	1	1	1	1	1	1	1	1	1	1	1	1	1	1	1	-	1	1	1	1	1	1	-	1
527	100367607|F|0-64:A>G-64:A>G	TGCAGAGAGCAAGCGGCCAAAGAAGGAGAAGGATGAATAGAATGTGATGAGTTTTGAAGTCATTACAGA	TGCAGAGAGCAAGCGGCCAAAGAAGGAGAAGGATGAATAGAATGTGATGAGTTTTGAAGTCATTACAGA	Chr01	31884440	1	2.70E-26	64:A>G	64	0.741692	0.002037	0.997963	0.002037	0.997963	0	0.004065	0.004065	0.004065	8	3.23604	1	1	-	1	1	1	1	1	1	-	1	1	1	1	-	1	1	1	1	1	-	1	1	-	1	1	1	1	1
528	100370021|F|0-64:A>T-64:A>T	TGCAGGACTCAGACATGTAGTCAACAAATGCCAGGGTCATTAGGATACGAAGACCAAGATGCTAAAACT	TGCAGGACTCAGACATGTAGTCAACAAATGCCAGGGTCATTAGGATACGAAGACCAAGATGCTAAAACT	Chr02	23867286	1	4.48E-29	64:A>T	64	0.81571	1	0.001852	0.998148	0	0.001852	0	0.003697	0.001848	16.31522	8	1	0	0	0	0	0	0	0	0	0	0	0	0	0	0	0	0	0	0	0	-	0	0	0	0	0	0	0	0
529	100370465|F|0-64:G>T-64:G>T	TGCAGGGGCAAATTTATTACAGTTATAATTACAAGAATTTAAAGAGTTTAAACCTAATTTCTTTGGACA	TGCAGGGGCAAATTTATTACAGTTATAATTACAAGAATTTAAAGAGTTTAAACCTAATTTCTTTGGACA	Chr11	11839659	1	4.48E-29	64:G>T	64	0.589124	0.994872	0.017949	0.982051	0.005128	0.012821	0.010204	0.035253	0.022728	4.0543	2.85714	1	0	0	0	0	0	0	-	0	2	-	-	0	0	0	0	0	0	0	0	-	0	0	0	0	-	0	0	-
530	100373396|F|0-64:A>G-64:A>G	TGCAGATAGGGGTTAAAAGAAATCATTGAAGGGTTTGTAATTCATTTAAATGAATGATAATTAAAAACA	TGCAGATAGGGGTTAAAAGAAATCATTGAAGGGTTTGTAATTCATTTAAATGAATGATAATTAAAAACA	Chr03	3702668	2	2.70E-26	64:A>G	64	0.558912	0.002703	0.997297	0.002703	0.997297	0	0.005391	0.005391	0.005391	24	7.68704	1	1	1	1	1	1	1	1	1	-	1	1	-	1	1	1	1	1	1	1	-	1	1	1	1	1	1	-	1
531	100417041|F|0-64:G>T-64:G>T	TGCAGAGATGGTGAAGGGAACGCGTACATGTCCGATGGATGTGGTATGCATGCTATTCTATCCTGTTCT	TGCAGAGATGGTGAAGGGAACGCGTACATGTCCGATGGATGTGGTATGCATGCTATTCTATCCTGTTCT	Chr08	1765700	1	1.26E-19	64:G>T	64	0.52568	0.008621	0.991379	0.008621	0.991379	0	0.017093	0.017093	0.017093	5	3.69347	1	1	-	-	-	1	1	1	-	1	-	-	-	1	-	-	-	1	1	1	1	1	-	1	1	1	1	1	-
532	100417958|F|0-64:A>G-64:A>G	TGCAGATTCCTGTGTGTCTCTCTATGCTGATGAGATATCTCCACCAAGATGAAAGCCTGAGTCTAGAAA	TGCAGATTCCTGTGTGTCTCTCTATGCTGATGAGATATCTCCACCAAGATGAAAGCCTGAGTCTAGAAA	Chr15	3912427	1	2.08E-27	64:A>G	64	0.867069	0.001742	0.998258	0.001742	0.998258	0	0.003478	0.003478	0.003478	15	4.83852	1	1	1	-	1	1	1	1	1	-	1	1	1	1	1	1	1	1	1	1	1	-	1	-	1	1	1	1	1
533	7610517|F|0-64:G>T-64:G>T	TGCAGCAGGTAGTTTTATGTAGGATGCACTATTGGAATATATGGACATTCTTTTTATTAGGAATGTTTC	TGCAGCAGGTAGTTTTATGTAGGATGCACTATTGGAATATATGGACATTCTTTTTATTAGGAATGTTTC	Chr14	27542	1	4.48E-29	64:G>T	64	0.853474	1	0.00177	0.99823	0	0.00177	0	0.003534	0.001767	37.67012	13	1	0	0	0	0	0	0	0	0	0	0	0	0	0	0	0	0	0	0	0	0	0	0	0	0	0	0	0	0
534	14508018|F|0-64:G>A-64:G>A	TGCAGCCTGTTGAAAGATGATGATTGACAGGGACACATGTATATATGTGCTGGGAGTGCCACGTGTTTT	TGCAGCCTGTTGAAAGATGATGATTGACAGGGACACATGTATATATGTGCTGGGAGTGCCACGTGTTTT	Chr02	8260685	1	5.80E-28	64:G>A	64	0.570997	0.994709	0.005291	0.994709	0.005291	0	0.010526	0.010526	0.010526	13.56512	9	1	0	-	0	0	0	0	0	-	-	0	0	0	0	0	0	0	0	0	0	-	0	0	0	0	0	0	0	0
535	100419565|F|0-64:C>T-64:C>T	TGCAGCTTGCGGGGACCAATACCGGATCTGAGCAATATTGAAAACCTCACGTATATGTAAGTTACAGAT	TGCAGCTTGCGGGGACCAATACCGGATCTGAGCAATATTGAAAACCTCACGTATATGTAAGTTAC	Chr07	12595549	1	5.32E-23	64:C>T	64	0.691843	0.002183	1	0	0.997817	0.002183	0.004357	0	0.002179	15	8.51048	1	1	1	-	1	1	1	1	1	-	1	1	1	1	-	1	1	1	1	1	1	1	1	-	1	1	1	1	1
536	100420183|F|0-64:T>A-64:T>A	TGCAGGCTTATTTGTCTTCACAAGAGTTCAGGGAGAAATTTGGGATGAATAAGGATGCCTTTTATAAGC	TGCAGGCTTATTTGTCTTCACAAGAGTTCAGGGAGAAATTTGGGATGAATAAGGATGCCTTTTATAAGC	Chr12	44774	1	4.48E-29	64:T>A	64	0.691843	1	0.002183	0.997817	0	0.002183	0	0.004357	0.002179	10.13309	6	1	0	0	-	0	0	0	0	0	0	-	0	0	0	0	0	-	0	0	0	0	0	0	0	0	0	0	0	0
537	100421716|F|0-64:A>C-64:A>C	TGCAGTCTGGGTATATCTTCTTGGACGACGATTGGTCCGCCCATGTCTCTGGGTTCGAGCTGGTATCCG	TGCAGTCTGGGTATATCTTCTTGGACGACGATTGGTCCGCCCATGTCTCTGGGTTCGAGCTGGTATCCG		0	0	999	64:A>C	64	0.953172	0.998415	0.00317	0.99683	0.001585	0.001585	0.003165	0.006319	0.004742	12.63995	5.5	1	0	0	-	0	0	0	0	0	0	0	0	0	0	0	0	0	0	0	0	0	0	0	0	0	0	0	0	0
538	100424778|F|0-64:T>C-64:T>C	TGCAGGGTATACATACTTGTACAAACAAGAAGCAATTCTTGCTTGGACCATTCTCTTCTTTCTCTTCTT	TGCAGGGTATACATACTTGTACAAACAAGAAGCAATTCTTGCTTGGACCATTCTCTTCTTTCTCTTCTT	Chr02	20534315	1	4.48E-29	64:T>C	64	0.722054	0.997908	0.002092	0.997908	0.002092	0	0.004175	0.004175	0.004175	12.38364	6	1	0	0	-	-	0	0	0	0	0	0	0	0	0	0	0	0	0	0	0	-	0	0	0	0	0	-	0	0
539	100425388|F|0-64:G>A-64:G>A	TGCAGTGAATAGAAATGCAAAGCAAAGCAAAGTCTAAGGAAGTAATCCAAGAAAGAATTAAACAGAACG	TGCAGTGAATAGAAATGCAAAGCAAAGCAAAGTCTAAGGAAGTAATCCAAGAAAGAATTAAACAGAACG		0	0	999	64:G>A	64	0.493958	0.996942	0.003058	0.996942	0.003058	0	0.006098	0.006098	0.006098	12.47139	6	1	0	-	0	0	0	0	0	0	0	-	-	0	0	-	0	-	0	0	0	0	0	0	0	0	0	-	0	0
540	100428984|F|0-64:T>G-64:T>G	TGCAGATCAACAATATACTATAATATAATATAATCAGCTATTGTAATTGATTGGGTGTGAATGTTTTGG	TGCAGATCAACAATATACTATAATATAATATAATCAGCTATTGTAATTGATTGGGTGTGAATGTTTTGG		0	0	999	64:T>G	64	0.513595	0.067647	0.970588	0.029412	0.932353	0.038235	0.126142	0.057093	0.091618	3.73913	3.71316	1	-	-	-	-	-	-	1	1	1	1	-	1	1	1	1	-	1	1	2	1	1	-	1	1	1	1	1	-
541	100451000|F|0-64:T>C-64:T>C	TGCAGATATGTGATATGGTCGCTATAGCCAAGATTCTAAATGCCGCTTTGGTTCTTCCTTCTCTTGATC	TGCAGATATGTGATATGGTCGCTATAGCCAAGATTCTAAATGCCGCTTTGGTTCTTCCTTCTCTTGATC	Chr09	4940010	1	2.08E-27	64:T>C	64	0.935045	0.998384	0.017771	0.982229	0.001616	0.016155	0.003226	0.03491	0.019068	22.00808	7.90909	1	0	0	0	0	0	0	0	0	0	0	0	0	0	0	0	0	0	0	0	0	0	0	0	0	0	0	0	0
542	100451037|F|0-64:C>T-64:C>T	TGCAGTTATCAAAGCAAACCCAGTGCCCCCTTATATGAAAAGGGCTGGATTTAGGCCATCTAAGCTTGA	TGCAGTTATCAAAGCAAACCCAGTGCCCCCTTATATGAAAAGGGCTGGATTTAGGCCATCTAAGCTTGA	Chr12	19110258	1	4.48E-29	64:C>T	64	0.957704	1	0.001577	0.998423	0	0.001577	0	0.00315	0.001575	6.82208	5	1	0	0	0	0	0	0	0	0	0	0	0	0	0	0	0	0	0	0	-	0	0	0	0	0	0	0	0	0
543	100452150|F|0-64:C>T-64:C>T	TGCAGACTAAATGTTCTTTAATCAATTTTTCAGCCATTATTATGCTTGCAAAGAAAATTCTTTACAGAT	TGCAGACTAAATGTTCTTTAATCAATTTTTCAGCCATTATTATGCTTGCAAAGAAAATTCTTTAC	Chr14	11080158	1	2.46E-26	64:C>T	64	0.68429	0.002208	1	0	0.997792	0.002208	0.004405	0	0.002203	23	9.72762	1	1	1	1	1	1	1	1	1	1	1	-	1	1	1	1	1	1	1	1	1	1	1	1	1	1	-	1	1
544	100453026|F|0-64:G>A-64:G>A	TGCAGATCATTCAATCTGGTTATTATAGATCAAATGACTTCAAACTAATCATCATATGATATATGGGAT	TGCAGATCATTCAATCTGGTTATTATAGATCAAATGACTTCAAACTAATCATCATATGATATATGGGAT	Chr07	544568	1	4.48E-29	64:G>A	64	0.783988	0.998073	0.001927	0.998073	0.001927	0	0.003846	0.003846	0.003846	6.13176	3	1	0	0	-	0	0	0	-	0	0	0	0	0	0	0	0	0	0	0	-	0	0	0	-	0	0	0	0	0
545	100455117|F|0-64:G>T-64:G>T	TGCAGCTTCACAGGAGAGGCCACAACCTGCCATGGAAGCTGAAGCAAAGAAGCAGCAAAGAGGTGCGGA	TGCAGCTTCACAGGAGAGGCCACAACCTGCCATGGAAGCTGAAGCAAAGAAGCAGCAAAGAGGTGCGGA	Chr11	2099804	1	4.48E-29	64:G>T	64	0.824773	0.998168	0.001832	0.998168	0.001832	0	0.003656	0.003656	0.003656	5.34477	4	1	0	-	0	0	0	0	0	0	-	0	0	-	0	0	0	0	0	0	0	0	0	0	0	0	0	0	0	0
546	100455782|F|0-64:A>C-64:A>C	TGCAGGCCAGCTGCACAATTATGTATTCTTGACCACTTTTCTGCCTTCTACTATACATTGCATAATATA	TGCAGGCCAGCTGCACAATTATGTATTCTTGACCACTTTTCTGCCTTCTACTATACATTGCATAATATA		0	0	999	64:A>C	64	0.676737	0.002232	0.997768	0.002232	0.997768	0	0.004454	0.004454	0.004454	6	4.86523	1	1	1	1	1	1	1	1	1	1	0	1	1	1	1	1	1	1	1	1	-	1	1	-	1	1	1	1	1
547	7610966|F|0-64:G>A-64:G>A	TGCAGGGTCCTCTTTGTCTGATCTTCACTATTTTCTTCCATTTCCCAAAACTATTAGGAAGAAGGAAAT	TGCAGGGTCCTCTTTGTCTGATCTTCACTATTTTCTTCCATTTCCCAAAACTATTAGGAAGAAGGAAAT	Chr09	7732795	1	5.84E-23	64:G>A	64	0.697885	1	0.002165	0.997835	0	0.002165	0	0.00432	0.00216	16.5847	9	1	0	-	0	0	0	0	0	0	0	0	0	0	0	0	0	0	0	0	0	0	0	0	0	0	0	0	0	0
548	100456636|F|0-64:A>G-64:A>G	TGCAGTAACATCAACATCAACTCGTACTCCTATATACAAGGCCTTTGCTAAAGGAGAAAACATTACAGA	TGCAGTAACATCAACATCAACTCGTACTCCTATATACAAGGCCTTTGCTAAAGGAGAAAACATTACAGA	Chr15	14315226	1	2.70E-26	64:A>G	64	0.918429	0.001645	0.998355	0.001645	0.998355	0	0.003284	0.003284	0.003284	15	12.94429	1	1	1	1	1	1	1	1	1	1	1	1	1	1	1	1	1	1	1	1	1	1	1	1	1	1	1	1	1
549	100456711|F|0-64:C>A-64:C>A	TGCAGTAATTGTAAGGTAGTTAAAAATGAAGTTATTACTTATCTTCCTATATCAAACTCATACCCTACT	TGCAGTAATTGTAAGGTAGTTAAAAATGAAGTTATTACTTATCTTCCTATATCAAACTCATACCCTACT	Chr05	21709472	1	2.08E-27	64:C>A	64	0.81571	0.009259	0.996296	0.003704	0.990741	0.005556	0.018347	0.00738	0.012864	7.8	7.07728	1	1	1	1	1	1	1	-	1	1	1	1	1	1	1	1	1	1	1	1	1	1	1	1	-	1	1	-	1
550	7540285|F|0-64:A>T-64:A>T	TGCAGTTTTATTTAGAGGGCTATGCTTGTGTAGAATACTGCCAAGCAAACTTCGTCCAATTTGCATATA	TGCAGTTTTATTTAGAGGGCTATGCTTGTGTAGAATACTGCCAAGCAAACTTCGTCCAATTTGCATATA	Chr03	9469304	1	4.48E-29	64:A>T	64	0.888218	1	0.001701	0.998299	0	0.001701	0	0.003396	0.001698	25.03571	13	1	0	0	0	0	0	0	0	0	0	0	0	0	0	0	0	0	0	0	0	0	0	-	0	0	0	0	0	0
551	100461452|F|0-64:T>A-64:T>A	TGCAGTTTTGTTATGGGAAGCCGTAGAAACAGGTAAGCCTCCAAACCTGGGTCCTAGGGATTCTTACAG	TGCAGTTTTGTTATGGGAAGCCGTAGAAACAGGTAAGCCTCCAAACCTGGGTCCTAGGGATTCTTACAG	Chr06	10211186	1	2.70E-26	64:T>A	64	0.734139	0.002058	0.997942	0.002058	0.997942	0	0.004107	0.004107	0.004107	17	9.09747	1	1	1	1	1	1	1	-	1	1	1	1	1	1	1	1	1	1	1	1	1	1	1	1	-	1	1	1	1
552	100461839|F|0-64:C>A-64:C>A	TGCAGACAGGCAGGCAGGCCATGCATGCTTCTTATTAGTGATAATAATGTCAAAAATCTACTTTCCAGA	TGCAGACAGGCAGGCAGGCCATGCATGCTTCTTATTAGTGATAATAATGTCAAAAATCTACTTTCCAGA		0	0	999	64:C>A	64	0.820242	1	0.001842	0.998158	0	0.001842	0	0.003676	0.001838	7.80615	7	1	0	0	0	0	0	0	0	-	0	0	0	0	0	0	0	0	0	0	0	0	0	0	0	0	0	0	-	0
553	7615016|F|0-64:G>T-64:G>T	TGCAGCCAGACCAAAATTCAATCGATCACCAGTATAATTCTGTACAGAAGAACCAAGAAATACAGAAAA	TGCAGCCAGACCAAAATTCAATCGATCACCAGTATAATTCTGTACAGAAGAACCAAGAAATACAGAAAA	Chr08	14818584	1	4.48E-29	64:G>T	64	0.851964	0.994681	0.012411	0.987589	0.005319	0.007092	0.010582	0.024515	0.017548	28.6875	13.75	1	0	0	0	0	0	0	0	0	0	0	0	0	0	0	0	0	0	0	0	0	0	0	0	0	0	0	0	0
554	7537949|F|0-64:T>G-64:T>G	TGCAGAAACCAAGCACTTCAGTTGTATGATACCTCCATCTCAAAGTAAATGTTAGAAGACTAGTTAGAT	TGCAGAAACCAAGCACTTCAGTTGTATGATACCTCCATCTCAAAGTAAATGTTAGAAGACTAGTTAGAT	Chr10	7802862	1	2.08E-27	64:T>G	64	0.687311	1	0.002198	0.997802	0	0.002198	0	0.004386	0.002193	25.5293	12	1	0	0	0	0	0	0	-	0	0	0	0	0	0	0	0	-	0	0	0	0	0	0	0	0	0	0	0	0
555	100502580|F|0-64:T>A-64:T>A	TGCAGCTTTGAGCGCAGCATTGTTTAAAGATGCAGCGAGCTGCGGAGCCTGCTATGAATTAAAATGTGA	TGCAGCTTTGAGCGCAGCATTGTTTAAAGATGCAGCGAGCTGCGGAGCCTGCTATGAATTAAAATGTGA	Chr09	8958356	1	4.48E-29	64:T>A	64	0.577039	0.997382	0.002618	0.997382	0.002618	0	0.005222	0.005222	0.005222	4.30296	4	1	0	0	0	0	0	0	0	-	0	0	0	0	0	0	0	0	0	0	0	0	0	0	0	0	0	-	0	-
556	100507887|F|0-64:C>T-64:C>T	TGCAGATACATCTGTGCTTTCATGAAAACCTCAGAGATTCAAGACAGCAAGTAAAACGTTGTTTCACGT	TGCAGATACATCTGTGCTTTCATGAAAACCTCAGAGATTCAAGACAGCAAGTAAAACGTTGTTTCACGT	Chr03	11721262	1	4.48E-29	64:C>T	64	0.771903	1	0.001957	0.998043	0	0.001957	0	0.003906	0.001953	9.50083	8	1	0	-	0	-	0	0	0	0	0	0	-	0	0	0	0	0	-	0	0	-	0	0	-	0	0	-	-	0
557	100508288|F|0-64:T>C-64:T>C	TGCAGATGCTCGAGAGCTCTGGGAAAAGACGATTTTGGGTACAGAATAAATGTCCATCTGTTTATTCGT	TGCAGATGCTCGAGAGCTCTGGGAAAAGACGATTTTGGGTACAGAATAAATGTCCATCTGTTTATTCGT	Chr04	30933951	1	4.48E-29	64:T>C	64	0.859517	1	0.001757	0.998243	0	0.001757	0	0.003509	0.001754	6.29515	5	1	0	-	0	0	0	-	0	0	0	0	0	0	0	0	0	0	-	0	0	0	0	0	0	0	0	0	0	0
558	100508845|F|0-64:G>C-64:G>C	TGCAGCAATGGTAAGCTGTTTATCAGGATATTTTGAGAAGAATTTATATTCCTCAAAAAGATTAGCAAT	TGCAGCAATGGTAAGCTGTTTATCAGGATATTTTGAGAAGAATTTATATTCCTCAAAAAGATTAGCAAT	Chr09	18749176	1	2.08E-27	64:G>C	64	0.782477	1	0.003861	0.996139	0	0.003861	0	0.007692	0.003846	8.45779	7.5	1	0	0	0	0	0	0	0	0	0	0	-	0	0	0	0	0	0	0	0	0	0	-	0	0	0	-	0	0
559	100508910|F|0-64:T>A-64:T>A	TGCAGCACCTATATCATCAGTTGCGTCTATTTCATCTTCAAGCCCCATAGCAGTGGTCACTTCTTACAG	TGCAGCACCTATATCATCAGTTGCGTCTATTTCATCTTCAAGCCCCATAGCAGTGGTCACTTCTTACAG	Chr11	4070680	1	2.70E-26	64:T>A	64	0.950151	0.00159	1	0	0.99841	0.00159	0.003175	0	0.001587	23	12.36925	1	1	1	1	1	1	1	1	1	1	1	1	1	1	1	1	1	1	1	1	1	1	1	1	1	1	1	1	1
560	11821532|F|0-64:T>C-64:T>C	TGCAGTGGATGAGCTCAGATTCCTTGTATCTCTCAAGGTTTTCTGGCACTTCTCCTAGCCGAAGTGGGT	TGCAGTGGATGAGCTCAGATTCCTTGTATCTCTCAAGGTTTTCTGGCACTTCTCCTAGCCGAAGTGGGT	Chr02	8130354	1	2.08E-27	64:T>C	64	0.81571	1	0.003704	0.996296	0	0.003704	0	0.00738	0.00369	6.36264	2.5	1	0	0	0	0	0	0	-	0	0	0	0	0	0	0	0	-	0	0	0	0	0	0	0	0	0	0	-	0
561	100513628|F|0-64:T>C-64:T>C	TGCAGTTGCAAACACGGGAGGATGAACTGGTTAGTTTCAAAAGTGAACTTGCAGTGGCAGAACTTGAGA	TGCAGTTGCAAACACGGGAGGATGAACTGGTTAGTTTCAAAAGTGAACTTGCAGTGGCAGAACTTGAGA	Chr12	2470556	1	4.51E-24	64:T>C	64	0.821752	0.001838	1	0	0.998162	0.001838	0.00367	0	0.001835	8	7.02191	1	1	1	1	1	1	1	1	1	1	-	1	1	-	1	1	1	1	1	1	1	-	-	1	1	1	-	1	1
562	100516157|F|0-64:C>T-64:C>T	TGCAGTGTGGGAGTCACACCCAATGTGGTGGGCTCTTTGTGGGTACCAGACACTGGTCCTCCCACTGAA	TGCAGTGTGGGAGTCACACCCAATGTGGTGGGCTCTTTGTGGGTACCAGACACTGGTCCTCCCACTGAA	Chr09	8870731	1	3.49E-25	64:C>T	64	0.504532	0.994012	0.01497	0.98503	0.005988	0.008982	0.011904	0.029492	0.020698	5.35092	5	1	0	-	0	0	0	0	1	0	-	-	0	-	0	-	-	-	0	0	0	-	-	0	0	0	0	-	0	-
563	7526532|F|0-64:T>A-64:T>A	TGCAGCTCCGACCCGAGTTCTCAACTGCCAAAGAAGAAAATCAAAGATCAAATGTTTCAAAATTTTACA	TGCAGCTCCGACCCGAGTTCTCAACTGCCAAAGAAGAAAATCAAAGATCAAATGTTTCAAAATTTTACA		0	0	999	64:T>A	64	0.563444	0.997319	0.002681	0.997319	0.002681	0	0.005348	0.005348	0.005348	25.40995	33	1	0	0	0	0	0	0	-	0	0	0	-	0	0	0	0	0	-	-	0	0	0	-	0	0	-	-	-	0
564	100529448|F|0-64:T>A-64:T>A	TGCAGAAGAAACGAAACAGATTCGTGGGCCCCAAAAGCAGCGTGATCAACAAGCGCATACTCCCTGAGT	TGCAGAAGAAACGAAACAGATTCGTGGGCCCCAAAAGCAGCGTGATCAACAAGCGCATACTCCCTGAGT	Chr02	12983532	1	4.51E-24	64:T>A	64	0.829305	0.001821	1	0	0.998179	0.001821	0.003636	0	0.001818	9	5.08703	1	1	-	1	1	1	1	-	1	1	1	1	1	1	1	1	-	1	1	-	1	-	1	1	1	1	1	1	1
565	100532160|F|0-64:T>C-64:T>C	TGCAGCATGAAATTATGGAAGCCGTAATTTTCCCTTGCGTTGTGAAGTTTTGTGGAATGAAATTTTACA	TGCAGCATGAAATTATGGAAGCCGTAATTTTCCCTTGCGTTGTGAAGTTTTGTGGAATGAAATTTTACA	Chr04	23732395	1	2.70E-26	64:T>C	64	0.531722	0.002841	0.997159	0.002841	0.997159	0	0.005666	0.005666	0.005666	16	5.52792	1	-	-	1	1	1	-	1	-	-	-	-	-	-	1	-	-	1	1	-	1	1	1	1	-	-	-	-	-
566	100534653|F|0-64:A>C-64:A>C	TGCAGTAAGTCTTTTGAATCAAATTATTTACTCTCCCCAATTAATGAGGTGATTAAGAATCAAAATATA	TGCAGTAAGTCTTTTGAATCAAATTATTTACTCTCCCCAATTAATGAGGTGATTAAGAATCAAAATATA		0	0	999	64:A>C	64	0.44713	0.003378	0.996622	0.003378	0.996622	0	0.006734	0.006734	0.006734	8	7.19394	1	1	-	1	1	-	1	1	-	1	1	1	1	1	-	1	1	1	1	-	1	1	1	1	1	1	-	-	-
567	100535912|F|0-64:T>A-64:T>A	TGCAGTGTTTGTCACAATATAGTATTTAATATTTATTGGCGATTTGAAGTAATAAACCAATAATTACAG	TGCAGTGTTTGTCACAATATAGTATTTAATATTTATTGGCGATTTGAAGTAATAAACCAATAATTACAG	Chr10	23430097	1	1.25E-24	64:T>A	64	0.651057	0.00232	0.99768	0.00232	0.99768	0	0.00463	0.00463	0.00463	19	7.13772	1	1	-	1	1	1	1	1	1	1	1	1	1	1	1	1	1	1	1	-	1	1	1	1	1	1	1	1	-
568	100536993|F|0-64:T>A-64:T>A	TGCAGACTGTGGACTCCTTGCGTTTTGGATAGTGAGGGAGTGTGGCCTTTAGTTAATGTCTTAATAATG	TGCAGACTGTGGACTCCTTGCGTTTTGGATAGTGAGGGAGTGTGGCCTTTAGTTAATGTCTTAATAATG	Chr13	14747000	1	1.62E-23	64:T>A	64	0.572508	0.997361	0.002639	0.997361	0.002639	0	0.005263	0.005263	0.005263	5.60808	5	1	0	-	0	0	0	0	0	-	0	0	0	0	0	0	0	0	0	0	0	-	0	0	0	0	0	0	-	0
569	100539730|F|0-64:T>C-64:T>C	TGCAGCTAGACCTCCAAAATTGTGTAAACCACAGTTCTTTGAGAACTGCAACTTAACTATGTTCTTGAT	TGCAGCTAGACCTCCAAAATTGTGTAAACCACAGTTCTTTGAGAACTGCAACTTAACTATGTTCTTGAT	Chr08	11455877	1	4.48E-29	64:T>C	64	0.826284	1	0.001828	0.998172	0	0.001828	0	0.00365	0.001825	29.29358	19	1	0	0	0	0	0	0	0	0	0	0	0	0	0	0	0	0	0	0	0	0	0	0	0	0	0	0	0	0
570	7563293|F|0-64:C>G-64:C>G	TGCAGTGACACGCACAATGTTGTTACTTCTTGGTTGGAAAAAGAGTTCAATGATGCTTGCCACGCCATA	TGCAGTGACACGCACAATGTTGTTACTTCTTGGTTGGAAAAAGAGTTCAATGATGCTTGCCACGCCATA	Chr12	22632247	1	2.08E-27	64:C>G	64	0.750755	1	0.002012	0.997988	0	0.002012	0	0.004016	0.002008	25.82669	11	1	0	0	0	0	0	0	0	-	0	0	0	0	0	0	0	0	0	-	-	-	0	0	-	0	-	0	0	0
571	7562599|F|0-64:C>G-64:C>G	TGCAGCTGCGCCGAGAAGTGCACGGCCTCCCGCACCGTCAGTGATGATATCAGAGTGTCGTCTTCTGTC	TGCAGCTGCGCCGAGAAGTGCACGGCCTCCCGCACCGTCAGTGATGATATCAGAGTGTCGTCTTCTGTC	Chr09	1584644	1	9.77E-21	64:C>G	64	0.616314	0.002451	0.997549	0.002451	0.997549	0	0.00489	0.00489	0.00489	4	3.94304	1	1	-	1	-	1	1	-	-	1	-	-	1	1	1	1	1	1	1	1	1	1	-	1	-	1	1	1	1
572	100549593|F|0-64:C>G-64:C>G	TGCAGAAATCCCTTATCATATCAGCACCCTCTACTTTTTTTCAATATTTTGGTTAATAAATTAACAAAG	TGCAGAAATCCCTTATCATATCAGCACCCTCTACTTTTTTTCAATATTTTGGTTAATAAATTAACAAAG	Chr00	102178556	1	4.48E-29	64:C>G	64	0.675227	1	0.002237	0.997763	0	0.002237	0	0.004464	0.002232	13.96402	12	1	0	-	0	0	0	0	0	0	0	0	0	0	0	0	0	0	0	0	0	0	0	0	0	0	0	0	0	0
573	14506819|F|0-64:C>A-64:C>A	TGCAGAATTGGGTTTGAATCTGTAGAATTTGACAGTGCCATTATCTGCATAGCATGGGGCTTTACAGAT	TGCAGAATTGGGTTTGAATCTGTAGAATTTGACAGTGCCATTATCTGCATAGCATGGGGCTTTAC	Chr15	2769413	1	8.84E-26	64:C>A	64	0.557402	0.99729	0.00271	0.99729	0.00271	0	0.005405	0.005405	0.005405	21.87805	23	1	0	0	0	0	0	0	0	0	0	0	0	0	0	0	0	-	0	0	0	0	0	-	0	0	0	0	-	0
574	11823033|F|0-64:G>T-64:G>T	TGCAGCTTACGAATCGGAATTGCTGCGACGGAGATTCAATCAACTGCAAATTCCTGCAACGTGTGATAC	TGCAGCTTACGAATCGGAATTGCTGCGACGGAGATTCAATCAACTGCAAATTCCTGCAACGTGTGATAC	Chr07	8582440	1	2.08E-27	64:G>T	64	0.617825	0.997555	0.002445	0.997555	0.002445	0	0.004878	0.004878	0.004878	9.56329	9	1	-	-	0	0	0	-	0	0	0	0	-	-	-	0	0	0	0	0	0	0	-	0	-	0	0	0	-	0
575	15729279|F|0-64:T>A-64:T>A	TGCAGGCTGCAACCTTCCAAAACACAAGAGAGAGAAAATACTATACACTTGCTAACCTCGTAACTAGGG	TGCAGGCTGCAACCTTCCAAAACACAAGAGAGAGAAAATACTATACACTTGCTAACCTCGTAACTAGGG	Chr11	1411564	1	7.50E-27	64:T>A	64	0.835347	0.001808	1	0	0.998192	0.001808	0.00361	0	0.001805	43	16.17665	1	1	1	1	1	1	1	1	1	1	1	1	1	1	1	1	1	1	1	1	1	1	1	1	1	1	1	1	1
576	100554492|F|0-64:T>C-64:T>C	TGCAGGTGGCTCTCCAGGCAATACTCATCAAGAAATGCCATAAAGCTATCCCTCCTGAACACATTACAG	TGCAGGTGGCTCTCCAGGCAATACTCATCAAGAAATGCCATAAAGCTATCCCTCCTGAACACATTACAG	Chr13	17839911	1	1.25E-24	64:T>C	64	0.590634	0.002558	0.997442	0.002558	0.997442	0	0.005102	0.005102	0.005102	10	9.7254	1	-	1	1	-	1	1	-	1	1	-	1	1	1	1	1	1	1	1	1	-	-	1	-	1	-	1	-	1
577	100559448|F|0-64:T>G-64:T>G	TGCAGCATGATACTAAATTATTATGGTAGTGTAGGGAAGAATCAAGGGTTCCTAAATCCTAATGTCTAA	TGCAGCATGATACTAAATTATTATGGTAGTGTAGGGAAGAATCAAGGGTTCCTAAATCCTAATGTCTAA	Chr03	24076165	1	9.70E-26	64:T>G	64	0.534743	0.014124	0.988701	0.011299	0.985876	0.002825	0.02785	0.022344	0.025097	6.5	6.00254	1	-	-	1	1	-	1	-	1	-	1	1	-	-	-	1	-	1	1	1	1	1	1	-	1	1	1	-	1
578	7545700|F|0-64:T>A-64:T>A	TGCAGCAGATGTGGTATATGGAGTCACTGCAATGCTAGAATCATCTATAGAGTCAGATGGTTCATGTGC	TGCAGCAGATGTGGTATATGGAGTCACTGCAATGCTAGAATCATCTATAGAGTCAGATGGTTCATGTGC	Chr14	17346037	1	4.48E-29	64:T>A	64	0.882175	0.998288	0.008562	0.991438	0.001712	0.006849	0.003419	0.016977	0.010198	33.19286	20.2	1	0	0	0	0	0	0	0	0	0	0	0	0	0	0	0	0	0	0	0	-	-	0	0	0	0	0	0	0
579	7547665|F|0-64:C>T-64:C>T	TGCAGTAAAAAAATGCGAAAATAGCAACGGACAATTTTCGTCGCTAAACAAGTGAAATCTGTCGCTAAA	TGCAGTAAAAAAATGCGAAAATAGCAACGGACAATTTTCGTCGCTAAACAAGTGAAATCTGTCGCTAAA		0	0	999	64:C>T	64	0.699396	1	0.00216	0.99784	0	0.00216	0	0.00431	0.002155	14.69886	24	1	0	0	-	0	0	0	0	-	-	0	-	0	0	0	-	0	0	0	-	0	-	0	0	-	-	0	0	0
580	100572890|F|0-64:T>A-64:T>A	TGCAGTAAATTAATGCATATTCTGTGAATGTACAGATAGAAGAGCAACCTCGAATGAATTTAATTAAAA	TGCAGTAAATTAATGCATATTCTGTGAATGTACAGATAGAAGAGCAACCTCGAATGAATTTAATTAAAA	Chr09	8215375	1	4.51E-24	64:T>A	64	0.667674	0.002262	0.997738	0.002262	0.997738	0	0.004515	0.004515	0.004515	8	7.66408	1	1	1	1	1	1	1	1	1	1	1	1	1	1	1	-	-	1	1	1	1	1	-	1	1	1	1	1	1
581	7610396|F|0-64:G>T-64:G>T	TGCAGACTATACATGTAAAACCTAACATGCTATTTCTTGCTTTTTATCTGCTTTGTATCTTGTTGATTG	TGCAGACTATACATGTAAAACCTAACATGCTATTTCTTGCTTTTTATCTGCTTTGTATCTTGTTGATTG	Chr05	875331	1	4.48E-29	64:G>T	64	0.808157	1	0.001869	0.998131	0	0.001869	0	0.003731	0.001866	33.06431	10	1	0	-	0	0	0	0	0	0	0	0	0	0	0	0	0	0	0	0	0	0	0	0	0	0	0	0	0	0
582	9843483|F|0-64:G>A-64:G>A	TGCAGCATCCGCAGCTTTGGCTGACCAAAAATATATTACCAAGAAAATCAATGTCTATTTTTGAGTGGC	TGCAGCATCCGCAGCTTTGGCTGACCAAAAATATATTACCAAGAAAATCAATGTCTATTTTTGAGTGGC	Chr01	26013576	1	4.48E-29	64:G>A	64	0.509063	0.997033	0.002967	0.997033	0.002967	0	0.005917	0.005917	0.005917	14.47297	7.5	1	-	0	-	0	0	0	0	0	0	0	-	0	0	0	0	0	0	0	0	0	-	0	0	0	-	0	-	0
583	100590052|F|0-64:A>T-64:A>T	TGCAGTCAGATCTCATTAAAGATCAACCCCATAGAAGAGAATATATAATATCACTGGTTTAATGATTTA	TGCAGTCAGATCTCATTAAAGATCAACCCCATAGAAGAGAATATATAATATCACTGGTTTAATGATTTA	Chr02	13966470	1	4.48E-29	64:A>T	64	0.570997	0.997354	0.002646	0.997354	0.002646	0	0.005277	0.005277	0.005277	12.11574	10	1	0	0	-	0	0	0	-	0	0	0	0	0	0	-	-	0	0	0	0	0	0	0	0	0	0	0	0	-
584	100590584|F|0-64:G>A-64:G>A	TGCAGTGTAAAAGCCCAACTTCTCACCCACCAAGTCCACTGGGACATTGTAAGCCTTATTCAAAGACCA	TGCAGTGTAAAAGCCCAACTTCTCACCCACCAAGTCCACTGGGACATTGTAAGCCTTATTCAAAGACCA	Chr12	6025130	1	4.51E-24	64:G>A	64	0.649547	0.002326	0.997674	0.002326	0.997674	0	0.00464	0.00464	0.00464	5	3.34694	1	-	1	-	1	1	1	1	-	-	1	1	1	1	-	1	1	1	1	1	1	-	1	1	-	1	-	1	1
585	100591054|F|0-64:C>T-64:C>T	TGCAGTTGACTCTACATCAATAACATTACTTGCCAGTTTATTTAGCTTTTTTTTCTTCCCCTTCCTCTT	TGCAGTTGACTCTACATCAATAACATTACTTGCCAGTTTATTTAGCTTTTTTTTCTTCCCCTTCCTCTT	Chr03	1004852	3	9.70E-26	64:C>T	64	0.518127	0.002915	0.997085	0.002915	0.997085	0	0.005814	0.005814	0.005814	6	5.52	1	1	1	-	-	1	-	-	-	-	-	-	-	-	-	-	-	-	-	1	-	-	-	1	1	-	-	-	-
586	100592959|F|0-64:T>A-64:T>A	TGCAGTTATTTCATTTTGTGCTGCTATGGGATTCTTGATATATGGTGGAAGGTGAATGCATACTTGCTT	TGCAGTTATTTCATTTTGTGCTGCTATGGGATTCTTGATATATGGTGGAAGGTGAATGCATACTTGCTT	Chr01	967822	1	2.08E-27	64:T>A	64	0.545317	0.966759	0.047091	0.952909	0.033241	0.01385	0.064272	0.089748	0.07701	5.14545	4.27273	1	-	-	0	0	-	0	0	0	1	0	0	0	0	0	0	-	-	0	0	0	0	0	0	-	1	-	-	1
587	14506892|F|0-64:G>A-64:G>A	TGCAGCAACACCTAAGAAACATCCCATTTTCAATTCTTTGCACTGCTCAACATCCAAGATTGTTGCAGT	TGCAGCAACACCTAAGAAACATCCCATTTTCAATTCTTTGCACTGCTCAACATCCAAGATTGTTGCAGT	Chr07	23475257	3	4.48E-29	64:G>A	64	0.892749	0.998308	0.001692	0.998308	0.001692	0	0.003378	0.003378	0.003378	31.6169	36	1	0	0	0	0	0	0	0	0	0	0	0	0	0	0	0	0	0	0	0	0	0	0	0	0	0	0	0	0
588	100626271|F|0-64:C>G-64:C>G	TGCAGAAAATGAAAAGAAACTGAATAGAAGACTATATATACATCAATCCTTGAGAAAATTGTTACAGAT	TGCAGAAAATGAAAAGAAACTGAATAGAAGACTATATATACATCAATCCTTGAGAAAATTGTTAC	Chr12	5655387	1	1.14E-24	64:C>G	64	0.817221	0.001848	1	0	0.998152	0.001848	0.00369	0	0.001845	19	14.57504	1	1	1	1	1	1	1	1	1	1	1	1	1	1	1	1	1	1	-	1	1	1	1	1	-	1	1	-	1
589	100627490|F|0-64:A>C-64:A>C	TGCAGATACTCGGGGACAGTAAGCTCCTCGACAGCTAAAGCATGGACATTCACTCTCACATATTACAGA	TGCAGATACTCGGGGACAGTAAGCTCCTCGACAGCTAAAGCATGGACATTCACTCTCACATATTACAGA	Chr02	7207107	1	1.25E-24	64:A>C	64	0.916918	0.001647	0.998353	0.001647	0.998353	0	0.003289	0.003289	0.003289	81	20.3879	1	1	1	1	-	1	1	1	1	1	1	1	1	1	1	1	1	1	1	1	1	1	1	1	1	1	1	1	-
590	14503290|F|0-64:C>T-64:C>T	TGCAGCTTTACTTGTTGATTCTGCAACTGTTGAAACAATGGAAGAGTAGTGTGGAGCATCAATTCAACG	TGCAGCTTTACTTGTTGATTCTGCAACTGTTGAAACAATGGAAGAGTAGTGTGGAGCATCAATTCAACG	Chr13	17507447	1	9.70E-26	64:C>T	64	0.906344	1	0.001667	0.998333	0	0.001667	0	0.003328	0.001664	35.41389	24	1	0	0	0	0	0	0	0	0	0	0	0	0	0	0	0	0	0	0	0	0	0	0	0	0	0	0	-	0
591	100631541|F|0-64:C>T-64:C>T	TGCAGTTCCACCTGCAACTAAACCAGCCGAGTAAGTTGGGAGCTATATCCTCTAAATACTTGTACCATA	TGCAGTTCCACCTGCAACTAAACCAGCCGAGTAAGTTGGGAGCTATATCCTCTAAATACTTGTACCATA	Chr00	18562144	1	7.50E-27	64:C>T	64	0.685801	0.002203	0.997797	0.002203	0.997797	0	0.004396	0.004396	0.004396	5	4.52827	1	1	-	1	1	1	1	1	1	1	-	1	1	1	1	1	-	-	1	-	1	1	1	1	-	1	-	1	1
592	100632514|F|0-64:C>T-64:C>T	TGCAGCATTTTATAAGAAGGCAAATTTTTGGCTTCATATATTATTGTAAAGTCAACCAGTTTAACTACT	TGCAGCATTTTATAAGAAGGCAAATTTTTGGCTTCATATATTATTGTAAAGTCAACCAGTTTAACTACT	Chr10	18621104	1	4.48E-29	64:C>T	64	0.726586	1	0.002079	0.997921	0	0.002079	0	0.004149	0.002075	8.12565	7	1	0	-	0	0	0	0	0	0	0	0	0	0	0	0	0	0	0	0	0	0	0	0	0	0	-	0	0	0
593	11821381|F|0-64:C>T-64:C>T	TGCAGCCATTGATGCAGTCCACTATTTCCTGTACTGAGAGTGTGTATAGTTTTCCGGTCTTGATCTTTG	TGCAGCCATTGATGCAGTCCACTATTTCCTGTACTGAGAGTGTGTATAGTTTTCCGGTCTTGATCTTTG	Chr00	24033850	1	2.08E-27	64:C>T	64	0.516616	0.988304	0.01462	0.98538	0.011696	0.002924	0.023118	0.028812	0.025965	18.54103	17.66667	1	0	-	0	0	0	0	0	0	0	0	0	0	0	0	-	0	0	0	0	-	0	0	0	0	-	0	0	-
594	7571941|F|0-64:C>A-64:C>A	TGCAGATGTGAGAAACACACACGATTATTCACAAGGCATCACAGCCTAATTAGCCTCAAAACAGCGAAA	TGCAGATGTGAGAAACACACACGATTATTCACAAGGCATCACAGCCTAATTAGCCTCAAAACAGCGAAA	Chr15	3607940	1	2.08E-27	64:C>A	64	0.634441	0.011905	0.995238	0.004762	0.988095	0.007143	0.023526	0.009478	0.016502	22.2	20.39836	1	1	1	1	1	-	1	1	1	1	1	-	1	1	1	1	1	1	1	1	1	1	1	1	1	1	1	1	1
595	100655324|F|0-64:C>A-64:C>A	TGCAGCTGTACTTGATACTAATCAAAGTATCGATTGATCTTCAAATATTCTCTAATAGCCAGTGCTTCA	TGCAGCTGTACTTGATACTAATCAAAGTATCGATTGATCTTCAAATATTCTCTAATAGCCAGTGCTTCA	Chr06	21756630	1	2.70E-26	64:C>A	64	0.548338	0.016529	0.991736	0.008264	0.983471	0.008264	0.032511	0.016392	0.024452	9.16667	8.75248	1	1	-	1	1	1	1	1	-	1	1	-	-	1	1	-	1	1	1	-	1	-	1	-	-	1	-	1	1
596	100659999|F|0-64:A>T-64:A>T	TGCAGATGTAAGACAATTCTTTTCTTATGAATTAAAATATAATTTCATAGTTGTACAATTGTATATAGT	TGCAGATGTAAGACAATTCTTTTCTTATGAATTAAAATATAATTTCATAGTTGTACAATTGTATATAGT	Chr03	17851115	3	9.70E-26	64:A>T	64	0.459215	0.029605	0.976974	0.023026	0.970395	0.006579	0.057458	0.044992	0.051225	6.11111	5.63772	1	1	1	-	1	1	1	1	1	1	1	1	-	1	-	-	1	1	1	1	1	1	1	-	1	1	1	-	1
597	7526457|F|0-64:C>A-64:C>A	TGCAGCCTTGCAGGAAGTGATAAAAAAACTTGAGTTTTTGTAATGACTAATTTTTCAACCATTACAGAT	TGCAGCCTTGCAGGAAGTGATAAAAAAACTTGAGTTTTTGTAATGACTAATTTTTCAACCATTAC		0	0	999	64:C>A	64	0.607251	0.997512	0.002488	0.997512	0.002488	0	0.004963	0.004963	0.004963	22.85874	16	1	0	0	-	-	0	0	0	0	-	-	-	0	0	0	0	-	0	0	0	-	0	-	0	0	0	-	0	0
598	7568642|F|0-64:C>T-64:C>T	TGCAGTAACGCTCTCTTTGGCACATTTTGTAGTTGCAATTGGTAATTTCTGTACTTATAGCTATCATAT	TGCAGTAACGCTCTCTTTGGCACATTTTGTAGTTGCAATTGGTAATTTCTGTACTTATAGCTATCATAT	Chr05	10289970	1	4.48E-29	64:C>T	64	0.861027	1	0.001754	0.998246	0	0.001754	0	0.003503	0.001751	23.0118	24	1	0	0	0	0	0	0	0	0	-	0	0	0	0	0	0	0	0	0	0	-	0	0	0	0	0	0	0	0
599	100676324|F|0-64:T>A-64:T>A	TGCAGATGAATTTCAAGAAAGTAGCAGAATTTTGCAGATCACAAAGATAAAAGTATTTATTCTTTACAG	TGCAGATGAATTTCAAGAAAGTAGCAGAATTTTGCAGATCACAAAGATAAAAGTATTTATTCTTTACAG	Chr03	405936	1	2.70E-26	64:T>A	64	0.755287	0.002	0.998	0.002	0.998	0	0.003992	0.003992	0.003992	17	16.74576	1	1	1	1	1	1	1	1	1	1	1	1	1	1	1	1	1	1	1	1	1	1	1	1	1	1	1	1	1
600	7630591|F|0-64:G>C-64:G>C	TGCAGTAAAAATGGCAATATATAGTCAAGAAGGTAAGAAACAATCACTAAGAAGAATCGTCTTCGTAGA	TGCAGTAAAAATGGCAATATATAGTCAAGAAGGTAAGAAACAATCACTAAGAAGAATCGTCTTCGTAGA		0	0	999	64:G>C	64	0.675227	0.997763	0.002237	0.997763	0.002237	0	0.004464	0.004464	0.004464	21.7842	56	1	-	0	0	-	0	0	0	-	-	-	-	0	0	0	0	-	0	0	0	-	0	0	0	0	-	-	0	0
601	100683631|F|0-64:T>G-64:T>G	TGCAGATAAGAAGAGAACTGGACCAAGGCGTAAGTTGAGAGATACTTTGCTTTGTGGTTTTTGTTATAT	TGCAGATAAGAAGAGAACTGGACCAAGGCGTAAGTTGAGAGATACTTTGCTTTGTGGTTTTTGTTATAT	Chr10	21740476	1	2.10E-22	64:T>G	64	0.545317	0.99723	0.00277	0.99723	0.00277	0	0.005525	0.005525	0.005525	10.81553	4	1	0	-	0	0	0	0	0	0	-	0	0	0	-	0	0	0	-	0	0	-	0	-	0	-	-	0	-	0
602	100690366|F|0-64:C>G-64:C>G	TGCAGATGTATTAGAGCAACTCCGGATGAGCAAACAGTCTTTGGTAGGCCATTTAACCTCATAGCTAAT	TGCAGATGTATTAGAGCAACTCCGGATGAGCAAACAGTCTTTGGTAGGCCATTTAACCTCATAGCTAAT	Chr14	13939349	1	2.08E-27	64:C>G	64	0.70997	0.985106	0.029787	0.970213	0.014894	0.014894	0.029344	0.0578	0.043572	19.28598	16.28571	1	0	-	0	0	0	0	0	-	0	0	0	0	0	0	0	0	0	0	0	0	0	0	-	0	-	0	-	0
603	7554354|F|0-64:C>T-64:C>T	TGCAGTTATAGCTGATAAATGTGTGACTTATGGCGAAATGAAATCTGAACATAATATTGACTTACAGAT	TGCAGTTATAGCTGATAAATGTGTGACTTATGGCGAAATGAAATCTGAACATAATATTGACTTAC	Chr10	8641672	1	2.46E-26	64:C>T	64	0.531722	0.042614	0.977273	0.022727	0.957386	0.019886	0.081595	0.044421	0.063008	17.125	14.135	1	1	1	1	1	1	1	1	1	1	1	1	-	1	1	1	-	1	1	1	1	1	-	-	1	1	1	1	1
604	100701324|F|0-64:A>T-64:A>T	TGCAGAGGAACAACAAAACAAGAATTACAGTTGGCCTACACTGTGAACTGTGAATGCCTAACTTAACTA	TGCAGAGGAACAACAAAACAAGAATTACAGTTGGCCTACACTGTGAACTGTGAATGCCTAACTTAACTA	Chr09	21957729	1	4.48E-29	64:A>T	64	0.643505	0.997653	0.004695	0.995305	0.002347	0.002347	0.004684	0.009346	0.007015	17.90798	16	1	0	0	0	0	0	0	0	0	0	0	0	0	0	0	0	0	0	0	0	0	0	-	0	0	0	0	0	0
605	7553113|F|0-64:T>C-64:T>C	TGCAGCCTCACTCTTCTTCTAGACCAATAGTTTTTGCATTGTCATGTCAGATGATGGGTGGGTTTACAG	TGCAGCCTCACTCTTCTTCTAGACCAATAGTTTTTGCATTGTCATGTCAGATGATGGGTGGGTTTACAG	Chr12	2847759	1	2.08E-27	64:T>C	64	0.471299	0.996795	0.003205	0.996795	0.003205	0	0.00639	0.00639	0.00639	19.04179	21	1	0	-	0	0	-	0	0	-	0	0	0	-	-	-	0	-	0	-	-	-	-	-	-	0	-	-	-	0
606	100715284|F|0-64:A>G-64:A>G	TGCAGAGTGCAAAAACAAACATGAATGTGGAGGAGGTTTTCTTTTCAATTGCAAGAGATATTAAAAAAT	TGCAGAGTGCAAAAACAAACATGAATGTGGAGGAGGTTTTCTTTTCAATTGCAAGAGATATTAAAAAAT	Chr03	12921900	1	2.70E-26	64:A>G	64	0.484894	0.003115	0.996885	0.003115	0.996885	0	0.006211	0.006211	0.006211	8	5.51648	1	1	1	1	1	1	1	1	1	1	1	1	1	1	1	-	1	1	1	1	1	1	1	1	1	1	1	-	-
607	100719543|F|0-64:A>C-64:A>C	TGCAGCACCTCGACCGACTAGATATGATGGGCAATAATTATTTGTGTAATATGCAGCATGATTAAGACG	TGCAGCACCTCGACCGACTAGATATGATGGGCAATAATTATTTGTGTAATATGCAGCATGATTAAGACG		0	0	999	64:A>C	64	0.554381	0.002725	0.997275	0.002725	0.997275	0	0.005435	0.005435	0.005435	20	19.13022	1	-	-	1	1	1	1	-	-	1	1	1	-	-	1	1	-	1	1	-	-	1	-	-	1	1	1	1	1
608	7539583|F|0-64:A>T-64:A>T	TGCAGGTAACTCAAAAACAGTTAGTTGTTGCATATTATAACTTTCTATTTTATCAGCTTATTACAGATC	TGCAGGTAACTCAAAAACAGTTAGTTGTTGCATATTATAACTTTCTATTTTATCAGCTTATTAC		0	0	999	64:A>T	64	0.746224	1	0.002024	0.997976	0	0.002024	0	0.00404	0.00202	37	33	1	0	-	-	0	0	0	0	0	0	-	0	0	0	0	0	0	0	0	0	-	-	-	0	0	0	0	0	0
609	100730286|F|0-64:T>A-64:T>A	TGCAGTCTCCTCTGGTGTTTTGGTGTAGTGTTGGGCATTGAAAATCACATCAAATGAATCACAGTCTGT	TGCAGTCTCCTCTGGTGTTTTGGTGTAGTGTTGGGCATTGAAAATCACATCAAATGAATCACAGTCTGT	Chr10	23236944	2	9.70E-26	64:T>A	64	0.638973	0.997636	0.002364	0.997636	0.002364	0	0.004717	0.004717	0.004717	6.80943	6	1	-	-	-	0	0	0	-	0	0	0	0	0	0	0	0	0	0	0	0	0	-	0	0	0	0	-	0	0
610	100735401|F|0-64:A>T-64:A>T	TGCAGAATTGTAATTTAATTCCATTATTCGTTCAAACTATATTTAGCAATCCTAACATTGTCTTACAGA	TGCAGAATTGTAATTTAATTCCATTATTCGTTCAAACTATATTTAGCAATCCTAACATTGTCTTACAGA	Chr04	15516924	1	2.70E-26	64:A>T	64	0.512085	0.00295	0.99705	0.00295	0.99705	0	0.005882	0.005882	0.005882	34	22.59615	1	1	-	-	1	1	1	1	1	-	1	1	1	1	1	1	1	-	-	1	1	-	1	1	1	1	1	-	-
611	100262689|F|0-63:G>T-63:G>T	TGCAGCAAATGCACAGTTTTATCCTCAAATAAGCTATACTACACTAACTACAGTAATACCATTGCTGCC	TGCAGCAAATGCACAGTTTTATCCTCAAATAAGCTATACTACACTAACTACAGTAATACCATTGCTGCC		0	0	999	63:G>T	63	0.81571	1	0.005556	0.994444	0	0.005556	0	0.011049	0.005525	8.08147	6	1	0	0	0	0	0	0	0	0	0	0	0	0	0	0	0	0	0	0	0	0	0	-	0	0	0	0	0	0
612	100263107|F|0-63:G>A-63:G>A	TGCAGCCACTGCATACAAAGAGCTCCAAGCTTATCATCAAAAAAATCAATACCCAGTTGACTAGCCAAC	TGCAGCCACTGCATACAAAGAGCTCCAAGCTTATCATCAAAAAAATCAATACCCAGTTGACTAGCCAAC	Chr14	1686906	1	2.08E-27	63:G>A	63	0.800604	1	0.007547	0.992453	0	0.007547	0	0.01498	0.00749	10.336	3.25	1	0	0	0	0	0	0	0	0	0	0	0	0	0	0	0	0	0	0	0	0	0	0	0	0	0	0	0	0
613	100264440|F|0-63:A>C-63:A>C	TGCAGGTTGGCCTGCAAATTTGGAAGCACCATTGGGTTTCCACTTCCAAAGGTTGAATACATTACAGAT	TGCAGGTTGGCCTGCAAATTTGGAAGCACCATTGGGTTTCCACTTCCAAAGGTTGAATACATTAC	Chr12	1673381	1	4.11E-24	63:A>C	63	0.465257	0.012987	0.993506	0.006494	0.987013	0.006494	0.025637	0.012903	0.01927	15.75	5.55362	1	-	-	-	0	-	-	1	1	-	0	-	-	-	-	-	-	-	-	-	-	1	-	-	-	-	-	-	1
614	100265874|F|0-63:A>C-63:A>C	TGCAGTTTCTAAAGGAGCAAAAGCCTGGATATACAGCTACTCTTCTTCAGACTCGGCTGCTACAACTAC	TGCAGTTTCTAAAGGAGCAAAAGCCTGGATATACAGCTACTCTTCTTCAGACTCGGCTGCTACAACTAC	Chr01	32212459	1	2.70E-26	63:A>C	63	0.862538	0.001751	0.998249	0.001751	0.998249	0	0.003496	0.003496	0.003496	6	4.0045	1	1	1	1	1	1	1	1	1	1	1	1	1	1	1	-	1	1	1	1	1	1	1	1	1	1	1	-	1
615	100368198|F|0-63:C>A-63:C>A	TGCAGATCTGACTTATTTGGTGCGGGGTCTGGTCCCCTGTTGCTGTAGTTGGGAACCGAAGCTCGTGTT	TGCAGATCTGACTTATTTGGTGCGGGGTCTGGTCCCCTGTTGCTGTAGTTGGGAACCGAAGCTCGTGTT	Chr08	1992560	1	2.08E-27	63:C>A	63	0.86858	1	0.001739	0.998261	0	0.001739	0	0.003472	0.001736	3.90778	3	1	0	-	-	0	0	0	-	-	0	0	0	0	0	-	0	0	0	0	-	0	0	0	-	0	0	0	0	-
616	100370711|F|0-63:C>T-63:C>T	TGCAGGTGGGAGAAAGATTATGGAATTACCCTCCAGGCTCTTGAGCAACTGTTTGGTAAGAGTCGCAAT	TGCAGGTGGGAGAAAGATTATGGAATTACCCTCCAGGCTCTTGAGCAACTGTTTGGTAAGAGTCGCAAT	Chr10	16020714	1	4.48E-29	63:C>T	63	0.469789	0.996785	0.006431	0.993569	0.003215	0.003215	0.00641	0.012779	0.009595	4.21264	4	1	1	-	0	-	0	0	-	0	-	-	0	0	0	0	-	-	0	0	0	0	0	0	0	-	-	-	0	-
617	100379162|F|0-63:A>C-63:A>C	TGCAGCCAGCTGCAACCTAGCTTGAACTTTATCATCTGAGAACCAATAGGGAGCAGCAACTTTACAGAT	TGCAGCCAGCTGCAACCTAGCTTGAACTTTATCATCTGAGAACCAATAGGGAGCAGCAACTTTAC	Chr06	11305496	1	8.84E-26	63:A>C	63	0.583082	0.002591	0.997409	0.002591	0.997409	0	0.005168	0.005168	0.005168	13	6.87302	1	1	-	-	-	1	1	1	1	-	1	1	1	1	-	-	1	1	1	1	1	1	-	1	1	1	1	-	1
618	100385924|F|0-63:G>C-63:G>C	TGCAGGCAGAGGCATTTTATACTATAACTTTCCATAACCTTGCCCTTCCTGAGGTTGTCTTAAGAACAC	TGCAGGCAGAGGCATTTTATACTATAACTTTCCATAACCTTGCCCTTCCTGAGGTTGTCTTAAGAACAC	Chr11	8636879	1	2.70E-26	63:G>C	63	0.57855	0.002611	0.997389	0.002611	0.997389	0	0.005208	0.005208	0.005208	6	3.00232	1	1	1	1	1	1	1	1	1	1	-	1	1	1	1	-	-	1	1	1	1	1	1	-	1	1	-	1	1
619	100416303|F|0-63:C>T-63:C>T	TGCAGAAGCAGGACTCATATCACTAAGGTAAACATAGCTAATGAATGTGGATATCAAAAATTACAGATC	TGCAGAAGCAGGACTCATATCACTAAGGTAAACATAGCTAATGAATGTGGATATCAAAAATTAC	Chr01	27006425	1	8.62E-26	63:C>T	63	0.969789	0.001558	1	0	0.998442	0.001558	0.00311	0	0.001555	11	8.94911	1	1	1	1	1	1	1	1	1	1	1	1	-	1	1	1	1	1	1	1	1	1	1	1	1	1	1	1	1
620	7611695|F|0-63:T>G-63:T>G	TGCAGCAATGGCGAAGAAGATGGCAATGGCAAGAAGTGTGGAGATTGACGGATGACTGGGGGCTAGGGT	TGCAGCAATGGCGAAGAAGATGGCAATGGCAAGAAGTGTGGAGATTGACGGATGACTGGGGGCTAGGGT	Chr02	16599526	1	4.51E-24	63:T>G	63	0.682779	0.002212	0.997788	0.002212	0.997788	0	0.004415	0.004415	0.004415	5	9.87954	1	-	1	1	1	-	1	1	1	-	-	1	1	1	1	1	1	1	1	1	1	-	1	1	1	1	1	1	1
621	100418374|F|0-63:A>G-63:A>G	TGCAGCACGGCGAGGAACTGAGAAGCCACCATGTGTGCTAGTATCACTTGCAGTAAGTGTCTTACAGAT	TGCAGCACGGCGAGGAACTGAGAAGCCACCATGTGTGCTAGTATCACTTGCAGTAAGTGTCTTAC	Chr05	23447444	1	8.84E-26	63:A>G	63	0.916918	0.001647	1	0	0.998353	0.001647	0.003289	0	0.001645	29	15.14111	1	1	1	1	1	1	1	1	1	1	1	1	1	1	1	1	1	1	1	1	1	1	1	1	1	1	1	1	1
622	100421216|F|0-63:T>C-63:T>C	TGCAGTATATGATATTTATTCACCTATGTAAGTTACCTACTTAAGACTTCTTAGCCAAGATTATAGACG	TGCAGTATATGATATTTATTCACCTATGTAAGTTACCTACTTAAGACTTCTTAGCCAAGATTATAGACG		0	0	999	63:T>C	63	0.649547	0.997674	0.004651	0.995349	0.002326	0.002326	0.00464	0.009259	0.00695	4.71257	4	1	0	-	0	-	0	0	-	0	0	0	0	-	0	-	0	0	0	0	0	-	0	0	-	0	0	0	0	0
623	100421633|F|0-63:T>G-63:T>G	TGCAGTCGTCACCCCAACTTTTTTCTGCGGAGTATATTCTCTATGCTTGTTTCTTTCCTCCATTATTTC	TGCAGTCGTCACCCCAACTTTTTTCTGCGGAGTATATTCTCTATGCTTGTTTCTTTCCTCCATTATTTC	Chr03	5337461	1	3.49E-25	63:T>G	63	0.814199	1	0.001855	0.998145	0	0.001855	0	0.003704	0.001852	5.21815	5	1	0	-	-	0	0	-	0	0	-	0	0	0	0	0	0	0	0	0	0	0	0	0	-	0	0	0	0	0
624	100424048|F|0-63:A>G-63:A>G	TGCAGCATAATCATCTAGCTGAGATGATTTAATTTCTTTCTTAGCATTTATATATATGTTTAAATTATT	TGCAGCATAATCATCTAGCTGAGATGATTTAATTTCTTTCTTAGCATTTATATATATGTTTAAATTATT	Chr04	15882105	1	2.74E-16	63:A>G	63	0.640483	0.002358	0.997642	0.002358	0.997642	0	0.004706	0.004706	0.004706	10	4.50595	1	1	-	1	1	1	1	1	1	1	1	1	-	1	1	-	1	1	1	-	-	1	1	1	1	1	-	1	1
625	100430864|F|0-63:T>C-63:T>C	TGCAGCATGGAATTGGACACGTACCTTTAATTTGTCGGAAACCGGCAAAGAGAGAGGCCTTTATAAATA	TGCAGCATGGAATTGGACACGTACCTTTAATTTGTCGGAAACCGGCAAAGAGAGAGGCCTTTATAAATA	Chr03	11070513	1	4.48E-29	63:T>C	63	0.649547	1	0.002326	0.997674	0	0.002326	0	0.00464	0.00232	9.098	6	1	0	0	0	0	0	0	0	0	0	0	-	0	0	0	0	0	0	0	0	0	0	0	0	0	0	0	0	0
626	100452116|F|0-63:G>A-63:G>A	TGCAGACCTTCTTGATATGATTGGTGATGTTTGCTTTAGATGCTGGGTAGGTGTGTTGGAAGGGCAAGT	TGCAGACCTTCTTGATATGATTGGTGATGTTTGCTTTAGATGCTGGGTAGGTGTGTTGGAAGGGCAAGT	Chr15	6668378	1	1.61E-28	63:G>A	63	0.670695	0.997748	0.004505	0.995495	0.002252	0.002252	0.004494	0.008968	0.006731	6.23333	2.5	1	0	-	0	0	0	0	0	0	-	-	0	-	0	-	-	0	0	-	0	-	0	0	0	-	0	0	0	-
627	100452699|F|0-63:T>G-63:T>G	TGCAGAGTGGACCCACTTTCCAACCTAACTCCCCTTGCCCGCCAGCCACGCCCGCCAGGTTCTTTACAG	TGCAGAGTGGACCCACTTTCCAACCTAACTCCCCTTGCCCGCCAGCCACGCCCGCCAGGTTCTTTACAG	Chr03	3721382	2	2.08E-27	63:T>G	63	0.622356	0.002427	0.997573	0.002427	0.997573	0	0.004843	0.004843	0.004843	4	2.72632	1	-	-	1	1	1	1	1	-	1	1	-	1	1	1	1	1	1	1	1	-	1	1	-	1	1	0	-	-
628	100453060|F|0-63:C>T-63:C>T	TGCAGATCTACTGTTTGCGGTGGCAGAGGCAGACGACGACTGTACGGCTGCGACGGCTGGTGGCGGTGG	TGCAGATCTACTGTTTGCGGTGGCAGAGGCAGACGACGACTGTACGGCTGCGACGGCTGGTGGCGGTGG	Chr00	48659518	3	4.48E-29	63:C>T	63	0.635952	0.995249	0.007126	0.992874	0.004751	0.002375	0.009456	0.01415	0.011803	6.00207	5.66667	1	0	0	0	0	0	-	-	2	0	0	0	0	0	-	-	0	0	0	0	-	-	-	-	0	0	0	0	0
629	100454673|F|0-63:G>A-63:G>A	TGCAGCGATCGTGAGTATATAATTGGTAAACGAATATGGGAATCAGGAAGAGCATATTATTGTGTAACA	TGCAGCGATCGTGAGTATATAATTGGTAAACGAATATGGGAATCAGGAAGAGCATATTATTGTGTAACA	Chr13	21475529	1	2.08E-27	63:G>A	63	0.73565	0.997947	0.004107	0.995893	0.002053	0.002053	0.004098	0.00818	0.006139	8.11538	2.5	1	0	0	0	0	0	0	-	0	0	0	0	-	0	0	0	0	0	-	0	0	0	-	0	0	0	-	0	0
630	100456742|F|0-63:C>T-63:C>T	TGCAGTACCATTTCATTGAAGAAGATATTGTGTTTGGATTCATATTAAATAGCTTACCACTCTCCTACT	TGCAGTACCATTTCATTGAAGAAGATATTGTGTTTGGATTCATATTAAATAGCTTACCACTCTCCTACT	Chr11	4412819	1	4.48E-29	63:C>T	63	0.794562	0.998099	0.003802	0.996198	0.001901	0.001901	0.003795	0.007576	0.005685	12.31388	2.5	1	0	0	0	0	0	0	0	0	0	0	0	0	0	0	0	0	0	0	0	0	0	0	0	0	0	0	0	0
631	100463174|F|0-63:A>C-63:A>C	TGCAGGATGGGTTTTATAACGGAAAAAAGTGCGACGATATGATGTTTCTCCGTCTTTTCTATGACGGTA	TGCAGGATGGGTTTTATAACGGAAAAAAGTGCGACGATATGATGTTTCTCCGTCTTTTCTATGACGGTA		0	0	999	63:A>C	63	0.522659	0.99711	0.011561	0.988439	0.00289	0.008671	0.005764	0.022854	0.014309	8.01781	6.75	1	0	-	0	-	0	0	-	0	0	0	0	-	0	0	2	0	-	0	-	-	0	-	-	0	0	-	-	0
632	100466484|F|0-63:A>G-63:A>G	TGCAGTGAAGTCGGACTTTGTCAAAACTAGGGAATCACTGCACAAGACCATTGATGAGGCAAAAAGAGG	TGCAGTGAAGTCGGACTTTGTCAAAACTAGGGAATCACTGCACAAGACCATTGATGAGGCAAAAAGAGG	Chr11	5576881	1	9.70E-26	63:A>G	63	0.487915	0.040248	0.98452	0.01548	0.959752	0.024768	0.077256	0.03048	0.053868	5	3.61798	1	1	1	-	-	1	1	1	-	1	-	1	1	-	1	1	-	1	1	2	-	1	1	1	-	1	1	1	1
633	100480358|F|0-63:C>T-63:C>T	TGCAGAAAATAATATTTCAGTCTCTCATGATAGAAATACTGGTGCTGATGCTGTGCACAATATCAGCCA	TGCAGAAAATAATATTTCAGTCTCTCATGATAGAAATACTGGTGCTGATGCTGTGCACAATATCAGCCA	Chr06	22967740	1	4.48E-29	63:C>T	63	0.859517	1	0.001757	0.998243	0	0.001757	0	0.003509	0.001754	7.39163	5	1	0	0	0	0	0	0	0	0	0	0	0	0	0	-	0	0	0	0	0	0	0	0	-	0	0	0	0	0
634	100481574|F|0-63:C>T-63:C>T	TGCAGACTCAAAATAAAAGCTAATAGTAAAGTAGGTTCCGGTAAAGCATAAAGCAATAGCATTCATATA	TGCAGACTCAAAATAAAAGCTAATAGTAAAGTAGGTTCCGGTAAAGCATAAAGCAATAGCATTCATATA	Chr15	22087320	1	4.48E-29	63:C>T	63	0.969789	1	0.001558	0.998442	0	0.001558	0	0.00311	0.001555	19.0201	17	1	0	0	0	0	0	0	0	0	0	0	0	0	0	0	0	0	0	0	0	0	0	0	0	0	0	0	0	0
635	100482272|F|0-63:A>G-63:A>G	TGCAGGTATCCTAAATGCCACTGCCTGTTTCCCTATTGCTCCTGGTGGTGGCACTGGTGTTGTATTCCG	TGCAGGTATCCTAAATGCCACTGCCTGTTTCCCTATTGCTCCTGGTGGTGGCACTGGTGTTGTATTCCG	Chr12	19208233	1	2.70E-26	63:A>G	63	0.776435	0.001946	0.998054	0.001946	0.998054	0	0.003883	0.003883	0.003883	7	4.66159	1	1	-	1	1	1	1	1	1	1	1	1	1	-	1	-	-	1	1	1	-	1	1	1	-	1	1	-	1
636	100484541|F|0-63:T>G-63:T>G	TGCAGCTTAGCTTTAATCTCCTAGGTGTGTTTTTCTGCATCTTCCCACCCTGGCAGCCCCTTTTGCACA	TGCAGCTTAGCTTTAATCTCCTAGGTGTGTTTTTCTGCATCTTCCCACCCTGGCAGCCCCTTTTGCACA	Chr05	16069500	1	9.77E-21	63:T>G	63	0.595166	0.030457	0.989848	0.010152	0.969543	0.020305	0.059058	0.020098	0.039578	15.71429	14.76923	1	1	1	1	-	-	1	1	-	1	1	1	1	1	1	1	1	1	1	1	1	1	-	1	1	1	1	-	1
637	100486877|F|0-63:G>T-63:G>T	TGCAGTCTGCACTGCACACAAATTAATCGTTGTTGCTTCTGTTCATACAGCCAACCAGCAGATGTGTGC	TGCAGTCTGCACTGCACACAAATTAATCGTTGTTGCTTCTGTTCATACAGCCAACCAGCAGATGTGTGC	Chr07	23792150	1	4.48E-29	63:G>T	63	0.706949	1	0.004274	0.995726	0	0.004274	0	0.00851	0.004255	14.15568	8	1	0	0	0	-	0	0	0	0	0	0	0	0	0	-	-	0	0	-	0	0	0	0	0	0	0	0	0	0
638	11821556|F|0-63:C>T-63:C>T	TGCAGTTCTGGTCTGCTACCTATAGCTTAGCCTTTCTGCCATTTCCTTTGCAATTTTTGAATGCAAAAG	TGCAGTTCTGGTCTGCTACCTATAGCTTAGCCTTTCTGCCATTTCCTTTGCAATTTTTGAATGCAAAAG	Chr13	19018419	1	4.48E-29	63:C>T	63	0.492447	0.996933	0.003067	0.996933	0.003067	0	0.006116	0.006116	0.006116	6.84239	5	1	0	0	-	0	0	-	0	-	0	0	0	0	0	-	0	-	0	-	0	-	-	0	-	0	-	0	0	-
639	7611428|F|0-63:A>G-63:A>G	TGCAGTTTTTCAGTGTATACTGAGTTTTATGCCATTGGATTTGTAGGGTGGGGTTTGTGACACAAGACG	TGCAGTTTTTCAGTGTATACTGAGTTTTATGCCATTGGATTTGTAGGGTGGGGTTTGTGACACAAGACG		0	0	999	63:A>G	63	0.646526	0.997664	0.002336	0.997664	0.002336	0	0.004662	0.004662	0.004662	21.8167	8	1	0	0	0	0	-	0	0	-	0	0	0	-	-	0	-	-	-	0	0	0	0	-	0	-	0	-	0	0
640	100492383|F|0-63:T>C-63:T>C	TGCAGGCATTTTTGCAGAGAAGATCAAAAGATATATTTTAGTGAAGAAAGAATTGTTTTTATTTACAGA	TGCAGGCATTTTTGCAGAGAAGATCAAAAGATATATTTTAGTGAAGAAAGAATTGTTTTTATTTACAGA	Chr07	1792156	1	9.70E-26	63:T>C	63	0.699396	0.00216	0.99784	0.00216	0.99784	0	0.00431	0.00431	0.00431	7	3.39171	1	1	1	1	1	1	1	1	1	1	1	1	1	1	-	-	1	1	1	1	-	1	1	1	1	1	-	1	1
641	7546808|F|0-63:C>T-63:C>T	TGCAGCCATTACAGAACAATAATATAGTAGCACCAGAAGCTGAAAAGCTATTCCAAACCACCACAAAAC	TGCAGCCATTACAGAACAATAATATAGTAGCACCAGAAGCTGAAAAGCTATTCCAAACCACCACAAAAC	Chr05	23131747	1	2.08E-27	63:C>T	63	0.459215	0.996711	0.003289	0.996711	0.003289	0	0.006557	0.006557	0.006557	12.34012	4	1	0	0	0	0	0	0	0	0	0	0	0	0	0	0	0	0	0	0	0	-	0	0	0	0	0	0	-	0
642	100507868|F|0-63:C>T-63:C>T	TGCAGATACAAAGTCTCACAGAGAGGGTACTCTTCCAAGCTATGGTTTCAGTTTCAAGTGTGACGAGAG	TGCAGATACAAAGTCTCACAGAGAGGGTACTCTTCCAAGCTATGGTTTCAGTTTCAAGTGTGACGAGAG	Chr01	17990204	1	4.48E-29	63:C>T	63	0.601208	0.997487	0.002513	0.997487	0.002513	0	0.005012	0.005012	0.005012	3.37615	3	1	-	-	0	0	-	-	0	-	-	0	-	-	0	0	-	0	-	0	0	0	0	0	0	-	0	-	0	-
643	100509277|F|0-63:T>G-63:T>G	TGCAGCCATCTTCAAATGTTTGGATAACGGAATGAGTTTTAGAGGAATAAATATATTATTACATAAGGT	TGCAGCCATCTTCAAATGTTTGGATAACGGAATGAGTTTTAGAGGAATAAATATATTATTACATAAGGT	Chr09	22387520	1	4.48E-29	63:T>G	63	0.867069	1	0.001742	0.998258	0	0.001742	0	0.003478	0.001739	5.75036	5	1	0	0	0	0	0	0	0	-	-	0	0	0	0	0	0	0	0	0	0	0	0	0	0	0	0	0	0	0
644	7615775|F|0-63:T>C-63:T>C	TGCAGTTCTGCATGGCTGAAGTAAGAGCTGAGTCACACAGAAGTAGAAATTTGGATTTATGACTTTATG	TGCAGTTCTGCATGGCTGAAGTAAGAGCTGAGTCACACAGAAGTAGAAATTTGGATTTATGACTTTATG	Chr12	3564887	1	1.27E-14	63:T>C	63	0.918429	1	0.001645	0.998355	0	0.001645	0	0.003284	0.001642	43.76965	18	1	0	0	0	0	0	0	0	0	0	0	-	0	0	-	0	0	0	0	0	0	0	0	0	0	0	0	0	0
645	7562381|F|0-63:C>T-63:C>T	TGCAGCCAAGAGGACAACAAAGTCTCTGCTCGGAGACAGGTGAGGGATTTTGCATTATTTCAACAGATT	TGCAGCCAAGAGGACAACAAAGTCTCTGCTCGGAGACAGGTGAGGGATTTTGCATTATTTCAACAGATT	Chr07	21328746	1	2.08E-27	63:C>T	63	0.540785	0.99162	0.022346	0.977654	0.00838	0.013966	0.016619	0.043694	0.030157	17.96734	16.625	1	0	-	0	-	0	0	0	0	0	0	0	2	0	0	0	-	0	-	0	-	-	-	-	0	-	1	-	0
646	100518304|F|0-63:G>A-63:G>A	TGCAGTGCTTCTGAAGTTGTTACAAATGGCCTGTACTCTCAAGAAACAACTAATTACTACAAGGAAAAT	TGCAGTGCTTCTGAAGTTGTTACAAATGGCCTGTACTCTCAAGAAACAACTAATTACTACAAGGAAAAT	Chr01	29722930	1	2.70E-26	63:G>A	63	0.445619	0.989831	0.027119	0.972881	0.010169	0.016949	0.020132	0.052766	0.036449	6.97305	5.125	1	0	-	0	0	0	0	0	0	0	-	-	0	0	0	0	0	0	-	0	0	0	0	-	0	0	0	0	-
647	100518969|F|0-63:T>C-63:T>C	TGCAGTATATTTATTGGTTCCATAACAACATTAATTAAGAATAATATATAGTTGAGGAATTAATGTTAG	TGCAGTATATTTATTGGTTCCATAACAACATTAATTAAGAATAATATATAGTTGAGGAATTAATGTTAG	Chr09	3865579	1	2.08E-27	63:T>C	63	0.682779	1	0.002212	0.997788	0	0.002212	0	0.004415	0.002207	5.28932	5	1	0	0	0	0	0	0	0	0	0	0	0	-	0	0	0	0	0	0	0	0	0	0	0	0	0	0	0	0
648	100519248|F|0-63:A>T-63:A>T	TGCAGAAGCTCAAGAACGTTATTATTTTTGCATGGGTAATAAAGCAAATATAGACAGTTAATTATGAGG	TGCAGAAGCTCAAGAACGTTATTATTTTTGCATGGGTAATAAAGCAAATATAGACAGTTAATTATGAGG	Chr02	6014620	1	4.48E-29	63:A>T	63	0.542296	0.997214	0.002786	0.997214	0.002786	0	0.005556	0.005556	0.005556	8.30542	8	1	0	-	-	0	0	0	0	0	0	-	0	0	0	0	0	-	0	0	0	-	0	0	-	0	0	0	0	0
649	100528803|F|0-63:T>C-63:T>C	TGCAGATCAGAAGGTTTGGAACTTGTGCTCTTCTTGCCCCCTGGCATTCCCCGTGTCCCACTATTACAG	TGCAGATCAGAAGGTTTGGAACTTGTGCTCTTCTTGCCCCCTGGCATTCCCCGTGTCCCACTATTACAG	Chr02	6554745	1	1.25E-24	63:T>C	63	0.969789	0.001558	1	0	0.998442	0.001558	0.00311	0	0.001555	39	19.85914	1	1	1	1	1	1	1	1	1	1	1	1	1	1	1	1	1	1	1	1	1	1	1	1	1	1	1	1	1
650	100532352|F|0-63:G>A-63:G>A	TGCAGCCCAAAATTATCATTGTTCTTTGTTTTGACTATCTCCGATTTCTTAGTGAAGAAGTTTGCAGAA	TGCAGCCCAAAATTATCATTGTTCTTTGTTTTGACTATCTCCGATTTCTTAGTGAAGAAGTTTGCAGAA		0	0	999	63:G>A	63	0.910876	1	0.001658	0.998342	0	0.001658	0	0.003311	0.001656	19.08415	13	1	0	0	0	0	0	0	0	0	0	0	0	0	0	0	0	0	0	0	0	0	0	0	0	0	0	0	0	0
651	100532835|F|0-63:T>A-63:T>A	TGCAGCTCTGTAAATACATGAAGATGTATATGGATAAGAAGTGTTTAGAATGTAATTGGTGAATAGAAT	TGCAGCTCTGTAAATACATGAAGATGTATATGGATAAGAAGTGTTTAGAATGTAATTGGTGAATAGAAT	Chr03	14674914	1	2.08E-27	63:T>A	63	0.685801	0.997797	0.002203	0.997797	0.002203	0	0.004396	0.004396	0.004396	7.0394	6	1	0	0	-	-	0	0	-	0	0	0	0	0	0	0	0	0	-	0	0	-	-	0	0	0	0	0	-	-
652	7539229|F|0-63:A>C-63:A>C	TGCAGCTTACCTTGACCTTCAATTCCGACCTGTATCTTTTTTCCTGTTTCCTTATGAGGGCATATATAT	TGCAGCTTACCTTGACCTTCAATTCCGACCTGTATCTTTTTTCCTGTTTCCTTATGAGGGCATATATAT	Chr13	22793418	1	2.08E-27	63:A>C	63	0.693353	0.997821	0.002179	0.997821	0.002179	0	0.004348	0.004348	0.004348	22.14232	59	1	0	-	0	0	0	0	0	0	0	0	0	0	0	0	0	-	0	0	0	0	0	0	0	0	0	0	0	0
653	100534664|F|0-63:C>T-63:C>T	TGCAGTAATCAACTAATTGTGATACAGCTAGCCACCACACTACTACAACATAAATCATTAATTCCTAAT	TGCAGTAATCAACTAATTGTGATACAGCTAGCCACCACACTACTACAACATAAATCATTAATTCCTAAT	Chr09	1038912	1	5.84E-23	63:C>T	63	0.534743	0.997175	0.002825	0.997175	0.002825	0	0.005634	0.005634	0.005634	17.59314	9	1	0	-	0	0	0	-	0	0	0	0	0	-	0	0	0	0	0	0	0	0	0	0	-	0	0	0	0	0
654	100539887|F|0-63:C>T-63:C>T	TGCAGGAAATGAGCCTTTGGCTTTGGATATGAATACCATGGGTAAGGGACAGATATGGATAAACGGTCA	TGCAGGAAATGAGCCTTTGGCTTTGGATATGAATACCATGGGTAAGGGACAGATATGGATAAACGGTCA	Chr06	20588691	1	2.08E-27	63:C>T	63	0.524169	0.020173	0.982709	0.017291	0.979827	0.002882	0.039532	0.033984	0.036758	7.42857	6.18252	1	-	1	-	1	1	1	-	1	1	1	1	1	1	1	1	1	1	1	1	1	1	1	1	1	0	1	1	-
655	7539044|F|0-63:C>A-63:C>A	TGCAGCGATCACTGGAGCCAGAGAGTGTGGTAGGGGGTGGGTACTGGGATTCTACTCCGGACCCAGATG	TGCAGCGATCACTGGAGCCAGAGAGTGTGGTAGGGGGTGGGTACTGGGATTCTACTCCGGACCCAGATG	Chr10	1141051	1	4.48E-29	63:C>A	63	0.489426	0.996914	0.009259	0.990741	0.003086	0.006173	0.006154	0.018347	0.01225	11.89589	13.5	1	0	0	0	0	0	0	-	0	-	0	-	-	0	-	2	0	0	0	-	0	0	-	0	0	1	0	0	0
656	7548529|F|0-63:A>G-63:A>G	TGCAGTCCCAGAAGGATGTGCAAGCTGCCACTCCAGCAATTTTTGTTGCTGAAATGAAAAACAAAACCC	TGCAGTCCCAGAAGGATGTGCAAGCTGCCACTCCAGCAATTTTTGTTGCTGAAATGAAAAACAAAACCC	Chr13	18485873	1	2.08E-27	63:A>G	63	0.667674	0.9819	0.038462	0.961538	0.0181	0.020362	0.035544	0.073964	0.054754	15.87243	20.05556	1	0	-	0	0	0	0	0	0	0	0	0	0	0	0	0	0	0	0	0	-	-	0	0	0	0	0	0	0
657	7547459|F|0-63:G>T-63:G>T	TGCAGGGAGTTATTGTTATCAGTGAACTGGTATGCCATGTGCCTTTATTTGTTATGCACTTATGCAAGT	TGCAGGGAGTTATTGTTATCAGTGAACTGGTATGCCATGTGCCTTTATTTGTTATGCACTTATGCAAGT	Chr01	30011294	1	2.08E-27	63:G>T	63	0.589124	0.994872	0.007692	0.992308	0.005128	0.002564	0.010204	0.015266	0.012735	23.42697	13.33333	1	0	0	0	0	0	0	0	0	0	0	0	0	0	0	0	0	0	0	0	0	0	-	0	0	0	0	0	0
658	7545826|F|0-63:G>A-63:G>A	TGCAGAACATTATCATTATTAGTTTATAACAAGCAAGCAATTCAAGGGCAATGAAAAAGCACAGATTAT	TGCAGAACATTATCATTATTAGTTTATAACAAGCAAGCAATTCAAGGGCAATGAAAAAGCACAGATTAT	Chr01	22858100	1	2.72E-21	63:G>A	63	0.483384	0.996875	0.003125	0.996875	0.003125	0	0.00623	0.00623	0.00623	11.80737	8	1	-	0	0	0	0	0	-	0	-	0	-	-	0	0	-	-	0	-	-	0	0	0	-	0	0	-	-	0
659	7568369|F|0-63:G>A-63:G>A	TGCAGCTGCCAATGCAGTTGAAACTATGGCTCTCCAACTCTTTGGCTCTGCATCAGCAAAACTGTTTTT	TGCAGCTGCCAATGCAGTTGAAACTATGGCTCTCCAACTCTTTGGCTCTGCATCAGCAAAACTGTTTTT	Chr13	4392296	1	4.48E-29	63:G>A	63	0.941088	1	0.001605	0.998395	0	0.001605	0	0.003205	0.001603	54.23158	14	1	0	0	0	0	0	0	0	0	0	0	0	0	0	0	0	0	0	0	0	0	0	0	0	0	0	0	0	0
660	9845479|F|0-63:C>T-63:C>T	TGCAGTGGAGGCCAAGGTGAAAGCACTGGAGTTGCAACTTGAAGCCTCCAACAAGGCCTACTCCGCTGC	TGCAGTGGAGGCCAAGGTGAAAGCACTGGAGTTGCAACTTGAAGCCTCCAACAAGGCCTACTCCGCTGC	Chr10	21917077	2	9.70E-26	63:C>T	63	0.678248	0.008909	0.997773	0.002227	0.991091	0.006682	0.017659	0.004444	0.011052	5.25	5.9572	1	2	1	1	1	-	1	1	1	1	1	-	-	1	1	1	-	1	1	-	-	1	1	-	1	1	1	1	1
661	19446847|F|0-63:T>C-63:T>C	TGCAGGAAAATAACACCAGAAAATACTACGGAGTATGATTTATGAACAGGGTGCAGGTGTTTATATATA	TGCAGGAAAATAACACCAGAAAATACTACGGAGTATGATTTATGAACAGGGTGCAGGTGTTTATATATA	Chr09	4936622	1	4.48E-29	63:T>C	63	0.688822	0.997807	0.002193	0.997807	0.002193	0	0.004376	0.004376	0.004376	8.80545	12	1	-	0	0	0	0	0	0	-	-	0	0	0	0	0	-	0	0	0	-	0	0	0	0	-	0	0	-	0
662	7561816|F|0-63:A>T-63:A>T	TGCAGACGGGGAGCGCCCTCGGAGGACGTATGAGCGCCGAAGTGGAACAGGGCGTGGGTTAGTACTGCT	TGCAGACGGGGAGCGCCCTCGGAGGACGTATGAGCGCCGAAGTGGAACAGGGCGTGGGTTAGTACTGCT	Chr13	8519873	1	4.48E-29	63:A>T	63	0.903323	0.998328	0.001672	0.998328	0.001672	0	0.003339	0.003339	0.003339	21.11855	5	1	0	0	0	0	0	0	0	0	0	0	0	0	0	0	0	0	0	0	0	-	0	0	0	0	0	0	-	0
663	100588715|F|0-63:T>C-63:T>C	TGCAGGCAAGGAGGGTATGCCAGTTGGTGCTCCACCCTCCTCTTGCCCCTTCAGTGAATCATGTTTATA	TGCAGGCAAGGAGGGTATGCCAGTTGGTGCTCCACCCTCCTCTTGCCCCTTCAGTGAATCATGTTTATA	Chr12	5605629	1	9.70E-26	63:T>C	63	0.601208	0.002513	0.997487	0.002513	0.997487	0	0.005012	0.005012	0.005012	9	6.58652	1	1	1	-	-	-	1	-	1	1	1	-	1	-	1	1	-	1	1	-	-	-	-	-	1	1	1	-	1
664	7622140|F|0-63:C>A-63:C>A	TGCAGTTTGGTAGGATAAGAGGTTAGAAAGGCAATGCAAGGAAATAGATCAGATAGATGACGACATTGA	TGCAGTTTGGTAGGATAAGAGGTTAGAAAGGCAATGCAAGGAAATAGATCAGATAGATGACGACATTGA		0	0	999	63:C>A	63	0.501511	0.201807	0.864458	0.135542	0.798193	0.066265	0.322162	0.234341	0.278252	13.94737	10.68675	1	1	1	1	1	-	1	1	1	-	-	-	2	1	-	1	-	1	1	1	-	0	-	1	1	1	-	1	-
665	7546111|F|0-63:C>T-63:C>T	TGCAGACTTGATACGGTCCACTTCACCACGTGCTTTACGGAGAGCATTCTCCAATTCTGTGTGCTTCTT	TGCAGACTTGATACGGTCCACTTCACCACGTGCTTTACGGAGAGCATTCTCCAATTCTGTGTGCTTCTT	Chr08	1199416	1	2.08E-27	63:C>T	63	0.777946	1	0.003883	0.996117	0	0.003883	0	0.007737	0.003868	20.62329	14	1	0	0	-	0	0	0	0	0	0	0	0	0	0	0	0	0	0	2	0	-	0	0	0	0	0	0	-	0
666	100619274|F|0-63:A>G-63:A>G	TGCAGTTACCAAGATTTTTTCCTTGCAGATTTACGTGTATTAATTATTGATACTCTCACAGAAAGGAAT	TGCAGTTACCAAGATTTTTTCCTTGCAGATTTACGTGTATTAATTATTGATACTCTCACAGAAAGGAAT	Chr09	3198967	1	4.51E-24	63:A>G	63	0.60423	0.0025	0.9975	0.0025	0.9975	0	0.004987	0.004987	0.004987	22	8.59326	1	1	1	1	1	-	1	1	1	1	1	1	1	1	1	1	1	1	1	1	-	1	-	1	1	1	1	1	1
667	7621375|F|0-63:C>T-63:C>T	TGCAGCCATGCTTTATGCATGAAGTGTTATAGAGACTGGTAAGCAATTTCAGTTTCAGTGTAACATGTC	TGCAGCCATGCTTTATGCATGAAGTGTTATAGAGACTGGTAAGCAATTTCAGTTTCAGTGTAACATGTC	Chr09	5106647	1	4.48E-29	63:C>T	63	0.743202	0.987805	0.018293	0.981707	0.012195	0.006098	0.024093	0.035916	0.030004	26.00528	20.55556	1	0	0	0	0	0	0	0	0	0	0	0	0	0	0	0	0	0	0	0	0	0	0	0	0	0	0	0	0
668	9846098|F|0-63:C>T-63:C>T	TGCAGAACCACGCATAAGCAGCACCAGAACAGGCCTACTGCTTGTTATAGAGTGCATATTTCTCACACT	TGCAGAACCACGCATAAGCAGCACCAGAACAGGCCTACTGCTTGTTATAGAGTGCATATTTCTCACACT	Chr13	15490495	1	4.48E-29	63:C>T	63	0.654079	0.997691	0.002309	0.997691	0.002309	0	0.004608	0.004608	0.004608	15.14484	20	1	0	0	0	0	0	0	0	0	0	0	0	0	0	0	0	0	0	0	0	0	0	0	0	0	0	0	0	0
669	7558940|F|0-63:G>T-63:G>T	TGCAGGTAGAATTCTTCTTTTGTAATATGTATTACTGTTTCAGTCATTTCAGCATGTTATTTGGGTGCT	TGCAGGTAGAATTCTTCTTTTGTAATATGTATTACTGTTTCAGTCATTTCAGCATGTTATTTGGGTGCT	Chr06	19195529	1	2.08E-27	63:G>T	63	0.726586	0.995842	0.006237	0.993763	0.004158	0.002079	0.008281	0.012396	0.010339	20.32123	15.33333	1	0	0	0	0	0	0	-	0	0	0	-	0	0	0	0	0	0	0	-	0	0	0	0	0	0	0	0	0
670	7626192|F|0-63:G>A-63:G>A	TGCAGTAACTGGCTCTGGGTGGAAACTAGGCGATGGTCCAGCAAAGGAATGAGAAGGTAAAGCGGAGGC	TGCAGTAACTGGCTCTGGGTGGAAACTAGGCGATGGTCCAGCAAAGGAATGAGAAGGTAAAGCGGAGGC	Chr11	986530	1	9.70E-26	63:G>A	63	0.610272	0.987624	0.014851	0.985149	0.012376	0.002475	0.024446	0.029262	0.026854	14.68132	12.42857	1	0	-	0	0	-	0	0	0	0	0	-	0	0	0	0	0	0	0	0	-	-	0	-	-	-	-	0	0
671	100670661|F|0-63:A>T-63:A>T	TGCAGTAGCTAGCGAAAATTCCACCATTTTCGATTTGCCAAGATGTTTGTCCTTCCAGATTGTAGTGAG	TGCAGTAGCTAGCGAAAATTCCACCATTTTCGATTTGCCAAGATGTTTGTCCTTCCAGATTGTAGTGAG	Chr01	30499139	1	9.70E-26	63:A>T	63	0.824773	0.996337	0.009158	0.990842	0.003663	0.005495	0.007299	0.018147	0.012723	12.40432	5.33333	1	0	0	0	0	0	0	0	0	0	0	2	0	0	0	0	0	0	0	0	0	0	0	-	0	0	0	0	0
672	100673358|F|0-63:G>T-63:G>T	TGCAGCCTTCCCAAGCGATCAGAAACCGAATTTGGGAAAGCATTCGAGGCCATCATCAGCCATGAACGA	TGCAGCCTTCCCAAGCGATCAGAAACCGAATTTGGGAAAGCATTCGAGGCCATCATCAGCCATGAACGA	Chr07	3172850	1	2.08E-27	63:G>T	63	0.486405	0.996894	0.003106	0.996894	0.003106	0	0.006192	0.006192	0.006192	5.51515	5	1	0	-	0	0	0	0	0	0	-	0	0	-	0	0	-	0	0	0	0	0	-	-	0	0	0	-	-	0
673	100676160|F|0-63:A>G-63:A>G	TGCAGATAACATCCTAAAGGGTTATGAAATCCTTTAGGAGTTTGATTCTTTAGTATAAAACATATGATT	TGCAGATAACATCCTAAAGGGTTATGAAATCCTTTAGGAGTTTGATTCTTTAGTATAAAACATATGATT	Chr00	50561854	1	9.70E-26	63:A>G	63	0.456193	0.996689	0.003311	0.996689	0.003311	0	0.006601	0.006601	0.006601	12.13031	12	1	0	-	0	0	-	0	0	-	-	0	0	0	0	0	0	-	0	-	-	0	-	0	-	0	-	0	-	-
674	100678340|F|0-63:T>G-63:T>G	TGCAGTAGCAAAGCCCACAGATGATGAACTAACTTGTAGTGTCTGCTTAGAGCAAGTTAACTATCATGA	TGCAGTAGCAAAGCCCACAGATGATGAACTAACTTGTAGTGTCTGCTTAGAGCAAGTTAACTATCATGA		0	0	999	63:T>G	63	0.566465	0.002667	0.997333	0.002667	0.997333	0	0.005319	0.005319	0.005319	77	20.1432	1	1	-	1	1	1	1	1	-	1	1	1	1	1	1	-	-	1	1	1	-	1	1	1	-	1	1	-	-
675	7561542|F|0-63:T>A-63:T>A	TGCAGAAAGACAGTAAGGAAAACTTGTTTCAAAAAGCTAAATGAGTATAGGGTTCAAGAAAACTAGTAA	TGCAGAAAGACAGTAAGGAAAACTTGTTTCAAAAAGCTAAATGAGTATAGGGTTCAAGAAAACTAGTAA		0	0	999	63:T>A	63	0.566465	0.978667	0.045333	0.954667	0.021333	0.024	0.041756	0.086556	0.064156	22.37799	21.94737	1	0	-	-	0	0	0	-	0	0	-	-	-	0	-	0	-	0	0	0	-	-	-	0	0	0	0	0	0
676	7571188|F|0-63:C>A-63:C>A	TGCAGCAGTATTGCCCAACAAGTAGAACAAAGCAACCAACCACACTGCTAATACCACATACCCCAAAGC	TGCAGCAGTATTGCCCAACAAGTAGAACAAAGCAACCAACCACACTGCTAATACCACATACCCCAAAGC	Chr03	13737523	1	2.08E-27	63:C>A	63	0.596677	0.992405	0.010127	0.989873	0.007595	0.002532	0.015075	0.020048	0.017561	18.38137	17.5	1	0	-	-	0	-	0	-	0	0	0	-	0	0	-	0	-	-	0	-	-	0	0	-	0	0	0	0	0
677	7526979|F|0-63:A>T-63:A>T	TGCAGTAGAATCCAGTAGAGTGATTATTGGGTACTAGACTTTCAGAGGGTTGACTTCAGCCCCATAACT	TGCAGTAGAATCCAGTAGAGTGATTATTGGGTACTAGACTTTCAGAGGGTTGACTTCAGCCCCATAACT	Chr02	9559102	1	9.70E-26	63:A>T	63	0.767372	0.068898	0.974409	0.025591	0.931102	0.043307	0.128302	0.049871	0.089086	23.22222	20.99826	1	1	1	1	1	1	1	1	1	1	1	1	1	1	-	1	1	1	0	1	1	1	1	1	1	1	2	1	1
678	100698555|F|0-63:A>T-63:A>T	TGCAGTTTGACTTAATGATGTTTATAAACCTCCACATGAAAGTAATCAAAGTAGATGAAATTTAAATAA	TGCAGTTTGACTTAATGATGTTTATAAACCTCCACATGAAAGTAATCAAAGTAGATGAAATTTAAATAA	Chr14	3972505	1	4.48E-29	63:A>T	63	0.76284	1	0.00198	0.99802	0	0.00198	0	0.003953	0.001976	11.2802	11	1	0	0	0	0	0	0	0	0	0	0	0	0	0	0	0	-	0	0	0	0	0	0	0	0	0	0	0	0
679	7610033|F|0-63:C>A-63:C>A	TGCAGAACAAGTCCTAAGTAAGTAATACAATCTTTTCTTTCATTTTCACCAATTCCCATGTTACAGATC	TGCAGAACAAGTCCTAAGTAAGTAATACAATCTTTTCTTTCATTTTCACCAATTCCCATGTTAC	Chr03	13297513	1	8.62E-26	63:C>A	63	0.673716	1	0.002242	0.997758	0	0.002242	0	0.004474	0.002237	27.03823	26	1	0	-	-	0	0	0	0	0	0	0	0	0	0	-	0	-	0	0	0	0	0	0	0	0	0	0	0	0
680	14510350|F|0-63:G>T-63:G>T	TGCAGGATTATGATGTATGATAATAAGGGATAAAAGAGTGTACTAAGATGATGCAATAATTTTGTTTTT	TGCAGGATTATGATGTATGATAATAAGGGATAAAAGAGTGTACTAAGATGATGCAATAATTTTGTTTTT	Chr05	22263510	1	2.08E-27	63:G>T	63	0.675227	0.995526	0.004474	0.995526	0.004474	0	0.008909	0.008909	0.008909	13.19417	18.5	1	0	0	0	-	0	0	0	-	0	0	0	0	0	0	0	0	0	0	0	0	-	0	0	0	0	0	0	0
681	7566014|F|0-63:A>G-63:A>G	TGCAGGATGCAATTTCTCAATCAGCTCAATATCCATAGAAACATTCATTATGATGAAGCAAAAAAAAAA	TGCAGGATGCAATTTCTCAATCAGCTCAATATCCATAGAAACATTCATTATGATGAAGCAAAAAAAAAA	Chr11	12440236	4	9.70E-26	63:A>G	63	0.664653	0.997727	0.002273	0.997727	0.002273	0	0.004535	0.004535	0.004535	9.48932	14	1	0	-	0	0	0	0	0	0	0	-	-	0	0	0	0	0	0	0	0	0	0	0	0	0	0	0	0	0
682	14511533|F|0-63:C>A-63:C>A	TGCAGAAAGAAATGAATCTGCAATACAGTGATAAAATCAAAGAAATTACGGTATTACACTTTACAGATC	TGCAGAAAGAAATGAATCTGCAATACAGTGATAAAATCAAAGAAATTACGGTATTACACTTTAC	Chr12	122929	1	8.62E-26	63:C>A	63	0.845921	0.998214	0.001786	0.998214	0.001786	0	0.003565	0.003565	0.003565	62.95808	45	1	0	0	0	0	0	0	0	0	0	0	0	0	0	0	0	0	0	0	0	0	0	0	0	0	0	0	0	0
683	7552941|F|0-63:C>A-63:C>A	TGCAGCAGTTCGCGTAATCATAGTAGAAGAAGTCGCATGCAGCATTCTTGGCATATATAATTACAGATC	TGCAGCAGTTCGCGTAATCATAGTAGAAGAAGTCGCATGCAGCATTCTTGGCATATATAATTAC		0	0	999	63:C>A	63	0.655589	0.995392	0.009217	0.990783	0.004608	0.004608	0.009174	0.018263	0.013719	21.20968	21	1	0	-	0	0	0	0	-	0	0	0	0	0	0	0	0	0	0	-	0	-	0	-	0	0	0	0	-	0
684	100733097|F|0-63:A>G-63:A>G	TGCAGGCTCTCCACCATTCACAAATTTCTATATCAATTTTTCCTTATTCATACAATAGGAAAAAAAATT	TGCAGGCTCTCCACCATTCACAAATTTCTATATCAATTTTTCCTTATTCATACAATAGGAAAAAAAATT	Chr09	5505221	1	5.80E-28	63:A>G	63	0.663142	1	0.002278	0.997722	0	0.002278	0	0.004545	0.002273	3.19843	3	1	0	-	0	0	0	0	0	-	-	0	-	-	-	-	0	-	0	-	-	0	-	0	-	0	-	0	0	0
685	14512332|F|0-63:C>A-63:C>A	TGCAGGTGGCAATGGCAACAGCTGCCAAAGCTAAACTTCTTGTGAGAGAACTGAAAACTGTTACAGATC	TGCAGGTGGCAATGGCAACAGCTGCCAAAGCTAAACTTCTTGTGAGAGAACTGAAAACTGTTAC	Chr15	3467263	1	4.01E-24	63:C>A	63	0.681269	0.997783	0.002217	0.997783	0.002217	0	0.004425	0.004425	0.004425	32.13307	27	1	0	0	0	0	-	0	0	0	0	0	0	0	0	0	0	0	-	0	0	-	-	0	0	0	0	0	0	0
686	100261174|F|0-62:A>G-62:A>G	TGCAGAAAGAGCTGGATGGAATCTTGCGTGACTATGTTGGGAGAGAGAGCCCTCTGTATTTTACAGATC	TGCAGAAAGAGCTGGATGGAATCTTGCGTGACTATGTTGGGAGAGAGAGCCCTCTGTATTTTAC	Chr05	24857162	1	3.10E-25	62:A>G	62	0.759819	0.003976	1	0	0.996024	0.003976	0.007921	0	0.00396	3.5	2.76298	1	1	-	1	1	1	1	1	-	-	-	1	-	1	1	1	1	1	-	-	1	1	1	1	1	1	1	1	1
687	7610119|F|0-62:C>T-62:C>T	TGCAGAATGGTAGGCGTTCTTCCCTGCGTTCCATATCCTTTGTCGCCGGAGAATTAGACAACCAAATTT	TGCAGAATGGTAGGCGTTCTTCCCTGCGTTCCATATCCTTTGTCGCCGGAGAATTAGACAACCAAATTT	Chr14	16590451	1	4.48E-29	62:C>T	62	0.466767	0.990291	0.029126	0.970874	0.009709	0.019417	0.019229	0.056556	0.037892	11.91785	6.4	1	0	-	-	0	-	0	0	0	-	0	0	0	0	-	-	-	0	-	0	-	0	-	-	-	-	-	-	-
688	100267015|F|0-62:A>G-62:A>G	TGCAGCATTGAAGAAGATCGAGGAATTGACCAAGATGCTTGAAGAAGCTTTGGCCAAAAAGCAAGCTGA	TGCAGCATTGAAGAAGATCGAGGAATTGACCAAGATGCTTGAAGAAGCTTTGGCCAAAAAGCAAGCTGA	Chr05	21787674	1	2.70E-26	62:A>G	62	0.660121	1	0.004577	0.995423	0	0.004577	0	0.009111	0.004556	8.75	2.5	1	0	-	-	0	0	0	-	0	0	0	0	2	0	0	-	-	0	0	0	0	0	0	0	0	0	-	0	0
689	100269386|F|0-62:C>T-62:C>T	TGCAGATGGCATAACAATATATACTGTATTCAAGATATGGACACAAAGAATCAAGACACAAACTCAATA	TGCAGATGGCATAACAATATATACTGTATTCAAGATATGGACACAAAGAATCAAGACACAAACTCAATA	Chr01	19070618	1	4.48E-29	62:C>T	62	0.722054	0.997908	0.012552	0.987448	0.002092	0.01046	0.004175	0.024789	0.014482	9.99453	9.5	1	0	-	0	0	0	0	0	0	0	0	0	0	0	0	0	0	0	0	0	-	0	0	0	0	0	0	0	0
690	100367919|F|0-62:T>G-62:T>G	TGCAGATAAAGGCTTGTGTGATAAAGAAAAATGTGGAAATATAAATTTTACCTTATTGAAAATTCAAGC	TGCAGATAAAGGCTTGTGTGATAAAGAAAAATGTGGAAATATAAATTTTACCTTATTGAAAATTCAAGC	Chr06	5452074	2	9.70E-26	62:T>G	62	0.515106	0.055718	0.979472	0.020528	0.944282	0.035191	0.105228	0.040213	0.07272	7.47368	6.08639	1	1	-	1	1	-	1	-	1	-	0	1	1	-	-	1	1	1	-	-	-	-	1	1	1	1	-	-	-
691	100376353|F|0-62:A>G-62:A>G	TGCAGATGACTTGGCTTTCATCAATAAAGAATTTCCACGCCTTCCGCCTGCTGGGGAAACAAACTGAAA	TGCAGATGACTTGGCTTTCATCAATAAAGAATTTCCACGCCTTCCGCCTGCTGGGGAAACAAACTGAAA	Chr03	14011819	1	2.08E-27	62:A>G	62	0.676737	0.002232	1	0	0.997768	0.002232	0.004454	0	0.002227	3	2.84375	1	-	1	-	-	1	1	1	1	1	1	1	-	1	1	1	1	-	1	1	1	1	-	1	1	1	1	-	1
692	100377051|F|0-62:A>G-62:A>G	TGCAGCTGGAGCTCCCAACACCTCTGGTGCTAAGGAATAGAGTATAAGTTTACCATAGTTTAATGTTCT	TGCAGCTGGAGCTCCCAACACCTCTGGTGCTAAGGAATAGAGTATAAGTTTACCATAGTTTAATGTTCT	Chr12	19945572	1	9.70E-26	62:A>G	62	0.63142	0.002392	0.997608	0.002392	0.997608	0	0.004773	0.004773	0.004773	15	5.62791	1	1	-	-	1	1	1	1	1	1	1	1	1	1	1	1	-	1	1	1	1	1	1	1	1	1	1	1	1
693	100419331|F|0-62:A>T-62:A>T	TGCAGCTGAATCAGATGACAATCTGCAAAGTCCACTTATATCACGACAAACAACCAGCATGGATAAGGA	TGCAGCTGAATCAGATGACAATCTGCAAAGTCCACTTATATCACGACAAACAACCAGCATGGATAAGGA	Chr08	14914284	1	4.48E-29	62:A>T	62	0.670695	0.997748	0.002252	0.997748	0.002252	0	0.004494	0.004494	0.004494	7.77087	6	1	0	0	-	0	0	0	-	0	0	0	0	0	0	-	0	0	0	0	0	-	0	0	0	0	0	0	-	0
694	100419793|F|0-62:G>A-62:G>A	TGCAGGACACTGTCCCTTCCGCATTCCTTCCTGTACTCCAGAGTCATGGCAGCTAGCTCATAGTTCTCC	TGCAGGACACTGTCCCTTCCGCATTCCTTCCTGTACTCCAGAGTCATGGCAGCTAGCTCATAGTTCTCC	Chr03	15355657	1	4.51E-24	62:G>A	62	0.651057	0.00232	1	0	0.99768	0.00232	0.00463	0	0.002315	5	4.71026	1	1	-	1	1	1	1	-	-	1	1	1	-	1	1	1	1	1	1	-	-	-	-	1	-	1	1	-	1
695	100422080|F|0-62:G>A-62:G>A	TGCAGTGGTGATAAATTTGAAGCCTTTATACGAGTCTGACTTTTGTATGTGTATTGAGTTTTGCAGACA	TGCAGTGGTGATAAATTTGAAGCCTTTATACGAGTCTGACTTTTGTATGTGTATTGAGTTTTGCAGACA	Chr10	22883651	1	9.70E-26	62:G>A	62	0.794562	1	0.001901	0.998099	0	0.001901	0	0.003795	0.001898	9.67377	7	1	0	0	0	0	0	0	0	0	0	0	0	-	0	0	0	0	-	0	-	0	0	0	0	0	0	0	0	0
696	100422619|F|0-62:G>A-62:G>A	TGCAGTTGCAGGATTCATGTGGTTTAATGATGTTTTTTATGTTTGTTTTTTGATGCAGATATGTATAGC	TGCAGTTGCAGGATTCATGTGGTTTAATGATGTTTTTTATGTTTGTTTTTTGATGCAGATATGTATAGC	Chr01	3976998	1	4.51E-24	62:G>A	62	0.645015	0.997658	0.002342	0.997658	0.002342	0	0.004673	0.004673	0.004673	5.48975	3	1	0	-	0	0	0	0	0	0	-	-	-	-	0	0	0	-	0	0	0	0	0	0	0	0	0	-	-	0
697	100422677|F|0-62:A>G-62:A>G	TGCAGTTGGTTTACTTTTTAAGTATGCAAGGAATGAGAATGAACCTTGGCAAACCAATTTAAAAATAAA	TGCAGTTGGTTTACTTTTTAAGTATGCAAGGAATGAGAATGAACCTTGGCAAACCAATTTAAAAATAAA	Chr15	20146461	1	7.55E-22	62:A>G	62	0.55287	0.002732	0.997268	0.002732	0.997268	0	0.00545	0.00545	0.00545	10	6.1401	1	1	1	-	1	1	1	1	-	1	1	1	1	1	1	1	1	1	1	1	-	1	1	1	-	-	1	1	-
698	100424106|F|0-62:A>C-62:A>C	TGCAGCCAATGACCATGCAGTGTATACCTCTGTGTCCTCATAGATAGCCTAGCAAGTGAACAAATTGAA	TGCAGCCAATGACCATGCAGTGTATACCTCTGTGTCCTCATAGATAGCCTAGCAAGTGAACAAATTGAA	Chr06	6002034	1	4.48E-29	62:A>C	62	0.76435	1	0.001976	0.998024	0	0.001976	0	0.003945	0.001972	5.24411	4	1	0	0	0	0	0	0	0	-	0	0	0	0	0	0	0	0	0	0	-	0	-	0	-	0	0	0	0	0
699	7557823|F|0-62:A>T-62:A>T	TGCAGATGCAGACTAGCAGACAGATACCAGCTCGGGTTCCCAGATCATGATGATAAAGTCATAACTGTG	TGCAGATGCAGACTAGCAGACAGATACCAGCTCGGGTTCCCAGATCATGATGATAAAGTCATAACTGTG		0	0	999	62:A>T	62	0.549849	0.994505	0.013736	0.986264	0.005495	0.008242	0.010929	0.027095	0.019012	16.51325	5.8	1	0	-	0	0	0	0	-	0	-	0	0	0	0	0	-	0	2	0	-	0	0	0	-	0	-	-	-	0
700	100429259|F|0-62:A>G-62:A>G	TGCAGCTAATCTCTATCATTTTCAAGATATGAATTCTATTAATAAAACTAAAATAGGACAAGATAGAAG	TGCAGCTAATCTCTATCATTTTCAAGATATGAATTCTATTAATAAAACTAAAATAGGACAAGATAGAAG		0	0	999	62:A>G	62	0.484894	0.006231	0.996885	0.003115	0.993769	0.003115	0.012383	0.006211	0.009297	10	5.26016	1	1	1	1	1	1	-	1	-	1	1	1	1	1	1	1	1	1	1	1	1	1	1	1	1	1	1	1	1
701	100453105|F|0-62:C>T-62:C>T	TGCAGATGAAGGTTTAGTGATAATTCGATCCCCTAGGGTGAGAGTTCGCTATGAATATTTTTCTGCAAA	TGCAGATGAAGGTTTAGTGATAATTCGATCCCCTAGGGTGAGAGTTCGCTATGAATATTTTTCTGCAAA	Chr02	24793478	1	4.48E-29	62:C>T	62	0.513595	0.994118	0.026471	0.973529	0.005882	0.020588	0.011696	0.05154	0.031618	7.24462	4.22222	1	0	-	-	0	0	0	-	0	-	0	0	0	0	-	0	-	0	-	-	-	0	-	-	-	0	0	-	0
702	100454927|F|0-62:A>T-62:A>T	TGCAGCTCTCATGGGGTTACAGGTAACCTAAATATGGCCTTGATTGCTTACAGGAATATAATAAAGTAT	TGCAGCTCTCATGGGGTTACAGGTAACCTAAATATGGCCTTGATTGCTTACAGGAATATAATAAAGTAT	Chr03	7508188	1	9.70E-26	62:A>T	62	0.951662	1	0.001587	0.998413	0	0.001587	0	0.00317	0.001585	12.60571	10	1	0	-	0	0	0	0	0	0	0	0	0	0	0	0	0	0	0	0	0	0	0	0	0	0	0	0	0	0
703	100457090|F|0-62:G>A-62:G>A	TGCAGTATTGTTAATTATGCCCTGAGATGAAAATAGTTTAATAGGCACTTCTTGATGTTTAAGAAGAGT	TGCAGTATTGTTAATTATGCCCTGAGATGAAAATAGTTTAATAGGCACTTCTTGATGTTTAAGAAGAGT	Chr01	1557364	1	1.62E-23	62:G>A	62	0.560423	0.002695	0.997305	0.002695	0.997305	0	0.005376	0.005376	0.005376	17	5.0801	1	1	-	-	1	-	-	-	1	1	1	1	1	1	1	1	-	1	1	1	1	1	-	1	1	1	-	1	1
704	11820110|F|0-62:G>C-62:G>C	TGCAGATTCCCATAAACTACTGGGCAGTTTTATTGAATCAGAGCTCAACAAAATGGGCACTTGTTCCTG	TGCAGATTCCCATAAACTACTGGGCAGTTTTATTGAATCAGAGCTCAACAAAATGGGCACTTGTTCCTG		0	0	999	62:G>C	62	0.55287	0.986339	0.021858	0.978142	0.013661	0.008197	0.026949	0.04276	0.034855	9.85238	5.5	1	0	0	-	0	0	0	0	0	-	-	-	0	0	0	1	0	0	-	0	0	0	0	-	0	0	0	0	0
705	100461333|F|0-62:G>T-62:G>T	TGCAGTTGTAGCAGCGAAAAAAGAGGCGGAGCCGTGGAGACCTGTGGCGGAGGCGAGCTGAGGCAGCGA	TGCAGTTGTAGCAGCGAAAAAAGAGGCGGAGCCGTGGAGACCTGTGGCGGAGGCGAGCTGAGGCAGCGA		0	0	999	62:G>T	62	0.560423	0.991914	0.024259	0.975741	0.008086	0.016173	0.016042	0.047341	0.031691	9.21117	8.75	1	-	-	0	0	-	0	0	0	-	0	0	-	0	-	-	-	0	0	0	-	0	0	0	0	0	0	-	-
706	11822824|F|0-62:G>A-62:G>A	TGCAGAAGAGCTGCCATTTTCTTGAGCCATCATATTTTTATTGAGCTTGGCTCTGCATGTTTGCAGGCC	TGCAGAAGAGCTGCCATTTTCTTGAGCCATCATATTTTTATTGAGCTTGGCTCTGCATGTTTGCAGGCC		0	0	999	62:G>A	62	0.780967	1	0.001934	0.998066	0	0.001934	0	0.003861	0.00193	13.86184	20	1	0	-	-	0	0	0	0	0	0	0	-	0	0	0	0	0	0	0	0	-	0	-	0	0	0	0	0	0
707	100480955|F|0-62:A>G-62:A>G	TGCAGAAGCCCTATGCAACACACACAAGAAACAAATAAGGTACAAGTTGATGAAAAGAAATTACAGATC	TGCAGAAGCCCTATGCAACACACACAAGAAACAAATAAGGTACAAGTTGATGAAAAGAAATTAC	Chr06	19471566	1	1.44E-23	62:A>G	62	0.521148	0.002899	0.997101	0.002899	0.997101	0	0.00578	0.00578	0.00578	11	5.76984	1	1	1	1	1	1	1	-	-	-	1	-	-	1	1	1	-	1	1	1	1	1	1	-	1	1	1	-	-
708	100481093|F|0-62:C>T-62:C>T	TGCAGAATAATGAGAATATGCTACTCGGTTTATTGTTTCTTTGTTTGTTTTATTTTGAGTGACGAGGGA	TGCAGAATAATGAGAATATGCTACTCGGTTTATTGTTTCTTTGTTTGTTTTATTTTGAGTGACGAGGGA	Chr15	3259196	1	4.51E-24	62:C>T	62	0.839879	0.996403	0.008993	0.991007	0.003597	0.005396	0.007168	0.017824	0.012496	5.71803	4.8	1	0	0	0	0	0	0	0	0	0	0	0	0	0	-	0	0	0	0	0	0	0	0	0	0	0	-	-	0
709	14506810|F|0-62:C>T-62:C>T	TGCAGAATACTTATCAACAATACCTTGCTGCTAAGGCGCTGAAGAAACAAGCTTGGAGATATCACAGAA	TGCAGAATACTTATCAACAATACCTTGCTGCTAAGGCGCTGAAGAAACAAGCTTGGAGATATCACAGAA	Chr09	5841425	1	2.08E-27	62:C>T	62	0.836858	1	0.001805	0.998195	0	0.001805	0	0.003604	0.001802	9.67534	10	1	0	0	0	0	0	0	0	0	0	0	0	0	0	0	0	0	0	0	0	0	0	0	0	0	0	0	0	0
710	100483359|F|0-62:A>G-62:A>G	TGCAGCAGATCAATTGCCATAGGATGGGCTTGGGGATAAAGAAGGGAAAATGGGTTTCCAGGAGAGTAT	TGCAGCAGATCAATTGCCATAGGATGGGCTTGGGGATAAAGAAGGGAAAATGGGTTTCCAGGAGAGTAT	Chr06	23190797	1	9.70E-26	62:A>G	62	0.608761	0.997519	0.002481	0.997519	0.002481	0	0.00495	0.00495	0.00495	11.87794	3	1	0	-	-	0	0	0	-	-	0	-	0	0	-	0	0	0	0	0	0	0	0	-	0	0	0	0	0	0
711	100484921|F|0-62:G>T-62:G>T	TGCAGGAGCGAGTTCTGAGTTTCGAAAGAAGTCTCGGAGTTGAAAGAAGCTCTAAGCCGCTTGGTACAT	TGCAGGAGCGAGTTCTGAGTTTCGAAAGAAGTCTCGGAGTTGAAAGAAGCTCTAAGCCGCTTGGTACAT	Chr12	17386900	2	2.08E-27	62:G>T	62	0.619335	0.995122	0.012195	0.987805	0.004878	0.007317	0.009709	0.024093	0.016901	3.18222	3	1	0	-	0	-	0	0	0	-	-	0	0	0	-	0	0	-	0	-	-	0	0	-	0	-	-	-	0	0
712	100487148|F|0-62:T>A-62:T>A	TGCAGTGCCACCAAAGGTGCCATCCTATCAATGAAATTTTTAGAAGCATGCAAAATATAGCATCAACAT	TGCAGTGCCACCAAAGGTGCCATCCTATCAATGAAATTTTTAGAAGCATGCAAAATATAGCATCAACAT	Chr04	1509469	1	9.70E-26	62:T>A	62	0.635952	0.002375	0.997625	0.002375	0.997625	0	0.004739	0.004739	0.004739	5	2.98301	1	1	1	1	-	1	1	1	1	1	1	1	1	1	1	1	-	1	1	-	1	1	1	1	1	1	-	1	1
713	100487375|F|0-62:C>T-62:C>T	TGCAGTGTCTGAACTTGAATTTACAAAGATCACAGGAAAGACATTTCCCCCCTTTTCTCTCTCCGATTT	TGCAGTGTCTGAACTTGAATTTACAAAGATCACAGGAAAGACATTTCCCCCCTTTTCTCTCTCCGATTT	Chr04	728431	1	2.08E-27	62:C>T	62	0.57855	0.997389	0.002611	0.997389	0.002611	0	0.005208	0.005208	0.005208	3.24651	3	1	0	-	-	0	0	0	-	0	-	0	0	0	0	0	0	-	0	-	-	-	0	0	0	-	0	0	-	0
714	100487760|F|0-62:C>G-62:C>G	TGCAGTTCCTTTGGCATTATTTAGCTGTCAGAGGGTCCGTGGCTAGCATAACTGCATTATTACAGATCG	TGCAGTTCCTTTGGCATTATTTAGCTGTCAGAGGGTCCGTGGCTAGCATAACTGCATTATTAC	Chr04	27078779	1	3.02E-25	62:C>G	62	0.865559	0.001745	1	0	0.998255	0.001745	0.003484	0	0.001742	6	4.58126	1	1	1	1	1	1	-	1	1	1	1	1	1	1	1	1	1	1	-	1	1	1	1	1	1	1	1	1	1
715	100487783|F|0-62:T>C-62:T>C	TGCAGTTCTACATTTGTTTTTGACATCAGGGCTATCAGTATCTATCATCCATTTTCTAACCTTTACAGA	TGCAGTTCTACATTTGTTTTTGACATCAGGGCTATCAGTATCTATCATCCATTTTCTAACCTTTACAGA	Chr06	22866637	1	3.49E-25	62:T>C	62	0.776435	0.001946	1	0	0.998054	0.001946	0.003883	0	0.001942	11	5.21559	1	1	1	1	1	1	1	1	1	1	1	-	1	1	1	1	1	1	1	1	1	1	-	1	1	1	1	1	1
716	9840962|F|0-62:C>G-62:C>G	TGCAGACCGGCAGCTCAACAGCCGGCGACGAGGCAACGACGGTTGAATCCAATGGTGAGAAACCTGATT	TGCAGACCGGCAGCTCAACAGCCGGCGACGAGGCAACGACGGTTGAATCCAATGGTGAGAAACCTGATT		0	0	999	62:C>G	62	0.42145	0.88172	0.136201	0.863799	0.11828	0.017921	0.208579	0.2353	0.22194	11.45675	11.02041	1	0	-	-	-	0	0	0	-	-	0	0	1	-	-	-	1	0	0	-	0	0	-	-	0	0	-	-	0
717	100489472|F|0-62:C>T-62:C>T	TGCAGCTATAAGAGCAGGAAGGTAAACACATATTATCTTCGATACTGACTTTCATGTAAACCCACTTTC	TGCAGCTATAAGAGCAGGAAGGTAAACACATATTATCTTCGATACTGACTTTCATGTAAACCCACTTTC	Chr04	16009795	1	9.70E-26	62:C>T	62	0.722054	0.997908	0.004184	0.995816	0.002092	0.002092	0.004175	0.008333	0.006254	6.43455	6	1	-	0	0	0	0	0	-	0	0	0	-	0	-	-	0	0	0	0	0	0	0	0	-	-	0	0	-	0
718	100495789|F|0-62:C>A-62:C>A	TGCAGCATTACATGCATTATGTTCTGCTACTTTGTTTAATATAAATATATAATTACTCGGCGCGTTTTG	TGCAGCATTACATGCATTATGTTCTGCTACTTTGTTTAATATAAATATATAATTACTCGGCGCGTTTTG		0	0	999	62:C>A	62	0.555891	0.997283	0.002717	0.997283	0.002717	0	0.00542	0.00542	0.00542	5.24757	5	1	-	0	0	0	0	0	0	0	0	-	0	-	0	0	0	-	0	0	0	0	0	0	-	0	0	0	0	0
719	100502555|F|0-62:T>C-62:T>C	TGCAGTCAGTTCAACATCGTTCCCTAATCTCTCAGGTATCGTCGTGGCGTACACGCCTTAAATTTATTT	TGCAGTCAGTTCAACATCGTTCCCTAATCTCTCAGGTATCGTCGTGGCGTACACGCCTTAAATTTATTT		0	0	999	62:T>C	62	0.475831	0.003175	0.996825	0.003175	0.996825	0	0.006329	0.006329	0.006329	5	4.31198	1	-	1	1	1	1	1	1	-	1	1	-	1	1	1	1	-	1	1	1	1	-	1	1	1	1	1	-	1
720	14480231|F|0-62:G>T-62:G>T	TGCAGAAGTATCTATTTCATATATTGACTGTTAGACTTTTTTGGGGCATATTAGCAGCAAGTGATAGTT	TGCAGAAGTATCTATTTCATATATTGACTGTTAGACTTTTTTGGGGCATATTAGCAGCAAGTGATAGTT	Chr03	20925295	1	4.48E-29	62:G>T	62	0.941088	1	0.001605	0.998395	0	0.001605	0	0.003205	0.001603	31.99867	13	1	0	0	0	0	0	0	0	0	0	0	0	0	0	0	0	0	0	0	0	0	0	0	0	0	0	0	0	0
721	9841083|F|0-62:G>T-62:G>T	TGCAGATATGGCCATGCACATAACTGATGACCATCATTCTTAGTGCTTACTCAAACTGAAATGACAGTC	TGCAGATATGGCCATGCACATAACTGATGACCATCATTCTTAGTGCTTACTCAAACTGAAATGACAGTC	Chr04	814662	1	2.08E-27	62:G>T	62	0.965257	1	0.001565	0.998435	0	0.001565	0	0.003125	0.001562	23.9834	49	1	0	0	0	0	0	0	0	0	0	0	0	0	0	0	0	0	0	0	0	0	0	0	0	0	0	0	0	0
722	100511152|F|0-62:T>A-62:T>A	TGCAGGTAACCATTGTTTCAATGAGACAACAAATATTAAACAGCAATATGGCACAGGTTAAATAACAGG	TGCAGGTAACCATTGTTTCAATGAGACAACAAATATTAAACAGCAATATGGCACAGGTTAAATAACAGG	Chr02	18276600	1	2.70E-26	62:T>A	62	0.486405	0.003106	0.996894	0.003106	0.996894	0	0.006192	0.006192	0.006192	18	6.67222	1	1	-	1	1	1	1	1	1	1	1	1	1	1	1	1	1	-	1	1	1	1	1	1	1	1	1	-	1
723	19446924|F|0-62:A>G-62:A>G	TGCAGTGTGTCTGTCTATCAATATTGCAACACATACATCTTAGGTCGGCAAGGACACGGATTATGGGGG	TGCAGTGTGTCTGTCTATCAATATTGCAACACATACATCTTAGGTCGGCAAGGACACGGATTATGGGGG	Chr10	24337221	1	4.48E-29	62:A>G	62	0.460725	0.977049	0.036066	0.963934	0.022951	0.013115	0.044848	0.06953	0.057189	9.82808	5.18182	1	0	0	-	-	0	0	0	-	0	0	0	0	0	-	-	-	-	0	0	-	-	-	0	0	0	-	0	0
724	19444722|F|0-62:A>G-62:A>G	TGCAGAGGAGAAGCGCTAAAAGTACTCCTTACTAAGTGAATATATTCAGACAAAAGACAGATATATTGA	TGCAGAGGAGAAGCGCTAAAAGTACTCCTTACTAAGTGAATATATTCAGACAAAAGACAGATATATTGA	Chr13	19024190	1	4.48E-29	62:A>G	62	0.829305	0.998179	0.001821	0.998179	0.001821	0	0.003636	0.003636	0.003636	20.91066	11	1	0	-	-	0	0	0	0	0	0	0	0	0	0	0	0	-	0	0	0	0	0	0	0	0	0	0	0	0
725	7621851|F|0-62:G>A-62:G>A	TGCAGGTCTCTCTGTACAATTGTATCTCGATCTAGAGCTTTGATTTGTATGATTTGTGAATGGAAAAAA	TGCAGGTCTCTCTGTACAATTGTATCTCGATCTAGAGCTTTGATTTGTATGATTTGTGAATGGAAAAAA	Chr05	23489866	1	3.49E-25	62:G>A	62	0.685801	0.991189	0.013216	0.986784	0.008811	0.004405	0.017466	0.026082	0.021774	11.12098	10.71429	1	0	0	0	0	0	0	-	0	0	0	0	0	0	0	0	0	0	-	0	0	0	-	-	-	-	-	0	0
726	100516065|F|0-62:G>A-62:G>A	TGCAGTGAAAAGACTGAAGGAAAGAGCCAAAAAAAAAAAAACGGAGTCAGAGAAATTCCAACGAGTAGC	TGCAGTGAAAAGACTGAAGGAAAGAGCCAAAAAAAAAAAAACGGAGTCAGAGAAATTCCAACGAGTAGC		0	0	999	62:G>A	62	0.577039	0.997382	0.002618	0.997382	0.002618	0	0.005222	0.005222	0.005222	7.00685	4	1	0	-	-	-	0	0	-	-	0	-	-	-	0	0	0	-	0	0	0	0	0	0	0	0	0	-	0	0
727	100517771|F|0-62:C>A-62:C>A	TGCAGGCTTGTTTATGTTGGTATAATTTTATTAACAAGGATGCCTTACTTGTGTTACTGAAACATACAG	TGCAGGCTTGTTTATGTTGGTATAATTTTATTAACAAGGATGCCTTACTTGTGTTACTGAAACATACAG		0	0	999	62:C>A	62	0.747734	0.99798	0.00202	0.99798	0.00202	0	0.004032	0.004032	0.004032	8.28305	4	1	0	0	0	0	0	0	0	0	0	0	0	0	0	0	0	0	0	0	0	0	0	0	0	0	0	0	0	0
728	11822069|F|0-62:T>A-62:T>A	TGCAGAAAAACAACCATGAAAATGCAAGTATGCAACAGCCACTTTCAAGAAAGGCTAATCCCTGTTTTT	TGCAGAAAAACAACCATGAAAATGCAAGTATGCAACAGCCACTTTCAAGAAAGGCTAATCCCTGTTTTT	Chr04	615513	1	9.70E-26	62:T>A	62	0.462236	0.003268	0.996732	0.003268	0.996732	0	0.006515	0.006515	0.006515	26	21.77844	1	-	-	-	1	-	1	1	-	1	1	1	1	1	-	1	1	-	-	1	-	-	1	-	1	-	-	-	1
729	100529432|F|0-62:C>T-62:C>T	TGCAGAACTTTTCATGCAGGAATCCAAGTTTCTAATCCATGGTAATGGTAAAGACAAGCCAGCTACTGG	TGCAGAACTTTTCATGCAGGAATCCAAGTTTCTAATCCATGGTAATGGTAAAGACAAGCCAGCTACTGG	Chr04	23460622	1	9.70E-26	62:C>T	62	0.925982	1	0.001631	0.998369	0	0.001631	0	0.003257	0.001629	18.12925	14	1	0	0	0	0	0	0	0	0	0	0	0	0	0	0	0	0	0	0	0	0	0	0	0	0	0	0	0	0
730	100533514|F|0-62:T>C-62:T>C	TGCAGGATTTATGGACCAAGATGACAACATCTTCTGTAGAGCAATGAAACATCGATCAACGTTGTTTCT	TGCAGGATTTATGGACCAAGATGACAACATCTTCTGTAGAGCAATGAAACATCGATCAACGTTGTTTCT	Chr04	279197	1	4.48E-29	62:T>C	62	0.670695	0.997748	0.004505	0.995495	0.002252	0.002252	0.004494	0.008968	0.006731	10.58708	10.5	1	2	0	0	0	0	0	-	0	0	0	-	0	-	-	0	-	0	0	0	-	0	0	0	0	0	0	0	0
731	100535295|F|0-62:C>G-62:C>G	TGCAGTCGTAGAAGACAGAGTAGTCGGAGTCAGACCTGACTGCCACAGCTTGGTGCTTCTCCCGTCCCG	TGCAGTCGTAGAAGACAGAGTAGTCGGAGTCAGACCTGACTGCCACAGCTTGGTGCTTCTCCCGTCCCG		0	0	999	62:C>G	62	0.558912	0.005405	0.997297	0.002703	0.994595	0.002703	0.010752	0.005391	0.008072	7.5	4.44888	1	1	1	1	-	-	-	1	-	-	1	-	1	1	-	-	1	1	1	1	-	-	-	-	-	1	1	1	-
732	100535775|F|0-62:A>G-62:A>G	TGCAGTGTAAGCAAACTCTGCAAATAAATTCCTAATATATTAGATCATATATAAAGTCAAAGAGAAAAG	TGCAGTGTAAGCAAACTCTGCAAATAAATTCCTAATATATTAGATCATATATAAAGTCAAAGAGAAAAG	Chr12	19433105	1	1.62E-23	62:A>G	62	0.755287	0.006	0.998	0.002	0.994	0.004	0.011928	0.003992	0.00796	4.33333	4.06196	1	-	1	1	1	1	-	1	-	1	1	-	1	1	1	1	1	1	1	1	-	1	1	1	1	1	-	1	1
733	19443247|F|0-62:C>T-62:C>T	TGCAGGTTGCCAAAATTGAAACAGAAAAAATGCTTATTCAAATGGTTGAGACCGAGTTGGATCAGAGGA	TGCAGGTTGCCAAAATTGAAACAGAAAAAATGCTTATTCAAATGGTTGAGACCGAGTTGGATCAGAGGA	Chr01	1813080	1	4.48E-29	62:C>T	62	0.507553	0.988095	0.041667	0.958333	0.011905	0.029762	0.023526	0.079861	0.051694	12.51989	11.8125	1	-	-	-	0	0	-	-	-	-	-	0	-	-	-	0	-	-	0	0	-	0	-	-	0	-	0	0	-
734	100542682|F|0-62:A>G-62:A>G	TGCAGCTCGAGCACCTCCATGACCTAATTAAGAGGAAATGCAAACAGAACACTAAGTTAAAAAAAAATA	TGCAGCTCGAGCACCTCCATGACCTAATTAAGAGGAAATGCAAACAGAACACTAAGTTAAAAAAAAATA		0	0	999	62:A>G	62	0.487915	0.003096	0.996904	0.003096	0.996904	0	0.006173	0.006173	0.006173	8	4.4011	1	1	-	1	1	1	1	1	1	1	1	1	1	1	1	1	1	1	1	1	1	-	-	1	1	1	1	-	1
735	7618608|F|0-62:G>A-62:G>A	TGCAGCTTGACGGGTGGCAGTTCTTTACTCAATATGTGGTATATATAATTCGGATACCCGAAGACCTTG	TGCAGCTTGACGGGTGGCAGTTCTTTACTCAATATGTGGTATATATAATTCGGATACCCGAAGACCTTG	Chr02	24188141	1	2.70E-26	62:G>A	62	0.906344	0.998333	0.001667	0.998333	0.001667	0	0.003328	0.003328	0.003328	41.60475	14	1	0	0	0	0	0	0	0	0	0	0	0	0	0	0	0	0	0	0	0	0	0	0	0	0	0	0	0	0
736	100556489|F|0-62:G>T-62:G>T	TGCAGTTTACGCATTCATCCAGAAGTAAAGACCAAAATGAACAAACAGCTTTTATTAAAATCGAACCAC	TGCAGTTTACGCATTCATCCAGAAGTAAAGACCAAAATGAACAAACAGCTTTTATTAAAATCGAACCAC		0	0	999	62:G>T	62	0.58006	0.002604	0.997396	0.002604	0.997396	0	0.005195	0.005195	0.005195	15	11.24887	1	1	-	1	-	1	1	1	1	1	1	1	1	1	-	1	1	1	1	1	1	1	1	1	1	1	1	1	1
737	9844889|F|0-62:G>A-62:G>A	TGCAGAGGGAAACAGTTACTGCCCGAACTCCATACAAAGCCCGCATCAACACTTTCCCTTTTGCAGAGT	TGCAGAGGGAAACAGTTACTGCCCGAACTCCATACAAAGCCCGCATCAACACTTTCCCTTTTGCAGAGT	Chr09	15504837	1	4.48E-29	62:G>A	62	0.856495	0.998236	0.001764	0.998236	0.001764	0	0.003521	0.003521	0.003521	19.58982	24	1	0	0	0	0	0	0	0	0	0	0	0	0	0	0	0	0	0	0	0	0	0	0	0	0	0	0	0	0
738	100570044|F|0-62:T>C-62:T>C	TGCAGATTTCAAGCCTCCTCGAAAGAGAAAGACTTTAATTATAGCTGTTGCAGTAGCTTCTTTATTTCT	TGCAGATTTCAAGCCTCCTCGAAAGAGAAAGACTTTAATTATAGCTGTTGCAGTAGCTTCTTTATTTCT		0	0	999	62:T>C	62	0.770393	0.001961	1	0	0.998039	0.001961	0.003914	0	0.001957	15	9.60906	1	1	1	1	1	1	1	1	1	1	1	1	1	1	1	1	1	1	1	1	1	1	1	1	1	1	1	1	-
739	100573403|F|0-62:T>A-62:T>A	TGCAGTATTGTTGAACTGCGAAGTCTGAATTACCAACAACAAATTTTCTAGTGGGTTAAATTTCTCTCA	TGCAGTATTGTTGAACTGCGAAGTCTGAATTACCAACAACAAATTTTCTAGTGGGTTAAATTTCTCTCA	Chr15	2506542	1	4.48E-29	62:T>A	62	0.672205	0.997753	0.002247	0.997753	0.002247	0	0.004484	0.004484	0.004484	10.6	9	1	0	0	0	0	0	0	0	0	0	0	0	0	0	0	0	0	0	0	0	0	-	0	0	0	0	0	0	0
740	7559389|F|0-62:C>A-62:C>A	TGCAGTGGCTGCCATGTATTATCCTGGTTTTGCAAATCAAATATATTGTGTGGGAATGTTTACAGATCG	TGCAGTGGCTGCCATGTATTATCCTGGTTTTGCAAATCAAATATATTGTGTGGGAATGTTTAC	Chr12	20694934	1	1.41E-23	62:C>A	62	0.483384	0.996875	0.003125	0.996875	0.003125	0	0.00623	0.00623	0.00623	23.42135	9	1	-	0	-	-	0	0	-	0	-	0	0	0	0	0	-	-	0	0	0	-	-	0	-	0	0	0	0	-
741	100592903|F|0-62:A>G-62:A>G	TGCAGTGTCATCTTGCAAGTACTTTGCCAACGCAAGATGATTTGCCTTGTCCTTTGCAGTTCACTTATT	TGCAGTGTCATCTTGCAAGTACTTTGCCAACGCAAGATGATTTGCCTTGTCCTTTGCAGTTCACTTATT	Chr03	12759508	1	9.70E-26	62:A>G	62	0.811178	0.007449	0.996276	0.003724	0.992551	0.003724	0.014787	0.007421	0.011104	24.75	11.93142	1	1	1	1	1	1	1	-	-	1	1	-	1	1	1	1	1	1	1	1	1	1	1	1	1	1	-	-	1
742	100606062|F|0-62:C>T-62:C>T	TGCAGTTGGAGACAAATTTCAGTTTGAAAGGCTTGGTAGGTTCTTGACCATGCTATTTTAATCACTAGT	TGCAGTTGGAGACAAATTTCAGTTTGAAAGGCTTGGTAGGTTCTTGACCATGCTATTTTAATCACTAGT	Chr14	1210584	1	9.70E-26	62:C>T	62	0.475831	0.996825	0.003175	0.996825	0.003175	0	0.006329	0.006329	0.006329	7.80791	7	1	0	-	0	0	-	0	0	0	-	-	0	-	0	-	0	-	0	0	0	-	-	0	-	0	-	0	-	0
743	14313646|F|0-62:C>A-62:C>A	TGCAGTTTTTAGAAAGCAGGTGAGCAAAGATAATTATAGCAGAGTTCATGAATACACATTTACAGATCG	TGCAGTTTTTAGAAAGCAGGTGAGCAAAGATAATTATAGCAGAGTTCATGAATACACATTTAC		0	0	999	62:C>A	62	0.717523	0.997895	0.002105	0.997895	0.002105	0	0.004202	0.004202	0.004202	30.06355	32	1	0	-	0	0	0	0	0	-	-	0	0	0	0	0	0	-	0	0	0	-	0	0	0	0	0	0	-	0
744	11814654|F|0-62:G>T-62:G>T	TGCAGTAGAATCAGTGACCTAAATGGAGGTGGTGTCTCTAGATTTCCTACATTTACCAACATGACAGCC	TGCAGTAGAATCAGTGACCTAAATGGAGGTGGTGTCTCTAGATTTCCTACATTTACCAACATGACAGCC	Chr01	4345733	5	4.48E-29	62:G>T	62	0.968278	1	0.00156	0.99844	0	0.00156	0	0.003115	0.001558	26.71429	20	1	0	0	0	0	0	0	0	0	0	0	0	0	0	0	0	0	0	0	0	0	0	0	0	0	0	0	0	0
745	100630556|F|0-62:A>G-62:A>G	TGCAGTATGCCTGCTAAGAAATATAACCTCATCAACTTCCTCCCCTGTTGCGTCCTCCCAACACTTATC	TGCAGTATGCCTGCTAAGAAATATAACCTCATCAACTTCCTCCCCTGTTGCGTCCTCCCAACACTTATC	Chr11	7990416	1	9.70E-26	62:A>G	62	0.577039	0.002618	0.997382	0.002618	0.997382	0	0.005222	0.005222	0.005222	7	6.52425	1	1	1	1	1	1	1	-	1	1	1	-	-	1	-	1	1	1	-	-	1	1	1	1	1	1	1	1	1
746	7552760|F|0-62:A>G-62:A>G	TGCAGATTTTAGGACAAGCGAAAACTTGTTCCTCATCAGTAGATGACAGTGAGAAAACTGCTAATTCAC	TGCAGATTTTAGGACAAGCGAAAACTTGTTCCTCATCAGTAGATGACAGTGAGAAAACTGCTAATTCAC	Chr05	11735515	1	9.70E-26	62:A>G	62	0.507553	0.997024	0.002976	0.997024	0.002976	0	0.005935	0.005935	0.005935	19.18783	21	1	0	-	-	-	0	0	0	0	-	-	0	-	0	0	0	-	0	0	0	0	0	0	-	-	0	-	0	-
747	100673286|F|0-62:T>G-62:T>G	TGCAGGTTGTTACCTCGTGTGAAGATGACTACGAGAAGCTTAAGCTTGCCACTAATTCAAAATATAACC	TGCAGGTTGTTACCTCGTGTGAAGATGACTACGAGAAGCTTAAGCTTGCCACTAATTCAAAATATAACC	Chr08	10354889	1	2.08E-27	62:T>G	62	0.462236	0.003268	0.996732	0.003268	0.996732	0	0.006515	0.006515	0.006515	15	12.34111	1	1	1	1	1	-	1	1	1	-	1	1	1	1	1	1	-	1	1	1	1	1	-	-	1	1	1	1	-
748	100690908|F|0-62:T>C-62:T>C	TGCAGCCCAAAAACCTTTAATATTGTTTCTCTCAATTGATGATCTTCAATGTTGAACACTTTTTAGCTG	TGCAGCCCAAAAACCTTTAATATTGTTTCTCTCAATTGATGATCTTCAATGTTGAACACTTTTTAGCTG	Chr00	61589904	1	4.51E-24	62:T>C	62	0.496979	0.00304	0.99696	0.00304	0.99696	0	0.006061	0.006061	0.006061	13	11.61749	1	1	1	-	-	-	1	1	1	-	1	1	1	1	-	-	1	1	1	-	1	1	1	1	-	1	-	-	1
749	7553328|F|0-62:G>T-62:G>T	TGCAGTTGGCTCCGCACTTGCACCCATCATTCTCAGCTGCAACATCCTTCACTATGCTCTCAGTGTAGC	TGCAGTTGGCTCCGCACTTGCACCCATCATTCTCAGCTGCAACATCCTTCACTATGCTCTCAGTGTAGC	Chr00	67160833	1	2.08E-27	62:G>T	62	0.519637	0.988372	0.020349	0.979651	0.011628	0.008721	0.022985	0.03987	0.031427	25.57463	15	1	0	-	0	0	-	-	0	-	-	-	0	-	-	0	0	-	0	-	0	0	0	0	-	0	0	0	0	0
750	14512208|F|0-62:C>A-62:C>A	TGCAGGAGAAGCTGGATTCTATTCCTGATAGTAGCCCACAGGTAGTAACTGAACAGCCTTTACAGATCG	TGCAGGAGAAGCTGGATTCTATTCCTGATAGTAGCCCACAGGTAGTAACTGAACAGCCTTTAC	Chr11	122963	1	3.02E-25	62:C>A	62	0.794562	0.998099	0.001901	0.998099	0.001901	0	0.003795	0.003795	0.003795	39.3824	29	1	0	0	0	0	0	0	0	0	0	0	0	0	0	0	0	-	0	0	0	0	0	0	0	0	0	0	0	0
751	7558267|F|0-62:C>T-62:C>T	TGCAGCCCTCGCACTGAACCATGAGGTCATCTGGATTATAAGGCATCTCACATTTACAATACCTGCCAT	TGCAGCCCTCGCACTGAACCATGAGGTCATCTGGATTATAAGGCATCTCACATTTACAATACCTGCCAT	Chr01	24078011	1	4.48E-29	62:C>T	62	0.487915	0.996904	0.003096	0.996904	0.003096	0	0.006173	0.006173	0.006173	14.20107	13	1	0	-	0	0	-	-	0	0	0	0	-	0	-	-	0	0	-	0	-	0	-	-	-	0	0	0	-	0
752	7565850|F|0-62:C>A-62:C>A	TGCAGCTCTTATACAGTATGTGATAACAGGTCCATCTTTCCACTAATAAAATTTTGATATTACAGATCG	TGCAGCTCTTATACAGTATGTGATAACAGGTCCATCTTTCCACTAATAAAATTTTGATATTAC	Chr04	5606341	1	3.02E-25	62:C>A	62	0.743202	0.997967	0.002033	0.997967	0.002033	0	0.004057	0.004057	0.004057	32.17266	21	1	0	0	0	0	0	0	-	0	0	0	0	0	0	0	0	0	0	0	0	0	0	0	0	0	0	0	0	0
753	100726592|F|0-62:C>T-62:C>T	TGCAGCTAATGTGGCAAATCTTAGTGTTATTTCTTGCTTCTTTCCAAAACCTTAGTTCATTACAGATCG	TGCAGCTAATGTGGCAAATCTTAGTGTTATTTCTTGCTTCTTTCCAAAACCTTAGTTCATTAC	Chr03	561328	1	1.09E-24	62:C>T	62	0.55287	0.002732	0.997268	0.002732	0.997268	0	0.00545	0.00545	0.00545	9	7.12808	1	1	-	-	1	1	1	1	1	1	1	1	1	1	-	1	1	1	1	1	0	1	-	1	1	1	1	1	-
754	7567736|F|0-62:G>A-62:G>A	TGCAGAAGGGAGTGGAGTAGAAGCTGAGACGGAGAGAGACGAAAGGGTGCGTTTTGGGAGCGGTCTGGG	TGCAGAAGGGAGTGGAGTAGAAGCTGAGACGGAGAGAGACGAAAGGGTGCGTTTTGGGAGCGGTCTGGG		0	0	999	62:G>A	62	0.545317	0.99723	0.00277	0.99723	0.00277	0	0.005525	0.005525	0.005525	16.75	25	1	-	0	0	0	-	0	-	0	0	-	0	-	0	0	0	-	0	-	0	-	-	-	0	0	0	-	-	0
755	100730483|F|0-62:A>T-62:A>T	TGCAGTTCAATCACGAGACTATCATGAAGGAATCTAGGTCAGAAAATTTCCCTTACCACATGATCAGAC	TGCAGTTCAATCACGAGACTATCATGAAGGAATCTAGGTCAGAAAATTTCCCTTACCACATGATCAGAC	Chr00	12746504	2	2.08E-27	62:A>T	62	0.962236	0.00157	1	0	0.99843	0.00157	0.003135	0	0.001567	38	23.77423	1	1	1	1	1	1	1	1	-	1	1	1	1	1	1	1	1	1	1	1	1	1	1	1	-	1	1	1	1
756	100734695|F|0-62:T>A-62:T>A	TGCAGAATAGCTGCCATTTTCTTTCTCCGTTTATTCCCAGTCCTTAACTTTCCTTTTTTAATTTTATCT	TGCAGAATAGCTGCCATTTTCTTTCTCCGTTTATTCCCAGTCCTTAACTTTCCTTTTTTAATTTTATCT	Chr00	12334732	2	4.48E-29	62:T>A	62	0.829305	1	0.001821	0.998179	0	0.001821	0	0.003636	0.001818	18.05128	18	1	0	0	0	0	0	0	0	0	0	0	0	0	0	0	0	0	0	0	0	0	0	0	0	0	0	0	0	0
757	14512150|F|0-62:C>A-62:C>A	TGCAGAAGAAAAAGAAATAGACAAGCTGACACAAGGGTCAAAGCAATTGAAAGACAAGGTTACAGATCG	TGCAGAAGAAAAAGAAATAGACAAGCTGACACAAGGGTCAAAGCAATTGAAAGACAAGGTTAC	Chr12	4046250	1	3.02E-25	62:C>A	62	0.882175	0.998288	0.001712	0.998288	0.001712	0	0.003419	0.003419	0.003419	43.38782	35	1	0	-	0	-	0	0	0	0	-	0	0	0	0	0	0	0	0	0	0	-	0	0	0	0	0	0	-	0
758	7546327|F|0-62:C>A-62:C>A	TGCAGATAGCTTTTTAGATTCTTGTATTTTTGGTACTATGATACTTTTTTGTTGTTGGTTTACAGATCG	TGCAGATAGCTTTTTAGATTCTTGTATTTTTGGTACTATGATACTTTTTTGTTGTTGGTTTAC	Chr09	16895825	1	3.02E-25	62:C>A	62	0.723565	0.997912	0.002088	0.997912	0.002088	0	0.004167	0.004167	0.004167	29.63822	19	1	0	0	-	0	0	0	0	-	0	0	0	0	0	0	-	-	0	0	0	-	0	0	-	0	0	0	0	0
759	100264150|F|0-61:C>T-61:C>T	TGCAGGGCTAAGGTGCCAAACCAACTTATTGTCCACAATTCTGAGAAAACCAATGATGTCTCTCATGGG	TGCAGGGCTAAGGTGCCAAACCAACTTATTGTCCACAATTCTGAGAAAACCAATGATGTCTCTCATGGG	Chr01	28353046	2	4.48E-29	61:C>T	61	0.932024	1	0.003241	0.996759	0	0.003241	0	0.006462	0.003231	13.40187	4	1	0	0	0	0	0	0	0	0	0	0	0	0	0	0	0	0	0	0	0	0	0	0	0	0	0	0	0	0
760	100265542|F|0-61:A>G-61:A>G	TGCAGTTATATATTGAGGGTCTTTGCCATGGCAATATGCTGGAAGAAGAAGCTGTAAATATATCAAGTA	TGCAGTTATATATTGAGGGTCTTTGCCATGGCAATATGCTGGAAGAAGAAGCTGTAAATATATCAAGTA	Chr07	13757711	1	4.48E-29	61:A>G	61	0.835347	1	0.003617	0.996383	0	0.003617	0	0.007207	0.003604	4.27896	4	1	0	0	0	0	0	0	0	-	0	-	0	-	0	0	0	0	0	0	0	-	0	-	0	-	0	0	0	0
761	100368777|F|0-61:G>A-61:G>A	TGCAGCAAGTGGAGAGCCCTCAGAATCTATAGCAGACAGTAATTCATCAACTACTGATACTGGAGTTGT	TGCAGCAAGTGGAGAGCCCTCAGAATCTATAGCAGACAGTAATTCATCAACTACTGATACTGGAGTTGT	Chr09	18453591	1	4.48E-29	61:G>A	61	0.73565	1	0.002053	0.997947	0	0.002053	0	0.004098	0.002049	6.15236	5	1	0	0	0	0	0	0	0	0	0	-	-	0	0	0	0	0	0	0	0	0	0	0	0	0	0	0	0	-
762	100369766|F|0-61:G>A-61:G>A	TGCAGCTTCCACTCAGCTAGTGAATCTCGAAGCGCGGTTTCGAAGACATCCGAATCCATAAGCTCCTGC	TGCAGCTTCCACTCAGCTAGTGAATCTCGAAGCGCGGTTTCGAAGACATCCGAATCCATAAGCTCCTGC	Chr05	25213285	1	2.08E-27	61:G>A	61	0.791541	0.998092	0.003817	0.996183	0.001908	0.001908	0.00381	0.007604	0.005707	8.29773	2.5	1	0	0	0	0	0	0	0	-	0	0	0	0	0	0	0	0	0	0	-	0	0	-	0	0	0	0	0	0
763	100369980|F|0-61:C>T-61:C>T	TGCAGGAATATAATGCCAAGCTCTCCGATTTTGGCTTGGCAAAAGCTGGTCCTCAAGGAGACAAAACAC	TGCAGGAATATAATGCCAAGCTCTCCGATTTTGGCTTGGCAAAAGCTGGTCCTCAAGGAGACAAAACAC	Chr03	16511514	1	5.80E-28	61:C>T	61	0.836858	1	0.001805	0.998195	0	0.001805	0	0.003604	0.001802	5.05513	4	1	0	0	-	0	0	0	0	0	0	0	0	0	0	0	0	0	0	0	0	0	0	0	0	0	0	0	0	0
764	100416771|F|0-61:A>T-61:A>T	TGCAGACCCTTTTCCCAGGCTTGTGGTTGACGGAAATTACAGCTGACTTATACAAAGTTCCAGATGATC	TGCAGACCCTTTTCCCAGGCTTGTGGTTGACGGAAATTACAGCTGACTTATACAAAGTTCCAGATGATC	Chr14	1179966	1	4.48E-29	61:A>T	61	0.809668	1	0.005597	0.994403	0	0.005597	0	0.011131	0.005566	8.49528	3.33333	1	0	0	0	0	0	0	0	0	0	0	0	0	0	0	0	0	0	0	0	0	0	0	0	0	0	0	0	0
765	7599488|F|0-61:G>T-61:G>T	TGCAGCAACAACTCAATATAGCTGAGGCAAAATTGAGGTATGATGTCAGTGGCGAAGCCAGGAATTTTC	TGCAGCAACAACTCAATATAGCTGAGGCAAAATTGAGGTATGATGTCAGTGGCGAAGCCAGGAATTTTC		0	0	999	61:G>T	61	0.465257	0.996753	0.029221	0.970779	0.003247	0.025974	0.006472	0.056734	0.031603	15.62242	6.55556	1	0	0	0	-	-	0	0	0	-	0	0	0	-	0	0	-	0	0	0	-	0	0	-	0	0	-	-	-
766	100423961|F|0-61:A>G-61:A>G	TGCAGCACCAAAAACAACACAAAATTTATTCCAATTTGTTTTTAGGGGACGAGGAAAACCCACAGATAG	TGCAGCACCAAAAACAACACAAAATTTATTCCAATTTGTTTTTAGGGGACGAGGAAAACCCACAGATAG	Chr07	21041762	1	9.70E-26	61:A>G	61	0.545317	0.00277	0.99723	0.00277	0.99723	0	0.005525	0.005525	0.005525	5	3.23114	1	1	-	1	-	1	1	-	-	1	1	1	-	1	1	1	-	1	1	-	1	1	1	1	-	1	-	-	-
767	19443088|F|0-61:G>A-61:G>A	TGCAGCAGAAGTTTTAGTTTTAGATTGCAATTACAACGAGTAAGAAATGAAAGAATGAATTGGAGATAG	TGCAGCAGAAGTTTTAGTTTTAGATTGCAATTACAACGAGTAAGAAATGAAAGAATGAATTGGAGATAG		0	0	999	61:G>A	61	0.871601	1	0.001733	0.998267	0	0.001733	0	0.00346	0.00173	9.6058	8	1	0	0	0	0	0	0	0	0	0	0	0	0	0	-	0	0	0	0	0	0	0	0	0	0	0	0	0	0
768	100428151|F|0-61:G>A-61:G>A	TGCAGTCATACTGTTCTCCATATTTGCTTCAAGTTTCAAGATTTCAATTTCCAAGAATCAAGGAGAGAC	TGCAGTCATACTGTTCTCCATATTTGCTTCAAGTTTCAAGATTTCAATTTCCAAGAATCAAGGAGAGAC		0	0	999	61:G>A	61	0.44864	0.986532	0.013468	0.986532	0.013468	0	0.026573	0.026573	0.026573	6.72093	6.6	1	-	0	0	0	0	0	-	-	-	0	0	-	-	-	0	-	-	1	-	0	0	-	-	0	0	-	-	-
769	100430254|F|0-61:A>C-61:A>C	TGCAGAATGTGTATCTGATATAAATGAGCCGAAGGTGATCACTGATGATGTTGATGAGTCAAATAAGCA	TGCAGAATGTGTATCTGATATAAATGAGCCGAAGGTGATCACTGATGATGTTGATGAGTCAAATAAGCA	Chr14	18888091	1	2.08E-27	61:A>C	61	0.57855	0.010444	0.992167	0.007833	0.989556	0.002611	0.02067	0.015543	0.018106	4.5	3.42342	1	1	1	-	1	1	1	1	1	-	1	1	1	1	1	1	1	1	1	1	1	1	1	-	1	1	1	1	1
770	100432803|F|0-61:C>A-61:C>A	TGCAGGAGGAAACACCATAACAATAATAATGCCTCACATTCAACTTATTGCCTCTTTTCTTCTTGTGGC	TGCAGGAGGAAACACCATAACAATAATAATGCCTCACATTCAACTTATTGCCTCTTTTCTTCTTGTGGC	Chr04	12777435	1	4.51E-24	61:C>A	61	0.570997	0.005291	0.997354	0.002646	0.994709	0.002646	0.010526	0.005277	0.007902	8.5	7.41395	1	1	1	1	1	-	1	1	-	-	-	1	1	1	1	1	1	1	1	-	1	1	-	-	-	1	-	1	-
771	100437125|F|0-61:T>A-61:T>A	TGCAGTTTGCACGCACGCCATGTCATCCGCAAATATTATCGCGGTTGCTGGTGCTGCAAAATGTAACTA	TGCAGTTTGCACGCACGCCATGTCATCCGCAAATATTATCGCGGTTGCTGGTGCTGCAAAATGTAACTA	Chr06	20746021	1	2.08E-27	61:T>A	61	0.515106	0.964809	0.046921	0.953079	0.035191	0.01173	0.067904	0.089439	0.078671	6.06667	5.5625	1	-	-	-	-	0	0	-	0	0	-	0	0	0	0	0	-	-	0	1	0	0	0	-	-	0	0	0	-
772	100453272|F|0-61:A>T-61:A>T	TGCAGATGGGAGTGCAACTGTTCATGTTAGTATATATTTTCATTTTCTATTGCCTTGGCTTATTTATTT	TGCAGATGGGAGTGCAACTGTTCATGTTAGTATATATTTTCATTTTCTATTGCCTTGGCTTATTTATTT	Chr03	19178348	1	2.08E-27	61:A>T	61	0.84139	0.001795	1	0	0.998205	0.001795	0.003584	0	0.001792	7	4.65994	1	1	1	1	1	1	1	1	1	-	1	1	1	1	1	1	1	1	1	1	-	1	1	-	1	1	1	1	1
773	100458072|F|0-61:G>A-61:G>A	TGCAGTTATTGGAACCTATTCTGCCATTTCTGGAATTGTTGAAAGTTTGAGCAGTTGAGATGATGACAG	TGCAGTTATTGGAACCTATTCTGCCATTTCTGGAATTGTTGAAAGTTTGAGCAGTTGAGATGATGACAG	Chr11	3987151	1	4.48E-29	61:G>A	61	0.915408	0.99835	0.00165	0.99835	0.00165	0	0.003295	0.003295	0.003295	7.83218	4	1	0	0	0	0	0	0	0	0	0	0	0	0	0	0	0	0	0	0	0	0	0	0	0	-	0	0	0	0
774	100458556|F|0-61:C>T-61:C>T	TGCAGTTTCCAAATTAGCCATTAAAAAAAAGTGAGTGATTAGACTGTTGATAAAAATGCTTCACAGTTT	TGCAGTTTCCAAATTAGCCATTAAAAAAAAGTGAGTGATTAGACTGTTGATAAAAATGCTTCACAGTTT	Chr01	22899742	1	4.48E-29	61:C>T	61	0.70997	1	0.004255	0.995745	0	0.004255	0	0.008474	0.004237	8.21481	6.5	1	0	-	0	0	0	0	0	0	0	0	-	-	0	0	0	0	0	0	0	0	0	0	0	-	0	0	-	-
775	100480167|F|0-61:T>G-61:T>G	TGCAGTGCTTTTATTTTGCTTTAGTTTTAATTTTACATTTCCAGCTTGCACCTACAATAGCTAATCACT	TGCAGTGCTTTTATTTTGCTTTAGTTTTAATTTTACATTTCCAGCTTGCACCTACAATAGCTAATCACT	Chr12	22883605	1	2.08E-27	61:T>G	61	0.672205	0.01573	0.993258	0.006742	0.98427	0.008989	0.030966	0.013392	0.022179	15.28571	15.10913	1	1	-	1	1	1	-	-	-	1	-	1	1	1	-	1	1	1	1	1	1	1	-	1	1	1	1	1	1
776	100482668|F|0-61:A>G-61:A>G	TGCAGATGTTACTGACACCTTATTGCTTGATACATTTGTTAGTAAATATCCCTCTGTTAAAACGGCATA	TGCAGATGTTACTGACACCTTATTGCTTGATACATTTGTTAGTAAATATCCCTCTGTTAAAACGGCATA		0	0	999	61:A>G	61	0.734139	0.002058	0.997942	0.002058	0.997942	0	0.004107	0.004107	0.004107	8	7.10896	1	1	-	1	1	1	1	1	1	1	1	1	1	1	1	1	1	1	1	1	1	1	1	1	1	1	1	1	-
777	100486037|F|0-61:G>A-61:G>A	TGCAGTAAAAATATCCAGAACAGATATATTGTGTTCATTTTCCTTTTAATCAATAATGAAAGCTGTGCT	TGCAGTAAAAATATCCAGAACAGATATATTGTGTTCATTTTCCTTTTAATCAATAATGAAAGCTGTGCT	Chr01	795748	1	9.70E-26	61:G>A	61	0.524169	0.988473	0.020173	0.979827	0.011527	0.008646	0.022789	0.039532	0.03116	4.39633	3.71429	1	0	0	0	0	-	0	0	-	0	-	-	0	0	-	0	0	0	0	0	0	0	0	-	0	0	0	0	-
778	100490153|F|0-61:C>A-61:C>A	TGCAGTAGAGACATCAGCAGACAAACACAAGTTAGTTTCCTTCTGCACCATTATCTCAAATCGCCTCTT	TGCAGTAGAGACATCAGCAGACAAACACAAGTTAGTTTCCTTCTGCACCATTATCTCAAATCGCCTCTT	Chr11	1259716	1	2.08E-27	61:C>A	61	0.634441	0.004762	0.995238	0.004762	0.995238	0	0.009478	0.009478	0.009478	11.33333	6.72961	1	1	1	-	-	1	1	-	1	1	1	1	1	1	1	-	1	-	-	1	1	1	1	-	-	1	-	1	-
779	100502554|F|0-61:T>A-61:T>A	TGCAGTCAGTTCAACATCGTTCCCTAATCTCTCAGGTATCGTCGTGGCGTACACGCCTTAATCAATTTT	TGCAGTCAGTTCAACATCGTTCCCTAATCTCTCAGGTATCGTCGTGGCGTACACGCCTTAATCAATTTT	Chr06	25958137	1	2.08E-27	61:T>A	61	0.475831	0.996825	0.003175	0.996825	0.003175	0	0.006329	0.006329	0.006329	4.31198	4	1	-	0	0	0	0	0	0	-	0	0	-	0	0	0	0	-	0	0	0	0	-	0	0	0	0	0	-	0
780	100506094|F|0-61:G>A-61:G>A	TGCAGAAAAAACAGGGTGCGTTTTTTGTTTCTACTTATGAAACTGCTAAAGCTTCTGATGGGGCTGGCA	TGCAGAAAAAACAGGGTGCGTTTTTTGTTTCTACTTATGAAACTGCTAAAGCTTCTGATGGGGCTGGCA	Chr03	27590347	1	4.51E-24	61:G>A	61	0.498489	0.163636	0.860606	0.139394	0.836364	0.024242	0.273719	0.239927	0.256823	5.52542	5.05199	1	1	-	1	1	1	1	-	-	1	1	-	-	1	1	-	1	-	-	1	-	-	-	1	1	-	1	1	1
781	7545998|F|0-61:G>A-61:G>A	TGCAGAATTTTGTTTGAATTTGGTGTATTGAGTTTTGGTTTAGAGCATCCTTATCCGCGGGGATATTTC	TGCAGAATTTTGTTTGAATTTGGTGTATTGAGTTTTGGTTTAGAGCATCCTTATCCGCGGGGATATTTC		0	0	999	61:G>A	61	0.586103	0.997423	0.002577	0.997423	0.002577	0	0.005141	0.005141	0.005141	27.62693	24	1	0	-	-	0	-	0	0	-	-	0	-	0	0	0	0	-	0	0	-	-	0	0	0	0	0	0	0	-
782	100514428|F|0-61:A>G-61:A>G	TGCAGAGGAAAATTGGGGAAAGGGATGCATTTATATAAGGTATATATGAATACATGGAATTACCGATTG	TGCAGAGGAAAATTGGGGAAAGGGATGCATTTATATAAGGTATATATGAATACATGGAATTAC	Chr00	45429717	1	6.59E-17	61:A>G	61	0.70997	0.002128	0.997872	0.002128	0.997872	0	0.004246	0.004246	0.004246	11	6.48684	1	1	-	1	-	1	1	1	1	1	1	1	1	1	1	1	-	1	1	1	1	1	1	1	1	1	1	-	1
783	100515718|F|0-61:G>T-61:G>T	TGCAGGTTGCTTGGGTTACAAAGTCAGGAGAGTCTGAGTTGGAAGTCCCTATTGCAATTCGGCCAACTA	TGCAGGTTGCTTGGGTTACAAAGTCAGGAGAGTCTGAGTTGGAAGTCCCTATTGCAATTCGGCCAACTA	Chr01	3243539	1	4.48E-29	61:G>T	61	0.622356	0.997573	0.002427	0.997573	0.002427	0	0.004843	0.004843	0.004843	6.64807	5	1	0	-	0	0	0	0	0	0	0	0	0	0	0	0	-	0	0	-	0	-	-	0	0	0	0	0	-	0
784	7537979|F|0-61:C>A-61:C>A	TGCAGAAAGTGCAGAGGTTTGACAGACACGCCTGAGCTGAGGACTGAGGTGGTGGACTTTACAGATCGG	TGCAGAAAGTGCAGAGGTTTGACAGACACGCCTGAGCTGAGGACTGAGGTGGTGGACTTTAC	Chr01	6014162	1	1.77E-22	61:C>A	61	0.6571	0.997701	0.002299	0.997701	0.002299	0	0.004587	0.004587	0.004587	25.98536	16	1	-	-	0	0	0	0	0	0	0	0	0	0	0	0	0	0	0	-	0	-	0	0	0	0	0	-	-	0
785	7530921|F|0-61:A>G-61:A>G	TGCAGCCAAACATCATTCCAGTGGGTTGAGAGTAGAGCAGTTCTGGCAGCGTCTCGGATGGACAAACAC	TGCAGCCAAACATCATTCCAGTGGGTTGAGAGTAGAGCAGTTCTGGCAGCGTCTCGGATGGACAAACAC	Chr00	32107158	9	4.51E-24	61:A>G	61	0.58006	0.997396	0.002604	0.997396	0.002604	0	0.005195	0.005195	0.005195	19.29885	23	1	0	0	0	0	0	0	0	0	0	0	0	-	0	-	-	-	0	-	-	0	0	0	0	0	0	-	0	0
786	100535301|F|0-61:C>A-61:C>A	TGCAGTCGTAAAATAGTAGTATCTGTTTCATATATAGCTCTTCCCATGATTGTGTAATTAGCTATCTGA	TGCAGTCGTAAAATAGTAGTATCTGTTTCATATATAGCTCTTCCCATGATTGTGTAATTAGCTATCTGA	Chr05	16614931	1	4.48E-29	61:C>A	61	0.725076	1	0.002083	0.997917	0	0.002083	0	0.004158	0.002079	10.68336	9	1	-	-	0	-	0	0	0	0	0	-	0	-	0	-	-	0	0	0	0	-	0	0	0	0	0	0	0	0
787	100535324|F|0-61:T>G-61:T>G	TGCAGTCTATGCACATAATCAATCAATGTCTTACAATTTGCTTATAAAATTTCTCATATATTGTAGTGG	TGCAGTCTATGCACATAATCAATCAATGTCTTACAATTTGCTTATAAAATTTCTCATATATTGTAGTGG	Chr09	18295203	1	2.08E-27	61:T>G	61	0.466767	0.084142	0.925566	0.074434	0.915858	0.009709	0.154125	0.137787	0.145956	7.76923	5.74839	1	1	-	-	1	1	-	1	-	-	-	-	-	1	-	1	-	-	1	-	-	-	1	1	1	-	-	-	1
788	100535607|F|0-61:C>T-61:C>T	TGCAGTGCATGTGTATTTGTATTTGTATTTGTATAAATTTAGGAAGACAAATAGTGCCCTTCTTGTGAC	TGCAGTGCATGTGTATTTGTATTTGTATTTGTATAAATTTAGGAAGACAAATAGTGCCCTTCTTGTGAC	Chr06	24609992	1	4.48E-29	61:C>T	61	0.563444	0.981233	0.024129	0.975871	0.018767	0.005362	0.036829	0.047093	0.041961	6.50611	4.66667	1	-	-	0	-	0	0	0	-	0	0	-	-	-	0	-	-	0	0	0	-	0	-	0	0	0	0	0	-
789	100537407|F|0-61:C>T-61:C>T	TGCAGTGATTGTTTGTTTATCAGTCTAATAATTGCATTCTTTCTCGCATTTCGGGACAAGTCCACAGCC	TGCAGTGATTGTTTGTTTATCAGTCTAATAATTGCATTCTTTCTCGCATTTCGGGACAAGTCCACAGCC	Chr15	3482976	1	2.08E-27	61:C>T	61	0.60574	0.997506	0.002494	0.997506	0.002494	0	0.004975	0.004975	0.004975	5.12716	5	1	0	-	0	-	0	0	0	0	0	0	0	-	0	-	0	0	-	0	0	0	0	0	-	0	0	0	0	0
790	100554970|F|0-61:A>G-61:A>G	TGCAGTAGATGGATTCCAAGAAGCCATAGAAATGCTGCAATGTCTGAAACTAAATCCTTAAAAATTTGC	TGCAGTAGATGGATTCCAAGAAGCCATAGAAATGCTGCAATGTCTGAAACTAAATCCTTAAAAATTTGC		0	0	999	61:A>G	61	0.675227	0.002237	0.997763	0.002237	0.997763	0	0.004464	0.004464	0.004464	12	8.40987	1	1	-	1	-	1	1	1	1	1	-	1	1	-	-	-	-	1	-	-	1	-	1	1	-	1	1	1	1
791	100561621|F|0-61:T>C-61:T>C	TGCAGTAGTGAGCTCGGTGGTGCGGTTACCGCTGCAACTCTCTACTCCGCCTTGTCCCTCGTCGGAGGA	TGCAGTAGTGAGCTCGGTGGTGCGGTTACCGCTGCAACTCTCTACTCCGCCTTGTCCCTCGTCGGAGGA	Chr09	7734823	1	9.77E-21	61:T>C	61	0.549849	0.002747	0.997253	0.002747	0.997253	0	0.005479	0.005479	0.005479	9	8.81203	1	1	1	1	-	1	1	1	-	1	1	-	1	1	1	1	1	1	1	1	1	1	1	1	1	1	1	1	1
792	15728886|F|0-61:C>A-61:C>A	TGCAGAATCTGGAGTAAGCTGGGAGTCGGGTTCAGTCTTTCGCGATTGCAGCCCTGTAAACCGCGCAAG	TGCAGAATCTGGAGTAAGCTGGGAGTCGGGTTCAGTCTTTCGCGATTGCAGCCCTGTAAACCGCGCAAG	Chr03	11994775	1	2.08E-27	61:C>A	61	0.504532	0.991018	0.008982	0.991018	0.008982	0	0.017803	0.017803	0.017803	9.16095	15.33333	1	0	0	0	0	0	0	0	0	-	-	-	0	0	0	0	0	0	0	0	-	0	-	0	-	0	0	-	-
793	7526666|F|0-61:G>T-61:G>T	TGCAGGAGATTTTCCAATGCGTATATCCCATATTGCAATATTTTTATCCACAGAGCAAGACGCAAATAC	TGCAGGAGATTTTCCAATGCGTATATCCCATATTGCAATATTTTTATCCACAGAGCAAGACGCAAATAC	Chr03	14202394	1	4.48E-29	61:G>T	61	0.797583	1	0.003788	0.996212	0	0.003788	0	0.007547	0.003774	36.75475	11.33333	1	0	2	0	0	0	0	0	0	0	0	0	0	0	0	0	0	0	0	0	0	0	0	0	0	0	0	0	0
794	100572746|F|0-61:T>C-61:T>C	TGCAGGTTGGTTATTCATATGTTAGCATGCAATGATTTCTTATCTTTTAATCACAAAAAGATTTGAAAA	TGCAGGTTGGTTATTCATATGTTAGCATGCAATGATTTCTTATCTTTTAATCACAAAAAGATTTGAAAA	Chr00	110299972	2	1.61E-28	61:T>C	61	0.533233	0.997167	0.005666	0.994334	0.002833	0.002833	0.00565	0.011267	0.008458	4.2457	4	1	0	-	0	0	0	0	0	0	0	-	-	0	-	0	0	-	0	0	0	0	0	0	0	0	0	0	0	0
795	100573103|F|0-61:A>G-61:A>G	TGCAGTAGAATCGAACATGTCAGGTAGCAGTTTAGTTGAGGAGGAACGAAGAGAGCAGCCTATTTATGA	TGCAGTAGAATCGAACATGTCAGGTAGCAGTTTAGTTGAGGAGGAACGAAGAGAGCAGCCTATTTATGA	Chr01	22773392	1	9.70E-26	61:A>G	61	0.774924	0.001949	1	0	0.998051	0.001949	0.003891	0	0.001946	6	5.84718	1	1	1	1	1	1	1	-	1	1	1	1	1	1	1	1	-	1	1	1	1	1	1	1	1	-	1	-	1
796	100584845|F|0-61:T>A-61:T>A	TGCAGAAAATAAAAAATAAGTGCAGTTGTACTCCAGTTTAGATACTATATAGCTTTACACTTTAGATTT	TGCAGAAAATAAAAAATAAGTGCAGTTGTACTCCAGTTTAGATACTATATAGCTTTACACTTTAGATTT	Chr11	9480784	1	9.70E-26	61:T>A	61	0.574018	0.002632	0.997368	0.002632	0.997368	0	0.005249	0.005249	0.005249	6	5.84439	1	1	-	1	-	1	1	1	-	1	-	1	-	1	1	-	-	1	-	1	1	1	1	1	1	1	1	-	1
797	14508821|F|0-61:G>T-61:G>T	TGCAGCCCTGTTCTGCTCACGGAAAACGTGTTCGAAATCAATCATCTGAAACTTGTTCATAGCCTCACG	TGCAGCCCTGTTCTGCTCACGGAAAACGTGTTCGAAATCAATCATCTGAAACTTGTTCATAGCCTCACG		0	0	999	61:G>T	61	0.44864	0.989899	0.016835	0.983165	0.010101	0.006734	0.019998	0.033103	0.026551	10.26269	9.8	1	-	0	-	-	0	0	-	0	-	0	0	0	0	-	0	-	0	-	0	-	0	0	0	-	0	0	-	-
798	14505614|F|0-61:C>T-61:C>T	TGCAGGAGTTGCTGGAGGAGCTGCATCCGGGAAGACCACCGTTTGTGATTTGATTATTGAACAGCTTCA	TGCAGGAGTTGCTGGAGGAGCTGCATCCGGGAAGACCACCGTTTGTGATTTGATTATTGAACAGCTTCA	Chr05	25297141	2	2.08E-27	61:C>T	61	0.731118	0.995868	0.008264	0.991736	0.004132	0.004132	0.00823	0.016392	0.012311	16.37522	9.25	1	0	-	0	0	0	0	0	0	0	0	0	0	0	0	0	0	0	0	0	0	0	0	0	0	0	0	0	0
799	7615612|F|0-61:A>C-61:A>C	TGCAGTCATGACTCCAGTTTGAGCCTGCACTCTAGCAACCCCAAAATCAGCCACCTTGACAACCTGTTC	TGCAGTCATGACTCCAGTTTGAGCCTGCACTCTAGCAACCCCAAAATCAGCCACCTTGACAACCTGTTC	Chr03	4135324	1	2.08E-27	61:A>C	61	0.453172	0.996667	0.003333	0.996667	0.003333	0	0.006644	0.006644	0.006644	15.87952	11	1	0	0	-	-	-	-	-	0	0	-	0	0	-	-	0	-	0	0	0	-	-	-	-	-	0	0	0	-
800	100590740|F|0-61:T>C-61:T>C	TGCAGTGTTTTTCAGGATTTGTTAACTTTTGTAAACATTGTCAAATAAAAATCCCATTGAATAGGTGAA	TGCAGTGTTTTTCAGGATTTGTTAACTTTTGTAAACATTGTCAAATAAAAATCCCATTGAATAGGTGAA	Chr15	11077281	1	7.55E-22	61:T>C	61	0.484894	0.993769	0.006231	0.993769	0.006231	0	0.012383	0.012383	0.012383	23.88674	9.5	1	0	-	-	0	0	0	-	0	0	0	0	0	0	0	-	0	0	0	0	0	-	-	0	0	0	-	-	0
801	100607931|F|0-61:G>T-61:G>T	TGCAGAATCTTTTGGGTTATGCTTGTTCTGTCTATTGTGTGTATAAAATGATTAAGGTACAGTTATATT	TGCAGAATCTTTTGGGTTATGCTTGTTCTGTCTATTGTGTGTATAAAATGATTAAGGTACAGTTATATT	Chr02	9065095	1	4.48E-29	61:G>T	61	0.663142	0.990888	0.020501	0.979499	0.009112	0.01139	0.018057	0.040162	0.029109	23.82031	15.8	1	0	0	0	0	0	0	-	0	0	0	0	0	0	0	0	0	0	0	0	0	0	0	0	0	0	-	0	0
802	7617801|F|0-61:G>T-61:G>T	TGCAGACAATAAGAGAGAGCATAGCACTTATGAGATCAATACTTGACTTGTCACCATGTCTGTATTATT	TGCAGACAATAAGAGAGAGCATAGCACTTATGAGATCAATACTTGACTTGTCACCATGTCTGTATTATT	Chr03	1884505	1	9.70E-26	61:G>T	61	0.755287	0.002	1	0	0.998	0.002	0.003992	0	0.001996	4	3.49228	1	1	-	-	1	1	1	1	1	-	1	-	1	1	1	1	1	1	1	-	-	1	1	1	1	1	-	-	1
803	100615122|F|0-61:A>C-61:A>C	TGCAGATCAAACATAAATAGATGAATTGAAGATGATGATGAACATAAACATAATTCATAAAATTATAGA	TGCAGATCAAACATAAATAGATGAATTGAAGATGATGATGAACATAAACATAATTCATAAAATTATAGA	Chr15	6588609	1	3.49E-25	61:A>C	61	0.900302	0.998322	0.003356	0.996644	0.001678	0.001678	0.00335	0.006689	0.005019	14.76124	12.5	1	0	0	0	0	0	0	0	0	-	-	0	0	0	0	0	0	0	0	0	0	0	0	0	0	0	0	0	0
804	7624073|F|0-61:G>A-61:G>A	TGCAGCTTCAACAACAAACACTTTCTGGTCAGCAACCTCAAAGTTCAAGTAACAGTCTTCAGCAAGATA	TGCAGCTTCAACAACAAACACTTTCTGGTCAGCAACCTCAAAGTTCAAGTAACAGTCTTCAGCAAGATA	Chr01	17146735	1	2.08E-27	61:G>A	61	0.622356	0.997573	0.002427	0.997573	0.002427	0	0.004843	0.004843	0.004843	6.92827	6.5	1	0	-	-	0	-	0	-	-	0	0	0	0	0	-	-	0	0	0	-	-	-	0	-	0	-	0	0	0
805	100629983|F|0-61:A>G-61:A>G	TGCAGGTAGTTATTGTTCAGATGAATGGCTTAGATCATCCATCACAATCTATCCACGTATTACAGATCG	TGCAGGTAGTTATTGTTCAGATGAATGGCTTAGATCATCCATCACAATCTATCCACGTATTAC	Chr07	770404	1	3.05E-20	61:A>G	61	0.670695	0.002252	0.997748	0.002252	0.997748	0	0.004494	0.004494	0.004494	47	11.14535	1	1	1	-	1	1	1	-	1	1	1	1	1	1	1	1	1	1	1	-	1	1	1	-	1	1	1	1	1
806	7623739|F|0-61:A>C-61:A>C	TGCAGCAAATGATATGACTACTCACTAGTTCAGTAGTAGATCAAGAACAAAATTTGTTGAAACCTAAAG	TGCAGCAAATGATATGACTACTCACTAGTTCAGTAGTAGATCAAGAACAAAATTTGTTGAAACCTAAAG	Chr03	14171045	1	2.08E-27	61:A>C	61	0.744713	0.991886	0.040568	0.959432	0.008114	0.032454	0.016096	0.077844	0.04697	15.63573	15.4	1	0	0	0	0	0	0	0	-	0	0	0	-	0	0	0	0	0	0	0	0	0	0	0	-	-	0	0	0
807	14510319|F|0-61:G>A-61:G>A	TGCAGCGTTTTGATTCTTTGTTTTCTCTAACATATTTCTCATTCTGGTTGAGTTATAGTTGGGTAGGTG	TGCAGCGTTTTGATTCTTTGTTTTCTCTAACATATTTCTCATTCTGGTTGAGTTATAGTTGGGTAGGTG	Chr07	8708051	2	2.08E-27	61:G>A	61	0.679758	0.997778	0.002222	0.997778	0.002222	0	0.004435	0.004435	0.004435	10.65116	9	1	0	0	0	0	-	0	-	0	0	0	-	0	0	0	0	0	0	-	0	0	0	0	-	0	0	0	0	0
808	7621289|F|0-61:C>A-61:C>A	TGCAGCAGTAAACATGATATTTTCAGAGCAAGTCAGCTTCACAATATCGTAAAGATTTTTACAGATCGG	TGCAGCAGTAAACATGATATTTTCAGAGCAAGTCAGCTTCACAATATCGTAAAGATTTTTAC	Chr09	9917956	1	4.93E-23	61:C>A	61	0.471299	0.996795	0.003205	0.996795	0.003205	0	0.00639	0.00639	0.00639	24.98276	18	1	0	-	-	0	-	0	0	-	0	-	0	0	0	-	-	-	-	-	0	-	0	0	0	-	-	0	-	0
809	100676159|F|0-61:T>A-61:T>A	TGCAGATAACGTCCTAAAGGGTTATGAAATCCTTTAGGAGTTTGATTCTTTAGTATAAAACTTTTGATC	TGCAGATAACGTCCTAAAGGGTTATGAAATCCTTTAGGAGTTTGATTCTTTAGTATAAAACTTTTGATC	Chr00	50561854	1	3.49E-25	61:T>A	61	0.456193	0.003311	0.996689	0.003311	0.996689	0	0.006601	0.006601	0.006601	33	12.13031	1	1	-	1	1	-	1	1	-	-	1	1	1	1	1	1	-	1	-	-	1	-	1	-	1	-	1	-	-
810	7621983|F|0-61:C>G-61:C>G	TGCAGTATTGGCTGACATGGATACATTCGGAAAAGAAGCACAGGTATTCTTCTTCCAGAAACCTCAGAA	TGCAGTATTGGCTGACATGGATACATTCGGAAAAGAAGCACAGGTATTCTTCTTCCAGAAACCTCAGAA	Chr13	20777761	1	2.72E-21	61:C>G	61	0.81571	0.001852	0.998148	0.001852	0.998148	0	0.003697	0.003697	0.003697	10	7.36817	1	1	1	-	1	1	1	1	1	-	1	1	1	1	1	1	1	1	1	1	1	1	-	-	1	1	1	1	1
811	100712542|F|0-61:A>G-61:A>G	TGCAGTTAGTGAAGAAGAGCATAGAAGTCTTTTCATAAAGAGTTCTTATTATCAGGTAAAAAAAAGGCG	TGCAGTTAGTGAAGAAGAGCATAGAAGTCTTTTCATAAAGAGTTCTTATTATCAGGTAAAAAAAAGGCG	Chr10	3602429	1	2.08E-27	61:A>G	61	0.55136	0.99726	0.00274	0.99726	0.00274	0	0.005464	0.005464	0.005464	6.81473	6	1	0	-	0	-	0	0	-	0	-	0	0	0	0	0	-	-	0	-	0	0	-	-	-	-	-	0	-	0
812	7630053|F|0-61:C>T-61:C>T	TGCAGAAAGTTTTTGGTATTTCTGTACTCAACAACTACCTGACTTCTACAATTCCCATGTCCATTTTCA	TGCAGAAAGTTTTTGGTATTTCTGTACTCAACAACTACCTGACTTCTACAATTCCCATGTCCATTTTCA		0	0	999	61:C>T	61	0.510574	0.997041	0.002959	0.997041	0.002959	0	0.0059	0.0059	0.0059	10.6849	11	1	0	0	0	0	0	-	-	-	0	0	0	0	-	-	0	-	-	-	0	-	-	-	-	-	0	0	0	-
813	100274301|F|0-60:T>C-60:T>C	TGCAGAATCCTAAGTTCTTACGGCCAATTTCGACTGTCGCTCATGAAGTTACGGGAGTCATAGCTTCTA	TGCAGAATCCTAAGTTCTTACGGCCAATTTCGACTGTCGCTCATGAAGTTACGGGAGTCATAGCTTCTA		0	0	999	60:T>C	60	0.47281	0.015974	0.984026	0.015974	0.984026	0	0.031439	0.031439	0.031439	5.2	5.15211	1	1	1	1	1	1	1	1	-	1	1	1	-	1	1	1	-	-	-	1	-	1	1	-	1	-	1	1	-
814	100366725|F|0-60:G>T-60:G>T	TGCAGAAATAAAAACTAAAAACTTGAGAGGGGAAAATGAAATGAAACCCCACAAACCGACGCACAAAGT	TGCAGAAATAAAAACTAAAAACTTGAGAGGGGAAAATGAAATGAAACCCCACAAACCGACGCACAAAGT	Chr09	385523	1	4.48E-29	60:G>T	60	0.73716	0.997951	0.002049	0.997951	0.002049	0	0.00409	0.00409	0.00409	3.51761	3	1	0	0	0	0	-	0	-	0	0	0	0	0	0	0	0	0	-	-	0	0	0	-	-	0	0	0	-	0
815	100367363|F|0-60:A>G-60:A>G	TGCAGACCAAGAACAAATCTAAATATATACAATCTAATAGCAAAAACAATTATATATAATATACTGCAA	TGCAGACCAAGAACAAATCTAAATATATACAATCTAATAGCAAAAACAATTATATATAATATACTGCAA	Chr02	13766086	1	4.48E-29	60:A>G	60	0.924471	1	0.001634	0.998366	0	0.001634	0	0.003263	0.001631	11.35967	3	1	0	0	0	0	0	0	0	0	0	0	0	0	0	0	0	0	-	0	0	0	0	0	0	0	0	0	0	0
816	100368472|F|0-60:T>C-60:T>C	TGCAGATTCGCAAAGCCTGGCCCTGAACCACTTGGGCCAAGGGTCATTTCCATGTTAAACTCATGAGCG	TGCAGATTCGCAAAGCCTGGCCCTGAACCACTTGGGCCAAGGGTCATTTCCATGTTAAACTCATGAGCG	Chr10	22909382	1	9.70E-26	60:T>C	60	0.687311	0.002198	1	0	0.997802	0.002198	0.004386	0	0.002193	9	7.52632	1	1	-	1	1	1	1	1	1	1	1	1	1	1	1	1	1	1	1	1	1	1	1	1	1	1	1	-	-
817	100371118|F|0-60:A>G-60:A>G	TGCAGTACTGTGACGGAGGGAGAGCTGGATATATAATCAGAGGCGATGGAGGTGGTCGACAGCCGTCGT	TGCAGTACTGTGACGGAGGGAGAGCTGGATATATAATCAGAGGCGATGGAGGTGGTCGACAGCCGTCGT		0	0	999	60:A>G	60	0.725076	0.004167	0.997917	0.002083	0.995833	0.002083	0.008299	0.004158	0.006228	4	3.57636	1	-	-	-	1	-	1	1	-	1	1	1	1	1	1	-	1	-	1	1	-	1	-	1	1	1	1	1	1
818	100384786|F|0-60:T>G-60:T>G	TGCAGGAATTTTAAAATCCATAAACCACAAGTCAGAAATGTATATGGTTAAGCATTTTCGTGGAAAATA	TGCAGGAATTTTAAAATCCATAAACCACAAGTCAGAAATGTATATGGTTAAGCATTTTCGTGGAAAATA	Chr02	10787150	1	2.08E-27	60:T>G	60	0.503021	0.996997	0.003003	0.996997	0.003003	0	0.005988	0.005988	0.005988	12.65147	6	1	0	-	0	0	0	0	0	-	0	0	0	0	0	-	0	-	0	0	0	-	0	0	0	0	0	0	0	0
819	100419132|F|0-60:T>C-60:T>C	TGCAGCTAATTCCGTTGCTTAGTATTTAATTATAAGCCCTTTTAAATCTCGGTAATTGCTTAAGGGGTG	TGCAGCTAATTCCGTTGCTTAGTATTTAATTATAAGCCCTTTTAAATCTCGGTAATTGCTTAAGGGGTG	Chr06	24563887	1	4.48E-29	60:T>C	60	0.672205	1	0.002247	0.997753	0	0.002247	0	0.004484	0.002242	7.686	7	1	0	0	0	0	0	0	-	0	0	0	0	0	0	0	0	0	0	0	0	0	0	0	0	0	0	0	0	0
820	100424038|F|0-60:C>T-60:C>T	TGCAGCAGTAGTGCGGCTCGCCGAAAGCCTCGCACGCGCTCTTACACCCCACGCTCTGCCCACCCGAGC	TGCAGCAGTAGTGCGGCTCGCCGAAAGCCTCGCACGCGCTCTTACACCCCACGCTCTGCCCACCCGAGC	Chr06	22840121	1	2.08E-27	60:C>T	60	0.696375	1	0.002169	0.997831	0	0.002169	0	0.004329	0.002164	6.84346	6	1	0	-	0	0	0	0	0	0	0	-	0	0	0	0	0	-	0	0	0	-	0	0	0	0	0	-	0	-
821	19443079|F|0-60:C>G-60:C>G	TGCAGCAAACTAGGGTTCAGACGGTGATAGATTACTTCAACCGGTGGATGCAGAAATGGCCGACTGTTC	TGCAGCAAACTAGGGTTCAGACGGTGATAGATTACTTCAACCGGTGGATGCAGAAATGGCCGACTGTTC	Chr04	27954959	1	4.48E-29	60:C>G	60	0.880665	1	0.001715	0.998285	0	0.001715	0	0.003425	0.001712	24.00719	12	1	0	0	0	0	0	0	0	0	0	0	0	0	0	0	0	0	0	0	0	0	0	0	-	0	0	0	0	0
822	100426991|F|0-60:A>C-60:A>C	TGCAGCCCAAGTCTCATGGTTGGCCAGTTGGCCCTAGTTTCTCACTTTCTTGAGAAATAGATGAGTTGG	TGCAGCCCAAGTCTCATGGTTGGCCAGTTGGCCCTAGTTTCTCACTTTCTTGAGAAATAGATGAGTTGG		0	0	999	60:A>C	60	0.584592	0.997416	0.007752	0.992248	0.002584	0.005168	0.005155	0.015384	0.010269	7.3931	5	1	0	0	0	0	0	0	-	0	0	0	-	0	0	0	0	-	0	-	0	-	-	0	-	0	0	0	0	-
823	100456888|F|0-60:C>T-60:C>T	TGCAGTAGCCTAAAATGAAGATCAGACAACCAAGATTGCGTGTAAATGCAGGGACCTTTCCGTCCAAAT	TGCAGTAGCCTAAAATGAAGATCAGACAACCAAGATTGCGTGTAAATGCAGGGACCTTTCCGTCCAAAT	Chr06	24206145	1	2.70E-26	60:C>T	60	0.433535	0.003484	0.996516	0.003484	0.996516	0	0.006944	0.006944	0.006944	20	8.49697	1	1	1	-	1	1	-	-	-	-	-	1	-	-	1	-	-	1	-	1	-	-	1	-	-	1	1	-	-
824	100456905|F|0-60:C>A-60:C>A	TGCAGTAGCTTGTAGCTTTGGGTTTGCCTTCTTCAGATACTCACTCTCCTCCTGAGAGTCCAACCATCG	TGCAGTAGCTTGTAGCTTTGGGTTTGCCTTCTTCAGATACTCACTCTCCTCCTGAGAGTCCAACCATCG		0	0	999	60:C>A	60	0.484894	0.962617	0.049844	0.950156	0.037383	0.012461	0.071971	0.09472	0.083345	6.29464	4.9375	1	-	-	-	0	-	0	-	-	-	0	0	0	0	0	-	-	0	0	-	-	0	0	-	-	0	-	-	0
825	7615670|F|0-60:A>C-60:A>C	TGCAGTGAGCCAATATGGAGCCAAAATATGCACTCATGAAAACCATTACAAAACAACAGTATGTGCGTA	TGCAGTGAGCCAATATGGAGCCAAAATATGCACTCATGAAAACCATTACAAAACAACAGTATGTGCGTA		0	0	999	60:A>C	60	0.596677	0.997468	0.002532	0.997468	0.002532	0	0.00505	0.00505	0.00505	8.88864	5	1	-	-	0	-	0	0	-	0	0	-	-	0	0	0	-	0	0	-	0	0	-	0	0	0	0	-	-	0
826	7545888|F|0-60:A>G-60:A>G	TGCAGAAGCCGAGAGCCCGAGAAGAGAATAAGGAATTAGGGATTAGGGCTATGCTATTTTATGTTTTGT	TGCAGAAGCCGAGAGCCCGAGAAGAGAATAAGGAATTAGGGATTAGGGCTATGCTATTTTATGTTTTGT		0	0	999	60:A>G	60	0.521148	0.982609	0.017391	0.982609	0.017391	0	0.034178	0.034178	0.034178	27.14721	18.71429	1	1	-	-	-	-	-	-	-	-	0	-	-	-	-	-	-	0	-	-	0	-	0	-	0	1	0	-	-
827	100461027|F|0-60:A>G-60:A>G	TGCAGTGAATGGGACCCGAAAGTTGGTTATCTCTCAACAGAATATGATGAAGTTGTGTCAATAAACTAA	TGCAGTGAATGGGACCCGAAAGTTGGTTATCTCTCAACAGAATATGATGAAGTTGTGTCAATAAACTAA		0	0	999	60:A>G	60	0.478852	0.993691	0.006309	0.993691	0.006309	0	0.012539	0.012539	0.012539	12.88539	9.5	1	1	-	-	-	0	0	0	-	0	0	-	0	0	0	-	-	0	0	-	0	-	0	0	-	0	0	0	0
828	100462208|F|0-60:G>C-60:G>C	TGCAGATCAGACAATAGTCAAATAAAGTAATCAAATATCTCCTGCTCGTTAGATAAAAGCGCAATGCAC	TGCAGATCAGACAATAGTCAAATAAAGTAATCAAATATCTCCTGCTCGTTAGATAAAAGCGCAATGCAC	Chr06	22459203	1	1.62E-23	60:G>C	60	0.765861	0.001972	0.998028	0.001972	0.998028	0	0.003937	0.003937	0.003937	5	3.11675	1	1	1	1	1	1	1	1	1	1	1	1	1	1	1	1	1	1	1	1	1	1	1	-	-	1	-	1	1
829	100481463|F|0-60:C>T-60:C>T	TGCAGACCAACTTAACGTTGTATGATTCTACCGATATGATATATGTTGATGATTGGTGGCCAAGTGGGT	TGCAGACCAACTTAACGTTGTATGATTCTACCGATATGATATATGTTGATGATTGGTGGCCAAGTGGGT	Chr12	877625	1	4.48E-29	60:C>T	60	0.676737	1	0.002232	0.997768	0	0.002232	0	0.004454	0.002227	11.94971	6	1	0	0	0	0	0	0	0	0	-	0	0	0	0	0	0	-	0	0	0	0	0	0	0	0	0	0	0	-
830	100483665|F|0-60:C>T-60:C>T	TGCAGCATTGTTCACCAGAATATCAATCCTCCCGTAAGAATTCACCACTGATTCCACAACCTTCCAGCA	TGCAGCATTGTTCACCAGAATATCAATCCTCCCGTAAGAATTCACCACTGATTCCACAACCTTCCAGCA	Chr06	17713573	1	4.51E-24	60:C>T	60	0.555891	0.002717	0.997283	0.002717	0.997283	0	0.00542	0.00542	0.00542	5	3.61179	1	1	1	1	1	1	-	1	-	1	1	1	-	-	1	1	-	1	-	1	1	1	1	-	-	-	1	1	1
831	100486286|F|0-60:A>G-60:A>G	TGCAGTAGAAATTACGTCGGTCACGGGGTGAATTCTTGGTGCCAATTTATATTTATTATTACGTTTGAG	TGCAGTAGAAATTACGTCGGTCACGGGGTGAATTCTTGGTGCCAATTTATATTTATTATTACGTTTGAG	Chr02	13242751	1	9.70E-26	60:A>G	60	0.776435	0.001946	0.998054	0.001946	0.998054	0	0.003883	0.003883	0.003883	15	5.2691	1	1	1	-	1	1	1	-	1	1	1	-	-	1	-	1	-	1	1	1	-	-	1	1	1	1	1	1	1
832	100487567|F|0-60:G>A-60:G>A	TGCAGTTAGAAATAGATTAAACCTGATCTTTTTGTATTATTTTTCATAAAGATATAATTTGCAGTCAAA	TGCAGTTAGAAATAGATTAAACCTGATCTTTTTGTATTATTTTTCATAAAGATATAATTTGCAGTCAAA	Chr11	369328	1	4.48E-29	60:G>A	60	0.47281	0.996805	0.003195	0.996805	0.003195	0	0.006369	0.006369	0.006369	7.71105	5	1	0	-	-	0	0	0	0	-	0	0	0	0	0	0	-	0	0	0	0	0	0	0	0	-	-	-	-	0
833	100508202|F|0-60:T>C-60:T>C	TGCAGATGAGCAGACACAGACTTTAGTTAAGAAACCTTGAATTAAAATTTAAAAATTTGCTAAATACAT	TGCAGATGAGCAGACACAGACTTTAGTTAAGAAACCTTGAATTAAAATTTAAAAATTTGCTAAATACAT		0	0	999	60:T>C	60	0.468278	0.987097	0.012903	0.987097	0.012903	0	0.025473	0.025473	0.025473	5.82405	4	1	-	-	-	-	0	0	0	-	0	0	-	-	1	1	-	0	-	-	0	-	0	-	-	0	0	-	-	-
834	9841166|F|0-60:C>T-60:C>T	TGCAGCAACACCTCCCATTATGTAGAAGACATGCAGGCTTCATAAATATATATATGTTGTCTTTGTCAT	TGCAGCAACACCTCCCATTATGTAGAAGACATGCAGGCTTCATAAATATATATATGTTGTCTTTGTCAT		0	0	999	60:C>T	60	0.608761	0.997519	0.002481	0.997519	0.002481	0	0.00495	0.00495	0.00495	11.1859	6	1	0	0	0	0	0	0	0	0	0	0	0	0	0	0	0	-	0	-	0	0	0	-	-	0	0	-	-	0
835	100508965|F|0-60:G>A-60:G>A	TGCAGCAGAATATTCTATACTCCCTCCATCACATTTTATTATATGTCTAGTTCGATTAACGAGATTTTA	TGCAGCAGAATATTCTATACTCCCTCCATCACATTTTATTATATGTCTAGTTCGATTAACGAGATTTTA	Chr13	18540295	1	9.70E-26	60:G>A	60	0.445619	0.989831	0.016949	0.983051	0.010169	0.00678	0.020132	0.033324	0.026728	10.67273	5.8	1	-	-	0	-	-	0	0	-	0	-	-	-	0	-	-	0	0	0	-	-	-	0	0	0	0	-	0	0
836	100529182|F|0-60:T>A-60:T>A	TGCAGAAAGTTCCATCTTAAACATTGTCCTTCACGCATATAGGCTAACAAGGCAACTTTTTGAAGTTTT	TGCAGAAAGTTCCATCTTAAACATTGTCCTTCACGCATATAGGCTAACAAGGCAACTTTTTGAAGTTTT	Chr05	25623114	1	4.48E-29	60:T>A	60	0.708459	1	0.004264	0.995736	0	0.004264	0	0.008492	0.004246	27.4797	19	1	0	0	-	0	0	0	0	0	0	0	0	0	0	2	0	0	0	0	0	0	0	0	0	0	0	0	0	0
837	7615172|F|0-60:A>G-60:A>G	TGCAGCTGCTATCAGTACGTGAAGACTGGTTGGTTTCTTGGAAAAGTGAAACTCATCAATATAATGCAA	TGCAGCTGCTATCAGTACGTGAAGACTGGTTGGTTTCTTGGAAAAGTGAAACTCATCAATATAATGCAA	Chr14	2230389	1	4.48E-29	60:A>G	60	0.678248	0.997773	0.002227	0.997773	0.002227	0	0.004444	0.004444	0.004444	12.13002	9	1	0	0	0	0	0	0	0	0	0	0	-	-	0	-	0	0	0	0	0	-	0	-	-	0	0	0	0	0
838	100535570|F|0-60:A>T-60:A>T	TGCAGTGCAGACGACTAAACTACAGTATTAGTAATTAAGTCAAGTGTAAGGCTGGGGATAAGTAAGTTA	TGCAGTGCAGACGACTAAACTACAGTATTAGTAATTAAGTCAAGTGTAAGGCTGGGGATAAGTAAGTTA	Chr03	18725173	1	5.84E-23	60:A>T	60	0.592145	0.997449	0.002551	0.997449	0.002551	0	0.005089	0.005089	0.005089	20.85488	15	1	0	-	0	-	0	-	0	0	0	-	-	0	0	0	0	0	-	1	0	-	0	-	0	0	-	-	0	0
839	7615718|F|0-60:T>C-60:T>C	TGCAGTGTCTTCTCAGTCTGAACTTGTGAAGTCCCTCCTTGCTACAGAGGTGGGTAGTGATCTCGCTAT	TGCAGTGTCTTCTCAGTCTGAACTTGTGAAGTCCCTCCTTGCTACAGAGGTGGGTAGTGATCTCGCTAT	Chr10	22732591	1	4.48E-29	60:T>C	60	0.752266	0.995984	0.008032	0.991968	0.004016	0.004016	0.008	0.015935	0.011968	12.68858	24.2	1	0	0	0	0	0	-	-	-	0	-	0	0	0	-	0	-	0	-	0	0	-	0	-	0	0	0	-	0
840	100537334|F|0-60:A>G-60:A>G	TGCAGATTTCTCTCTCTACTAATTCTTATCATTTATAAAAACGCCCCAATTTTTTTTTATATTTTATGT	TGCAGATTTCTCTCTCTACTAATTCTTATCATTTATAAAAACGCCCCAATTTTTTTTTATATTTTATGT	Chr14	16709980	1	3.49E-25	60:A>G	60	0.444109	0.996599	0.003401	0.996599	0.003401	0	0.00678	0.00678	0.00678	6.93275	6	1	-	0	-	0	0	0	-	0	0	-	-	-	0	-	-	0	-	-	-	-	0	-	0	0	-	0	-	0
841	100538538|F|0-60:G>C-60:G>C	TGCAGTGTTCAGACAATGGTTTGTTAATGAATAATCATATGGGATTAGCATGTCAAGGTAGTGTGACCT	TGCAGTGTTCAGACAATGGTTTGTTAATGAATAATCATATGGGATTAGCATGTCAAGGTAGTGTGACCT	Chr13	8845539	1	4.48E-29	60:G>C	60	0.501511	0.975904	0.039157	0.960843	0.024096	0.01506	0.047031	0.075247	0.061139	12.27855	11.07692	1	0	0	0	0	0	0	0	0	0	0	0	0	0	0	0	-	-	0	0	0	-	0	0	0	0	0	0	0
842	100539658|F|0-60:T>C-60:T>C	TGCAGCCGCATTGGAGATGGTTCGCCTCGCAATGGTGAAAAGGCACAACCTTTACGACGTTACAGAAGT	TGCAGCCGCATTGGAGATGGTTCGCCTCGCAATGGTGAAAAGGCACAACCTTTACGACGTTACAGAAGT	Chr04	28785493	1	2.08E-27	60:T>C	60	0.575529	0.007874	0.994751	0.005249	0.992126	0.002625	0.015624	0.010444	0.013034	3.66667	3.43333	1	-	1	-	1	-	1	-	-	1	1	-	1	1	1	1	1	1	-	1	-	1	-	1	-	-	-	-	1
843	100540370|F|0-60:A>G-60:A>G	TGCAGTGCATTATGTGCTTATTGCGTTAGAACTCACACCTAAAGCTTAAAAATTAAAATAATTTTTATT	TGCAGTGCATTATGTGCTTATTGCGTTAGAACTCACACCTAAAGCTTAAAAATTAAAATAATTTTTATT	Chr13	7098851	1	9.70E-26	60:A>G	60	0.682779	0.002212	1	0	0.997788	0.002212	0.004415	0	0.002207	25	14.18431	1	1	1	-	-	1	1	-	1	1	1	1	-	1	-	1	-	1	1	1	1	-	1	1	1	1	1	1	1
844	100542618|F|0-60:G>A-60:G>A	TGCAGCATGCAGAAAGAGATAAAAAGGACGAAAGTAATTTTTCAAATGTAATATTCTTGAGTGAAGCTG	TGCAGCATGCAGAAAGAGATAAAAAGGACGAAAGTAATTTTTCAAATGTAATATTCTTGAGTGAAGCTG	Chr05	762429	1	4.48E-29	60:G>A	60	0.549849	0.997253	0.002747	0.997253	0.002747	0	0.005479	0.005479	0.005479	17.66337	12	1	0	-	-	-	0	0	-	0	-	0	0	0	-	0	0	-	0	0	0	0	0	0	0	0	0	0	0	0
845	100542681|F|0-60:A>T-60:A>T	TGCAGCTCGAGCACCTCCATGACCTAATTAAGAGGAAATGCAAACAGAACACTAAGTTAAAAGTATATA	TGCAGCTCGAGCACCTCCATGACCTAATTAAGAGGAAATGCAAACAGAACACTAAGTTAAAAGTATATA	Chr07	3487950	1	4.48E-29	60:A>T	60	0.487915	0.996904	0.003096	0.996904	0.003096	0	0.006173	0.006173	0.006173	4.4011	4	1	0	-	0	0	0	0	0	0	0	0	0	0	0	0	0	0	0	0	0	0	-	-	0	0	0	0	-	0
846	7602557|F|0-60:A>G-60:A>G	TGCAGAGGTTGAAGGTTGAATCCAAGGAGGAGATGAGGGAAAGAGATGAAGCAAGAAACCAGATTACAG	TGCAGAGGTTGAAGGTTGAATCCAAGGAGGAGATGAGGGAAAGAGATGAAGCAAGAAACCAGATTACAG	Chr00	103014355	1	3.49E-25	60:A>G	60	0.8429	0.003584	0.998208	0.001792	0.996416	0.001792	0.007143	0.003578	0.00536	10.5	9.5015	1	1	1	1	1	1	1	1	1	1	1	1	1	1	-	1	1	1	1	1	-	1	1	1	1	1	-	1	1
847	100555791|F|0-60:C>G-60:C>G	TGCAGTGTGTTTCAAGGAGAATGGTTAGTGCATTGGTGCACATTATATCATTACTAGTAACACTTTTAC	TGCAGTGTGTTTCAAGGAGAATGGTTAGTGCATTGGTGCACATTATATCATTACTAGTAACACTTTTAC	Chr04	26916616	1	1.62E-23	60:C>G	60	0.44713	0.027027	0.986486	0.013514	0.972973	0.013514	0.052593	0.026662	0.039627	3.77778	3.53374	1	1	-	-	-	-	1	-	-	-	-	1	1	-	1	1	-	0	1	1	-	1	1	1	-	-	-	1	1
848	100563575|F|0-60:T>G-60:T>G	TGCAGCTCCGAGTGGTGCTCGCCGGGAATAGTGAACAACGGGGAAGAAACCGGCGGAGGATGAGGTGGA	TGCAGCTCCGAGTGGTGCTCGCCGGGAATAGTGAACAACGGGGAAGAAACCGGCGGAGGATGAGGTGGA	Chr10	20030423	1	3.49E-25	60:T>G	60	0.465257	0.045455	0.980519	0.019481	0.954545	0.025974	0.086777	0.038202	0.062489	5	3.55758	1	1	-	1	1	1	1	-	-	1	-	-	-	1	-	-	-	2	1	1	-	1	-	-	-	-	1	-	1
849	100570816|F|0-60:A>T-60:A>T	TGCAGCCGCGCCAAATTGCAATTTGGTTTCAGAATCGTCGTGCGCGCTGGAAGAACAAACAGCTCGAGA	TGCAGCCGCGCCAAATTGCAATTTGGTTTCAGAATCGTCGTGCGCGCTGGAAGAACAAACAGCTCGAGA	Chr02	16488619	1	2.08E-27	60:A>T	60	0.592145	0.997449	0.002551	0.997449	0.002551	0	0.005089	0.005089	0.005089	7.11359	7	1	0	0	-	0	0	0	0	0	0	0	0	-	0	0	0	0	0	0	-	-	-	0	0	0	0	0	0	0
850	7624077|F|0-60:G>A-60:G>A	TGCAGCTTCACAGGACAAGCGATAAACTTTGATAAATCAACCATTACTTTTTGTAAGAATGTGCATGAA	TGCAGCTTCACAGGACAAGCGATAAACTTTGATAAATCAACCATTACTTTTTGTAAGAATGTGCATGAA	Chr03	17972046	1	2.08E-27	60:G>A	60	0.504532	0.997006	0.002994	0.997006	0.002994	0	0.00597	0.00597	0.00597	6.72632	4	1	0	0	0	-	0	0	-	0	0	0	-	0	0	-	-	0	-	0	-	0	-	-	0	0	0	0	-	-
851	100576106|F|0-60:A>G-60:A>G	TGCAGGAAACTTGAAGAGACAATTTAAACAAAAATTTAAGGCAAAGCATCAATGTGGGAAAGAACATCT	TGCAGGAAACTTGAAGAGACAATTTAAACAAAAATTTAAGGCAAAGCATCAATGTGGGAAAGAACATCT	Chr03	11606961	1	9.70E-26	60:A>G	60	0.453172	0.003333	0.996667	0.003333	0.996667	0	0.006644	0.006644	0.006644	33	15.06866	1	1	1	-	1	1	1	-	1	-	-	1	-	-	-	1	1	1	1	1	-	-	-	1	1	1	1	-	1
852	100586925|F|0-60:A>T-60:A>T	TGCAGATTGAGGACAAGACGGTTACATTTGGAGAGCAACTGGCAAATTTGATTACATGCAATGATGCAA	TGCAGATTGAGGACAAGACGGTTACATTTGGAGAGCAACTGGCAAATTTGATTACATGCAATGATGCAA	Chr02	16352713	1	2.10E-22	60:A>T	60	0.543807	0.997222	0.002778	0.997222	0.002778	0	0.00554	0.00554	0.00554	5.82857	5	1	0	0	-	0	-	0	0	0	-	-	0	0	0	0	0	0	0	0	0	0	-	-	-	0	0	0	0	-
853	7617879|F|0-60:T>C-60:T>C	TGCAGACTTTTCTGCGTATGTTGCAATTTCTGCATTGTTCTGTGAATGTGAAGAATTCATTTTATACTT	TGCAGACTTTTCTGCGTATGTTGCAATTTCTGCATTGTTCTGTGAATGTGAAGAATTCATTTTATACTT	Chr12	10988489	1	2.08E-27	60:T>C	60	0.52719	0.997135	0.002865	0.997135	0.002865	0	0.005714	0.005714	0.005714	13.26263	15	1	0	-	-	-	0	0	0	-	-	0	0	0	0	0	0	0	0	0	0	-	0	-	-	0	-	0	-	0
854	100601160|F|0-60:T>C-60:T>C	TGCAGACTTCCCATTTTCCTCTTCCATGGTCTCATCAATAATCCCCGTTTCATCCACTGCTTTCTCACC	TGCAGACTTCCCATTTTCCTCTTCCATGGTCTCATCAATAATCCCCGTTTCATCCACTGCTTTCTCACC	Chr01	29986454	1	5.84E-23	60:T>C	60	0.732628	0.002062	0.997938	0.002062	0.997938	0	0.004115	0.004115	0.004115	30	10.64568	1	1	-	1	1	1	1	1	-	-	1	-	1	1	1	1	-	1	1	1	1	1	1	1	1	1	1	1	1
855	100603865|F|0-60:C>T-60:C>T	TGCAGGCCATGCGCGCCCTCCACATTCTCTATAAAGCTAGCTCTCAGATCAGATCTGTCCCCTACTTAA	TGCAGGCCATGCGCGCCCTCCACATTCTCTATAAAGCTAGCTCTCAGATCAGATCTGTCCCCTACTTAA	Chr05	509692	1	1.26E-19	60:C>T	60	0.648036	0.997669	0.002331	0.997669	0.002331	0	0.004651	0.004651	0.004651	4.01012	3	1	0	-	0	0	0	0	0	0	0	0	0	0	0	0	0	0	0	0	0	-	0	0	-	0	0	-	0	-
856	100607738|F|0-60:T>C-60:T>C	TGCAGTTTTTCTTTCTCAGTGCATAGGGAATGAAATAATATAGCACTTCTAGAACAAATTTATTGCAAA	TGCAGTTTTTCTTTCTCAGTGCATAGGGAATGAAATAATATAGCACTTCTAGAACAAATTTATTGCAAA	Chr03	3636792	1	4.48E-29	60:T>C	60	0.694864	0.002174	1	0	0.997826	0.002174	0.004338	0	0.002169	6	5.39205	1	1	1	-	1	1	1	1	-	-	1	1	1	1	1	1	1	1	1	1	1	1	1	1	1	-	1	1	-
857	9844804|F|0-60:G>A-60:G>A	TGCAGAATTGATGGCAATATATGGGTACAACATCAGCAATATCCCAAATATTCATATCCAGGCTTGGGC	TGCAGAATTGATGGCAATATATGGGTACAACATCAGCAATATCCCAAATATTCATATCCAGGCTTGGGC	Chr13	14543949	1	9.70E-26	60:G>A	60	0.518127	0.836735	0.25656	0.74344	0.163265	0.093294	0.273219	0.381474	0.327347	12.04665	10.87629	1	2	-	-	0	0	-	0	-	0	0	-	0	0	0	-	-	0	-	1	0	0	-	0	-	0	-	-	0
858	7540268|F|0-60:A>T-60:A>T	TGCAGTTTGATCTTTCCTCATCAGATATGCGTTTATACTTTTCCTTATGTGTTGGCTTTGAGTTTGGAT	TGCAGTTTGATCTTTCCTCATCAGATATGCGTTTATACTTTTCCTTATGTGTTGGCTTTGAGTTTGGAT		0	0	999	60:A>T	60	0.783988	0.998073	0.001927	0.998073	0.001927	0	0.003846	0.003846	0.003846	33.77958	20	1	0	-	0	0	0	0	-	0	0	-	-	0	0	0	0	0	0	0	0	0	0	0	0	-	0	-	0	0
859	100622648|F|0-60:T>A-60:T>A	TGCAGCAAGCATACCAAGAAAAACCATGAATGCAGTGGAATTCTCATTGGACAGAGCTGTTACAGATCG	TGCAGCAAGCATACCAAGAAAAACCATGAATGCAGTGGAATTCTCATTGGACAGAGCTGTTAC	Chr15	4319895	1	1.82E-22	60:T>A	60	0.549849	0.002747	0.997253	0.002747	0.997253	0	0.005479	0.005479	0.005479	17	6.7679	1	1	1	-	-	1	1	1	-	1	1	1	1	-	1	1	-	-	-	1	1	1	-	1	-	1	1	1	-
860	100628302|F|0-60:C>T-60:C>T	TGCAGCAAGTACTTGATCATGTGTACTAAGTAATCCTAGCCGACAAAGGAGTTAAACCAACTTAAGTTG	TGCAGCAAGTACTTGATCATGTGTACTAAGTAATCCTAGCCGACAAAGGAGTTAAACCAACTTAAGTTG	Chr03	4566982	1	9.70E-26	60:C>T	60	0.531722	0.002841	0.997159	0.002841	0.997159	0	0.005666	0.005666	0.005666	15	11.16625	1	1	-	1	1	1	1	1	1	1	1	1	1	1	1	1	1	1	-	1	1	1	1	1	1	1	1	-	1
861	7568131|F|0-60:G>A-60:G>A	TGCAGCACTGAGCAGTCATAATTCAAAAAGTTTGCATACTTTGCCAGCTTAGCTCCCTTTGGGGTATGA	TGCAGCACTGAGCAGTCATAATTCAAAAAGTTTGCATACTTTGCCAGCTTAGCTCCCTTTGGGGTATGA	Chr12	1151727	2	9.70E-26	60:G>A	60	0.438066	0.993103	0.006897	0.993103	0.006897	0	0.013698	0.013698	0.013698	19.32132	21	1	0	-	0	-	0	0	-	0	0	-	0	-	0	-	-	-	-	-	-	0	-	-	-	-	0	-	0	0
862	7568301|F|0-60:G>A-60:G>A	TGCAGCTAAATCTGGCGTTGAACCAGCTGGGTGTCTGAACCTCGTCAAACATGTAACCTCGAGCTGCCC	TGCAGCTAAATCTGGCGTTGAACCAGCTGGGTGTCTGAACCTCGTCAAACATGTAACCTCGAGCTGCCC	Chr10	22499218	1	2.08E-27	60:G>A	60	0.877644	0.993115	0.030981	0.969019	0.006885	0.024096	0.013675	0.060042	0.036859	28.86152	18.65	1	0	0	-	0	0	0	-	0	0	0	0	0	0	0	0	0	0	0	0	-	0	0	0	0	-	-	-	0
863	7615683|F|0-60:C>T-60:C>T	TGCAGTGCAGAGGTATCACAAATAGGACAACAGGATTTGTCAAAAACAAGAGAGTAGAAACATGCAATC	TGCAGTGCAGAGGTATCACAAATAGGACAACAGGATTTGTCAAAAACAAGAGAGTAGAAACATGCAATC	Chr05	5456207	1	2.08E-27	60:C>T	60	0.598187	0.997475	0.002525	0.997475	0.002525	0	0.005038	0.005038	0.005038	7.52455	6	1	0	-	0	0	0	0	0	-	0	0	0	0	0	0	0	-	-	0	0	-	-	0	0	0	-	0	0	0
864	7629064|F|0-60:A>G-60:A>G	TGCAGTATCTGGTTAGTACTGTTTTGCTTTTACTCAAATCTTTTTTATTTAGGGAAAATGACACTTTTT	TGCAGTATCTGGTTAGTACTGTTTTGCTTTTACTCAAATCTTTTTTATTTAGGGAAAATGACACTTTTT	Chr07	5278336	1	4.48E-29	60:A>G	60	0.52568	0.968391	0.048851	0.951149	0.031609	0.017241	0.06122	0.092928	0.077074	14.96641	13.27778	1	-	0	-	-	-	0	-	0	-	0	-	-	0	-	-	0	0	-	0	-	1	0	-	-	0	0	0	0
865	7551868|F|0-60:A>C-60:A>C	TGCAGAAACAGAGATCACCACACATCCAACCGTTGCTTCCACGCACCCAGTATAAAACAAACTAAGCTA	TGCAGAAACAGAGATCACCACACATCCAACCGTTGCTTCCACGCACCCAGTATAAAACAAACTAAGCTA	Chr01	29737778	1	2.08E-27	60:A>C	60	0.667674	0.004525	0.997738	0.002262	0.995475	0.002262	0.009009	0.004515	0.006762	10	6.73069	1	1	-	1	1	1	1	1	1	1	1	1	1	-	-	1	-	1	1	1	1	1	1	-	1	1	1	1	1
866	7620774|F|0-60:A>T-60:A>T	TGCAGAAGGTAAGAACTGTCATTTTCAAATAGACACATTATGATGTGCTACTGTAATGAGAAAAGGGCT	TGCAGAAGGTAAGAACTGTCATTTTCAAATAGACACATTATGATGTGCTACTGTAATGAGAAAAGGGCT	Chr04	29471136	1	9.70E-26	60:A>T	60	0.648036	0.016317	0.990676	0.009324	0.983683	0.006993	0.032102	0.018474	0.025288	32.71429	25.58921	1	1	1	-	1	1	1	1	1	1	1	1	1	1	1	1	1	1	1	1	1	1	1	1	1	1	1	1	1
867	7568190|F|0-60:G>C-60:G>C	TGCAGCATTCTTGAAGTTTTTGGAATCCTATGGACATGTAGTTTTTCACAACTGAAGGGTGTGAAGTGC	TGCAGCATTCTTGAAGTTTTTGGAATCCTATGGACATGTAGTTTTTCACAACTGAAGGGTGTGAAGTGC	Chr11	1222624	1	4.48E-29	60:G>C	60	0.561934	0.997312	0.002688	0.997312	0.002688	0	0.005362	0.005362	0.005362	15.28148	13	1	0	0	0	-	0	0	-	-	-	0	0	-	0	-	0	-	0	-	0	-	-	0	0	0	-	-	0	-
868	7562555|F|0-60:G>A-60:G>A	TGCAGCTCCGGCACTGGGCGATGAATAGACAAAATTTGCGTGTTTTAGCTTCAAGTAGAAGTTGGTGCT	TGCAGCTCCGGCACTGGGCGATGAATAGACAAAATTTGCGTGTTTTAGCTTCAAGTAGAAGTTGGTGCT	Chr01	2986521	1	9.70E-26	60:G>A	60	0.758308	0.998008	0.001992	0.998008	0.001992	0	0.003976	0.003976	0.003976	18.58234	17	1	0	-	0	0	0	0	0	0	0	0	0	0	0	0	0	0	0	0	0	0	0	0	0	0	0	0	0	0
869	7621959|F|0-60:T>G-60:T>G	TGCAGTAGTGAGTAGGAGTATGACAGTCGCATTTGTAGCCTGTTCTTTTGTAATCCTAATTATGTTTTC	TGCAGTAGTGAGTAGGAGTATGACAGTCGCATTTGTAGCCTGTTCTTTTGTAATCCTAATTATGTTTTC	Chr02	24400902	1	9.70E-26	60:T>G	60	0.870091	0.001736	1	0	0.998264	0.001736	0.003466	0	0.001733	38	17.76642	1	1	1	1	1	1	1	1	1	1	1	1	1	1	1	1	1	1	1	1	1	1	1	1	1	1	1	1	1
870	100662499|F|0-60:G>C-60:G>C	TGCAGTATGACGGTTATGGAGGCGGCGCTGCTGGTTTGAAGGTATTTCTTATACCCTTCGGCGAAAATT	TGCAGTATGACGGTTATGGAGGCGGCGCTGCTGGTTTGAAGGTATTTCTTATACCCTTCGGCGAAAATT	Chr14	17246719	1	4.51E-24	60:G>C	60	0.681269	0.002217	0.997783	0.002217	0.997783	0	0.004425	0.004425	0.004425	26	16.67562	1	1	-	1	1	1	1	1	1	1	1	1	1	1	1	1	1	1	1	1	-	1	-	1	1	1	1	1	1
871	100675687|F|0-60:C>T-60:C>T	TGCAGAATTTACAAGTGTTTTGATGAATTTAAGGATTCAAATTGTTCTTTGGAACAATTGCATTGCTAA	TGCAGAATTTACAAGTGTTTTGATGAATTTAAGGATTCAAATTGTTCTTTGGAACAATTGCATTGCTAA	Chr02	7156202	1	9.77E-21	60:C>T	60	0.601208	0.015075	0.992462	0.007538	0.984925	0.007538	0.029696	0.014962	0.022329	17.16667	13.15929	1	1	1	1	1	1	1	-	-	1	1	1	1	1	1	1	1	1	1	1	1	1	1	-	1	1	1	1	1
872	19446399|F|0-60:G>A-60:G>A	TGCAGCATAAGAGCGACCTTTGACCAATCCATGTGCGCTTGTCTTCATTTTTCGGATGACGAGAGAAAC	TGCAGCATAAGAGCGACCTTTGACCAATCCATGTGCGCTTGTCTTCATTTTTCGGATGACGAGAGAAAC	Chr14	15807946	1	2.72E-21	60:G>A	60	0.577039	0.997382	0.005236	0.994764	0.002618	0.002618	0.005222	0.010416	0.007819	4.52968	4.5	1	0	0	-	0	0	0	0	-	-	0	0	0	0	0	-	0	0	0	0	0	0	0	0	0	0	0	-	-
873	7570114|F|0-60:G>C-60:G>C	TGCAGGAAATCATGGTGCTCCCGGCAGCTTTCCGCTTCGAAGAATACATCGCAACCAAAGGTATAAAGG	TGCAGGAAATCATGGTGCTCCCGGCAGCTTTCCGCTTCGAAGAATACATCGCAACCAAAGGTATAAAGG	Chr03	2493644	1	2.10E-22	60:G>C	60	0.712991	0.004237	0.997881	0.002119	0.995763	0.002119	0.008439	0.004228	0.006333	69.5	36.3898	1	1	1	1	1	1	1	1	1	1	1	1	1	1	1	1	1	1	1	1	1	1	1	1	1	1	1	-	1
874	100706742|F|0-60:C>A-60:C>A	TGCAGCATAGATGTGTTTAATATATTTACTAGAGGATACACAAAGAAGCTACCAAATGAACCAGCCAGT	TGCAGCATAGATGTGTTTAATATATTTACTAGAGGATACACAAAGAAGCTACCAAATGAACCAGCCAGT	Chr00	80457109	1	9.70E-26	60:C>A	60	0.468278	0.003226	0.996774	0.003226	0.996774	0	0.006431	0.006431	0.006431	7.5	7.4269	1	-	1	-	1	1	-	-	1	-	-	-	1	-	1	1	1	-	-	1	-	-	1	-	-	-	1	1	-
875	7571508|F|0-60:A>G-60:A>G	TGCAGTATTCGGTCAAACTGGGTAGGCATGACCACGGTTCGGTTTCGGTTCCGAACCGGCAGTTCCCGG	TGCAGTATTCGGTCAAACTGGGTAGGCATGACCACGGTTCGGTTTCGGTTCCGAACCGGCAGTTCCCGG		0	0	999	60:A>G	60	0.435045	0.90625	0.114583	0.885417	0.09375	0.020833	0.169922	0.202908	0.186415	6.59272	6.41667	1	0	-	0	-	-	1	1	-	0	-	-	2	0	-	0	0	0	0	0	-	-	0	0	0	0	-	2	0
876	100736338|F|0-60:T>C-60:T>C	TGCAGGCTATGCAATCAGAACGCCAGTCTGTAGAGCATGCTGGCAATCCATTTTCCTTTATATCTGAGC	TGCAGGCTATGCAATCAGAACGCCAGTCTGTAGAGCATGCTGGCAATCCATTTTCCTTTATATCTGAGC	Chr04	3602937	2	4.51E-24	60:T>C	60	0.495468	0.003049	0.996951	0.003049	0.996951	0	0.006079	0.006079	0.006079	5	4.02793	1	1	1	-	-	1	1	-	1	-	1	-	-	1	1	1	-	1	-	1	-	1	-	-	-	1	1	-	1
877	100417808|F|0-59:C>T-59:C>T	TGCAGATGTGGCGATAAAGACAATACATACATGAAAAGTTTTTTTTTTTTTGAAAGATACATGCATGAA	TGCAGATGTGGCGATAAAGACAATACATACATGAAAAGTTTTTTTTTTTTTGAAAGATACATGCATGAA	Chr01	11011908	1	2.70E-26	59:C>T	59	0.703927	1	0.002146	0.997854	0	0.002146	0	0.004283	0.002141	4.16978	3	1	0	0	-	-	0	0	0	0	0	-	-	0	0	0	0	-	-	-	0	0	0	0	-	-	0	-	0	-
878	100418742|F|0-59:T>A-59:T>A	TGCAGCCAAATTCCCAATTCTGAAACCAATCTTCATCCCAAAATCTTCTCTGCACTTGATCGAGATTTC	TGCAGCCAAATTCCCAATTCTGAAACCAATCTTCATCCCAAAATCTTCTCTGCACTTGATCGAGATTTC	Chr09	2300374	1	2.08E-27	59:T>A	59	0.720544	0.002096	0.997904	0.002096	0.997904	0	0.004184	0.004184	0.004184	3	2.72122	1	1	1	1	1	1	1	1	1	1	1	1	1	1	1	1	-	1	1	-	1	1	1	-	1	-	1	-	-
879	100427727|F|0-59:C>G-59:C>G	TGCAGGTACACTCATTATAAGCAGAGAGTTTGTTGATGAAAACGTGAGAAATGAAGAAGCGCCATCAAC	TGCAGGTACACTCATTATAAGCAGAGAGTTTGTTGATGAAAACGTGAGAAATGAAGAAGCGCCATCAAC	Chr11	7439491	1	2.08E-27	59:C>G	59	0.453172	0.996667	0.003333	0.996667	0.003333	0	0.006644	0.006644	0.006644	5.07273	4	1	0	-	-	-	0	0	0	0	0	-	-	-	-	-	0	0	0	0	0	-	0	-	-	-	0	0	0	0
880	19444836|F|0-59:C>T-59:C>T	TGCAGGCCCCTCTAACAAACAACAAATCTCTTCCTCTTCTTCTTCTCCTTCCCCTTCTTCTTCTTCAAC	TGCAGGCCCCTCTAACAAACAACAAATCTCTTCCTCTTCTTCTTCTCCTTCCCCTTCTTCTTCTTCAAC		0	0	999	59:C>T	59	0.462236	0.996732	0.006536	0.993464	0.003268	0.003268	0.006515	0.012986	0.009751	12.36556	5.5	1	0	-	-	-	0	2	-	0	-	0	0	0	0	-	0	-	0	0	0	-	-	0	-	-	0	-	0	-
881	100451380|F|0-59:C>T-59:C>T	TGCAGAAATTCACAAATAATGAAATCATTACAGTAAAATGGTAGTCAAGGTTGCAGTCACTTGAATGAA	TGCAGAAATTCACAAATAATGAAATCATTACAGTAAAATGGTAGTCAAGGTTGCAGTCACTTGAATGAA	Chr06	22556004	1	4.48E-29	59:C>T	59	0.756798	0.998004	0.001996	0.998004	0.001996	0	0.003984	0.003984	0.003984	3.24274	3	1	0	0	0	0	0	0	0	0	0	0	0	0	0	0	0	0	0	-	0	-	-	0	0	0	0	0	0	-
882	7525858|F|0-59:T>G-59:T>G	TGCAGAATGATGAAGAGATTGACGAATTTGCAAGCAAGCTTTTCTGAGATATATTATATTATGAGACAT	TGCAGAATGATGAAGAGATTGACGAATTTGCAAGCAAGCTTTTCTGAGATATATTATATTATGAGACAT		0	0	999	59:T>G	59	0.652568	1	0.002315	0.997685	0	0.002315	0	0.004619	0.002309	17.04781	10	1	0	0	-	0	0	0	0	0	0	0	0	0	0	0	0	0	0	0	0	-	0	0	-	0	0	0	0	0
883	100463344|F|0-59:T>A-59:T>A	TGCAGGGGCGTCATTTTGTGTTTGCACAAAATCCAATAGGTTTCTATTCTGCTGTATGCTATGCTTGTC	TGCAGGGGCGTCATTTTGTGTTTGCACAAAATCCAATAGGTTTCTATTCTGCTGTATGCTATGCTTGTC	Chr06	23036390	1	4.48E-29	59:T>A	59	0.81571	1	0.001852	0.998148	0	0.001852	0	0.003697	0.001848	5.2375	4	1	0	-	0	0	0	0	0	-	0	0	0	0	0	0	0	0	0	0	0	0	0	0	0	0	0	0	0	0
884	100465323|F|0-59:T>C-59:T>C	TGCAGAGAAATTGAACGACAAAACCCAAATTAAGTTTTTGAAGGCATTAGGCAGTTCGGTTCTACCATG	TGCAGAGAAATTGAACGACAAAACCCAAATTAAGTTTTTGAAGGCATTAGGCAGTTCGGTTCTACCATG		0	0	999	59:T>C	59	0.496979	0.99696	0.00304	0.99696	0.00304	0	0.006061	0.006061	0.006061	10.74468	6	1	0	0	-	-	0	-	0	0	0	0	-	0	-	0	-	-	0	0	0	-	0	-	0	0	0	0	0	0
885	100483126|F|0-59:G>A-59:G>A	TGCAGCAACAGATTGTGGCGGTGGTAGCATTTTTAATTCCTTGGTTGCAACTAAATTCGGTGGCATCAA	TGCAGCAACAGATTGTGGCGGTGGTAGCATTTTTAATTCCTTGGTTGCAACTAAATTCGGTGGCATCAA	Chr10	14526148	1	4.48E-29	59:G>A	59	0.454683	0.993355	0.019934	0.980066	0.006645	0.013289	0.013201	0.039072	0.026137	4.70695	4	1	0	-	0	0	0	0	0	0	-	0	-	0	0	-	0	0	0	0	0	0	0	0	0	0	0	0	-	0
886	100488331|F|0-59:C>T-59:C>T	TGCAGTTTTTGGGTTTTGTCAACTACTATGGTTATAAAATGGGTTTACCAATGGTATACCTTCACGTAG	TGCAGTTTTTGGGTTTTGTCAACTACTATGGTTATAAAATGGGTTTACCAATGGTATACCTTCACGTAG		0	0	999	59:C>T	59	0.454683	0.003322	0.996678	0.003322	0.996678	0	0.006622	0.006622	0.006622	6	5.44611	1	1	-	-	-	1	1	-	-	-	-	1	1	1	1	-	1	-	-	1	-	-	1	-	-	-	-	1	1
887	7540311|F|0-59:G>T-59:G>T	TGCAGGTTCTAAAGATGTTCAAGAAAAAAGTTCACCCTGAGAAGGGAGCAGAAAAGGATGATGAGAACA	TGCAGGTTCTAAAGATGTTCAAGAAAAAAGTTCACCCTGAGAAGGGAGCAGAAAAGGATGATGAGAACA	Chr06	11055846	1	4.48E-29	59:G>T	59	0.504532	0.988024	0.020958	0.979042	0.011976	0.008982	0.023665	0.041038	0.032351	11.27493	11.57143	1	0	-	-	0	0	0	-	0	-	0	0	-	0	0	-	0	0	0	0	0	0	0	0	0	0	-	-	0
888	7614674|F|0-59:G>C-59:G>C	TGCAGAGTGATATGATCTTTGAATTACACATTACACTCAGAATTCAGAAACATTCTCTAGTCATTACAC	TGCAGAGTGATATGATCTTTGAATTACACATTACACTCAGAATTCAGAAACATTCTCTAGTCATTACAC		0	0	999	59:G>C	59	0.690332	0.006565	1	0	0.993435	0.006565	0.013043	0	0.006521	11	16.88641	1	1	1	-	1	-	1	-	-	-	1	1	1	1	1	1	1	1	1	1	1	1	1	1	1	1	1	1	-
889	100496366|F|0-59:C>A-59:C>A	TGCAGTTTTCTAACAAATTCATCCAACATAAAACTGGCTTTGAGAATCAGGCTACTTAACTTGCAAATT	TGCAGTTTTCTAACAAATTCATCCAACATAAAACTGGCTTTGAGAATCAGGCTACTTAACTTGCAAATT	Chr15	8609825	1	3.49E-25	59:C>A	59	0.540785	0.002793	0.997207	0.002793	0.997207	0	0.005571	0.005571	0.005571	4	3.91414	1	1	-	1	1	1	1	1	-	1	1	1	1	1	-	1	-	1	1	1	1	-	1	1	-	1	1	-	-
890	15728876|F|0-59:A>T-59:A>T	TGCAGAAAGCACAACAGAAATAACACAAGCCCATTACAGATCGGCTCTCAAAACATCCAACAATCATGC	TGCAGAAAGCACAACAGAAATAACACAAGCCCATTACAGATCGGCTCTCAAAACATCCAACAATCATGC	Chr13	22837616	1	2.08E-27	59:A>T	59	0.506042	0.997015	0.00597	0.99403	0.002985	0.002985	0.005952	0.011869	0.008911	19.29101	9.5	1	0	-	-	0	0	0	-	0	0	-	0	-	0	0	0	0	0	0	-	-	0	0	-	0	0	0	-	0
891	11822239|F|0-59:A>T-59:A>T	TGCAGCCAAGCTTTGCTGAGCTGAAAGCCTGTCGTAACGTAAAGGAGGAGCAAAGGGTCAAAATTTTTG	TGCAGCCAAGCTTTGCTGAGCTGAAAGCCTGTCGTAACGTAAAGGAGGAGCAAAGGGTCAAAATTTTTG	Chr10	18600992	1	4.48E-29	59:A>T	59	0.572508	0.984169	0.023747	0.976253	0.015831	0.007916	0.031161	0.046366	0.038763	7.019	12.66667	1	0	0	0	-	-	-	0	0	0	0	0	0	0	0	-	0	0	0	0	-	0	0	-	0	0	-	-	-
892	100509480|F|0-59:G>C-59:G>C	TGCAGCCTGGCGGCCACCAGCCGGTTGATATGCTCGCTCACCGCCACCAGTACTTTTCCGGCCATGTGT	TGCAGCCTGGCGGCCACCAGCCGGTTGATATGCTCGCTCACCGCCACCAGTACTTTTCCGGCCATGTGT	Chr02	9682770	1	9.70E-26	59:G>C	59	0.726586	0.012474	0.993763	0.006237	0.987526	0.006237	0.024637	0.012396	0.018517	5	3.99643	1	1	-	-	1	1	1	1	1	1	1	1	1	1	1	1	1	1	1	1	-	1	1	1	1	1	-	-	1
893	7615682|F|0-59:C>G-59:C>G	TGCAGTGCAGAAATCCATGAAGAACTCGTGTTGTGTGCTTCCCCTGATTGCAGACAAGACTTCATTGTT	TGCAGTGCAGAAATCCATGAAGAACTCGTGTTGTGTGCTTCCCCTGATTGCAGACAAGACTTCATTGTT	Chr01	26671289	1	4.48E-29	59:C>G	59	0.880665	0.998285	0.001715	0.998285	0.001715	0	0.003425	0.003425	0.003425	7.62865	4	1	0	0	0	0	0	0	0	-	-	0	0	0	-	0	0	0	0	0	0	-	0	0	0	0	0	0	0	0
894	100513555|F|0-59:G>A-59:G>A	TGCAGTTGAGCCACGAATATAGTTCACATATATATATATATATATCGCACATTGTAAAAGTCTTACAGA	TGCAGTTGAGCCACGAATATAGTTCACATATATATATATATATATCGCACATTGTAAAAGTCTTACAGA		0	0	999	59:G>A	59	0.663142	0.002278	0.997722	0.002278	0.997722	0	0.004545	0.004545	0.004545	4	3.45367	1	1	1	1	-	1	-	1	-	1	-	-	-	-	-	1	1	-	1	-	1	-	1	-	1	1	1	-	1
895	100520256|F|0-59:G>A-59:G>A	TGCAGTGTGTCAAAATATTCCAATTCAATATATAAAAACAAATGAAACAAATAATGATCGAAGTACCCA	TGCAGTGTGTCAAAATATTCCAATTCAATATATAAAAACAAATGAAACAAATAATGATCGAAGTACCCA	Chr06	19851256	1	2.08E-27	59:G>A	59	0.445619	0.00339	0.99661	0.00339	0.99661	0	0.006757	0.006757	0.006757	7	5.97297	1	1	1	-	1	-	1	-	1	1	-	-	1	1	1	1	-	-	-	-	-	-	-	1	1	-	1	1	1
896	100531463|F|0-59:C>T-59:C>T	TGCAGATTCTCAGAATTCCTACAATGGTGGGGTGATTGTTTTGGTAACTGGTTGTTTAACTGGAAAGGA	TGCAGATTCTCAGAATTCCTACAATGGTGGGGTGATTGTTTTGGTAACTGGTTGTTTAACTGGAAAGGA	Chr12	3727280	1	4.48E-29	59:C>T	59	0.818731	1	0.001845	0.998155	0	0.001845	0	0.003683	0.001842	32.81705	19	1	0	0	0	0	0	0	0	0	0	0	0	0	0	0	0	0	0	0	0	0	0	0	0	0	0	0	0	0
897	7546485|F|0-59:G>A-59:G>A	TGCAGATTCAAGATATGAGTGTCATCATCTTCAGTTCTGAGAGATTCTGATAAAATCGAGTGTCATTAG	TGCAGATTCAAGATATGAGTGTCATCATCTTCAGTTCTGAGAGATTCTGATAAAATCGAGTGTCATTAG	Chr03	11572092	1	4.51E-24	59:G>A	59	0.649547	0.002326	1	0	0.997674	0.002326	0.00464	0	0.00232	4	3.5996	1	1	1	-	1	1	1	1	1	1	1	1	1	1	1	1	1	1	1	1	1	1	1	1	1	1	1	1	1
898	100553067|F|0-59:C>T-59:C>T	TGCAGCTGCCAAATCTCTCTCTTTTTCTCTTTGCTGAGTGTTCCCCTTATCCATGCAGACTTTACATCT	TGCAGCTGCCAAATCTCTCTCTTTTTCTCTTTGCTGAGTGTTCCCCTTATCCATGCAGACTTTACATCT		0	0	999	59:C>T	59	0.510574	0.002959	0.997041	0.002959	0.997041	0	0.0059	0.0059	0.0059	5	4.07772	1	1	1	-	1	1	1	1	-	1	1	1	1	1	1	1	1	-	1	1	1	1	1	-	1	1	1	-	-
899	19446827|F|0-59:A>T-59:A>T	TGCAGCTATATGCTGCAAAGTCTAACTAACCATTATTATCCCGCTCATCAATAATTATTATTCATAATT	TGCAGCTATATGCTGCAAAGTCTAACTAACCATTATTATCCCGCTCATCAATAATTATTATTCATAATT	Chr11	1501330	1	4.48E-29	59:A>T	59	0.616314	0.997549	0.002451	0.997549	0.002451	0	0.00489	0.00489	0.00489	11.81443	27	1	0	0	0	0	0	0	0	0	0	0	0	0	0	0	0	0	0	0	0	0	0	0	0	0	0	0	-	0
900	7571182|F|0-59:A>T-59:A>T	TGCAGCAGCGTTCGTGGCAGCCACAAACAGAATGGCAATTATAAACCCGAAGCTGATGAAACTGATAAG	TGCAGCAGCGTTCGTGGCAGCCACAAACAGAATGGCAATTATAAACCCGAAGCTGATGAAACTGATAAG	Chr09	22875164	1	4.48E-29	59:A>T	59	0.504532	0.979042	0.047904	0.952096	0.020958	0.026946	0.041038	0.091219	0.066128	12.96667	12.82353	1	-	1	0	0	0	0	-	-	-	0	-	-	0	-	-	-	0	2	0	-	-	-	0	0	0	-	0	0
901	7547470|F|0-59:A>G-59:A>G	TGCAGGGCGCCTTGAAGCTAGGCCGGTTAGCAAAAACTTTAGCGGGCAGTGTGAACATAAAGCGCAAGG	TGCAGGGCGCCTTGAAGCTAGGCCGGTTAGCAAAAACTTTAGCGGGCAGTGTGAACATAAAGCGCAAGG		0	0	999	59:A>G	59	0.47432	0.996815	0.003185	0.996815	0.003185	0	0.006349	0.006349	0.006349	7.32507	8	1	0	-	0	0	-	0	0	-	0	-	0	0	-	0	0	0	0	0	0	0	0	0	0	0	0	0	0	0
902	21585912|F|0-59:G>C-59:G>C	TGCAGTTGTGCCAATATTCATGAAGGAAGGTAAAACTATGCAGTGCTACAAATCATCTAGTAGATAAAA	TGCAGTTGTGCCAATATTCATGAAGGAAGGTAAAACTATGCAGTGCTACAAATCATCTAGTAGATAAAA	Chr07	11976051	1	2.08E-27	59:G>C	59	0.741692	0.002037	1	0	0.997963	0.002037	0.004065	0	0.002033	36	22.97691	1	1	1	1	1	1	1	-	1	1	1	1	-	-	-	1	-	1	-	1	-	1	1	1	1	1	-	-	1
903	7557145|F|0-59:G>A-59:G>A	TGCAGAAAATTTGATTCTGTTATTCTGACGTTTCTTTTTCACCCACATTTACTTCTAATGTACAACTTA	TGCAGAAAATTTGATTCTGTTATTCTGACGTTTCTTTTTCACCCACATTTACTTCTAATGTACAACTTA	Chr09	3259229	1	2.08E-27	59:G>A	59	0.60574	0.997506	0.002494	0.997506	0.002494	0	0.004975	0.004975	0.004975	5.82906	4	1	0	0	-	-	0	0	0	-	0	0	0	0	0	-	0	0	0	-	0	0	-	-	0	0	0	0	-	0
904	7611095|F|0-59:C>T-59:C>T	TGCAGTAATTCAAGAAACAAATGTTAGGAGACTGAAAAAGATTCAAGGCAGTTGCTATTCAATGATGGG	TGCAGTAATTCAAGAAACAAATGTTAGGAGACTGAAAAAGATTCAAGGCAGTTGCTATTCAATGATGGG	Chr01	23658062	1	4.48E-29	59:C>T	59	0.936556	1	0.001613	0.998387	0	0.001613	0	0.003221	0.00161	52.42119	32	1	0	0	0	0	0	0	0	0	0	0	0	0	0	0	0	0	0	0	0	0	0	0	0	0	0	0	0	0
905	7622025|F|0-59:C>G-59:C>G	TGCAGTCTAGAGCATTTGGTAGCTGGAAAAAAAATATGGTAAAGAAAATCACCTGAAGACTGACTACAG	TGCAGTCTAGAGCATTTGGTAGCTGGAAAAAAAATATGGTAAAGAAAATCACCTGAAGACTGACTACAG		0	0	999	59:C>G	59	0.619335	0.94878	0.109756	0.890244	0.05122	0.058537	0.097192	0.195419	0.146306	20.81735	15.27083	1	0	-	0	-	0	-	-	1	0	0	0	0	-	0	0	-	0	2	-	-	0	-	0	0	0	0	-	0
906	7624392|F|0-59:C>T-59:C>T	TGCAGTGAAGGTGAAGCATTCCTTTTCATGCCATCTCGCTGTTGCCTTCTAATATTTCCCCTTCTGTCT	TGCAGTGAAGGTGAAGCATTCCTTTTCATGCCATCTCGCTGTTGCCTTCTAATATTTCCCCTTCTGTCT	Chr02	24256859	1	9.70E-26	59:C>T	59	0.743202	1	0.002033	0.997967	0	0.002033	0	0.004057	0.002028	13.93643	13	1	0	-	0	0	0	0	0	0	0	0	0	0	0	0	0	0	0	0	0	-	0	0	0	0	0	-	0	-
907	11824544|F|0-59:G>C-59:G>C	TGCAGGAAATACTGCGAAAACAGTTGTCGAAACTTTAGAAAAGAAGAAAGGGAACGAATGGAAACTAAA	TGCAGGAAATACTGCGAAAACAGTTGTCGAAACTTTAGAAAAGAAGAAAGGGAACGAATGGAAACTAAA		0	0	999	59:G>C	59	0.611782	0.980247	0.034568	0.965432	0.019753	0.014815	0.038726	0.066746	0.052736	17.53463	15.35714	1	0	0	0	0	0	0	0	-	0	0	0	0	0	0	0	0	0	0	0	0	0	0	0	0	0	-	0	0
908	100650373|F|0-59:C>A-59:C>A	TGCAGCAAAAAGACGACATTAGATTAGAGAACAGTATTAGCGGGAAATGAGGGAAATTACGAGTATTTT	TGCAGCAAAAAGACGACATTAGATTAGAGAACAGTATTAGCGGGAAATGAGGGAAATTACGAGTATTTT	Chr10	19668873	1	9.70E-26	59:C>A	59	0.817221	0.001848	1	0	0.998152	0.001848	0.00369	0	0.001845	33	19.51097	1	1	1	1	-	1	1	1	1	1	1	1	1	1	1	1	1	1	1	1	1	1	1	1	1	1	1	1	1
909	9845137|F|0-59:T>C-59:T>C	TGCAGCCCTTTGGCTGCTCCGAGAGCTATCGTAAGCCTGCTCATCCAATCTAACTTGATTCCAGACTTC	TGCAGCCCTTTGGCTGCTCCGAGAGCTATCGTAAGCCTGCTCATCCAATCTAACTTGATTCCAGACTTC		0	0	999	59:T>C	59	0.554381	0.986376	0.027248	0.972752	0.013624	0.013624	0.026877	0.053011	0.039944	8.00242	5.63636	1	0	0	-	0	-	0	0	0	-	0	-	0	-	-	0	-	-	0	-	0	0	0	-	0	0	0	0	0
910	14509529|F|0-59:G>A-59:G>A	TGCAGTCCATGAAGAGAGCACGAATGGTCTGGTAGAGCACCAATCCTATTTCCAGCATTGCAAATGCTT	TGCAGTCCATGAAGAGAGCACGAATGGTCTGGTAGAGCACCAATCCTATTTCCAGCATTGCAAATGCTT	Chr02	6207429	1	9.70E-26	59:G>A	59	0.513595	0.035294	0.979412	0.020588	0.964706	0.014706	0.068097	0.040329	0.054213	9.84615	8.97656	1	1	-	1	1	1	1	1	1	1	-	1	0	1	-	1	1	-	1	1	1	1	1	1	1	1	1	-	1
911	7570039|F|0-59:G>A-59:G>A	TGCAGCTGCGCTGTAACTCCTCTTCTCCGTATTCTCATTATTCTGTTTGTTGATGCTCTGATCTGGAAA	TGCAGCTGCGCTGTAACTCCTCTTCTCCGTATTCTCATTATTCTGTTTGTTGATGCTCTGATCTGGAAA	Chr08	3706714	1	5.84E-23	59:G>A	59	0.583082	0.958549	0.049223	0.950777	0.041451	0.007772	0.079465	0.0936	0.086533	18.54398	17.28571	1	0	-	0	0	-	0	0	0	-	0	-	-	0	0	0	-	0	0	-	0	2	0	0	0	0	0	-	0
912	7547536|F|0-59:A>G-59:A>G	TGCAGGTACAATGCAATTCGAATTTTCAGCCCAAACCCTAATGCACTAAAGAATGACAAACGAAACGGG	TGCAGGTACAATGCAATTCGAATTTTCAGCCCAAACCCTAATGCACTAAAGAATGACAAACGAAACGGG		0	0	999	59:A>G	59	0.746224	0.995951	0.004049	0.995951	0.004049	0	0.008064	0.008064	0.008064	18.03093	19.5	1	0	0	0	0	0	0	-	0	0	0	0	0	0	0	0	-	0	0	0	0	0	0	0	0	0	0	0	0
913	9848026|F|0-59:T>A-59:T>A	TGCAGTATTGTAAATATCGGGATGCGAAACAACCTCAATCCCATTCACAAACGCAAAAGTGTTGGGACT	TGCAGTATTGTAAATATCGGGATGCGAAACAACCTCAATCCCATTCACAAACGCAAAAGTGTTGGGACT	Chr09	5578600	1	2.08E-27	59:T>A	59	0.590634	0.997442	0.002558	0.997442	0.002558	0	0.005102	0.005102	0.005102	15.23529	18	1	0	-	0	0	0	0	-	-	0	-	0	0	0	0	0	0	0	0	0	0	0	0	0	0	0	0	0	0
914	100677123|F|0-59:A>C-59:A>C	TGCAGCTATTGATCAAATGAAATTGAACACCAGAAGACTAGTTTGCCGCCAAGTAAGGAAAATCTAATT	TGCAGCTATTGATCAAATGAAATTGAACACCAGAAGACTAGTTTGCCGCCAAGTAAGGAAAATCTAATT	Chr04	30518746	1	2.08E-27	59:A>C	59	0.433535	0.996516	0.003484	0.996516	0.003484	0	0.006944	0.006944	0.006944	10.28916	10	1	0	0	-	-	0	0	-	0	0	0	-	0	-	-	0	-	-	0	0	0	-	-	-	0	-	-	0	0
915	7557738|F|0-59:C>T-59:C>T	TGCAGATATCATTGGCATTGCTTTATTTCTGTGTCTTTACGAATTATATAATGTTATTTCGTGTTTGAT	TGCAGATATCATTGGCATTGCTTTATTTCTGTGTCTTTACGAATTATATAATGTTATTTCGTGTTTGAT	Chr01	23420539	1	2.08E-27	59:C>T	59	0.459215	0.986842	0.016447	0.983553	0.013158	0.003289	0.02597	0.032354	0.029162	17.26627	11.8	1	0	0	0	0	0	0	0	-	-	-	-	0	0	0	0	-	0	0	0	-	-	0	0	0	-	0	0	-
916	100697086|F|0-59:A>C-59:A>C	TGCAGGCAATTATGGGCTTGTGGATTCTTTCTGCCATTGGCAGCTGGTTTGACTTTCTCACCCTAGTAT	TGCAGGCAATTATGGGCTTGTGGATTCTTTCTGCCATTGGCAGCTGGTTTGACTTTCTCACCCTAGTAT	Chr07	15946900	2	2.08E-27	59:A>C	59	0.960725	1	0.001572	0.998428	0	0.001572	0	0.00314	0.00157	15.45596	13	1	0	0	0	0	0	0	0	0	0	0	0	0	0	0	0	0	0	0	0	0	0	0	0	0	0	0	0	0
917	7573292|F|0-59:T>C-59:T>C	TGCAGATTGGGCGACCAGTAATCTTCGGGTTGGCAGCAAAGGGACAAAATGGGGTAAGATAAGTAATAG	TGCAGATTGGGCGACCAGTAATCTTCGGGTTGGCAGCAAAGGGACAAAATGGGGTAAGATAAGTAATAG	Chr06	20787284	2	4.51E-24	59:T>C	59	0.593656	0.002545	0.997455	0.002545	0.997455	0	0.005076	0.005076	0.005076	35	15.26974	1	1	-	-	1	1	1	1	1	-	-	1	1	1	1	1	1	1	1	1	1	1	1	1	1	1	1	-	1
918	7563288|F|0-59:C>T-59:C>T	TGCAGTGAATCTCCTAAGAAGTGTTTGGGTGAAATGATATTTTGAGGTAGTGTAATATTCTCGATAGAG	TGCAGTGAATCTCCTAAGAAGTGTTTGGGTGAAATGATATTTTGAGGTAGTGTAATATTCTCGATAGAG		0	0	999	59:C>T	59	0.756798	1	0.001996	0.998004	0	0.001996	0	0.003984	0.001992	30.82253	33	1	0	0	-	0	0	0	0	-	0	-	0	0	0	0	0	0	0	0	-	-	0	0	0	0	0	0	0	-
919	100721259|F|0-59:T>C-59:T>C	TGCAGCTATTCTAACTCGTTCATCGAGTTTAAAATTGACAAGTGGAAGAACAACATCTATAACCTGCAT	TGCAGCTATTCTAACTCGTTCATCGAGTTTAAAATTGACAAGTGGAAGAACAACATCTATAACCTGCAT	Chr05	23257186	2	9.70E-26	59:T>C	59	0.504532	0.002994	0.997006	0.002994	0.997006	0	0.00597	0.00597	0.00597	30	23.52094	1	1	1	1	1	1	1	1	1	1	1	1	1	1	1	1	1	1	1	1	1	1	1	-	1	1	1	1	1
920	7557292|F|0-59:C>T-59:C>T	TGCAGAAGCAATGGATTCAAGCTCGGACATGTCTTCAGCTGTAAGATTCACAGACAAAGCTCCGATGTT	TGCAGAAGCAATGGATTCAAGCTCGGACATGTCTTCAGCTGTAAGATTCACAGACAAAGCTCCGATGTT	Chr04	6971393	2	9.70E-26	59:C>T	59	0.481873	0.990596	0.009404	0.990596	0.009404	0	0.018632	0.018632	0.018632	7.60511	7.66667	1	-	-	-	-	-	-	0	0	-	0	0	-	-	0	-	-	-	-	-	-	0	-	-	-	-	-	-	0
921	100732127|F|0-59:T>A-59:T>A	TGCAGAAAATGTTTATAACATTAATAAGTGAAGTACACCTAAGAAGCATTGCAAAAAAATTCATTAACA	TGCAGAAAATGTTTATAACATTAATAAGTGAAGTACACCTAAGAAGCATTGCAAAAAAATTCATTAACA	Chr04	8786808	1	1.25E-24	59:T>A	59	0.561934	0.002688	0.997312	0.002688	0.997312	0	0.005362	0.005362	0.005362	26	25.90692	1	1	1	-	-	1	-	-	-	1	1	1	1	1	1	-	1	1	1	-	1	-	-	-	-	1	1	1	1
922	100261755|F|0-58:A>G-58:A>G	TGCAGACCTATTGTTTCTTGCCAGCACTAATTCTGATGGTATCTGCTATCTTGAGGTTATACTTGGTCT	TGCAGACCTATTGTTTCTTGCCAGCACTAATTCTGATGGTATCTGCTATCTTGAGGTTATACTTGGTCT	Chr14	3282005	1	2.08E-27	58:A>G	58	0.693353	0.002179	1	0	0.997821	0.002179	0.004348	0	0.002174	5	2.58414	1	1	1	1	1	1	1	1	1	-	1	1	-	1	1	-	1	-	1	1	1	1	1	1	1	1	-	1	1
923	100267961|F|0-58:A>C-58:A>C	TGCAGTATTCCGTTGCCCCTCTTCACCATCTCTTTGCCGCGCGCCAAAGATCTCTGCAATTTCTAGCTC	TGCAGTATTCCGTTGCCCCTCTTCACCATCTCTTTGCCGCGCGCCAAAGATCTCTGCAATTTCTAGCTC	Chr12	24103222	1	4.48E-29	58:A>C	58	0.929003	1	0.003252	0.996748	0	0.003252	0	0.006483	0.003241	8.99865	4	1	0	0	0	0	0	0	0	0	0	0	0	0	0	0	0	0	0	0	0	0	0	0	0	0	0	0	0	0
924	100369256|F|0-58:G>A-58:G>A	TGCAGCCCAAAATTATCATTGTTCTATGTTTTGACACATCTCCGGTTTCTTAGTGAAGGAGTATGCAGA	TGCAGCCCAAAATTATCATTGTTCTATGTTTTGACACATCTCCGGTTTCTTAGTGAAGGAGTATGCAGA	Chr00	102936812	1	7.55E-22	58:G>A	58	0.441088	0.047945	0.965753	0.034247	0.952055	0.013699	0.091293	0.066147	0.07872	14.8	10.97508	1	1	1	-	1	-	-	-	-	-	-	1	-	-	-	-	1	1	1	1	-	-	-	-	1	-	-	-	-
925	100370825|F|0-58:G>A-58:G>A	TGCAGGTTGCCAAGATTGAAACTGAAAAAATGCTTATTCAAATGGTTGAAACAGAGTTGGAGTTGAGAA	TGCAGGTTGCCAAGATTGAAACTGAAAAAATGCTTATTCAAATGGTTGAAACAGAGTTGGAGTTGAGAA	Chr09	2372186	1	4.48E-29	58:G>A	58	0.903323	0.998328	0.001672	0.998328	0.001672	0	0.003339	0.003339	0.003339	11.31667	3	1	0	0	0	0	0	0	0	0	0	0	0	0	0	0	0	0	0	0	0	0	0	0	0	0	0	0	0	0
926	100373288|F|0-58:C>T-58:C>T	TGCAGAGGAGATTGAGTGATGATGATGAGGGTTACGTTATCCTAGATTTGACAGAAACCTTAGCTTGTT	TGCAGAGGAGATTGAGTGATGATGATGAGGGTTACGTTATCCTAGATTTGACAGAAACCTTAGCTTGTT	Chr13	20423517	2	4.48E-29	58:C>T	58	0.567976	0.984043	0.018617	0.981383	0.015957	0.00266	0.031406	0.036541	0.033973	2.58981	2.55556	1	0	0	0	0	0	0	-	0	-	0	0	-	0	0	-	0	0	-	-	-	0	-	0	-	0	0	-	0
927	100376634|F|0-58:G>A-58:G>A	TGCAGCACTCTAAAAGCATTATGCATAACTCCATCTGCATAGACAGAAAAACAGCATAGTTACCAATGA	TGCAGCACTCTAAAAGCATTATGCATAACTCCATCTGCATAGACAGAAAAACAGCATAGTTACCAATGA	Chr14	7129160	1	4.48E-29	58:G>A	58	0.771903	1	0.001957	0.998043	0	0.001957	0	0.003906	0.001953	5.87167	5	1	0	0	0	0	0	0	0	0	0	0	-	0	0	0	0	0	0	0	0	0	0	0	-	0	0	0	0	0
928	100418422|F|0-58:G>T-58:G>T	TGCAGCAGAGCTCGAGATGCTCCCGCAAGAAATTTGCCAAGTGGGACCATCTGATCGCGTCCGCGAATT	TGCAGCAGAGCTCGAGATGCTCCCGCAAGAAATTTGCCAAGTGGGACCATCTGATCGCGTCCGCGAATT	Chr03	27588308	1	4.48E-29	58:G>T	58	0.543807	0.997222	0.005556	0.994444	0.002778	0.002778	0.00554	0.011049	0.008295	4.14035	4	1	0	-	0	-	0	0	-	-	0	0	-	0	0	0	0	-	0	0	-	0	0	0	-	0	0	-	-	0
929	100419647|F|0-58:A>G-58:A>G	TGCAGCTTTTCGCCGAACAGGGAAGCAAAATCTTATTTAGTACTCATTAATAATTATTACGGACTATTC	TGCAGCTTTTCGCCGAACAGGGAAGCAAAATCTTATTTAGTACTCATTAATAATTATTACGGACTATTC	Chr04	26020641	1	4.48E-29	58:A>G	58	0.747734	0.99798	0.00202	0.99798	0.00202	0	0.004032	0.004032	0.004032	8.31624	3	1	0	0	0	0	0	0	0	0	0	0	0	0	0	0	0	0	0	0	0	0	0	0	0	0	0	0	0	0
930	100451678|F|0-58:T>C-58:T>C	TGCAGAAGGGAAATCCTGTGCTTAAACATATAAGGAATGTTAGATGGGTTTTTGCAGATGTGGTTTCTG	TGCAGAAGGGAAATCCTGTGCTTAAACATATAAGGAATGTTAGATGGGTTTTTGCAGATGTGGTTTCTG	Chr11	9245559	1	4.48E-29	58:T>C	58	0.705438	0.997859	0.004283	0.995717	0.002141	0.002141	0.004273	0.008529	0.006401	10.16271	2.5	1	0	0	0	0	0	0	0	0	0	0	0	0	0	0	0	0	0	0	0	0	0	0	0	0	0	0	0	-
931	100457450|F|0-58:C>T-58:C>T	TGCAGTCTTCATTGAGTGGGCGTGGACATGTTTCTGTAAGTGCCACATTGAATTTGATCTCATGTATTA	TGCAGTCTTCATTGAGTGGGCGTGGACATGTTTCTGTAAGTGCCACATTGAATTTGATCTCATGTATTA	Chr09	447380	1	1.25E-24	58:C>T	58	0.543807	0.002778	0.997222	0.002778	0.997222	0	0.00554	0.00554	0.00554	5	4.03589	1	1	1	1	1	-	1	-	1	1	1	1	-	1	1	1	-	1	1	1	1	1	1	1	1	1	1	1	1
932	7619161|F|0-58:A>T-58:A>T	TGCAGTGGGCGACAGCCAATAAAACATAGTTTAGTTTTCTCGTCCATTGTAAATTGCAATTGAAAATGA	TGCAGTGGGCGACAGCCAATAAAACATAGTTTAGTTTTCTCGTCCATTGTAAATTGCAATTGAAAATGA		0	0	999	58:A>T	58	0.522659	0.982659	0.037572	0.962428	0.017341	0.020231	0.034081	0.072321	0.053201	5.94103	9.46154	1	-	-	0	-	0	0	-	0	0	0	-	0	0	-	0	0	0	-	-	0	0	0	0	0	0	0	0	0
933	100481721|F|0-58:T>C-58:T>C	TGCAGAGAATCCTACAGTTCAGTGAATTTCATTGTTACTGTGATTTGAACATTAGTAGTTTATAAGTAG	TGCAGAGAATCCTACAGTTCAGTGAATTTCATTGTTACTGTGATTTGAACATTAGTAGTTTATAAGTAG	Chr01	6143643	1	9.70E-26	58:T>C	58	0.572508	0.994723	0.005277	0.994723	0.005277	0	0.010498	0.010498	0.010498	4.69767	3	1	0	0	0	-	0	0	0	0	0	0	0	0	-	0	-	-	0	-	0	-	0	-	0	0	0	-	0	-
934	7610737|F|0-58:A>G-58:A>G	TGCAGCTGCTTATGAAAGCGTTTCCATGCACCATCATCAGGAAATGCTATAGATATCTACAGCAGGAAG	TGCAGCTGCTTATGAAAGCGTTTCCATGCACCATCATCAGGAAATGCTATAGATATCTACAGCAGGAAG	Chr14	4012897	1	4.48E-29	58:A>G	58	0.832326	0.998185	0.00363	0.99637	0.001815	0.001815	0.003623	0.007233	0.005428	34.13426	11.5	1	0	0	0	0	0	0	0	0	0	0	0	0	0	0	0	0	0	0	0	0	0	0	0	0	0	0	0	0
935	100488179|F|0-58:G>T-58:G>T	TGCAGTTTCTGCAAAGAAAAGGAAGCAAGTTGATTATAGATCAAAAGTTTGGGACCATGTTGAAAGAAT	TGCAGTTTCTGCAAAGAAAAGGAAGCAAGTTGATTATAGATCAAAAGTTTGGGACCATGTTGAAAGAAT		0	0	999	58:G>T	58	0.442598	0.064846	0.955631	0.044369	0.935154	0.020478	0.121283	0.0848	0.103041	7.5	7.15409	1	-	1	1	-	1	-	1	1	1	1	-	-	1	-	1	-	-	1	-	-	-	-	-	1	1	0	1	-
936	100490993|F|0-58:T>A-58:T>A	TGCAGAAGGAATGAAATGAAACAAATACGCTTTACTCTTTATTTTTTTCTGCGTTTTATGTACTCTCTT	TGCAGAAGGAATGAAATGAAACAAATACGCTTTACTCTTTATTTTTTTCTGCGTTTTATGTACTCTCTT	Chr12	23163463	1	9.70E-26	58:T>A	58	0.522659	0.00289	0.99711	0.00289	0.99711	0	0.005764	0.005764	0.005764	16	7.25974	1	1	-	1	1	1	1	1	1	1	1	1	1	1	1	1	1	1	1	1	-	1	1	1	1	1	1	1	-
937	100491924|F|0-58:A>G-58:A>G	TGCAGCCGTCTTCATCCTCTTCTCTTCCTCCCCCTCGTTCGTGATCGGTGGCGTGGTGACGGCAGCGGC	TGCAGCCGTCTTCATCCTCTTCTCTTCCTCCCCCTCGTTCGTGATCGGTGGCGTGGTGACGGCAGCGGC		0	0	999	58:A>G	58	0.444109	0.003401	0.996599	0.003401	0.996599	0	0.00678	0.00678	0.00678	12	5.51662	1	1	-	-	-	-	1	1	1	-	1	1	-	1	-	1	1	1	1	-	-	1	-	1	1	1	1	1	1
938	100493749|F|0-58:T>C-58:T>C	TGCAGTTAGTAGTAAGGGCTCTCTATTCTCATTTAGTTGGAAAGAATAATTTAAAAATTTGGCAAAATC	TGCAGTTAGTAGTAAGGGCTCTCTATTCTCATTTAGTTGGAAAGAATAATTTAAAAATTTGGCAAAATC	Chr01	24825548	1	1.26E-19	58:T>C	58	0.450151	0.996644	0.006711	0.993289	0.003356	0.003356	0.006689	0.013333	0.010011	5.70349	4	1	-	0	0	-	-	0	-	0	0	0	-	0	0	-	-	0	-	0	-	0	-	-	-	-	0	0	-	-
939	100506319|F|0-58:G>A-58:G>A	TGCAGAAAGTAAACTATCATAGCAGTTCCTCATGTCTTTCATATCCTGTAATAGAACAGAAGTCAATGT	TGCAGAAAGTAAACTATCATAGCAGTTCCTCATGTCTTTCATATCCTGTAATAGAACAGAAGTCAATGT	Chr06	11201347	1	2.08E-27	58:G>A	58	0.478852	0.996845	0.003155	0.996845	0.003155	0	0.006289	0.006289	0.006289	6.12857	6	1	0	0	-	-	-	0	0	0	0	0	-	-	0	0	-	-	-	0	-	-	-	0	0	0	0	0	0	0
940	100515431|F|0-58:A>C-58:A>C	TGCAGGAATTGAAATTGGCTAGAAATAGGCTGTCTGGTGGAATTCCAAGTTCTTTGGGAAATCTCCAAA	TGCAGGAATTGAAATTGGCTAGAAATAGGCTGTCTGGTGGAATTCCAAGTTCTTTGGGAAATCTCCAAA	Chr01	30634557	1	2.70E-26	58:A>C	58	0.477341	0.996835	0.003165	0.996835	0.003165	0	0.006309	0.006309	0.006309	5.08596	5	1	0	0	0	0	0	0	-	-	0	0	0	0	0	0	0	0	0	-	0	0	0	-	0	0	0	0	0	0
941	9835252|F|0-58:C>A-58:C>A	TGCAGGCATCAGATCACCTATTTCTTCACTGCTAGCTGCCTCACCTATTTCACGTGTGCCTATCATCCC	TGCAGGCATCAGATCACCTATTTCTTCACTGCTAGCTGCCTCACCTATTTCACGTGTGCCTATCATCCC	Chr02	3785619	1	7.55E-22	58:C>A	58	0.646526	0.997664	0.002336	0.997664	0.002336	0	0.004662	0.004662	0.004662	30.5374	53	1	0	0	0	0	0	0	0	0	0	-	0	0	0	0	0	-	0	-	-	0	-	-	-	0	0	0	0	0
942	7545839|F|0-58:T>C-58:T>C	TGCAGAACGAAACGCCATGCAAGACAGCACGAGTGTCTGTGTATACATAATCCTTGCATGAATTATTGC	TGCAGAACGAAACGCCATGCAAGACAGCACGAGTGTCTGTGTATACATAATCCTTGCATGAATTATTGC	Chr07	3221954	1	2.08E-27	58:T>C	58	0.601208	0.997487	0.002513	0.997487	0.002513	0	0.005012	0.005012	0.005012	9.13901	7	1	0	0	0	-	0	0	0	0	0	0	0	0	0	0	-	0	-	0	0	0	0	0	0	0	0	0	0	0
943	9843562|F|0-58:A>C-58:A>C	TGCAGCGCCCTTAGATACTTTATTCGAGGACTCTCTCTCTTCATACGTAACTATACGCAATCGAATCAA	TGCAGCGCCCTTAGATACTTTATTCGAGGACTCTCTCTCTTCATACGTAACTATACGCAATCGAATCAA	Chr13	19607279	1	2.08E-27	58:A>C	58	0.561934	0.997312	0.005376	0.994624	0.002688	0.002688	0.005362	0.010695	0.008028	15.29245	19.5	1	0	-	-	0	0	0	0	-	0	0	0	0	0	0	0	0	0	0	-	0	0	0	-	0	0	0	0	0
944	100536548|F|0-58:A>C-58:A>C	TGCAGTTTCTTCACCATCTTTCGCTTTTCGCAATCCTAAGTATGAAGAAGCAGATGGAATCAATCTTGA	TGCAGTTTCTTCACCATCTTTCGCTTTTCGCAATCCTAAGTATGAAGAAGCAGATGGAATCAATCTTGA	Chr13	16725354	1	4.48E-29	58:A>C	58	0.691843	1	0.002183	0.997817	0	0.002183	0	0.004357	0.002179	4.15909	4	1	0	0	-	0	0	0	0	-	-	-	-	-	0	0	0	-	0	0	0	0	-	0	0	0	0	0	-	-
945	100538172|F|0-58:G>T-58:G>T	TGCAGGTTCTAAAATGTTCTAGTATTTTCTTGAATCAGAATATCAGATGATGAAACTTGGGTTGATGTT	TGCAGGTTCTAAAATGTTCTAGTATTTTCTTGAATCAGAATATCAGATGATGAAACTTGGGTTGATGTT	Chr10	14136306	1	2.08E-27	58:G>T	58	0.688822	0.997807	0.002193	0.997807	0.002193	0	0.004376	0.004376	0.004376	4.84688	4	1	0	-	-	0	0	0	0	0	0	0	-	0	-	0	-	-	0	0	-	-	0	-	0	-	0	-	-	0
946	100541356|F|0-58:T>G-58:T>G	TGCAGAGGATCAGATTCTGCAGTAGACAGTAGCAGAGCTCGTCATCGTCACTAGCTCCTGTGCTCCGCA	TGCAGAGGATCAGATTCTGCAGTAGACAGTAGCAGAGCTCGTCATCGTCACTAGCTCCTGTGCTCCGCA	Chr12	22677181	1	4.51E-24	58:T>G	58	0.581571	0.002597	0.997403	0.002597	0.997403	0	0.005181	0.005181	0.005181	9	6.71106	1	1	1	-	1	1	-	1	1	1	1	1	1	1	1	1	1	-	1	-	-	1	1	1	1	1	1	1	1
947	100554354|F|0-58:G>T-58:G>T	TGCAGGTCAAGCATCATCTTGGGCGCTCTTTGCTTACAGAATTCCTTCCAAAGCACTCGCTTCGCAAGA	TGCAGGTCAAGCATCATCTTGGGCGCTCTTTGCTTACAGAATTCCTTCCAAAGCACTCGCTTCGCAAGA		0	0	999	58:G>T	58	0.459215	0.996711	0.003289	0.996711	0.003289	0	0.006557	0.006557	0.006557	4.08772	4	1	0	-	-	-	0	0	-	-	0	0	-	-	0	-	-	-	-	-	-	0	0	-	-	0	0	0	-	-
948	7618882|F|0-58:G>A-58:G>A	TGCAGGTGGCTCTCCAGGCAATACTCATCAAGAAATGCCATAAAGCTATCCCTCCTGAGCACATCATAA	TGCAGGTGGCTCTCCAGGCAATACTCATCAAGAAATGCCATAAAGCTATCCCTCCTGAGCACATCATAA	Chr13	17839911	2	4.48E-29	58:G>A	58	0.632931	0.997613	0.002387	0.997613	0.002387	0	0.004762	0.004762	0.004762	10.65031	10	1	0	0	-	0	0	0	0	-	0	0	0	0	0	0	-	0	0	0	0	0	0	0	0	0	0	0	-	0
949	100561109|F|0-58:G>C-58:G>C	TGCAGATCAACCTGAGTCCCTATATTATGCAGATGTAAGGTCCATTGTTTAAATTATCGTCCTTCAAAG	TGCAGATCAACCTGAGTCCCTATATTATGCAGATGTAAGGTCCATTGTTTAAATTATCGTCCTTCAAAG	Chr02	13835670	1	4.48E-29	58:G>C	58	0.616314	0.002451	0.997549	0.002451	0.997549	0	0.00489	0.00489	0.00489	21	13.01674	1	1	1	1	1	1	1	1	1	1	1	1	1	1	1	1	1	1	1	1	1	1	1	1	1	1	1	1	1
950	100561821|F|0-58:C>T-58:C>T	TGCAGAGGTTCACATAATCAGAACAATTTGCTCCGATCTATACAAGTCAAAACATTAGCGTGAATTTAT	TGCAGAGGTTCACATAATCAGAACAATTTGCTCCGATCTATACAAGTCAAAACATTAGCGTGAATTTAT	Chr09	22919065	1	1.61E-28	58:C>T	58	0.483384	0.996875	0.0125	0.9875	0.003125	0.009375	0.00623	0.024687	0.015459	4.73611	4.25	1	-	-	0	0	0	0	-	0	-	0	0	0	0	0	0	-	0	0	0	-	0	-	0	0	0	0	-	0
951	7620649|F|0-58:C>T-58:C>T	TGCAGAAACAAGTGCAACGTGGGATATGGTTTTGTGAACATGACTTCCCCAGAAGCAGCATGGAGGCTG	TGCAGAAACAAGTGCAACGTGGGATATGGTTTTGTGAACATGACTTCCCCAGAAGCAGCATGGAGGCTG	Chr07	2708362	1	2.08E-27	58:C>T	58	0.616314	0.997549	0.004902	0.995098	0.002451	0.002451	0.00489	0.009756	0.007323	9.99782	11	1	0	-	0	-	0	0	0	0	0	0	0	0	0	-	0	-	-	0	0	-	0	0	0	0	0	0	-	0
952	7624507|F|0-58:C>T-58:C>T	TGCAGTCTAAGAAAGCTAAACGTAGACTGAGGAAACCTGGTACGGTCCCTTTGGCTTACGCAAAAGTGA	TGCAGTCTAAGAAAGCTAAACGTAGACTGAGGAAACCTGGTACGGTCCCTTTGGCTTACGCAAAAGTGA		0	0	999	58:C>T	58	0.564955	0.981283	0.034759	0.965241	0.018717	0.016043	0.036733	0.067102	0.051917	9.02878	6.38462	1	0	0	-	0	0	0	0	0	0	0	0	0	0	0	0	0	0	0	-	-	0	-	0	-	0	0	-	0
953	7615827|F|0-58:T>C-58:T>C	TGCAGTTTCTACAACCACTCTCAAAAATATTATTTATGAAGGCAAAAAGGAATTAGAATAGTTGGAAAA	TGCAGTTTCTACAACCACTCTCAAAAATATTATTTATGAAGGCAAAAAGGAATTAGAATAGTTGGAAAA		0	0	999	58:T>C	58	0.493958	0.003058	0.996942	0.003058	0.996942	0	0.006098	0.006098	0.006098	12	11.54743	1	-	1	1	1	1	1	1	-	-	-	-	1	-	1	-	-	-	-	1	-	1	1	1	-	-	1	-	-
954	7548506|F|0-58:C>G-58:C>G	TGCAGGTTTCAGAGCTGTGTTGGATAAGGGGATTCTAATGGATTCTTGATTGGTCGTACGTTGTTGTGT	TGCAGGTTTCAGAGCTGTGTTGGATAAGGGGATTCTAATGGATTCTTGATTGGTCGTACGTTGTTGTGT	Chr02	6777698	1	4.48E-29	58:C>G	58	0.838369	1	0.001802	0.998198	0	0.001802	0	0.003597	0.001799	29.8155	14	1	0	0	0	0	0	0	0	0	0	0	0	0	0	0	0	0	0	0	0	0	0	0	0	0	0	-	0	0
955	7546506|F|0-58:T>C-58:T>C	TGCAGATTGGGTAAGAAAACATTGCAGATTCACATTTCATACTATGTTATTTGTGTCCTGTAAAGCCTG	TGCAGATTGGGTAAGAAAACATTGCAGATTCACATTTCATACTATGTTATTTGTGTCCTGTAAAGCCTG		0	0	999	58:T>C	58	0.515106	0.991202	0.014663	0.985337	0.008798	0.005865	0.017441	0.028896	0.023168	17.87371	15.4	1	0	0	0	-	0	0	0	-	0	0	0	0	0	0	-	0	-	0	-	-	-	0	0	-	0	-	0	0
956	7554279|F|0-58:C>G-58:C>G	TGCAGTGGTTCATTCAGAAGATCTACCTGCTCTTGCTCCTCGAAGTCGGCTTCGTGCGCAAGTTTTCCC	TGCAGTGGTTCATTCAGAAGATCTACCTGCTCTTGCTCCTCGAAGTCGGCTTCGTGCGCAAGTTTTCCC	Chr05	16829016	1	9.70E-26	58:C>G	58	0.445619	0.99661	0.00339	0.99661	0.00339	0	0.006757	0.006757	0.006757	15.97281	7	1	0	0	-	-	0	0	-	-	0	0	0	0	0	-	-	0	-	-	0	0	0	-	0	0	0	0	-	0
957	7546778|F|0-58:G>A-58:G>A	TGCAGCCAAACAAAACTCTGGGGTGTTTGACAAATAGCTTTTAGCAAATTGGATTAGCGGGTTTCACTA	TGCAGCCAAACAAAACTCTGGGGTGTTTGACAAATAGCTTTTAGCAAATTGGATTAGCGGGTTTCACTA	Chr06	3280835	1	2.10E-22	58:G>A	58	0.558912	0.997297	0.002703	0.997297	0.002703	0	0.005391	0.005391	0.005391	9.92637	8	1	0	-	0	-	0	0	0	0	-	0	-	-	0	0	0	-	0	0	0	-	-	0	0	-	0	0	0	0
958	7562935|F|0-58:T>C-58:T>C	TGCAGGGCTTTGTTACAACAGTAAGCCATTTACGCACATTCGTTCCTGCAATTTACGATCTGACAGTAG	TGCAGGGCTTTGTTACAACAGTAAGCCATTTACGCACATTCGTTCCTGCAATTTACGATCTGACAGTAG	Chr07	1075183	1	1.62E-23	58:T>C	58	0.584592	0.002584	0.997416	0.002584	0.997416	0	0.005155	0.005155	0.005155	26	22.6541	1	1	1	1	1	1	1	1	1	1	1	1	-	1	1	1	1	1	1	1	1	1	1	1	1	1	1	1	1
959	7610707|F|0-58:T>C-58:T>C	TGCAGCTCTCGATTGCGTTTTCACTTTTCAGATTTTGCAGAGGAATTAGAGGTGTCGCTATGAGCCCAG	TGCAGCTCTCGATTGCGTTTTCACTTTTCAGATTTTGCAGAGGAATTAGAGGTGTCGCTATGAGCCCAG	Chr09	12556020	1	2.08E-27	58:T>C	58	0.793051	0.998095	0.00381	0.99619	0.001905	0.001905	0.003802	0.00759	0.005696	5.80386	5	1	0	0	0	0	0	0	0	0	0	0	0	0	0	-	-	0	-	0	0	0	-	0	0	0	0	0	0	0
960	100629836|F|0-58:C>T-58:C>T	TGCAGGGCATTACAGTAAGTGCATGTCACAGTTCTGAAAAACACCAGGAATAAATTAGCCGTGAAAATT	TGCAGGGCATTACAGTAAGTGCATGTCACAGTTCTGAAAAACACCAGGAATAAATTAGCCGTGAAAATT	Chr12	1456886	2	9.70E-26	58:C>T	58	0.567976	0.994681	0.021277	0.978723	0.005319	0.015957	0.010582	0.041648	0.026115	10.45244	4.2	1	0	0	0	0	0	0	0	0	0	0	0	0	-	0	0	-	0	0	0	0	-	0	-	0	0	0	0	0
961	100639032|F|0-58:T>C-58:T>C	TGCAGATATGAATTGCATAATCTTTTGAAAGAAGAGGTATACTTGGAGCTATCAATTTTTGCCTTGTGC	TGCAGATATGAATTGCATAATCTTTTGAAAGAAGAGGTATACTTGGAGCTATCAATTTTTGCCTTGTGC	Chr03	10557302	1	4.48E-29	58:T>C	58	0.740181	1	0.004082	0.995918	0	0.004082	0	0.00813	0.004065	3.21505	3	1	0	0	-	-	0	0	-	-	0	-	0	-	0	0	0	-	0	0	0	0	0	0	0	0	0	0	0	0
962	7546606|F|0-58:C>T-58:C>T	TGCAGCACAAGCTCTCTGATCTGAACTGTTCAGCATCAGAACCTCTTACCAATTCAAACTGCATGTAGT	TGCAGCACAAGCTCTCTGATCTGAACTGTTCAGCATCAGAACCTCTTACCAATTCAAACTGCATGTAGT	Chr12	6784799	1	7.55E-22	58:C>T	58	0.533233	0.997167	0.002833	0.997167	0.002833	0	0.00565	0.00565	0.00565	30.38575	14	1	0	-	0	0	0	-	-	-	-	0	-	-	0	-	-	0	0	0	0	0	0	-	-	-	0	0	-	0
963	100645602|F|0-58:G>T-58:G>T	TGCAGCGACGGAATCGGAACATCTACGTGCGACAGTTGCGGACTGCGACGAGCGGCGAGAATTACTACA	TGCAGCGACGGAATCGGAACATCTACGTGCGACAGTTGCGGACTGCGACGAGCGGCGAGAATTACTACA	Chr02	19616895	1	4.51E-24	58:G>T	58	0.601208	0.994975	0.035176	0.964824	0.005025	0.030151	0.01	0.067877	0.038938	6.58389	6.35714	1	0	-	0	-	0	0	0	0	-	0	0	-	0	0	0	-	0	0	0	-	-	-	0	0	0	0	-	0
964	100654651|F|0-58:T>C-58:T>C	TGCAGTACAGTTATCTTTGCAATGGCGTTCACGCACTGCCTCACGCACAAGGCGGCGGTTCACTTGTGA	TGCAGTACAGTTATCTTTGCAATGGCGTTCACGCACTGCCTCACGCACAAGGCGGCGGTTCACTTGTGA	Chr11	6937712	1	3.49E-25	58:T>C	58	0.691843	0.002183	1	0	0.997817	0.002183	0.004357	0	0.002179	5	3.87617	1	1	1	-	1	1	1	1	1	1	-	-	-	-	-	-	-	1	-	1	-	1	-	-	1	-	1	1	1
965	7566034|F|0-58:A>G-58:A>G	TGCAGGCACCATGCTGATATGCCATGTGCAAGGGGATTTATAGCACTAAGTACTGTATACATTACACTC	TGCAGGCACCATGCTGATATGCCATGTGCAAGGGGATTTATAGCACTAAGTACTGTATACATTACACTC	Chr02	12997549	1	9.70E-26	58:A>G	58	0.646526	0.004673	0.997664	0.002336	0.995327	0.002336	0.009302	0.004662	0.006982	28	15.91853	1	1	1	1	1	1	1	1	1	1	1	1	-	1	1	1	1	1	1	1	-	1	1	-	1	1	-	1	1
966	100671156|F|0-58:G>A-58:G>A	TGCAGTGCAGTTTGAGAAAGATTGTTGTGATTGCAGAAAATGTTAGTCCCTGGATTGCGAAGAAAGGGA	TGCAGTGCAGTTTGAGAAAGATTGTTGTGATTGCAGAAAATGTTAGTCCCTGGATTGCGAAGAAAGGGA	Chr11	6694190	1	4.48E-29	58:G>A	58	0.487915	0.987616	0.024768	0.975232	0.012384	0.012384	0.024461	0.048309	0.036385	4.69359	4.625	1	0	-	-	0	0	2	-	-	0	-	0	0	0	-	0	0	0	-	0	-	0	-	-	-	-	0	0	0
967	7558168|F|0-58:C>T-58:C>T	TGCAGCATCCAATGGAAAGAATCAGTAAGAAAGATCTCATACGAATACAAACAAATATCTTCACAAACT	TGCAGCATCCAATGGAAAGAATCAGTAAGAAAGATCTCATACGAATACAAACAAATATCTTCACAAACT	Chr07	17847544	2	4.48E-29	58:C>T	58	0.55287	0.953552	0.065574	0.934426	0.046448	0.019126	0.088581	0.122548	0.105565	26.17839	22.82759	1	0	0	-	-	0	0	-	0	0	0	0	-	-	0	0	0	-	0	0	0	0	0	0	-	0	0	0	0
968	7572138|F|0-58:G>A-58:G>A	TGCAGCAGTAAATGCGGCAGGGCGCATTCGTAACACAAGACTCGTAGCATAGCATTATGGACCAAACTA	TGCAGCAGTAAATGCGGCAGGGCGCATTCGTAACACAAGACTCGTAGCATAGCATTATGGACCAAACTA	Chr05	3655052	1	2.08E-27	58:G>A	58	0.572508	0.994723	0.005277	0.994723	0.005277	0	0.010498	0.010498	0.010498	18.3105	22.5	1	0	-	0	0	0	0	0	0	-	-	0	0	0	0	0	-	0	0	0	0	0	0	-	0	0	0	0	0
969	7571051|F|0-58:T>C-58:T>C	TGCAGAGGTTTTGGAAGGTAAAATATCCATCTTTTCTTCTCTGATTGTTCAAAATCAATACCCAATCTA	TGCAGAGGTTTTGGAAGGTAAAATATCCATCTTTTCTTCTCTGATTGTTCAAAATCAATACCCAATCTA	Chr13	3465598	1	9.70E-26	58:T>C	58	0.687311	0.98022	0.032967	0.967033	0.01978	0.013187	0.038778	0.06376	0.051269	21.44181	21.26667	1	0	0	0	-	0	0	0	0	0	0	0	0	0	-	-	0	0	0	0	0	0	0	0	0	-	-	-	0
970	100726251|F|0-58:G>C-58:G>C	TGCAGATACAAATGGCGCGACTAAACTTCCCGAAGCTCACCAGAAGCCTCGCCCTTCTGTTGACGATAT	TGCAGATACAAATGGCGCGACTAAACTTCCCGAAGCTCACCAGAAGCCTCGCCCTTCTGTTGACGATAT	Chr07	5827961	1	9.70E-26	58:G>C	58	0.672205	0.006742	1	0	0.993258	0.006742	0.013392	0	0.006696	5.33333	5.32621	1	1	-	1	1	1	1	1	1	1	1	1	1	1	-	-	1	1	1	1	1	1	1	1	1	1	1	1	1
971	11826490|F|0-58:G>A-58:G>A	TGCAGATATGTCTTCAAGCAAGATGGTAGAGTGCAGGATATGCCATGATGAAGATTTGGATTCAACTAT	TGCAGATATGTCTTCAAGCAAGATGGTAGAGTGCAGGATATGCCATGATGAAGATTTGGATTCAACTAT	Chr04	11063808	2	9.70E-26	58:G>A	58	0.803625	0.99812	0.00188	0.99812	0.00188	0	0.003752	0.003752	0.003752	20.24434	20	1	0	-	-	0	0	-	0	0	0	0	0	0	0	0	0	-	-	0	0	0	0	0	-	0	0	-	0	0
972	100261173|F|0-57:G>A-57:G>A	TGCAGAAAGAGATCTAATCATGATGAGCCTTCTAATCTTGTTGATGTATTAATTCCTGAAGTTATTCAG	TGCAGAAAGAGATCTAATCATGATGAGCCTTCTAATCTTGTTGATGTATTAATTCCTGAAGTTATTCAG	Chr10	678176	1	4.48E-29	57:G>A	57	0.678248	1	0.002227	0.997773	0	0.002227	0	0.004444	0.002222	15.12233	13	1	0	0	0	0	0	0	0	0	0	0	0	0	0	0	0	0	0	0	0	0	0	0	0	0	0	0	0	0
973	100261977|F|0-57:A>G-57:A>G	TGCAGAGCTAGCGCGTAGAGGGCAGCGGCGCAGCCAGGAAACGGACTCAGACTGGGCACTGGCGAGCGA	TGCAGAGCTAGCGCGTAGAGGGCAGCGGCGCAGCCAGGAAACGGACTCAGACTGGGCACTGGCGAGCGA	Chr15	828259	1	4.48E-29	57:A>G	57	0.767372	1	0.003937	0.996063	0	0.003937	0	0.007843	0.003922	5.29642	2.5	1	0	-	0	0	0	0	0	0	0	-	0	0	0	0	0	-	0	0	0	-	0	-	0	-	0	0	0	0
974	100265992|F|0-57:T>C-57:T>C	TGCAGTGAATTGTATAAACTGGTTTGGTGACTTTGATTTGGGACATAACTATTCATCTGGAGGTTTCGG	TGCAGTGAATTGTATAAACTGGTTTGGTGACTTTGATTTGGGACATAACTATTCATCTGGAGGTTTCGG		0	0	999	57:T>C	57	0.462236	0.996732	0.029412	0.970588	0.003268	0.026144	0.006515	0.057093	0.031804	6.22823	4.33333	1	0	-	-	0	0	0	-	0	0	0	-	0	0	0	0	0	0	-	0	-	-	0	0	-	-	-	0	0
975	7539113|F|0-57:A>T-57:A>T	TGCAGCTAGACTACAAAAAAATCTTTGGTGAGTTCTGAGATAAAATGATGATGATGAAGAAGATGATTT	TGCAGCTAGACTACAAAAAAATCTTTGGTGAGTTCTGAGATAAAATGATGATGATGAAGAAGATGATTT	Chr08	3563377	1	4.48E-29	57:A>T	57	0.676737	1	0.006696	0.993304	0	0.006696	0	0.013303	0.006652	10.44227	2.66667	1	0	-	0	0	0	0	0	0	0	0	0	0	0	0	0	0	0	0	-	0	0	0	0	0	0	-	0	-
976	100368282|F|0-57:A>G-57:A>G	TGCAGATGCAAATGCGAAAAAGTTGAGATGCAGCAAACTGAAGAGCCATTTTTCACAAAAAGCGGTGAG	TGCAGATGCAAATGCGAAAAAGTTGAGATGCAGCAAACTGAAGAGCCATTTTTCACAAAAAGCGGTGAG	Chr03	5810396	1	4.48E-29	57:A>G	57	0.850453	0.998224	0.001776	0.998224	0.001776	0	0.003546	0.003546	0.003546	5.82202	5	1	0	0	-	-	0	0	0	0	-	0	0	0	0	0	0	-	0	0	0	-	-	0	0	0	0	0	-	0
977	14503307|F|0-57:G>T-57:G>T	TGCAGGAGAATTTGCAATCACTTGAAAACCTTGGGATTTACCTCCTTCATGGGCCTTGGAGAGGGTTCT	TGCAGGAGAATTTGCAATCACTTGAAAACCTTGGGATTTACCTCCTTCATGGGCCTTGGAGAGGGTTCT		0	0	999	57:G>T	57	0.682779	1	0.004425	0.995575	0	0.004425	0	0.00881	0.004405	10.56322	9.5	1	0	-	0	-	0	-	-	0	-	0	0	0	0	0	-	0	0	0	0	0	0	0	-	0	0	0	-	-
978	7539080|F|0-57:A>C-57:A>C	TGCAGCGTGTGAGACTTCTCCTGTCATGGCCAATCAATTTTCAGTAAGCTCTTCCCTAAAACTTTTCAT	TGCAGCGTGTGAGACTTCTCCTGTCATGGCCAATCAATTTTCAGTAAGCTCTTCCCTAAAACTTTTCAT	Chr13	15972538	1	9.70E-26	57:A>C	57	0.672205	0.995506	0.017978	0.982022	0.004494	0.013483	0.008948	0.035309	0.022129	21.94539	21.625	1	0	0	0	0	0	-	0	0	0	0	0	0	0	0	0	0	0	0	0	0	0	-	0	0	0	0	0	0
979	7548324|F|0-57:T>A-57:T>A	TGCAGACTGGACTCTCTCTCTCTCTCACACACACAAACACACAGTTATTATCATCTCTATTATTTGGAT	TGCAGACTGGACTCTCTCTCTCTCTCACACACACAAACACACAGTTATTATCATCTCTATTATTTGGAT		0	0	999	57:T>A	57	0.456193	0.996689	0.003311	0.996689	0.003311	0	0.006601	0.006601	0.006601	16.47661	20	1	-	-	0	0	-	0	-	0	-	-	-	0	-	-	0	-	-	0	-	-	0	-	-	-	0	0	0	0
980	100432802|F|0-57:C>T-57:C>T	TGCAGGAGGAAACACCATAACAATAATAATGCCTCACATTCAACTTATTGCCTCTTTCCTTCTTGTGGC	TGCAGGAGGAAACACCATAACAATAATAATGCCTCACATTCAACTTATTGCCTCTTTCCTTCTTGTGGC	Chr04	12777435	1	9.70E-26	57:C>T	57	0.655589	1	0.004608	0.995392	0	0.004608	0	0.009174	0.004587	9.2832	8.5	1	0	-	-	0	0	0	0	0	0	0	0	0	0	0	0	0	0	0	0	-	0	0	0	0	0	0	0	0
981	100452443|F|0-57:A>G-57:A>G	TGCAGAGCAGGGCAGAGAAAGAGCATGAAAGAAATGCAGAGAGAGAGAAAGAGAGAGAGAGAGAGTTTT	TGCAGAGCAGGGCAGAGAAAGAGCATGAAAGAAATGCAGAGAGAGAGAAAGAGAGAGAGAGAGAGTTTT		0	0	999	57:A>G	57	0.690332	1	0.002188	0.997812	0	0.002188	0	0.004367	0.002183	3.74669	3	1	0	0	0	0	0	0	0	-	0	0	0	0	0	0	0	0	0	0	0	0	0	0	0	-	0	0	0	0
982	100455621|F|0-57:G>A-57:G>A	TGCAGGATTAAACCGACAAATTTTAGGCTCTGAAACCATTTCAAATAGGTCACAACAGATAGTAGGGTA	TGCAGGATTAAACCGACAAATTTTAGGCTCTGAAACCATTTCAAATAGGTCACAACAGATAGTAGGGTA	Chr00	67665834	1	4.48E-29	57:G>A	57	0.740181	1	0.002041	0.997959	0	0.002041	0	0.004073	0.002037	22.62957	9	1	0	0	0	0	0	0	0	-	0	0	0	0	0	0	0	0	0	0	0	0	0	0	0	0	0	0	0	0
983	100456067|F|0-57:G>A-57:G>A	TGCAGGGGGTATAGGCCAGCCTCTTGCTTTGCTCATGAAGATGAATCCACTGGTTTCGGTTCTGCATCT	TGCAGGGGGTATAGGCCAGCCTCTTGCTTTGCTCATGAAGATGAATCCACTGGTTTCGGTTCTGCATCT	Chr12	2548705	1	2.08E-27	57:G>A	57	0.640483	0.997642	0.002358	0.997642	0.002358	0	0.004706	0.004706	0.004706	7.58163	6	1	-	0	-	0	0	0	-	0	0	0	0	0	0	0	0	0	0	0	-	0	0	0	0	0	-	0	0	0
984	100459600|F|0-57:G>A-57:G>A	TGCAGATTCATAGGTTTAGGGTGGGCAAGAAATCAATAGCATATGCTTACTCTTTGCGTTTGTACAGGC	TGCAGATTCATAGGTTTAGGGTGGGCAAGAAATCAATAGCATATGCTTACTCTTTGCGTTTGTACAGGC	Chr09	1614039	1	2.10E-22	57:G>A	57	0.723565	1	0.004175	0.995825	0	0.004175	0	0.008316	0.004158	14.16605	6.5	1	0	0	0	0	0	0	-	0	0	0	-	0	0	0	0	0	-	0	0	-	0	-	0	0	0	-	0	0
985	7619564|F|0-57:G>T-57:G>T	TGCAGTCCTTCCAATAGATAAACGCCAAAAAATGGAAAACAAAATCAAAGTAACAAAGCCAAAGAATAC	TGCAGTCCTTCCAATAGATAAACGCCAAAAAATGGAAAACAAAATCAAAGTAACAAAGCCAAAGAATAC		0	0	999	57:G>T	57	0.640483	0.981132	0.021226	0.978774	0.018868	0.002358	0.037024	0.041552	0.039288	20.47335	22.16667	1	-	-	0	0	0	0	0	-	0	0	-	-	0	0	0	0	0	0	0	0	0	-	-	0	0	0	0	0
986	100462910|F|0-57:C>A-57:C>A	TGCAGCTGAACTCGTACTCGTTAGGCGGGTCGGAGGAGCGGCGGTGGGCGGCCGCGGCGGCGAAGACGG	TGCAGCTGAACTCGTACTCGTTAGGCGGGTCGGAGGAGCGGCGGTGGGCGGCCGCGGCGGCGAAGACGG	Chr06	20248342	1	2.08E-27	57:C>A	57	0.654079	0.997691	0.002309	0.997691	0.002309	0	0.004608	0.004608	0.004608	3.22754	3	1	0	-	-	0	0	0	0	-	0	0	0	0	0	0	0	0	0	-	0	0	-	0	0	0	0	-	0	0
987	7610643|F|0-57:T>C-57:T>C	TGCAGCCTTTTGTTTCGGTTACATTTGTTTCTGTGTTCTGGGTTTCAATGTTTTGGGTAATGCATGATG	TGCAGCCTTTTGTTTCGGTTACATTTGTTTCTGTGTTCTGGGTTTCAATGTTTTGGGTAATGCATGATG	Chr06	22484426	1	3.51E-20	57:T>C	57	0.925982	1	0.003263	0.996737	0	0.003263	0	0.006504	0.003252	30.66081	13.5	1	0	0	0	0	0	0	0	-	-	0	0	0	0	0	-	0	0	0	0	0	0	0	0	0	0	0	0	0
988	7618626|F|0-57:A>T-57:A>T	TGCAGCTTTTAGGTATACCCCAGATCAGATAAGGCAAATGGAAGAGTCTATTCGAATAAGAAAAGAATC	TGCAGCTTTTAGGTATACCCCAGATCAGATAAGGCAAATGGAAGAGTCTATTCGAATAAGAAAAGAATC	Chr08	2792475	1	9.70E-26	57:A>T	57	0.959215	1	0.006299	0.993701	0	0.006299	0	0.012519	0.00626	62.54651	15.8	1	0	0	0	0	0	0	0	0	0	0	0	0	0	0	0	0	0	0	0	0	0	0	0	0	0	0	0	0
989	100488036|F|0-57:G>A-57:G>A	TGCAGTTGTGGTTCATGCTGCAAGAGCTGGCTTAGGGCCACAGGTGACTGCTCAGAAGATAGCAGCATT	TGCAGTTGTGGTTCATGCTGCAAGAGCTGGCTTAGGGCCACAGGTGACTGCTCAGAAGATAGCAGCATT	Chr01	31364860	1	9.70E-26	57:G>A	57	0.800604	0.998113	0.001887	0.998113	0.001887	0	0.003766	0.003766	0.003766	5.53883	4	1	0	0	0	0	0	0	0	0	0	0	0	0	0	-	0	0	0	0	0	-	0	-	-	0	0	0	0	0
990	100488584|F|0-57:T>C-57:T>C	TGCAGAAGTTGATATGCGGGCATGGCAGGCCTAATGTTGTAGACCAATAATATATCATTAAAAGCACAT	TGCAGAAGTTGATATGCGGGCATGGCAGGCCTAATGTTGTAGACCAATAATATATCATTAAAAGCACAT	Chr14	18724063	1	2.08E-27	57:T>C	57	0.699396	1	0.00216	0.99784	0	0.00216	0	0.00431	0.002155	7.24164	4	1	0	0	0	0	0	0	0	0	0	0	0	0	0	0	0	0	0	0	-	0	0	0	0	0	0	0	0	0
991	100522837|F|0-57:C>T-57:C>T	TGCAGCCAATGAGCTGAGAAATCCCAATATATAATAGCACTGTTTCAAAAATTCCCGCCTAGGTGCTCC	TGCAGCCAATGAGCTGAGAAATCCCAATATATAATAGCACTGTTTCAAAAATTCCCGCCTAGGTGCTCC		0	0	999	57:C>T	57	0.47432	0.971338	0.041401	0.958599	0.028662	0.012739	0.055682	0.079374	0.067528	5.32317	4.86667	1	-	0	-	-	0	0	-	-	0	-	0	-	-	0	-	0	-	0	0	-	-	0	0	-	0	0	-	-
992	19427672|F|0-57:C>G-57:C>G	TGCAGAGTCTCCCTTAGCTTGGAAGTCTTGGAGAAGAACAAGGGTTCTAGATTGAGCCATTCAAGCTCT	TGCAGAGTCTCCCTTAGCTTGGAAGTCTTGGAGAAGAACAAGGGTTCTAGATTGAGCCATTCAAGCTCT		0	0	999	57:C>G	57	0.73565	1	0.002053	0.997947	0	0.002053	0	0.004098	0.002049	14.15	25	1	-	0	0	-	0	0	-	-	0	0	0	0	0	0	-	0	-	-	0	-	-	-	-	0	0	0	-	0
993	100534915|F|0-57:A>G-57:A>G	TGCAGTATAAGGTTGCAGGCACTGATGATGTTAATCTGGAGATTTTCACCTTGTTGAATGCGATCATGG	TGCAGTATAAGGTTGCAGGCACTGATGATGTTAATCTGGAGATTTTCACCTTGTTGAATGCGATCATGG	Chr05	21094608	1	9.70E-26	57:A>G	57	0.549849	0.005495	0.997253	0.002747	0.994505	0.002747	0.010929	0.005479	0.008204	8	5.76039	1	1	-	1	1	1	1	1	-	1	1	-	1	1	1	1	1	1	1	1	-	-	1	1	1	1	-	1	1
994	100554548|F|0-57:T>C-57:T>C	TGCAGGTTACATTGACTTTATTCTTTGATTGGCATCAAGGAATTGAAGTCCGTCCATTAAAAAAAAATT	TGCAGGTTACATTGACTTTATTCTTTGATTGGCATCAAGGAATTGAAGTCCGTCCATTAAAAAAAAATT	Chr09	7618660	1	7.55E-22	57:T>C	57	0.678248	0.002227	1	0	0.997773	0.002227	0.004444	0	0.002222	6	5.94727	1	1	-	1	-	1	1	1	1	1	1	1	1	1	-	1	1	1	1	-	1	1	1	-	1	1	1	-	1
995	100554670|F|0-57:A>C-57:A>C	TGCAGGTTTTTGGTTCAACTGAAGACTTCTATTTCAGTCTCACTTCACCCATCTTCTATTTCCCACTTG	TGCAGGTTTTTGGTTCAACTGAAGACTTCTATTTCAGTCTCACTTCACCCATCTTCTATTTCCCACTTG	Chr04	28384881	1	2.10E-22	57:A>C	57	0.60423	0.0025	0.9975	0.0025	0.9975	0	0.004987	0.004987	0.004987	7	6.87983	1	1	-	-	1	1	1	1	1	1	-	-	1	1	1	1	1	1	1	1	1	1	1	1	1	-	1	1	1
996	100555283|F|0-57:A>C-57:A>C	TGCAGTCAGTAAAGAATCTCACAGTTTCTTCTACAAATACTCTGTATTTCAGAGTATAAAATAGTCCTT	TGCAGTCAGTAAAGAATCTCACAGTTTCTTCTACAAATACTCTGTATTTCAGAGTATAAAATAGTCCTT	Chr06	23947388	1	2.08E-27	57:A>C	57	0.557402	0.99729	0.00271	0.99729	0.00271	0	0.005405	0.005405	0.005405	6.78333	6	1	0	-	0	-	0	0	0	0	0	-	0	0	0	0	0	0	-	-	0	0	-	0	0	0	0	0	-	0
997	100558263|F|0-57:T>G-57:T>G	TGCAGTACTTTCTGTAGAAATGTTGGAGTTTTACTGCAACTTTGTAAAAAGATTCAGTAGCAGAGTTTA	TGCAGTACTTTCTGTAGAAATGTTGGAGTTTTACTGCAACTTTGTAAAAAGATTCAGTAGCAGAGTTTA	Chr09	2010282	1	1.62E-23	57:T>G	57	0.564955	0.997326	0.002674	0.997326	0.002674	0	0.005333	0.005333	0.005333	12.71198	6	1	0	-	-	0	0	-	0	-	0	-	0	-	-	-	0	0	0	-	0	-	0	-	-	0	-	-	0	-
998	100558988|F|0-57:T>A-57:T>A	TGCAGAATGTTTCTTTAATTTTCTCCATTCCAAATTCTTTTTTAAACATAACATGTGTGTAATTCCAGG	TGCAGAATGTTTCTTTAATTTTCTCCATTCCAAATTCTTTTTTAAACATAACATGTGTGTAATTCCAGG	Chr00	62841285	1	4.48E-29	57:T>A	57	0.673716	1	0.002242	0.997758	0	0.002242	0	0.004474	0.002237	19.93702	9	1	0	0	0	0	0	0	-	0	0	0	0	0	0	0	0	0	0	0	0	0	0	0	0	0	0	0	0	0
999	100569555|F|0-57:A>G-57:A>G	TGCAGATATGATGTGTTGGCGGCGCAAGCATTCTCCGAATTGAAATTGTAAAACGGCAATCGAGGTGTA	TGCAGATATGATGTGTTGGCGGCGCAAGCATTCTCCGAATTGAAATTGTAAAACGGCAATCGAGGTGTA	Chr03	26209027	2	5.80E-28	57:A>G	57	0.465257	0.022727	0.983766	0.016234	0.977273	0.006494	0.044421	0.03194	0.038181	3.85714	3.80178	1	1	-	-	-	1	1	1	-	-	1	-	1	1	1	-	-	-	1	1	1	-	-	-	1	-	0	-	-
1000	7618200|F|0-57:C>G-57:C>G	TGCAGCAAATCAAGAGATTTAGGCAGGGGACAAGTTCTTTAGAACTTCAGATTTACACCAAACAAAGCA	TGCAGCAAATCAAGAGATTTAGGCAGGGGACAAGTTCTTTAGAACTTCAGATTTACACCAAACAAAGCA	Chr00	29627736	2	1.62E-23	57:C>G	57	0.681269	0.011086	0.997783	0.002217	0.988914	0.008869	0.021927	0.004425	0.013176	9.4	12.37354	1	1	-	1	-	1	1	1	1	1	1	1	1	1	1	-	-	-	1	1	-	1	-	1	1	1	-	-	-
1001	7615089|F|0-57:G>A-57:G>A	TGCAGCTAAAAGAAGAATCAGTTTGATTCTTTCAAGTTCAACACTCAATCAAAACCAGACAAGTCGATG	TGCAGCTAAAAGAAGAATCAGTTTGATTCTTTCAAGTTCAACACTCAATCAAAACCAGACAAGTCGATG	Chr15	16757073	1	3.49E-25	57:G>A	57	0.513595	0.964706	0.061765	0.938235	0.035294	0.026471	0.068097	0.1159	0.091998	10.57373	12.21739	1	0	-	-	0	0	0	0	-	0	0	0	-	0	-	-	0	0	-	-	-	-	-	-	-	0	-	-	0
1002	100602535|F|0-57:C>T-57:C>T	TGCAGCAGATTATCAAAATTCATTACATTAACTATATTCTTCACTGTGATAATTGCGCAGTTACTTCTA	TGCAGCAGATTATCAAAATTCATTACATTAACTATATTCTTCACTGTGATAATTGCGCAGTTACTTCTA	Chr09	3285516	1	4.48E-29	57:C>T	57	0.60574	0.997506	0.002494	0.997506	0.002494	0	0.004975	0.004975	0.004975	15.42472	14	1	0	0	-	0	0	0	-	-	0	0	0	0	0	0	0	-	0	0	0	0	0	0	0	0	-	0	0	0
1003	7615835|F|0-57:C>T-57:C>T	TGCAGTTTCTGTACAATAGAAACTGTAAAGTTTCTGAGCTAATATCAGTGAAGCTTTCTTCTATTCCTA	TGCAGTTTCTGTACAATAGAAACTGTAAAGTTTCTGAGCTAATATCAGTGAAGCTTTCTTCTATTCCTA	Chr03	5997970	1	9.70E-26	57:C>T	57	0.648036	0.993007	0.006993	0.993007	0.006993	0	0.013888	0.013888	0.013888	12.96349	14.66667	1	0	-	0	0	0	-	0	-	-	-	0	-	0	0	0	0	0	0	0	0	0	-	0	-	0	-	-	0
1004	9838595|F|0-57:C>A-57:C>A	TGCAGCAACCAGTGCCTCAAGCTTCTCAGCTTTCCCTTCATCCTCTTCACCAAAATTCACAACATCCAG	TGCAGCAACCAGTGCCTCAAGCTTCTCAGCTTTCCCTTCATCCTCTTCACCAAAATTCACAACATCCAG	Chr03	4337714	1	9.70E-26	57:C>A	57	0.554381	0.013624	0.991826	0.008174	0.986376	0.00545	0.026877	0.016215	0.021546	12.42857	13.92701	1	-	-	1	1	1	1	2	1	-	0	1	1	-	1	-	1	1	1	1	1	1	-	1	1	1	1	1	-
1005	100640206|F|0-57:G>A-57:G>A	TGCAGCTTCAGCACGATGTTTGAGATTCATCATCTTCTGATAATCATGCTCAAATTTGGCAATCCGAGC	TGCAGCTTCAGCACGATGTTTGAGATTCATCATCTTCTGATAATCATGCTCAAATTTGGCAATCCGAGC		0	0	999	57:G>A	57	0.450151	0.993289	0.013423	0.986577	0.006711	0.006711	0.013333	0.026485	0.019909	11.30312	8.75	1	-	-	-	0	0	0	0	0	0	-	0	0	-	0	0	0	0	-	-	-	-	-	-	0	-	-	0	-
1006	100641593|F|0-57:G>A-57:G>A	TGCAGGTTGAGGAGAAATGAAGGTACCTGAGATTTGGAGATTCATAACCTGCAAAACGAGGGTAAAGGG	TGCAGGTTGAGGAGAAATGAAGGTACCTGAGATTTGGAGATTCATAACCTGCAAAACGAGGGTAAAGGG	Chr04	26401676	1	9.70E-26	57:G>A	57	0.456193	0.003311	0.996689	0.003311	0.996689	0	0.006601	0.006601	0.006601	6	5.98498	1	-	-	1	1	1	1	1	-	1	-	1	1	1	-	-	1	1	1	1	-	1	1	-	1	-	-	-	1
1007	100643178|F|0-57:T>C-57:T>C	TGCAGTTTTAGACATTCTAACCGACAAACTATATTTGACTTTTTTGGGTGTCATATTTAAACTTGTTCT	TGCAGTTTTAGACATTCTAACCGACAAACTATATTTGACTTTTTTGGGTGTCATATTTAAACTTGTTCT	Chr02	16319022	1	2.08E-27	57:T>C	57	0.545317	0.00277	0.99723	0.00277	0.99723	0	0.005525	0.005525	0.005525	10	9.81796	1	1	-	1	1	-	1	1	1	1	-	-	1	1	1	1	1	-	1	1	1	1	-	1	1	1	1	1	1
1008	7623887|F|0-57:T>C-57:T>C	TGCAGCCCATAATAGAGTATTTGATGGGGAGTGGAGTTATGTCAAGTTCGTTATATATGAACTGGATTT	TGCAGCCCATAATAGAGTATTTGATGGGGAGTGGAGTTATGTCAAGTTCGTTATATATGAACTGGATTT		0	0	999	57:T>C	57	0.44864	0.057239	0.962963	0.037037	0.942761	0.020202	0.107925	0.071331	0.089628	18.47368	18.2259	1	1	-	1	-	1	1	-	1	1	1	-	-	1	1	-	-	1	1	1	-	0	1	1	-	1	-	1	1
1009	7621422|F|0-57:C>A-57:C>A	TGCAGCCTACAAATGCACCTGCCCCACACACCCAAATAAAGAATGCAAGTCATGTCACTTGGCACTTAC	TGCAGCCTACAAATGCACCTGCCCCACACACCCAAATAAAGAATGCAAGTCATGTCACTTGGCACTTAC	Chr04	28605135	1	1.61E-28	57:C>A	57	0.598187	0.989899	0.022727	0.977273	0.010101	0.012626	0.019998	0.044421	0.03221	18.04662	16.22222	1	0	0	0	-	0	0	0	-	0	0	-	0	0	0	0	0	0	0	-	0	0	0	0	-	0	0	0	0
1010	14510634|F|0-57:T>C-57:T>C	TGCAGCCTCCATCTCTCTCTCCCCCCGGTACTGGTTTGGATGAAAAAATGCAGTTTTTTTAGGGTGTAA	TGCAGCCTCCATCTCTCTCTCCCCCCGGTACTGGTTTGGATGAAAAAATGCAGTTTTTTTAGGGTGTAA		0	0	999	57:T>C	57	0.581571	0.94026	0.080519	0.919481	0.05974	0.020779	0.112343	0.148072	0.130207	11.39379	6.6875	1	0	-	-	0	0	-	0	0	-	0	0	-	-	-	0	0	0	-	1	0	-	0	-	0	-	0	0	0
1011	7568072|F|0-57:T>G-57:T>G	TGCAGATTTCTCCTGGCAAATTTGATGAAAGAGTGTTTAGGGTAAGAGGATTTGCTTTCAATTTTCCTT	TGCAGATTTCTCCTGGCAAATTTGATGAAAGAGTGTTTAGGGTAAGAGGATTTGCTTTCAATTTTCCTT	Chr11	2341873	1	2.08E-27	57:T>G	57	0.444109	0.972789	0.037415	0.962585	0.027211	0.010204	0.052941	0.07203	0.062486	13.7622	13.72727	1	0	0	-	0	0	0	0	0	-	0	0	-	-	0	0	0	-	0	0	-	0	-	-	0	-	0	-	0
1012	9848950|F|0-57:C>A-57:C>A	TGCAGCAGCGACGGCGGCGTTGCTGTGACGATGCCGGTGACTGTGACGAGAAGACACCGGAGCTGAGCA	TGCAGCAGCGACGGCGGCGTTGCTGTGACGATGCCGGTGACTGTGACGAGAAGACACCGGAGCTGAGCA	Chr03	6721392	1	1.63E-18	57:C>A	57	0.512085	0.99705	0.00295	0.99705	0.00295	0	0.005882	0.005882	0.005882	9.65195	8	1	0	-	-	-	0	0	0	0	0	0	0	0	-	-	-	-	0	-	0	0	0	0	-	0	-	0	0	0
1013	7563346|F|0-57:C>T-57:C>T	TGCAGTGGCACGGGGCATATCTCCAAACCTGGTGATGTGAATTCTCTTTAGTGGTTACAGACCTTTTCT	TGCAGTGGCACGGGGCATATCTCCAAACCTGGTGATGTGAATTCTCTTTAGTGGTTACAGACCTTTTCT	Chr15	3291956	1	2.08E-27	57:C>T	57	0.477341	0.993671	0.006329	0.993671	0.006329	0	0.012578	0.012578	0.012578	23.27945	21	1	0	0	-	-	0	0	0	-	0	0	0	0	0	-	-	0	-	-	-	-	0	0	-	0	-	-	-	0
1014	7573222|F|0-57:C>G-57:C>G	TGCAGAAAGAACAACCTTTGCATCAATTTACAATAATGGAATGACCAAGAATTACTCCCTGTCCTGTAA	TGCAGAAAGAACAACCTTTGCATCAATTTACAATAATGGAATGACCAAGAATTACTCCCTGTCCTGTAA	Chr15	9696543	1	9.70E-26	57:C>G	57	0.839879	0.991007	0.017986	0.982014	0.008993	0.008993	0.017824	0.035324	0.026574	44.26941	11.81818	1	0	0	0	-	0	0	0	0	0	0	0	0	0	0	-	-	0	0	0	0	0	0	0	0	2	-	0	0
1015	9845466|F|0-57:T>C-57:T>C	TGCAGTAAATTTGCAAATACTAAAAGATGCAAATCATATTCAACATAGTACCAATTATCAAATCAACAA	TGCAGTAAATTTGCAAATACTAAAAGATGCAAATCATATTCAACATAGTACCAATTATCAAATCAACAA	Chr09	8006975	2	2.08E-27	57:T>C	57	0.632931	0.990453	0.016706	0.983294	0.009547	0.00716	0.018911	0.032855	0.025883	22.05882	21.28571	1	0	0	-	0	0	0	-	0	-	-	0	0	0	0	0	0	0	0	0	0	0	-	-	0	0	-	0	0
1016	100263624|F|0-56:A>C-56:A>C	TGCAGCTTTCACTGCTGAAACATTTATAATCAACAAGCCAAGCAGAAATCTACAAAAGGCTTCTCCAAA	TGCAGCTTTCACTGCTGAAACATTTATAATCAACAAGCCAAGCAGAAATCTACAAAAGGCTTCTCCAAA	Chr05	19088280	3	5.80E-28	56:A>C	56	0.756798	0.998004	0.001996	0.998004	0.001996	0	0.003984	0.003984	0.003984	5.77622	3	1	0	0	-	0	0	0	-	0	0	0	-	-	0	0	0	-	-	0	0	0	0	0	0	0	0	0	0	0
1017	100264620|F|0-56:C>T-56:C>T	TGCAGTACAATTCGCACAGTCACATTGTCCGCAAAAGTGATTGAGCATATTCTAACCACATGGACATGG	TGCAGTACAATTCGCACAGTCACATTGTCCGCAAAAGTGATTGAGCATATTCTAACCACATGGACATGG	Chr07	19169433	1	4.51E-24	56:C>T	56	0.65861	1	0.004587	0.995413	0	0.004587	0	0.009132	0.004566	7.58383	6	1	0	0	0	-	0	0	0	0	0	-	0	0	0	-	-	-	0	-	0	0	0	0	-	-	0	-	0	0
1018	100366643|F|0-56:A>G-56:A>G	TGCAGAAAATGGATTATATATTCCTGAAGCAAGCTTGATTTCCATTCCCACAGCCAATCAAAGGACATT	TGCAGAAAATGGATTATATATTCCTGAAGCAAGCTTGATTTCCATTCCCACAGCCAATCAAAGGACATT	Chr07	62430	1	4.48E-29	56:A>G	56	0.583082	0.997409	0.005181	0.994819	0.002591	0.002591	0.005168	0.010309	0.007738	4.66059	2.5	1	0	-	0	0	0	0	-	-	0	0	0	0	0	0	0	0	0	0	0	0	0	0	-	0	0	0	0	-
1019	100369327|F|0-56:G>T-56:G>T	TGCAGCCTAGAACCGTAAATGCTTTCCAAAGGGTTAAAGTGGATGAAGTGGAATTTGTTGACGACAGGC	TGCAGCCTAGAACCGTAAATGCTTTCCAAAGGGTTAAAGTGGATGAAGTGGAATTTGTTGACGACAGGC	Chr12	14052673	1	4.48E-29	56:G>T	56	0.583082	0.997409	0.012953	0.987047	0.002591	0.010363	0.005168	0.025571	0.01537	5.56659	3.6	1	0	-	0	0	0	0	0	-	0	0	0	0	0	0	0	0	0	0	0	0	-	-	-	0	0	-	0	-
1020	100370929|F|0-56:C>T-56:C>T	TGCAGTAAAGGGATGGTATGCCTTGTTTTCCACCCAGACAGTTAAATTGCTTATCACCAACATTGTTTG	TGCAGTAAAGGGATGGTATGCCTTGTTTTCCACCCAGACAGTTAAATTGCTTATCACCAACATTGTTTG	Chr07	20925104	1	1.61E-28	56:C>T	56	0.567976	0.99734	0.005319	0.994681	0.00266	0.00266	0.005305	0.010582	0.007943	4.48821	2.5	1	0	0	0	-	0	0	-	0	-	-	-	0	0	-	-	0	0	0	0	0	0	-	-	0	0	0	0	0
1021	100371743|F|0-56:A>T-56:A>T	TGCAGTGAGGCTTCTTAGTTCCTTGAGGTTCTTGATCCCCTGACCCTAATTTGGAAATGCATTTTGTCA	TGCAGTGAGGCTTCTTAGTTCCTTGAGGTTCTTGATCCCCTGACCCTAATTTGGAAATGCATTTTGTCA	Chr10	21787077	1	2.08E-27	56:A>T	56	0.52568	0.002874	0.997126	0.002874	0.997126	0	0.005731	0.005731	0.005731	16	9.31183	1	-	-	-	-	-	1	-	1	-	-	1	-	-	-	1	-	1	1	1	1	-	-	-	1	-	1	-	-
1022	100376145|F|0-56:T>G-56:T>G	TGCAGAGGCAGAGAAGAGGAGGTTTGAATTAAAGCTTTAGAATTTAGATAGGGTTTTTATTTTGATCGA	TGCAGAGGCAGAGAAGAGGAGGTTTGAATTAAAGCTTTAGAATTTAGATAGGGTTTTTATTTTGATCGA	Chr04	13151342	1	7.50E-27	56:T>G	56	0.55287	0.991803	0.021858	0.978142	0.008197	0.013661	0.016259	0.04276	0.02951	6.6201	5.44444	1	0	0	0	0	0	0	0	0	0	0	0	0	0	0	0	0	0	0	0	0	0	0	0	0	0	0	0	0
1023	100416163|F|0-56:T>C-56:T>C	TGCAGAACTCGGCAAACAGCCCAATTTGGAACCAAGGAAAACTTACATTCAGCGGATAATAGAGATCAC	TGCAGAACTCGGCAAACAGCCCAATTTGGAACCAAGGAAAACTTACATTCAGCGGATAATAGAGATCAC	Chr05	25259395	1	2.08E-27	56:T>C	56	0.726586	0.997921	0.002079	0.997921	0.002079	0	0.004149	0.004149	0.004149	4.38026	3	1	0	-	0	0	0	0	0	-	0	0	0	-	-	0	-	0	0	0	0	0	0	0	0	0	0	0	0	0
1024	100417294|F|0-56:G>A-56:G>A	TGCAGAGTTTGCTGTACAATCCTTTTGACATAAATTACAACTTTTTGAAAATTAAAGGTGATGAATTGA	TGCAGAGTTTGCTGTACAATCCTTTTGACATAAATTACAACTTTTTGAAAATTAAAGGTGATGAATTGA	Chr03	7082967	1	4.48E-29	56:G>A	56	0.797583	1	0.001894	0.998106	0	0.001894	0	0.003781	0.00189	8.03509	6	1	0	0	0	0	0	0	0	0	0	0	0	0	0	0	0	0	0	0	0	0	0	0	0	0	0	0	0	0
1025	100423753|F|0-56:T>C-56:T>C	TGCAGATGGGGAAATATCGAATTTCCATTGCCATTTGGGAGAGTAATGAGTTCTACTGAAAGCTTTATC	TGCAGATGGGGAAATATCGAATTTCCATTGCCATTTGGGAGAGTAATGAGTTCTACTGAAAGCTTTATC	Chr07	3073207	1	9.70E-26	56:T>C	56	0.814199	0.001855	1	0	0.998145	0.001855	0.003704	0	0.001852	8	4.84992	1	1	1	1	1	1	1	-	1	1	1	1	-	1	1	1	1	1	1	1	1	1	1	-	1	1	1	1	1
1026	7623906|F|0-56:T>C-56:T>C	TGCAGCCGCTCCTCATCACCACCGCCGATGGCTCTTGGAGCAGCCATCAGGGACGATGACCACCGATCG	TGCAGCCGCTCCTCATCACCACCGCCGATGGCTCTTGGAGCAGCCATCAGGGACGATGACCACCGATCG	Chr10	1961413	1	9.70E-26	56:T>C	56	0.486405	0.055901	0.959627	0.040373	0.944099	0.015528	0.105551	0.077485	0.091518	10.61111	9.83578	1	-	1	1	1	1	-	-	1	1	-	-	1	1	1	1	-	1	-	-	1	-	1	1	-	1	1	1	1
1027	100452903|F|0-56:T>C-56:T>C	TGCAGATATACAAATGACTTACTTCTATTTCAATGCCTCATAAAGCTAGAAGCATATCTCATCAAAAGC	TGCAGATATACAAATGACTTACTTCTATTTCAATGCCTCATAAAGCTAGAAGCATATCTCATCAAAAGC		0	0	999	56:T>C	56	0.787009	0.001919	1	0	0.998081	0.001919	0.003831	0	0.001916	7	4.53607	1	1	-	1	-	-	1	1	1	1	1	1	1	1	1	1	-	1	1	-	1	1	1	1	1	1	1	1	1
1028	100484602|F|0-56:C>A-56:C>A	TGCAGCTTCCACTGTCAATGCACGTATTTTTCAGAGGGTAGTTTCGGAAAGTGAAACTCGTTCATGCTT	TGCAGCTTCCACTGTCAATGCACGTATTTTTCAGAGGGTAGTTTCGGAAAGTGAAACTCGTTCATGCTT	Chr13	18408398	1	2.08E-27	56:C>A	56	0.661631	0.004566	1	0	0.995434	0.004566	0.009091	0	0.004545	4.5	4.48703	1	1	1	1	1	-	1	1	1	1	1	1	-	1	1	1	-	1	1	1	1	1	1	-	1	1	1	-	1
1029	7616195|F|0-56:C>G-56:C>G	TGCAGAATTTGCTAAACTCTAGAGATGAAAAATTGTCGGACACTTATGATGATATACTTATTTACTGCC	TGCAGAATTTGCTAAACTCTAGAGATGAAAAATTGTCGGACACTTATGATGATATACTTATTTACTGCC		0	0	999	56:C>G	56	0.453172	0.036667	0.976667	0.023333	0.963333	0.013333	0.070644	0.045578	0.058111	7.18182	10.18619	1	1	-	1	1	1	1	1	-	-	-	-	-	1	1	-	1	1	-	1	-	-	1	-	-	-	1	-	-
1030	7624291|F|0-56:A>G-56:A>G	TGCAGGGTTGCTTGTGCTTTGGGGCTAAACTCAACTGTGAAGTCACTCGACATGACAGGCGTGAGGCTC	TGCAGGGTTGCTTGTGCTTTGGGGCTAAACTCAACTGTGAAGTCACTCGACATGACAGGCGTGAGGCTC	Chr02	13208217	1	4.48E-29	56:A>G	56	0.524169	0.991354	0.023055	0.976945	0.008646	0.014409	0.017142	0.045046	0.031094	5.15601	4.44444	1	0	0	-	0	-	0	-	0	-	0	0	0	0	0	-	-	0	0	0	0	0	0	-	-	0	-	-	0
1031	100509682|F|0-56:C>T-56:C>T	TGCAGCTAGCAGAAGTGAGGCTGTTGCAGAAAATGGAGTTTCAAGAACTGAACCCCCGAGCGAAAGGTT	TGCAGCTAGCAGAAGTGAGGCTGTTGCAGAAAATGGAGTTTCAAGAACTGAACCCCCGAGCGAAAGGTT	Chr01	2885501	1	2.72E-21	56:C>T	56	0.6571	0.997701	0.004598	0.995402	0.002299	0.002299	0.004587	0.009153	0.00687	7.64	7	1	0	0	0	0	0	0	0	0	0	0	0	-	0	0	-	0	0	0	-	0	-	-	0	-	0	-	0	-
1032	7600222|F|0-56:A>T-56:A>T	TGCAGTTCTAGAGCAAAAGTGACTCAATCTTATCTCAAATCTAAGATAAAAAAGTTATCTTGGTCTAAG	TGCAGTTCTAGAGCAAAAGTGACTCAATCTTATCTCAAATCTAAGATAAAAAAGTTATCTTGGTCTAAG		0	0	999	56:A>T	56	0.663142	1	0.002278	0.997722	0	0.002278	0	0.004545	0.002273	21.90133	22	1	0	0	0	-	0	0	-	0	0	0	0	0	0	0	0	0	-	-	0	0	0	0	0	-	0	-	0	-
1033	100532227|F|0-56:T>C-56:T>C	TGCAGCATTGACCCATGAAAATATAGCAAAAAGGCACAATTCCACTCGGAACTTCCTTTGTTTCAAAGG	TGCAGCATTGACCCATGAAAATATAGCAAAAAGGCACAATTCCACTCGGAACTTCCTTTGTTTCAAAGG	Chr11	11609000	1	9.70E-26	56:T>C	56	0.549849	0.002747	0.997253	0.002747	0.997253	0	0.005479	0.005479	0.005479	7	5.83659	1	1	1	1	-	1	1	-	-	-	1	1	1	-	-	1	1	-	-	1	1	1	1	-	1	1	-	1	1
1034	100536492|F|0-56:T>C-56:T>C	TGCAGTTTCATAATTTTTAGCAAAACTTCTAGACACCACAGACAATTATAATAATATATCCGAACGACT	TGCAGTTTCATAATTTTTAGCAAAACTTCTAGACACCACAGACAATTATAATAATATATCCGAACGACT		0	0	999	56:T>C	56	0.712991	0.997881	0.002119	0.997881	0.002119	0	0.004228	0.004228	0.004228	4.91241	4	1	-	0	0	0	0	0	0	0	-	-	0	0	-	-	0	-	0	0	0	0	0	0	-	-	0	0	0	0
1035	7619312|F|0-56:C>T-56:C>T	TGCAGTTTCTAGTGTGATGGCTCGAAGCTCACCCAAGCTACGAAACTGAATTGTCCCATATCGTTTAGA	TGCAGTTTCTAGTGTGATGGCTCGAAGCTCACCCAAGCTACGAAACTGAATTGTCCCATATCGTTTAGA	Chr06	24961486	1	2.08E-27	56:C>T	56	0.575529	0.986877	0.018373	0.981627	0.013123	0.005249	0.025902	0.03607	0.030986	10.8246	2.57143	1	0	0	0	0	0	-	-	0	-	0	0	-	0	-	0	-	0	0	0	0	-	0	0	0	0	0	0	0
1036	100552808|F|0-56:G>A-56:G>A	TGCAGCGTTCTCCTGCGCTGGTAGCATTTGAACGTCTCGTCTTCCTTCTGCTCAGCGCCCGTGGCCGAG	TGCAGCGTTCTCCTGCGCTGGTAGCATTTGAACGTCTCGTCTTCCTTCTGCTCAGCGCCCGTGGCCGAG	Chr14	16570984	1	5.84E-23	56:G>A	56	0.512085	0.99115	0.011799	0.988201	0.00885	0.00295	0.017542	0.02332	0.020431	6.8294	6.5	1	0	-	-	-	0	-	0	0	0	0	0	-	0	-	0	0	0	0	-	0	-	-	0	0	0	0	0	0
1037	14503292|F|0-56:A>C-56:A>C	TGCAGGAAAGACATCGAAGATCAGCATATGTGGACAAGAGAAAGATCGAAGGCAAGAGAGAAGACAAAG	TGCAGGAAAGACATCGAAGATCAGCATATGTGGACAAGAGAAAGATCGAAGGCAAGAGAGAAGACAAAG	Chr11	5006231	1	2.08E-27	56:A>C	56	0.492447	0.996933	0.003067	0.996933	0.003067	0	0.006116	0.006116	0.006116	14.18592	7	1	-	-	-	0	0	0	0	0	-	-	0	-	0	0	0	-	0	-	-	-	0	0	-	-	0	-	0	-
1038	100555790|F|0-56:A>G-56:A>G	TGCAGTGTGTTTCAAGGAGAATGGTTAGTGCATTGGTGCACATTATATCATTACTAATAAGACTATTAC	TGCAGTGTGTTTCAAGGAGAATGGTTAGTGCATTGGTGCACATTATATCATTACTAATAAGACTATTAC	Chr04	26916616	1	7.55E-22	56:A>G	56	0.900302	0.001678	1	0	0.998322	0.001678	0.00335	0	0.001675	7	6.42517	1	1	1	1	1	1	1	1	1	1	1	1	1	1	1	1	1	1	1	-	1	1	1	1	1	1	1	-	1
1039	100559052|F|0-56:C>T-56:C>T	TGCAGACGACCAGCGACGGCGAGGGACTGACGGAGGGACGACCAGAGACGCAGCGACTGAGGACGGCTG	TGCAGACGACCAGCGACGGCGAGGGACTGACGGAGGGACGACCAGAGACGCAGCGACTGAGGACGGCTG	Chr11	15073202	1	5.84E-23	56:C>T	56	0.629909	0.002398	0.997602	0.002398	0.997602	0	0.004785	0.004785	0.004785	5	4.48408	1	1	-	1	1	1	1	1	1	1	1	1	1	1	1	1	-	1	1	1	1	1	-	1	1	1	1	1	1
1040	7622365|F|0-56:C>T-56:C>T	TGCAGCAAATATTTGGAAATTTCATAACATTAGAGGTGCATCTGGAAAAATTATACCACCAATAACAAC	TGCAGCAAATATTTGGAAATTTCATAACATTAGAGGTGCATCTGGAAAAATTATACCACCAATAACAAC		0	0	999	56:C>T	56	0.558912	0.037838	0.978378	0.021622	0.962162	0.016216	0.072812	0.042308	0.05756	12.64286	11.86024	1	1	-	1	1	1	1	1	-	-	-	1	1	1	1	-	1	-	-	1	-	-	1	1	1	1	1	1	1
1041	100568346|F|0-56:A>G-56:A>G	TGCAGAAGCATCGATGCTTTTGCACACAAGACTGAATTGCTTATGGATGTAAAACCATTTCCAAAGGTG	TGCAGAAGCATCGATGCTTTTGCACACAAGACTGAATTGCTTATGGATGTAAAACCATTTCCAAAGGTG		0	0	999	56:A>G	56	0.729607	0.00207	0.99793	0.00207	0.99793	0	0.004132	0.004132	0.004132	11	9.99265	1	1	1	1	-	1	1	1	-	1	1	-	1	1	1	1	1	1	1	1	-	-	1	1	1	1	-	1	1
1042	7554607|F|0-56:C>T-56:C>T	TGCAGATCAATCACACACAAATTTGATAAGAAAGTGCAAATGCATTGTTTACATGACCATAAAACTAAG	TGCAGATCAATCACACACAAATTTGATAAGAAAGTGCAAATGCATTGTTTACATGACCATAAAACTAAG	Chr12	17159124	1	4.48E-29	56:C>T	56	0.776435	1	0.029183	0.970817	0	0.029183	0	0.056662	0.028331	51.90584	16.55556	1	0	0	0	0	0	0	0	0	0	0	0	-	0	0	0	-	0	0	0	0	0	0	0	0	0	0	0	0
1043	100572743|F|0-56:G>T-56:G>T	TGCAGGTTGGTGGATATGTCGAGGAATATGAGAGCATAACGTTGGTGACAGTACGAGGAGCAGGGCATT	TGCAGGTTGGTGGATATGTCGAGGAATATGAGAGCATAACGTTGGTGACAGTACGAGGAGCAGGGCATT	Chr01	30968816	3	3.49E-25	56:G>T	56	0.716012	0.99789	0.00211	0.99789	0.00211	0	0.004211	0.004211	0.004211	8.24908	7	1	-	0	0	0	0	-	0	0	0	0	-	0	0	0	0	0	0	0	0	0	0	0	0	0	0	0	0	0
1044	14508958|F|0-56:G>A-56:G>A	TGCAGTGGAAGATATAAACACTAAACTTCCATTACCAGAGGCTTTTAGCAAAGGGTGTGCCATTTGAGA	TGCAGTGGAAGATATAAACACTAAACTTCCATTACCAGAGGCTTTTAGCAAAGGGTGTGCCATTTGAGA	Chr09	4773111	1	4.48E-29	56:G>A	56	0.909366	0.998339	0.001661	0.998339	0.001661	0	0.003317	0.003317	0.003317	17.48757	19	1	0	0	0	0	0	0	-	0	0	0	0	0	0	0	0	0	0	0	0	0	0	0	0	0	0	0	0	0
1045	100586773|F|0-56:C>T-56:C>T	TGCAGATGTATGACCTCCAGCAGGTAAATTAATCCTCAAAAACCTACAAGGGAAAACAAAGGTCATGAC	TGCAGATGTATGACCTCCAGCAGGTAAATTAATCCTCAAAAACCTACAAGGGAAAACAAAGGTCATGAC	Chr11	482609	1	4.48E-29	56:C>T	56	0.820242	1	0.005525	0.994475	0	0.005525	0	0.010989	0.005494	28.58015	11.33333	1	0	0	0	0	0	0	0	0	0	0	0	0	0	0	0	0	0	0	0	0	0	0	0	0	0	-	0	0
1046	100588215|F|0-56:T>C-56:T>C	TGCAGCTGTTTCTCTGATGCTGTACTTTCCTTCATTTTCTAATGTGCCTGCTCCTTTCCTTCTTATCAA	TGCAGCTGTTTCTCTGATGCTGTACTTTCCTTCATTTTCTAATGTGCCTGCTCCTTTCCTTCTTATCAA	Chr12	21793205	1	4.48E-29	56:T>C	56	0.475831	0.006349	0.996825	0.003175	0.993651	0.003175	0.012618	0.006329	0.009473	9	8.85345	1	1	1	1	1	1	1	1	1	1	1	1	1	1	1	1	-	1	1	1	1	-	-	-	1	-	-	1	-
1047	100592902|F|0-56:T>C-56:T>C	TGCAGTGTCATCTTGCAAGTACTTTGCCAATGCAAGATGATTTGCCTTGTCCTTTGTAGTTCGCTTATT	TGCAGTGTCATCTTGCAAGTACTTTGCCAATGCAAGATGATTTGCCTTGTCCTTTGTAGTTCGCTTATT	Chr03	12759508	1	2.08E-27	56:T>C	56	0.811178	0.005587	0.996276	0.003724	0.994413	0.001862	0.011111	0.007421	0.009266	14.66667	11.93142	1	1	1	1	1	1	1	-	-	1	1	-	1	1	1	1	1	1	1	1	1	1	1	1	1	1	-	-	1
1048	7561480|F|0-56:T>C-56:T>C	TGCAGAAAACCCAACCTCATCCAGAAGAACATGGTAATGAGTTGGCCTTGTAGTCCTCTGTAAATGTAG	TGCAGAAAACCCAACCTCATCCAGAAGAACATGGTAATGAGTTGGCCTTGTAGTCCTCTGTAAATGTAG	Chr07	728489	1	9.70E-26	56:T>C	56	0.498489	0.006061	0.993939	0.006061	0.993939	0	0.012048	0.012048	0.012048	11	10.82133	1	-	-	1	-	-	1	1	-	-	-	-	1	1	1	-	-	-	-	-	-	-	1	-	-	-	-	-	-
1049	11827615|F|0-56:C>T-56:C>T	TGCAGATTGACAAGTACCGGATGGCTAAGGGTGATTTTGGCTTAGGCAGTGCCAAGCTGGAAAATATTC	TGCAGATTGACAAGTACCGGATGGCTAAGGGTGATTTTGGCTTAGGCAGTGCCAAGCTGGAAAATATTC	Chr11	4446314	2	4.48E-29	56:C>T	56	0.835347	0.998192	0.001808	0.998192	0.001808	0	0.00361	0.00361	0.00361	18.27508	5	1	0	0	0	0	0	0	0	0	0	0	0	0	0	0	0	0	0	0	0	0	0	0	0	0	0	0	0	0
1050	7563561|F|0-56:C>T-56:C>T	TGCAGTTTTGCATTTGAAAAACTAAATTCCGTTGCCGGGAATCGAACCCGGGTCTCCTGGGTGAAAGCC	TGCAGTTTTGCATTTGAAAAACTAAATTCCGTTGCCGGGAATCGAACCCGGGTCTCCTGGGTGAAAGCC	Chr12	5401552	1	9.70E-26	56:C>T	56	0.747734	0.985859	0.020202	0.979798	0.014141	0.006061	0.027883	0.039588	0.033735	34.06814	33.69231	1	-	0	0	0	0	0	-	-	-	-	-	-	0	-	0	-	0	-	0	-	-	0	0	0	-	0	0	-
1051	100653056|F|0-56:C>T-56:C>T	TGCAGTGCAATCGGAAACAGGCCAGCCATGGTCTGGTGTGGAGAAGGTCCATCCCCCTTTAGTACTATC	TGCAGTGCAATCGGAAACAGGCCAGCCATGGTCTGGTGTGGAGAAGGTCCATCCCCCTTTAGTACTATC	Chr03	17908545	3	2.08E-27	56:C>T	56	0.478852	0.996845	0.006309	0.993691	0.003155	0.003155	0.006289	0.012539	0.009414	3.70924	3.5	1	0	0	-	-	0	0	-	-	-	-	-	0	0	-	-	0	-	-	-	-	-	-	0	0	0	-	-	-
1052	100657013|F|0-56:C>T-56:C>T	TGCAGCAGGTGCACACCCTCTGTTATCCGTAGGACACTCCATTGTAAGCGCTTTGACTTGTGTATTTGG	TGCAGCAGGTGCACACCCTCTGTTATCCGTAGGACACTCCATTGTAAGCGCTTTGACTTGTGTATTTGG		0	0	999	56:C>T	56	0.706949	0.995726	0.00641	0.99359	0.004274	0.002137	0.00851	0.012738	0.010624	8.6867	8.33333	1	0	0	0	0	0	0	0	0	0	0	0	0	0	0	0	0	0	0	0	0	0	0	0	0	0	0	0	0
1053	100670409|F|0-56:G>A-56:G>A	TGCAGGTTATAACTTTAATTTCCAACTACATTAAGTTGACTTTTGTTAGGCACCTTGTGTTCAATTAAC	TGCAGGTTATAACTTTAATTTCCAACTACATTAAGTTGACTTTTGTTAGGCACCTTGTGTTCAATTAAC		0	0	999	56:G>A	56	0.60574	0.995012	0.009975	0.990025	0.004988	0.004988	0.009925	0.019751	0.014838	14.31398	14	1	0	0	-	0	-	0	0	0	0	0	0	0	0	0	-	0	0	-	0	0	0	-	0	0	0	-	0	0
1054	7561477|F|0-56:T>C-56:T>C	TGCAGAAAACATCTAAGTTCCTTTGAAATGACTCCCATATGTTGTTGGATGGATGATTGTCATATTCTG	TGCAGAAAACATCTAAGTTCCTTTGAAATGACTCCCATATGTTGTTGGATGGATGATTGTCATATTCTG	Chr13	1760023	1	4.48E-29	56:T>C	56	0.463746	0.006515	0.996743	0.003257	0.993485	0.003257	0.012944	0.006493	0.009719	5	4.97361	1	1	1	1	1	1	1	-	-	1	-	-	-	-	1	1	1	1	-	-	-	-	1	1	-	-	-	1	1
1055	7559320|F|0-56:A>G-56:A>G	TGCAGTGACTATCATGCTTCCCTTGCTCCAAATGAAGGCTACATTGGACAGCCCCCAATTGTAAGACCA	TGCAGTGACTATCATGCTTCCCTTGCTCCAAATGAAGGCTACATTGGACAGCCCCCAATTGTAAGACCA	Chr10	21478597	1	9.70E-26	56:A>G	56	0.459215	0.072368	0.940789	0.059211	0.927632	0.013158	0.134262	0.111409	0.122836	13.91304	13.04088	1	1	-	-	1	1	1	1	1	1	1	-	-	1	-	1	-	-	1	-	1	1	1	1	1	1	1	-	-
1056	7566203|F|0-56:A>G-56:A>G	TGCAGGTCATATCAAATCGAGGTCACTATAAGCAAGGGTAAATTCAGAACCCTACAAAGCTAGAACAGC	TGCAGGTCATATCAAATCGAGGTCACTATAAGCAAGGGTAAATTCAGAACCCTACAAAGCTAGAACAGC	Chr13	19393279	1	2.08E-27	56:A>G	56	0.495468	0.917683	0.106707	0.893293	0.082317	0.02439	0.151082	0.190642	0.170862	19.29014	15.80488	1	0	0	-	0	0	0	0	0	0	0	0	-	-	-	0	0	0	0	-	-	-	0	-	-	0	0	0	0
1057	7627955|F|0-56:A>G-56:A>G	TGCAGTGAGGCAAAGAGGTGCCCGCCAGTACTCAGACTAGGTGTATTTAGACTTGTATGCTAAAGGTCT	TGCAGTGAGGCAAAGAGGTGCCCGCCAGTACTCAGACTAGGTGTATTTAGACTTGTATGCTAAAGGTCT	Chr02	5413937	1	9.70E-26	56:A>G	56	0.73565	0.01232	0.995893	0.004107	0.98768	0.008214	0.024337	0.00818	0.016258	20.85714	22.47331	1	1	1	1	1	1	1	1	1	1	1	1	1	1	1	1	1	1	-	1	1	1	1	1	1	1	1	1	1
1058	14510601|F|0-56:C>T-56:C>T	TGCAGAGGTCACATAAGCCCTTATAATGGAATCATCTATGGCCTTTACAGGGAAAACCGCCTCCAAGAA	TGCAGAGGTCACATAAGCCCTTATAATGGAATCATCTATGGCCTTTACAGGGAAAACCGCCTCCAAGAA	Chr12	605709	1	9.70E-26	56:C>T	56	0.484894	0.018692	0.990654	0.009346	0.981308	0.009346	0.036684	0.018517	0.027601	17.66667	14.39481	1	1	1	-	1	1	-	-	1	1	1	1	1	1	1	1	1	1	0	-	-	1	1	-	1	1	-	-	1
1059	11827144|F|0-56:C>T-56:C>T	TGCAGGGGGAGCCCAATAGCAATACGAATGGGTCCCGCATCCTTTTCTTCTTCTTTCTTTTTTTTTTTT	TGCAGGGGGAGCCCAATAGCAATACGAATGGGTCCCGCATCCTTTTCTTCTTCTTTCTTTTTTTTTTTT	Chr03	5385580	1	3.49E-25	56:C>T	56	0.433535	0.006969	0.996516	0.003484	0.993031	0.003484	0.01384	0.006944	0.010392	4.5	4.66364	1	1	-	1	1	-	-	-	1	1	1	1	-	1	1	-	-	1	1	1	1	-	-	1	1	1	1	1	-
1060	7574042|F|0-56:T>A-56:T>A	TGCAGGACTGGAGACTAGCATGATAGACAACTCCGTGCCCCTTTCCTGTCTTTTCTTTTTGTCATAATT	TGCAGGACTGGAGACTAGCATGATAGACAACTCCGTGCCCCTTTCCTGTCTTTTCTTTTTGTCATAATT	Chr12	20244224	1	9.70E-26	56:T>A	56	0.555891	0.986413	0.021739	0.978261	0.013587	0.008152	0.026805	0.042533	0.034669	18.71324	17.88889	1	0	0	-	0	-	0	0	-	-	0	0	0	0	-	0	-	0	0	-	-	0	-	0	0	0	0	0	-
1061	100367144|F|0-55:A>G-55:A>G	TGCAGAATCTAAGGATTTTATCGTTTAGTTGGGAGGAGAGTTTGGTTTCAGGACTAGGGTTGCAGGAGG	TGCAGAATCTAAGGATTTTATCGTTTAGTTGGGAGGAGAGTTTGGTTTCAGGACTAGGGTTGCAGGAGG	Chr02	6879706	1	9.70E-26	55:A>G	55	0.771903	0.001957	0.998043	0.001957	0.998043	0	0.003906	0.003906	0.003906	20	15.04119	1	-	1	1	1	1	1	1	1	1	1	-	1	1	1	1	1	1	1	1	1	1	1	1	1	1	1	1	1
1062	100367524|F|0-55:T>G-55:T>G	TGCAGAGAAAACGTTAGGCTAATCGAAAAAAAAAAACGAAAATTTAGAGAGAGGATAGAGAGATGGGGA	TGCAGAGAAAACGTTAGGCTAATCGAAAAAAAAAAACGAAAATTTAGAGAGAGGATAGAGAGATGGGGA		0	0	999	55:T>G	55	0.44713	0.02027	0.986486	0.013514	0.97973	0.006757	0.039719	0.026662	0.03319	6.5	5.96049	1	1	-	-	-	-	1	1	-	1	-	1	1	-	1	-	1	1	1	-	1	1	-	1	-	1	1	-	1
1063	100367896|F|0-55:A>T-55:A>T	TGCAGAGTTTAGCAGCCGACGAACCAACTGCCACAAGCTGTTAGGTTGAAAGATTAGTAGTTTTAGTTT	TGCAGAGTTTAGCAGCCGACGAACCAACTGCCACAAGCTGTTAGGTTGAAAGATTAGTAGTTTTAGTTT	Chr07	1559061	1	7.50E-27	55:A>T	55	0.567976	0.99734	0.00266	0.99734	0.00266	0	0.005305	0.005305	0.005305	9.30455	5	1	-	0	-	0	-	-	0	0	0	-	-	-	0	0	0	0	0	0	0	-	0	0	0	-	0	0	0	0
1064	100370312|F|0-55:A>C-55:A>C	TGCAGGCGTGGAGACTACCAGGCACTTCTTGTTAGAGTGGCTTAGTTACACATGCAGATATATTCCAGT	TGCAGGCGTGGAGACTACCAGGCACTTCTTGTTAGAGTGGCTTAGTTACACATGCAGATATATTCCAGT	Chr12	9648499	1	9.70E-26	55:A>C	55	0.501511	0.972892	0.042169	0.957831	0.027108	0.01506	0.052747	0.080781	0.066764	5.98338	3.85714	1	-	-	0	-	-	0	-	0	-	0	0	0	0	0	0	0	-	0	0	-	0	-	0	0	-	0	0	0
1065	100376960|F|0-55:T>C-55:T>C	TGCAGCTAGTAATCCTTGAGCCACGTACATTTCCCAGTCTGCAAGTTGCATTATATTATATTGTGTATG	TGCAGCTAGTAATCCTTGAGCCACGTACATTTCCCAGTCTGCAAGTTGCATTATATTATATTGTGTATG		0	0	999	55:T>C	55	0.666163	1	0.004535	0.995465	0	0.004535	0	0.009029	0.004515	4.66538	2.5	1	0	0	0	0	0	0	0	0	0	0	0	-	0	-	0	0	0	0	0	0	0	0	-	0	0	0	0	0
1066	100415956|F|0-55:C>T-55:C>T	TGCAGAAATAATATATTTGTTAATTTTTTAGAGTTTGATTGAAATGGCAGAAATGCATAATACAGATTG	TGCAGAAATAATATATTTGTTAATTTTTTAGAGTTTGATTGAAATGGCAGAAATGCATATTAC	Chr03	11099453	1	3.94E-19	55:C>T	55	0.743202	1	0.002033	0.997967	0	0.002033	0	0.004057	0.002028	11.11368	5	1	0	0	-	0	0	0	0	0	0	0	0	0	0	0	0	0	0	0	0	0	0	0	0	0	0	0	0	0
1067	100417591|F|0-55:C>A-55:C>A	TGCAGATCTCAAATCTGTAATTCATCAATGTAAAAATCCGAAAATTTTTTGCAGACAAATCAGACTTCA	TGCAGATCTCAAATCTGTAATTCATCAATGTAAAAATCCGAAAATTTTTTGCAGACAAATCAGACTTCA	Chr01	29697041	1	9.70E-26	55:C>A	55	0.581571	0.106494	0.911688	0.088312	0.893506	0.018182	0.190305	0.161025	0.175665	12.53333	9.81418	1	1	-	1	1	-	1	1	1	-	-	1	-	-	1	1	1	1	1	1	1	1	1	1	-	1	1	1	1
1068	7611338|F|0-55:C>A-55:C>A	TGCAGTTCTGAGCGGAAAAAGTTGCTGTTCTCACGTATTCGTGCTAGTTTTTCAGCCCCTATATTCACA	TGCAGTTCTGAGCGGAAAAAGTTGCTGTTCTCACGTATTCGTGCTAGTTTTTCAGCCCCTATATTCACA	Chr09	19390874	2	4.48E-29	55:C>A	55	0.847432	1	0.003565	0.996435	0	0.003565	0	0.007105	0.003552	13.45038	8	1	0	-	-	0	0	0	-	0	-	0	0	0	0	0	0	-	0	0	0	0	0	0	-	0	0	0	0	0
1069	100424346|F|0-55:C>T-55:C>T	TGCAGCCGCAGAGATAATGCTTGGTTTGTGCATGGCTTTGATAATGCTTGGTTTGCACATGGCTTTGGT	TGCAGCCGCAGAGATAATGCTTGGTTTGTGCATGGCTTTGATAATGCTTGGTTTGCACATGGCTTTGGT		0	0	999	55:C>T	55	0.471299	0.003205	0.996795	0.003205	0.996795	0	0.00639	0.00639	0.00639	10	6.83965	1	-	-	-	-	1	1	1	-	1	-	-	-	-	-	-	1	-	-	-	1	-	-	1	-	-	1	-	1
1070	7614342|F|0-55:C>T-55:C>T	TGCAGAAAATTGTTGATTTTTTTGTACCGCATAACTACCTGAGTTCTACCATTCCCATGTCCATTTTCA	TGCAGAAAATTGTTGATTTTTTTGTACCGCATAACTACCTGAGTTCTACCATTCCCATGTCCATTTTCA		0	0	999	55:C>T	55	0.569486	0.973475	0.05305	0.94695	0.026525	0.026525	0.051643	0.100472	0.076058	10.95172	9.68182	1	-	-	-	0	-	0	0	0	0	-	-	0	0	0	0	-	0	2	0	0	-	0	0	0	-	0	0	0
1071	100456530|F|0-55:T>C-55:T>C	TGCAGGTTTTCCTGTAAATCAAAATAAAATAGAGAATTTTCTAATTAGTAACCTGTAAATCAAAATAAA	TGCAGGTTTTCCTGTAAATCAAAATAAAATAGAGAATTTTCTAATTAGTAACCTGTAAATCAAAATAAA	Chr04	2181492	1	2.08E-27	55:T>C	55	0.581571	0.005195	0.994805	0.005195	0.994805	0	0.010336	0.010336	0.010336	6.5	5.55916	1	1	1	1	1	1	1	1	1	-	-	1	1	-	1	1	1	1	-	-	-	-	1	-	1	1	-	1	-
1072	100463209|F|0-55:T>G-55:T>G	TGCAGGCATAAAGCATTGCTCATAAAAATTCAAAAGTCCTAAACCCATTGCTACATTACCAAGTTTTCC	TGCAGGCATAAAGCATTGCTCATAAAAATTCAAAAGTCCTAAACCCATTGCTACATTACCAAGTTTTCC	Chr06	22507685	1	2.08E-27	55:T>G	55	0.719033	0.993697	0.012605	0.987395	0.006303	0.006303	0.012526	0.024892	0.018709	7.35768	7.16667	1	0	-	-	0	0	0	0	0	0	0	-	0	0	0	0	-	0	0	-	0	0	0	0	0	0	-	0	0
1073	7547450|F|0-55:C>A-55:C>A	TGCAGGGAATATATAAGATGTTGTTGTTGTGATAAAGATTAGATGACTCATGAACCTTTCTTCCCACTC	TGCAGGGAATATATAAGATGTTGTTGTTGTGATAAAGATTAGATGACTCATGAACCTTTCTTCCCACTC	Chr15	1851893	1	9.70E-26	55:C>A	55	0.483384	0.003125	0.996875	0.003125	0.996875	0	0.00623	0.00623	0.00623	7	5.63043	1	1	1	-	1	1	1	1	-	1	1	1	-	1	-	1	1	1	1	1	1	1	1	-	1	1	1	1	1
1074	7545850|F|0-55:G>A-55:G>A	TGCAGAACTGGGAAAGTCAATCCTTTTTATTGCCAGTACAATGAAGTAACTTCAAGTAGGTGTTTTGGG	TGCAGAACTGGGAAAGTCAATCCTTTTTATTGCCAGTACAATGAAGTAACTTCAAGTAGGTGTTTTGGG	Chr14	1008755	1	4.48E-29	55:G>A	55	0.808157	0.994393	0.016822	0.983178	0.005607	0.011215	0.011152	0.033079	0.022115	28.38932	13	1	0	0	0	0	0	0	0	0	0	-	0	0	0	0	0	0	0	0	0	0	0	0	0	0	0	0	0	-
1075	100485881|F|0-55:A>G-55:A>G	TGCAGGTTATTACAGACTCCTTGACAACTTTGTCTCAGTACTTGACCCATTTGAGAGAGACAAGTGGTA	TGCAGGTTATTACAGACTCCTTGACAACTTTGTCTCAGTACTTGACCCATTTGAGAGAGACAAGTGGTA	Chr06	15669650	1	9.70E-26	55:A>G	55	0.864048	0.001748	0.998252	0.001748	0.998252	0	0.00349	0.00349	0.00349	7	6.01043	1	1	1	-	1	1	1	1	1	1	1	1	1	1	1	1	-	1	-	1	1	1	1	1	1	1	1	1	1
1076	100507768|F|0-55:G>T-55:G>T	TGCAGAGTGCAGTAAGTGGATTTTCAGGAACTCTTTTCTTATCCGAAGAGTAGTTGTATGCACCAGTAT	TGCAGAGTGCAGTAAGTGGATTTTCAGGAACTCTTTTCTTATCCGAAGAGTAGTTGTATGCACCAGTAT	Chr07	3344257	1	2.08E-27	55:G>T	55	0.728097	1	0.002075	0.997925	0	0.002075	0	0.004141	0.00207	4.30443	3	1	0	0	-	0	0	0	0	-	0	0	0	0	0	0	0	-	0	0	-	0	0	0	0	0	0	0	0	0
1077	100510732|F|0-55:T>A-55:T>A	TGCAGGCATCTAAAATGTAAATCTGATTGGTGTAAAAAGTTTGACAATTACATAATCCAGCTTTTGCAA	TGCAGGCATCTAAAATGTAAATCTGATTGGTGTAAAAAGTTTGACAATTACATAATCCAGCTTTTGCAA	Chr03	20100596	1	9.70E-26	55:T>A	55	0.457704	0.993399	0.006601	0.993399	0.006601	0	0.013114	0.013114	0.013114	4.27164	3.5	1	-	0	-	0	-	0	0	-	-	-	-	0	0	-	0	-	0	0	-	-	0	-	0	0	0	0	0	0
1078	100530339|F|0-55:C>T-55:C>T	TGCAGAGAATGTTTGTTGGCCAGGATGTTCAAGAAAAAAAAAATCCAAAAAGATTCAATTTTTTACTTA	TGCAGAGAATGTTTGTTGGCCAGGATGTTCAAGAAAAAAAAAATCCAAAAAGATTCAATTTTTTACTTA	Chr13	3765250	1	4.51E-24	55:C>T	55	0.586103	0.997423	0.002577	0.997423	0.002577	0	0.005141	0.005141	0.005141	7.89709	7	1	0	-	0	0	0	-	0	0	0	0	-	-	0	0	0	0	0	-	-	-	-	0	0	0	0	0	-	0
1079	7552730|F|0-55:A>G-55:A>G	TGCAGATTGAGGACAAGACGGTTATATTTGGAGAGCAACTGGCAAATTTGATTACATGCATTACAGATC	TGCAGATTGAGGACAAGACGGTTATATTTGGAGAGCAACTGGCAAATTTGATTACATGCATTAC	Chr02	16352718	1	8.62E-26	55:A>G	55	0.501511	0.996988	0.003012	0.996988	0.003012	0	0.006006	0.006006	0.006006	26.15119	14	1	-	0	0	-	0	-	-	-	0	0	-	0	0	0	0	-	-	-	0	0	0	-	-	0	0	0	0	0
1080	7538250|F|0-55:T>C-55:T>C	TGCAGACATAGCCATCAGGCTGTCAATGGGGTGAGTAGTTCAACCACAAAACACCTCACATCCAATCTC	TGCAGACATAGCCATCAGGCTGTCAATGGGGTGAGTAGTTCAACCACAAAACACCTCACATCCAATCTC		0	0	999	55:T>C	55	0.625378	0.997585	0.002415	0.997585	0.002415	0	0.004819	0.004819	0.004819	22.60127	16	1	0	0	-	0	0	0	0	-	0	0	0	0	-	0	0	-	0	0	0	-	0	0	0	0	0	0	0	0
1081	100555300|F|0-55:T>A-55:T>A	TGCAGTCATCAGACGAGAAAGGGCGTAGTCTGCAATCTTGGGATTCGCGTTTTCATCCAGCAAAACATT	TGCAGTCATCAGACGAGAAAGGGCGTAGTCTGCAATCTTGGGATTCGCGTTTTCATCCAGCAAAACATT	Chr00	66428136	1	4.48E-29	55:T>A	55	0.830816	0.998182	0.003636	0.996364	0.001818	0.001818	0.00363	0.007246	0.005438	15.25198	12.5	1	0	0	-	0	0	0	-	0	0	-	0	0	0	0	0	0	0	0	0	0	0	0	0	0	0	0	0	0
1082	100557795|F|0-55:G>A-55:G>A	TGCAGCGTGGCCTGAGAAAGCCCGGCACTTGTCAGTCCATGGCACATTGGGCAATGCACAAATGAAAAA	TGCAGCGTGGCCTGAGAAAGCCCGGCACTTGTCAGTCCATGGCACATTGGGCAATGCACAAATGAAAAA		0	0	999	55:G>A	55	0.477341	0.006329	0.993671	0.006329	0.993671	0	0.012578	0.012578	0.012578	5	4.65089	1	1	-	-	-	1	-	-	1	-	-	1	1	1	-	1	-	-	-	1	-	-	-	-	1	1	-	-	0
1083	7552176|F|0-55:T>C-55:T>C	TGCAGAATTGTCATGATAAAATTTTCATGCTCCTAGAAAAGCAATTAGCTAAACATACTTTACAGATCG	TGCAGAATTGTCATGATAAAATTTTCATGCTCCTAGAAAAGCAATTAGCTAAACATACTTTAC		0	0	999	55:T>C	55	0.774924	1	0.001949	0.998051	0	0.001949	0	0.003891	0.001946	53.54333	26	1	0	-	0	0	0	0	0	0	0	0	0	0	0	0	-	0	0	-	0	0	-	0	-	0	0	0	0	0
1084	100569757|F|0-55:C>T-55:C>T	TGCAGATGCTGTTAGACAGTTTACGTGGGTTTTTGAGGTACGACTTTGTTTAAAACGTCTTCGTGTTTT	TGCAGATGCTGTTAGACAGTTTACGTGGGTTTTTGAGGTACGACTTTGTTTAAAACGTCTTCGTGTTTT	Chr09	539201	1	9.70E-26	55:C>T	55	0.483384	0.009375	0.996875	0.003125	0.990625	0.00625	0.018574	0.00623	0.012402	5.33333	4.75775	1	1	1	1	-	1	-	1	-	1	1	1	1	1	1	1	-	1	1	1	-	1	-	1	1	-	2	-	-
1085	100570823|F|0-55:G>A-55:G>A	TGCAGCCGTCTATTTCGCTCCCACTCTTCTCTTACCGGCGTCCCTTAGCTACCCGGGGGACGCCATGAG	TGCAGCCGTCTATTTCGCTCCCACTCTTCTCTTACCGGCGTCCCTTAGCTACCCGGGGGACGCCATGAG	Chr00	54154592	1	2.08E-27	55:G>A	55	0.466767	0.987055	0.019417	0.980583	0.012945	0.006472	0.025555	0.038081	0.031818	6.68235	6.28571	1	0	-	-	0	-	0	-	0	-	0	-	0	0	0	-	-	0	0	0	-	-	0	-	0	-	-	-	0
1086	100572966|F|0-55:T>C-55:T>C	TGCAGTAATAGATATTGCAACTCATTTTAGTAAAGCCAAATACAGAGAATACTTATGCCTAGTATACTT	TGCAGTAATAGATATTGCAACTCATTTTAGTAAAGCCAAATACAGAGAATACTTATGCCTAGTATACTT	Chr14	7056234	1	2.08E-27	55:T>C	55	0.719033	1	0.004202	0.995798	0	0.004202	0	0.008368	0.004184	4.01275	3.5	1	0	0	0	-	0	0	0	0	0	0	-	0	0	0	0	0	0	0	0	0	0	0	0	0	-	0	0	0
1087	100573330|F|0-55:T>C-55:T>C	TGCAGTATCTTCTTCTGAAATCACTACTACCAAAAGATGATGCTGATGAGAGAAATTGCATTCTGGAAG	TGCAGTATCTTCTTCTGAAATCACTACTACCAAAAGATGATGCTGATGAGAGAAATTGCATTCTGGAAG	Chr04	25282213	1	2.08E-27	55:T>C	55	0.814199	0.001855	0.998145	0.001855	0.998145	0	0.003704	0.003704	0.003704	18	17.51411	1	1	1	1	1	1	1	1	1	1	1	1	1	1	1	1	1	1	1	1	1	1	1	1	1	1	1	1	1
1088	100574685|F|0-55:C>T-55:C>T	TGCAGTTCTTGGCCCTCTTATAACAGTATGATTCTATTATTACATCTCCCTACATCCTAGATATGATAA	TGCAGTTCTTGGCCCTCTTATAACAGTATGATTCTATTATTACATCTCCCTACATCCTAGATATGATAA	Chr09	4472178	1	4.51E-24	55:C>T	55	0.577039	0.005236	0.994764	0.005236	0.994764	0	0.010416	0.010416	0.010416	7.5	5.14123	1	-	1	1	1	1	-	1	-	-	1	1	-	-	1	-	-	1	-	1	1	1	1	1	1	1	-	1	-
1089	7558235|F|0-55:G>T-55:G>T	TGCAGCCAAAAATAAGACCAATCAAGCAATGGCTTCATACTCAGACATCAGAACAGATGACAAGACAAA	TGCAGCCAAAAATAAGACCAATCAAGCAATGGCTTCATACTCAGACATCAGAACAGATGACAAGACAAA	Chr01	28636576	1	9.70E-26	55:G>T	55	0.463746	0.977199	0.026059	0.973941	0.022801	0.003257	0.044563	0.050759	0.047661	21.85965	14.375	1	0	-	0	0	-	0	-	0	-	-	0	-	-	0	-	0	0	0	0	0	0	-	-	0	-	-	-	-
1090	100590979|F|0-55:C>T-55:C>T	TGCAGTTCTCATATGCAGGAGAGGATCTGTACCTTCGTCTTGCAAATTCTGAATTCGGTAATTTCATAG	TGCAGTTCTCATATGCAGGAGAGGATCTGTACCTTCGTCTTGCAAATTCTGAATTCGGTAATTTCATAG	Chr01	2704876	1	9.70E-26	55:C>T	55	0.469789	0.003215	0.996785	0.003215	0.996785	0	0.00641	0.00641	0.00641	31	10.65569	1	1	-	-	1	1	1	1	-	1	1	1	1	-	-	-	-	-	-	-	-	-	-	1	1	1	-	-	1
1091	100592524|F|0-55:A>T-55:A>T	TGCAGGTAAATAAATAACATCATAAAATGTGTATAAATATAACATCATAAATAAAAAAATAAATAAAGA	TGCAGGTAAATAAATAACATCATAAAATGTGTATAAATATAACATCATAAATAAAAAAATAAATAAAGA		0	0	999	55:A>T	55	0.469789	0.041801	0.980707	0.019293	0.958199	0.022508	0.080107	0.037841	0.058974	8.2	7.59026	1	-	-	1	1	1	-	1	1	1	1	1	-	-	-	1	1	-	-	1	-	1	-	-	1	-	1	1	1
1092	9843086|F|0-55:A>T-55:A>T	TGCAGAAGCTATTCGTGGGAAGAGAGAGTCACTCACTGATTGTTGAAGGAAAAATAAGGCTTTCGCATC	TGCAGAAGCTATTCGTGGGAAGAGAGAGTCACTCACTGATTGTTGAAGGAAAAATAAGGCTTTCGCATC	Chr13	13903733	1	4.48E-29	55:A>T	55	0.703927	0.995708	0.004292	0.995708	0.004292	0	0.008547	0.008547	0.008547	15.90826	12.5	1	0	-	-	0	0	-	0	-	-	0	0	-	0	0	0	0	0	0	0	-	0	-	-	0	-	0	0	0
1093	7565457|F|0-55:G>T-55:G>T	TGCAGATTCATTCTGAAACATTTTTTTGCATGCTCTAGCAAAATTTTTATAATGAGTGTCCTTGCAGAA	TGCAGATTCATTCTGAAACATTTTTTTGCATGCTCTAGCAAAATTTTTATAATGAGTGTCCTTGCAGAA		0	0	999	55:G>T	55	0.726586	0.97921	0.060291	0.939709	0.02079	0.039501	0.040716	0.113312	0.077014	21.13924	12.72414	1	0	0	2	0	0	0	0	0	0	-	0	0	0	0	0	-	0	0	0	0	0	0	0	0	0	0	0	0
1094	100609547|F|0-55:T>C-55:T>C	TGCAGGAAGATCAGAGAGAGTTCGATTTGTTCAAGCTCGCTCTCCAGTGGCCTGGTACTGAGTGTAAGG	TGCAGGAAGATCAGAGAGAGTTCGATTTGTTCAAGCTCGCTCTCCAGTGGCCTGGTACTGAGTGTAAGG	Chr07	16245654	1	9.70E-26	55:T>C	55	0.487915	0.003096	0.996904	0.003096	0.996904	0	0.006173	0.006173	0.006173	8	7.71467	1	1	-	1	1	-	1	1	-	1	-	1	-	1	1	1	-	-	-	1	1	1	1	1	1	1	-	-	1
1095	7552109|F|0-55:C>T-55:C>T	TGCAGAAGTATGGTGAACCACGTACATAACATATCCCCACTAAATTCTATTTTCACTTGTCACCTCATC	TGCAGAAGTATGGTGAACCACGTACATAACATATCCCCACTAAATTCTATTTTCACTTGTCACCTCATC	Chr06	23454840	1	4.48E-29	55:C>T	55	0.484894	0.856698	0.190031	0.809969	0.143302	0.046729	0.245533	0.307839	0.276686	12.35032	11.05882	1	0	0	1	-	-	-	-	0	0	-	-	-	0	-	0	0	-	0	-	-	0	-	0	-	0	-	0	0
1096	7557513|F|0-55:T>A-55:T>A	TGCAGACTGCACTGATTTCTTCAGCCAATCATGAATGGTTTTACACACCATCACTTCATCACTTGTAAC	TGCAGACTGCACTGATTTCTTCAGCCAATCATGAATGGTTTTACACACCATCACTTCATCACTTGTAAC		0	0	999	55:T>A	55	0.717523	1	0.002105	0.997895	0	0.002105	0	0.004202	0.002101	8.11892	6	1	-	0	0	0	0	0	0	-	0	0	0	0	0	0	-	0	0	0	-	-	0	0	0	0	0	-	0	0
1097	7567965|F|0-55:T>A-55:T>A	TGCAGATCAGAGGATGGGGAGGAGGTTTTGTGTTGTTGTTTTGACTGTTTTCCACTTCCATTATATATA	TGCAGATCAGAGGATGGGGAGGAGGTTTTGTGTTGTTGTTTTGACTGTTTTCCACTTCCATTATATATA	Chr03	22701721	1	4.51E-24	55:T>A	55	0.530211	0.997151	0.002849	0.997151	0.002849	0	0.005682	0.005682	0.005682	16.9372	24	1	0	0	-	0	-	0	0	0	0	0	0	0	0	0	0	0	0	0	0	0	0	0	-	-	0	0	0	0
1098	7624217|F|0-55:G>T-55:G>T	TGCAGGCCTGGGCTTCTCAAGCCATTGAATTATTTTAGAGATAGGCTTGGTAAGTGACGGTTAGCTAAT	TGCAGGCCTGGGCTTCTCAAGCCATTGAATTATTTTAGAGATAGGCTTGGTAAGTGACGGTTAGCTAAT	Chr12	24080510	1	4.48E-29	55:G>T	55	0.779456	1	0.005814	0.994186	0	0.005814	0	0.01156	0.00578	26.00653	21.25	1	0	0	0	0	0	-	0	0	0	0	0	0	0	0	0	0	0	-	0	-	0	0	0	0	0	0	-	0
1099	11825028|F|0-55:T>A-55:T>A	TGCAGCAGATTTTGGAAATTGGCAACTCTTTCTGATGAAAACCAGTTTCCCTTTGTAGACAAACAGAAT	TGCAGCAGATTTTGGAAATTGGCAACTCTTTCTGATGAAAACCAGTTTCCCTTTGTAGACAAACAGAAT	Chr04	29190161	1	4.48E-29	55:T>A	55	0.564955	0.973262	0.029412	0.970588	0.026738	0.002674	0.052046	0.057093	0.05457	8.91866	7.84615	1	0	-	0	-	0	0	-	-	0	0	-	0	-	0	0	-	0	0	0	0	0	0	0	0	0	0	0	0
1100	7546183|F|0-55:G>A-55:G>A	TGCAGAGATTTTCTACAAGTCCATTTTTACCAATGAAAACTAATATTTTTTTATGGTCTTCTAATTATT	TGCAGAGATTTTCTACAAGTCCATTTTTACCAATGAAAACTAATATTTTTTTATGGTCTTCTAATTATT	Chr03	10752420	1	9.70E-26	55:G>A	55	0.450151	0.993289	0.006711	0.993289	0.006711	0	0.013333	0.013333	0.013333	13.75882	4	1	-	-	-	0	-	-	0	-	-	-	-	-	-	-	-	-	0	-	0	0	-	-	0	-	-	0	0	-
1101	100681017|F|0-55:T>C-55:T>C	TGCAGCTTTACCACATAATCACGCTAACTAAAACCAATTTCATATTATATTCTATTTTCTTTTTTTAGT	TGCAGCTTTACCACATAATCACGCTAACTAAAACCAATTTCATATTATATTCTATTTTCTTTTTTTAGT		0	0	999	55:T>C	55	0.776435	0.996109	0.031128	0.968872	0.003891	0.027237	0.007752	0.060319	0.034035	6.90148	6.0625	1	0	0	0	0	0	0	0	-	-	0	0	0	-	0	0	0	0	0	0	-	0	0	-	2	0	0	-	0
1102	7574292|F|0-55:T>C-55:T>C	TGCAGAACATTAGATATTCACTACCCATAAAAATATGTAAATCCAAATTCGTGGGTAAGGAAAAGAAGC	TGCAGAACATTAGATATTCACTACCCATAAAAATATGTAAATCCAAATTCGTGGGTAAGGAAAAGAAGC	Chr15	11673307	1	2.10E-22	55:T>C	55	0.749245	0.985887	0.048387	0.951613	0.014113	0.034274	0.027827	0.092092	0.05996	32.02993	26.92	1	0	0	0	0	0	0	-	-	0	0	-	0	0	0	0	-	0	-	0	-	0	0	0	0	-	0	0	-
1103	7561973|F|0-55:C>A-55:C>A	TGCAGAGTTAACAAATGGAAGTGATAACTCTCTTTATCTTATGAAAAAGATATTCCAGGGATAAATCTT	TGCAGAGTTAACAAATGGAAGTGATAACTCTCTTTATCTTATGAAAAAGATATTCCAGGGATAAATCTT	Chr12	19546165	1	9.70E-26	55:C>A	55	0.569486	0.962865	0.055703	0.944297	0.037135	0.018568	0.071512	0.1052	0.088356	20.15827	19.17391	1	0	0	0	0	0	-	0	0	0	-	0	0	0	0	0	0	0	0	0	-	0	0	0	0	0	0	0	0
1104	100704103|F|0-55:T>G-55:T>G	TGCAGTTTCATACCTATACTTCCGGTTTCTTAGTTTTTGCTTGATTTGTATTCATTTAACTTCAAATGT	TGCAGTTTCATACCTATACTTCCGGTTTCTTAGTTTTTGCTTGATTTGTATTCATTTAACTTCAAATGT		0	0	999	55:T>G	55	0.611782	0.037037	0.977778	0.022222	0.962963	0.014815	0.071331	0.043457	0.057394	18.2	13.60667	1	1	-	1	-	1	1	-	1	1	1	1	1	1	-	1	-	-	-	1	1	-	-	-	1	-	1	-	1
1105	7627394|F|0-55:T>G-55:T>G	TGCAGATATAAAATCTTATCCATTATTTCTGCAACTACAAGATAAGATATATAGCTTTGAATTCTTTGT	TGCAGATATAAAATCTTATCCATTATTTCTGCAACTACAAGATAAGATATATAGCTTTGAATTCTTTGT		0	0	999	55:T>G	55	0.773414	0.009766	0.998047	0.001953	0.990234	0.007812	0.019341	0.003899	0.01162	32	26.31639	1	-	1	1	1	1	1	1	1	1	1	1	1	-	1	1	1	1	1	1	-	1	1	-	1	1	1	1	1
1106	7573294|F|0-55:T>A-55:T>A	TGCAGCAACTCCGGAGTTCGCCGAAATGTGGACCACTTTGTCGGCACTCACACAATTTCTCTTCGAGTG	TGCAGCAACTCCGGAGTTCGCCGAAATGTGGACCACTTTGTCGGCACTCACACAATTTCTCTTCGAGTG	Chr10	2426806	1	2.08E-27	55:T>A	55	0.734139	0.002058	1	0	0.997942	0.002058	0.004107	0	0.002053	18	17.55304	1	1	1	1	1	1	1	1	1	1	-	1	1	1	-	-	1	1	1	1	1	1	-	1	1	1	-	-	1
1107	100264398|F|0-54:G>A-54:G>A	TGCAGGTTATATGAGAGAACAGATAAAGATTGACATCAATAAGGATGGGACTGTGATTACGATAGGCGG	TGCAGGTTATATGAGAGAACAGATAAAGATTGACATCAATAAGGATGGGACTGTGATTACGATAGGCGG	Chr01	28782965	1	2.08E-27	54:G>A	54	0.811178	0.998138	0.009311	0.990689	0.001862	0.007449	0.003717	0.018449	0.011083	16.46614	3.6	1	0	0	0	0	0	0	0	0	0	0	0	0	0	0	0	0	0	0	0	0	0	0	0	0	0	0	0	0
1108	100370894|F|0-54:A>C-54:A>C	TGCAGGTTTTTTGAATTCAAAAACAATGTCGTACTCCATTCTTCCCTGTCTAGTATAATTTGATATGTT	TGCAGGTTTTTTGAATTCAAAAACAATGTCGTACTCCATTCTTCCCTGTCTAGTATAATTTGATATGTT	Chr06	24074554	1	4.51E-24	54:A>C	54	0.611782	0.97037	0.061728	0.938272	0.02963	0.032099	0.057503	0.115836	0.08667	7.61834	6.62069	1	0	2	0	-	-	-	0	0	0	-	-	0	0	0	0	-	0	-	0	-	-	0	0	-	0	0	-	-
1109	100416445|F|0-54:A>G-54:A>G	TGCAGAATAGATTTTATATATCATCACAAACATAAATGGAACTGTTTGGATAATATGTTATGTAGTGCT	TGCAGAATAGATTTTATATATCATCACAAACATAAATGGAACTGTTTGGATAATATGTTATGTAGTGCT	Chr13	20935557	1	2.08E-27	54:A>G	54	0.716012	1	0.00211	0.99789	0	0.00211	0	0.004211	0.002105	6.07037	4	1	0	0	0	-	0	0	0	0	-	0	0	0	0	0	-	-	0	0	0	-	0	0	0	-	0	0	0	0
1110	100416531|F|0-54:G>A-54:G>A	TGCAGAATGCAGGGGACAAGCACTTATAGGGAAAACAAAGAGTTCCTATAATGCGTTTAGTAACTGGAG	TGCAGAATGCAGGGGACAAGCACTTATAGGGAAAACAAAGAGTTCCTATAATGCGTTTAGTAACTGGAG	Chr07	20766404	1	2.08E-27	54:G>A	54	0.667674	0.993213	0.00905	0.99095	0.006787	0.002262	0.013483	0.017936	0.015709	5.11048	3.8	1	0	-	0	0	-	0	0	-	0	-	0	0	0	0	0	0	0	0	0	0	0	0	0	0	-	-	0	0
1111	7599406|F|0-54:G>A-54:G>A	TGCAGATCTTCAAGGAACTGGAACTCCAAATTCTATATACCTGAATCGATGTAGGAGAACACAAAAGTA	TGCAGATCTTCAAGGAACTGGAACTCCAAATTCTATATACCTGAATCGATGTAGGAGAACACAAAAGTA		0	0	999	54:G>A	54	0.478852	0.996845	0.009464	0.990536	0.003155	0.006309	0.006289	0.018748	0.012519	24.42061	7	1	0	0	-	0	-	0	0	0	-	0	0	0	0	-	0	-	0	0	0	-	0	0	-	0	0	0	0	-
1112	100428983|F|0-54:T>G-54:T>G	TGCAGATCAACAATATACTATAATATAATATAATCAGCTATTGTAATTGATTGGTTGTGAATGTGTTGG	TGCAGATCAACAATATACTATAATATAATATAATCAGCTATTGTAATTGATTGGTTGTGAATGTGTTGG	Chr12	4486401	1	1.63E-18	54:T>G	54	0.492447	0.960123	0.070552	0.929448	0.039877	0.030675	0.076574	0.131149	0.103862	5.33151	3.73913	1	0	-	-	-	0	0	-	-	0	0	-	-	0	0	-	0	0	0	2	0	0	-	0	-	0	-	0	0
1113	100454143|F|0-54:T>G-54:T>G	TGCAGCATAAATGTATCCACTAATAGATCAGTTTGGTTTACAAAACTGTCATGCTTTTTAGTAAGAGAA	TGCAGCATAAATGTATCCACTAATAGATCAGTTTGGTTTACAAAACTGTCATGCTTTTTAGTAAGAGAA	Chr11	4419380	1	2.08E-27	54:T>G	54	0.645015	0.997658	0.002342	0.997658	0.002342	0	0.004673	0.004673	0.004673	3.85714	3	1	0	-	0	0	0	0	0	-	0	0	-	0	0	-	0	0	0	-	-	0	-	-	-	-	0	0	0	0
1114	100455190|F|0-54:C>T-54:C>T	TGCAGCTTCTTAGTAGCATAACCTAAATCAATTACTTTTTTTTTTGGCATCAACCATGAACATAACCAA	TGCAGCTTCTTAGTAGCATAACCTAAATCAATTACTTTTTTTTTTGGCATCAACCATGAACATAACCAA		0	0	999	54:C>T	54	0.780967	1	0.001934	0.998066	0	0.001934	0	0.003861	0.00193	6.63652	6	1	0	-	0	0	0	0	-	0	0	0	0	0	0	0	0	0	0	0	0	0	0	0	0	0	0	0	-	0
1115	100458125|F|0-54:C>T-54:C>T	TGCAGTTCATATAAATAAAAATAAAACAATATTGCTATACCAGTATATGTAACACATGTTTATCCAGCC	TGCAGTTCATATAAATAAAAATAAAACAATATTGCTATACCAGTATATGTAACACATGTTTATCCAGCC	Chr05	20976427	1	2.08E-27	54:C>T	54	0.487915	0.996904	0.006192	0.993808	0.003096	0.003096	0.006173	0.012307	0.00924	10.23592	5.5	1	0	-	0	0	-	0	-	0	-	-	-	0	-	0	-	-	-	-	-	0	-	-	-	0	-	-	-	-
1116	100459492|F|0-54:T>C-54:T>C	TGCAGATGAAAAAGCTGCATCAGAACACTCCCCGTATTTTAAGGTTAACGAGGATGCCTTTCCTTATGG	TGCAGATGAAAAAGCTGCATCAGAACACTCCCCGTATTTTAAGGTTAACGAGGATGCCTTTCCTTATGG	Chr02	6520081	1	2.08E-27	54:T>C	54	0.480363	0.015723	0.996855	0.003145	0.984277	0.012579	0.030952	0.00627	0.018611	4.83333	3.74652	1	1	-	-	-	1	-	1	-	1	1	-	1	1	-	1	-	1	1	1	1	1	-	1	1	-	-	-	1
1117	100463161|F|0-54:T>C-54:T>C	TGCAGGATAGGATAATGGCTCCAATTTCAAGCAGACTCCAAGAATTACTTGTTGTGATCTTCATCATCA	TGCAGGATAGGATAATGGCTCCAATTTCAAGCAGACTCCAAGAATTACTTGTTGTGATCTTCATCATCA	Chr04	172953	1	9.70E-26	54:T>C	54	0.63142	0.002392	0.997608	0.002392	0.997608	0	0.004773	0.004773	0.004773	9	5.55876	1	-	1	1	1	1	1	1	-	1	1	1	1	1	1	1	1	1	1	1	-	1	1	1	-	1	1	-	1
1118	14509930|F|0-54:G>T-54:G>T	TGCAGCCCCTTCAATCCACCATCTTAGCCACGCCCCGCCTATGATTTTCGCCACGTCCGAGAAGTACCC	TGCAGCCCCTTCAATCCACCATCTTAGCCACGCCCCGCCTATGATTTTCGCCACGTCCGAGAAGTACCC	Chr13	14276183	1	9.70E-26	54:G>T	54	0.469789	0.980707	0.032154	0.967846	0.019293	0.012862	0.037841	0.062241	0.050041	9.16527	12.1	1	0	-	-	0	0	0	0	0	0	0	0	0	0	0	0	0	0	0	0	-	-	0	0	0	0	-	0	0
1119	100480343|F|0-54:T>C-54:T>C	TGCAGAAAAGGTTGGCTGTTATCATTTCATATTAATACGTGGTCCAAGTCTATGTCACTTCTACTATGG	TGCAGAAAAGGTTGGCTGTTATCATTTCATATTAATACGTGGTCCAAGTCTATGTCACTTCTACTATGG	Chr01	7480271	1	4.48E-29	54:T>C	54	0.504532	0.997006	0.01497	0.98503	0.002994	0.011976	0.00597	0.029492	0.017731	7.39523	5.6	1	0	0	0	0	0	0	-	0	0	0	-	0	0	0	0	-	0	0	0	0	-	2	-	0	0	0	0	0
1120	100483174|F|0-54:T>G-54:T>G	TGCAGCAAGCTTATCTTGGTAATAGCATTCATCTATGACATCCTGACCATTGTTTGATTGAGACTCGAT	TGCAGCAAGCTTATCTTGGTAATAGCATTCATCTATGACATCCTGACCATTGTTTGATTGAGACTCGAT	Chr07	20815122	1	4.48E-29	54:T>G	54	0.930514	1	0.001623	0.998377	0	0.001623	0	0.003241	0.001621	12.64085	6	1	0	0	0	0	0	0	0	0	0	0	0	0	0	0	0	0	0	0	0	0	0	0	0	0	0	0	0	0
1121	9843498|F|0-54:T>A-54:T>A	TGCAGCATTCATCCTGAACCCGTGGCTCAACGTGTTATTATGGATTCTTATCCCTGCCTCAAGTGCCCC	TGCAGCATTCATCCTGAACCCGTGGCTCAACGTGTTATTATGGATTCTTATCCCTGCCTCAAGTGCCCC	Chr12	4732428	1	1.62E-23	54:T>A	54	0.625378	0.997585	0.016908	0.983092	0.002415	0.014493	0.004819	0.033245	0.019032	12.73774	12.375	1	0	-	-	-	0	0	0	0	0	0	0	0	0	-	0	0	0	0	0	-	0	0	-	-	-	0	0	0
1122	7611153|F|0-54:A>C-54:A>C	TGCAGTATTCAAATGTGTTATTCACCAAAATGAAATTATGGAACCAATATTTGGAGCATAAGGCATGCA	TGCAGTATTCAAATGTGTTATTCACCAAAATGAAATTATGGAACCAATATTTGGAGCATAAGGCATGCA	Chr13	13107714	1	1.25E-24	54:A>C	54	0.706949	0.995726	0.019231	0.980769	0.004274	0.014957	0.00851	0.037722	0.023116	19.48897	10.55556	1	0	-	0	0	0	0	0	0	0	0	0	0	0	0	0	0	0	0	0	0	0	0	0	0	0	-	0	0
1123	7545957|F|0-54:G>A-54:G>A	TGCAGAATGAGATATTTCTTTCAAAATGGAGCTTTGTTGTGTTCATTGGAGAAGGTCTTATGGACGTTC	TGCAGAATGAGATATTTCTTTCAAAATGGAGCTTTGTTGTGTTCATTGGAGAAGGTCTTATGGACGTTC		0	0	999	54:G>A	54	0.567976	0.99734	0.00266	0.99734	0.00266	0	0.005305	0.005305	0.005305	17.04167	25	1	0	-	0	0	-	0	0	-	-	0	-	0	0	0	0	-	0	0	0	-	0	0	0	0	0	0	-	-
1124	100507259|F|0-54:A>G-54:A>G	TGCAGACGAGTGTAACAGAGACAAGTGTTCCAGAACTTGCAAAGCTCCTTTACTAGCTTATGGTAGTTG	TGCAGACGAGTGTAACAGAGACAAGTGTTCCAGAACTTGCAAAGCTCCTTTACTAGCTTATGGTAGTTG	Chr10	882764	1	9.70E-26	54:A>G	54	0.687311	0.004396	0.995604	0.004396	0.995604	0	0.008753	0.008753	0.008753	8.5	4.85934	1	1	1	-	1	-	1	1	1	1	-	1	-	1	1	1	1	1	1	1	1	1	1	-	1	1	1	1	-
1125	100513124|F|0-54:C>T-54:C>T	TGCAGTGTGTGCACAAAATTTCTTGTCAATAAACATTGAAAATAAACAAATATCCAGACTCTATATCAC	TGCAGTGTGTGCACAAAATTTCTTGTCAATAAACATTGAAAATAAACAAATATCCAGACTCTATATCAC	Chr01	29866066	1	9.70E-26	54:C>T	54	0.506042	0.002985	0.997015	0.002985	0.997015	0	0.005952	0.005952	0.005952	15	9.33604	1	1	-	1	1	1	1	1	-	-	1	1	-	1	1	1	-	1	1	-	-	-	1	-	1	-	-	-	1
1126	100514849|F|0-54:T>C-54:T>C	TGCAGATTTTCGTGCATTTCATGAATTGCAAAACGAGACAGATTACAGGAGTAATGGTGAACTAATTAC	TGCAGATTTTCGTGCATTTCATGAATTGCAAAACGAGACAGATTACAGGAGTAATGGTGAACTAATTAC	Chr12	1324829	1	7.50E-27	54:T>C	54	0.598187	0.002525	0.997475	0.002525	0.997475	0	0.005038	0.005038	0.005038	4	3.28381	1	-	1	-	1	-	-	-	-	-	1	1	1	1	1	-	1	1	1	1	1	1	1	1	1	1	-	-	1
1127	100521541|F|0-54:C>A-54:C>A	TGCAGTAATTATATGGTCTTATGAAAGTATAATACAAGGTTAAATGAATTAATTCATAGCATGCACTTG	TGCAGTAATTATATGGTCTTATGAAAGTATAATACAAGGTTAAATGAATTAATTCATAGCATGCACTTG	Chr02	24476934	1	2.08E-27	54:C>A	54	0.5	0.003021	0.996979	0.003021	0.996979	0	0.006024	0.006024	0.006024	9	8.7526	1	1	1	-	1	1	-	1	1	1	1	-	1	1	1	1	1	1	1	1	1	1	1	1	1	1	1	1	-
1128	7526060|F|0-54:C>G-54:C>G	TGCAGATAAGTATCCTTCATTGTTCTCAGCAGACTCTCTATTTGGAAGGTAAATCTGTTTTCTTGCTCT	TGCAGATAAGTATCCTTCATTGTTCTCAGCAGACTCTCTATTTGGAAGGTAAATCTGTTTTCTTGCTCT	Chr15	5681715	1	4.48E-29	54:C>G	54	0.463746	0.980456	0.052117	0.947883	0.019544	0.032573	0.038324	0.098802	0.068563	14	6.1875	1	-	-	-	2	0	0	-	-	0	0	-	-	-	-	-	-	-	-	-	-	-	-	-	-	-	1	-	-
1129	100558687|F|0-54:C>T-54:C>T	TGCAGTTGTATTTTTTAGATCATGAGTCTGAAAAAACTGTTATGACACCAGAACCACATGTTCAAACAA	TGCAGTTGTATTTTTTAGATCATGAGTCTGAAAAAACTGTTATGACACCAGAACCACATGTTCAAACAA		0	0	999	54:C>T	54	0.596677	0.992405	0.020253	0.979747	0.007595	0.012658	0.015075	0.039686	0.02738	9.37946	8.125	1	0	0	0	0	0	0	0	0	-	0	0	0	0	0	0	0	0	0	0	0	-	-	-	0	0	0	-	-
1130	7618126|F|0-54:T>A-54:T>A	TGCAGATTAGCTTCTCCAAAGAGGGTTCAATGCCGGAGATTGCGAGCGCAGTAATAGAGAACAAGCCGC	TGCAGATTAGCTTCTCCAAAGAGGGTTCAATGCCGGAGATTGCGAGCGCAGTAATAGAGAACAAGCCGC	Chr05	4611863	1	2.08E-27	54:T>A	54	0.569486	0.986737	0.029178	0.970822	0.013263	0.015915	0.026173	0.056653	0.041413	5.43171	5.45455	1	0	0	-	-	0	0	0	-	0	0	0	0	0	0	0	-	0	0	0	-	0	0	0	0	0	-	-	0
1131	7618644|F|0-54:C>T-54:C>T	TGCAGGAAGGTTTCCCACATAGATTGTGCGAGAAAATCGACCACTCATCGTAGACTATGGGGGGAAATC	TGCAGGAAGGTTTCCCACATAGATTGTGCGAGAAAATCGACCACTCATCGTAGACTATGGGGGGAAATC	Chr13	21058862	1	1.25E-24	54:C>T	54	0.462236	0.986928	0.01634	0.98366	0.013072	0.003268	0.025802	0.032146	0.028974	16.17493	19	1	0	-	0	0	0	-	0	0	0	0	0	0	-	0	0	-	0	0	-	-	-	-	-	0	0	0	-	0
1132	7531949|F|0-54:T>C-54:T>C	TGCAGCCACTTCATTTCAGCAGGAAAAAACTTGAAATTACCAAGCAATTCAGCATAATAGATCGGAAGA	TGCAGCCACTTCATTTCAGCAGGAAAAAACTTGAAATTACCAAGCAATTCAGCATTAC	Chr08	11688154	2	1.59E-22	54:T>C	54	0.513595	0.997059	0.002941	0.997059	0.002941	0	0.005865	0.005865	0.005865	16.23978	17	1	-	0	-	-	-	0	-	-	-	0	0	0	-	0	0	-	0	-	0	-	0	0	0	0	-	-	-	0
1133	9843604|F|0-54:A>G-54:A>G	TGCAGCTCAGTTTATGCTACAGCTTCACTGTCAGTCATGCTCTCGTGCCTAAAAACGAAATCCGATGGG	TGCAGCTCAGTTTATGCTACAGCTTCACTGTCAGTCATGCTCTCGTGCCTAAAAACGAAATCCGATGGG	Chr14	5902731	1	4.48E-29	54:A>G	54	0.708459	0.997868	0.002132	0.997868	0.002132	0	0.004255	0.004255	0.004255	16.61974	11	1	0	0	0	0	0	0	-	-	0	0	0	0	0	0	0	0	0	0	-	0	0	0	0	0	0	0	0	0
1134	100601846|F|0-54:T>A-54:T>A	TGCAGATGAAGCTGCTGCTAGGACATTAAGAATGAGAAGAAACAGAACAATCACTGAAAAATTCTTCAT	TGCAGATGAAGCTGCTGCTAGGACATTAAGAATGAGAAGAAACAGAACAATCACTGAAAAATTCTTCAT	Chr10	2755141	1	9.77E-21	54:T>A	54	0.528701	0.002857	0.997143	0.002857	0.997143	0	0.005698	0.005698	0.005698	4	3.57614	1	1	-	-	1	-	1	1	-	1	1	-	1	1	-	-	1	1	1	-	1	1	1	1	-	1	-	1	-
1135	100605170|F|0-54:T>C-54:T>C	TGCAGTCTCGTTGGTCATCAGGATGCTGTTTTGGACCTGTCTTGGTCCCGATCTTAGGTATGTAAGACT	TGCAGTCTCGTTGGTCATCAGGATGCTGTTTTGGACCTGTCTTGGTCCCGATCTTAGGTATGTAAGACT		0	0	999	54:T>C	54	0.65861	0.002294	0.997706	0.002294	0.997706	0	0.004577	0.004577	0.004577	9	7.74563	1	1	1	1	1	1	1	-	1	1	1	1	1	1	1	1	-	1	1	1	1	1	1	1	1	1	1	1	1
1136	100605620|F|0-54:T>C-54:T>C	TGCAGTGTTGTTTGTTGTATAACCAGTCATGTTCTTTACCTTATACCATATACTTCGTATCTAGTACGT	TGCAGTGTTGTTTGTTGTATAACCAGTCATGTTCTTTACCTTATACCATATACTTCGTATCTAGTACGT	Chr12	11423952	1	9.70E-26	54:T>C	54	0.669184	0.004515	0.995485	0.004515	0.995485	0	0.008989	0.008989	0.008989	3.5	3.37074	1	-	1	1	1	1	1	-	-	1	1	1	-	1	1	1	1	1	1	-	1	-	1	1	-	-	1	-	-
1137	100605696|F|0-54:C>A-54:C>A	TGCAGTTACTAGAAAGGAGCACTGAAACAAATGTTTAGCCATAAAATATCTGAACGTTCTACAAGTAGA	TGCAGTTACTAGAAAGGAGCACTGAAACAAATGTTTAGCCATAAAATATCTGAACGTTCTACAAGTAGA		0	0	999	54:C>A	54	0.465257	0.003247	0.996753	0.003247	0.996753	0	0.006472	0.006472	0.006472	9	6.80838	1	-	1	-	-	-	-	-	-	-	1	-	-	1	-	-	-	1	1	1	-	-	-	-	-	-	-	1	-
1138	7622505|F|0-54:A>G-54:A>G	TGCAGGGAATTGAATTGAATGATGAAGTAGTAGCTTCTAAGTTATAAACACATCATCAAAGTCAAGGAA	TGCAGGGAATTGAATTGAATGATGAAGTAGTAGCTTCTAAGTTATAAACACATCATCAAAGTCAAGGAA		0	0	999	54:A>G	54	0.487915	0.018576	0.98452	0.01548	0.981424	0.003096	0.036462	0.03048	0.033471	27.16667	18.44562	1	-	-	-	1	1	-	1	1	-	-	-	-	-	1	1	-	1	-	1	1	1	-	-	-	1	1	1	1
1139	7621342|F|0-54:T>G-54:T>G	TGCAGCATGCTTCAAAATCACACCATCTGCAAGTGAAGGACCACCCCATGTCCATCGCATTGCTTTTTC	TGCAGCATGCTTCAAAATCACACCATCTGCAAGTGAAGGACCACCCCATGTCCATCGCATTGCTTTTTC	Chr07	5218344	4	9.70E-26	54:T>G	54	0.524169	0.997118	0.002882	0.997118	0.002882	0	0.005747	0.005747	0.005747	12.72637	19	1	0	0	0	0	0	0	-	0	0	0	0	0	0	0	0	-	0	0	0	0	-	0	-	0	0	0	0	0
1140	7610496|F|0-54:G>T-54:G>T	TGCAGCAGAATACATATATAGAGTATGGGTGGTATGAAACTCTAGCCTAGGGTGGCAAGATGATGAGAT	TGCAGCAGAATACATATATAGAGTATGGGTGGTATGAAACTCTAGCCTAGGGTGGCAAGATGATGAGAT	Chr03	12728122	1	4.51E-24	54:G>T	54	0.705438	1	0.002141	0.997859	0	0.002141	0	0.004273	0.002137	18.48411	26	1	0	0	0	0	0	0	0	0	0	0	0	0	0	-	-	0	0	0	0	-	0	0	0	0	0	0	0	0
1141	100622966|F|0-54:A>C-54:A>C	TGCAGAAAAGGTGCATATTAGTAACTAAATCTTAATTAAAGCAGAACCTTCCTCAATAAACAAGCAACT	TGCAGAAAAGGTGCATATTAGTAACTAAATCTTAATTAAAGCAGAACCTTCCTCAATAAACAAGCAACT	Chr06	24424593	1	9.70E-26	54:A>C	54	0.487915	0.987616	0.012384	0.987616	0.012384	0	0.024461	0.024461	0.024461	12.83427	12.25	1	0	0	0	0	0	0	0	0	0	-	0	0	0	-	0	-	0	0	0	0	0	0	0	0	0	0	0	-
1142	7611477|F|0-54:C>G-54:C>G	TGCAGCCATGTAAATCATCACATTATATGTCTCAGTACTGTGACTAAACCCTTCCACTGATTTCACCCA	TGCAGCCATGTAAATCATCACATTATATGTCTCAGTACTGTGACTAAACCCTTCCACTGATTTCACCCA	Chr15	1217330	1	4.48E-29	54:C>G	54	0.617825	0.99022	0.012225	0.987775	0.00978	0.002445	0.019369	0.024151	0.02176	2.62227	2.6	1	0	0	-	0	0	0	-	0	0	0	0	0	0	0	0	0	0	0	-	0	0	0	-	0	0	0	-	-
1143	100648890|F|0-54:G>A-54:G>A	TGCAGAAATGGGGTGGTTTACTTCCATTCCTCTTGCTGCCACCATAAATCCTCTGAAAGGCACCGACTC	TGCAGAAATGGGGTGGTTTACTTCCATTCCTCTTGCTGCCACCATAAATCCTCTGAAAGGCACCGACTC	Chr03	882310	1	2.70E-26	54:G>A	54	0.516616	0.997076	0.002924	0.997076	0.002924	0	0.005831	0.005831	0.005831	8.08883	8	1	-	-	-	-	0	0	-	-	-	-	0	-	0	0	-	0	0	-	0	0	-	0	0	0	0	-	0	-
1144	100653055|F|0-54:A>C-54:A>C	TGCAGTGCAATCGGAAACAGGCCAGCCCTGGTCTGGTGTGGAGAAGGTCCATCCACCTTTAGTACTATC	TGCAGTGCAATCGGAAACAGGCCAGCCCTGGTCTGGTGTGGAGAAGGTCCATCCACCTTTAGTACTATC	Chr03	17875532	3	2.08E-27	54:A>C	54	0.478852	0.003155	0.996845	0.003155	0.996845	0	0.006289	0.006289	0.006289	4	3.70924	1	1	1	-	-	1	1	-	-	-	-	-	1	1	-	-	1	-	-	-	-	-	-	1	1	1	-	-	-
1145	7572184|F|0-54:C>T-54:C>T	TGCAGCGAATTTCCATGGCTTATCGGGTGAAATACGATTCAAGGAACGAAAACTCACTTCAGATCACAC	TGCAGCGAATTTCCATGGCTTATCGGGTGAAATACGATTCAAGGAACGAAAACTCACTTCAGATCACAC	Chr02	11932236	1	2.08E-27	54:C>T	54	0.570997	0.997354	0.002646	0.997354	0.002646	0	0.005277	0.005277	0.005277	10.99045	10	1	-	-	0	0	-	0	0	-	0	0	0	0	-	-	0	0	0	-	0	-	0	0	0	0	0	-	-	-
[truncated: 8,525 more rows]
[truncated: 634 more columns]
