# Supplementary material for: Development of diagnostic SNP markers for quality assurance and control in sweetpotato [Ipomoea batatas (L.) Lam.] breeding programs
Source: PLoS One. 2020 Apr 24;15(4):e0232173. doi: 10.1371/journal.pone.0232173 (PMC7182229; doi:10.1371/journal.pone.0232173)
Supplement: S2 Data — (XLSX) [file pone.0232173.s002.xlsx]

## Sheet: Sheet1
AlleleID	AlleleSequence	TrimmedSequence	Chrom_Sweet_Potato_Trifida_MSU_v3	ChromPos_Sweet_Potato_Trifida_MSU_v3	AlnCnt_Sweet_Potato_Trifida_MSU_v3	AlnEvalue_Sweet_Potato_Trifida_MSU_v3	SNP	SnpPosition	CallRate	OneRatioRef	OneRatioSnp	FreqHomRef	FreqHomSnp	FreqHets	PICRef	PICSnp	AvgPIC	AvgCountRef	AvgCountSnp	RepAvg	I 22	I 1460	I 1595	I 1979	I 173	I 515	I 584	I 719	I 813	I 940	I 1186	I 1272	I 28	I 1461	I 1629	I 1986	I 251	I 519	I 592	I 741	I 827	I 979	I 1195	I 1280	I 39	I 1478	I 1746	I 2032	I 265
7546628|F|0-63:G>A-63:G>A	TGCAGCACGAAGATGTCGGTCTTCTTCACGAGAATAGTCTCCAGTGTAAAGAACTCGAACACCGGCAAT	TGCAGCACGAAGATGTCGGTCTTCTTCACGAGAATAGTCTCCAGTGTAAAGAACTCGAACACCGGCAAT	Chr01	10576	1	4.48109e-29	63:G>A	63	0.985816	1	0.794964	0.205036	0	0.794964	0	0.325992	0.162996	18.5476	8.41241	0.977941	2	0	2	2	0	2	2	2	2	2	2	0	2	2	2	2	2	2	2	2	2	2	2	2	2	2	2	2	2
100121831|F|0-57:C>A-57:C>A	TGCAGTTTTCAGAACAATTTGCTTAGATCTTGTGTATAACAAAGATACCATCATTTTCTTCTTTTTCCG	TGCAGTTTTCAGAACAATTTGCTTAGATCTTGTGTATAACAAAGATACCATCATTTTCTTCTTTTTCCG	Chr01	12743	3	4.48109e-29	57:C>A	57	0.989362	0.982079	0.523297	0.476703	0.017921	0.505376	0.0352	0.498914	0.267057	7.33235	4.6648	0.961538	2	2	0	0	2	0	0	0	0	2	0	2	2	2	0	2	0	0	0	2	2	0	2	2	0	2	2	0	0
9842385|F|0-11:T>G-11:T>G	TGCAGACATTTTCTCCTTGTTATTTGAAGTACCTTTTACAGATCGGAAGAGCGGTTCAGCAGGAATGCC	TGCAGACATTTTCTCCTTGTTATTTGAAGTACCTTTTAC	Chr01	30296	1	2.72331e-12	11:T>G	11	0.943262	0.992481	0.18797	0.81203	0.007519	0.180451	0.014925	0.305274	0.160099	19.8667	12.4461	1	0	0	0	0	2	2	2	0	-	0	0	0	0	0	0	0	1	0	0	0	0	0	0	0	2	0	-	0	0
100095582|F|0-14:C>T-14:C>T	TGCAGTGATCTGAGCTCAAATGGAGAAAATTCAAATGGGATGATCAATGATTCAGCAAGGATGCCACAC	TGCAGTGATCTGAGCTCAAATGGAGAAAATTCAAATGGGATGATCAATGATTCAGCAAGGATGCCACAC	Chr01	49300	1	4.48109e-29	14:C>T	14	0.989362	1	0.18638	0.81362	0	0.18638	0	0.303285	0.151642	8.87179	2.63333	0.955882	2	0	0	0	0	0	0	0	2	2	0	0	0	0	0	0	0	0	0	2	0	0	0	0	0	0	2	0	0
7546234|F|0-38:G>A-38:G>A	TGCAGAGGGAAATCTACATCTGGATGTAACACTATGCAGCTGTTACAGAAGTACATTGCTTTACAGATC	TGCAGAGGGAAATCTACATCTGGATGTAACACTATGCAGCTGTTACAGAAGTACATTGCTTTAC	Chr01	82375	1	8.6221e-26	38:G>A	38	1	1	0.677305	0.322695	0	0.677305	0	0.437126	0.218563	68.4051	18.841	0.992647	2	2	0	2	0	0	2	2	2	2	0	2	2	2	2	0	2	0	0	0	2	2	0	2	0	2	2	2	0
7562220|F|0-34:T>G-34:T>G	TGCAGCAAGCCAATTTATGACTAGATAATGGTTTTCTACAGTTCTATTATCCAGTTAGTGATCATTACA	TGCAGCAAGCCAATTTATGACTAGATAATGGTTTTCTACAGTTCTATTATCCAGTTAGTGATCATTACA	Chr01	141284	1	2.69692e-26	34:T>G	34	0.964539	0.948529	0.415441	0.584559	0.051471	0.363971	0.097643	0.4857	0.291671	15.8416	8.13475	0.984848	0	2	0	0	0	2	0	0	2	0	0	0	2	0	0	2	0	0	0	0	0	2	0	0	0	0	0	2	0
7616665|F|0-29:T>C-29:T>C	TGCAGACAAATTCATAAAAATCTAACTGGTTGCAAGGATTACAGATCGGAAGAGCGGTTCAGCAGGAAT	TGCAGACAAATTCATAAAAATCTAACTGGTTGCAAGGATTAC	Chr01	158356	1	6.95087e-14	29:T>C	29	1	1	0.648936	0.351064	0	0.648936	0	0.455636	0.227818	46.3333	12.8603	1	2	2	0	2	0	0	2	2	2	2	0	2	2	2	2	0	2	0	0	0	2	2	0	2	0	2	2	2	0
7557957|F|0-31:C>T-31:C>T	TGCAGCAAAACAAAAAGTGATGAAAATAGGCCTGCCAACTAACCAAGCTCACTCAAGTGTTTGAGCTCC	TGCAGCAAAACAAAAAGTGATGAAAATAGGCCTGCCAACTAACCAAGCTCACTCAAGTGTTTGAGCTCC	Chr01	158395	2	4.48109e-29	31:C>T	31	0.985816	0.989209	0.651079	0.348921	0.010791	0.640288	0.02135	0.45435	0.23785	16.2151	8.71622	0.963235	2	0	2	2	0	0	0	2	0	2	2	0	2	2	2	2	0	0	2	0	2	2	2	2	2	2	0	2	2
9843544|F|0-34:C>G-34:C>G	TGCAGCCTGCACCATTATTGCATTTCTCTTCTCCCCTATCTTATGATAAATTCTGCATATCACCCATTC	TGCAGCCTGCACCATTATTGCATTTCTCTTCTCCCCTATCTTATGATAAATTCTGCATATCACCCATTC	Chr01	182283	1	4.48109e-29	34:C>G	34	0.996454	0.996441	0.793594	0.206406	0.003559	0.790036	0.007092	0.327605	0.167348	29.0057	11.9534	0.985294	2	2	2	2	2	2	2	0	2	2	0	0	0	2	0	0	2	2	2	2	2	2	0	0	2	2	2	2	2
7555274|F|0-19:C>T-19:C>T	TGCAGAGATGACTGAATAGCGATGAGAGAGAGATGAAAGAATAGAAGAGTTGCCTTACAGATCGGAAGA	TGCAGAGATGACTGAATAGCGATGAGAGAGAGATGAAAGAATAGAAGAGTTGCCTTAC	Chr01	218864	1	2.65461e-20	19:C>T	19	0.968085	0.941392	0.32967	0.67033	0.058608	0.271062	0.110346	0.441976	0.276161	12.7414	5.87156	0.962121	0	0	2	2	0	0	0	2	0	-	2	0	0	1	0	2	0	0	0	0	0	1	2	2	2	0	0	0	2
7555274|F|0-13:G>A-13:G>A	TGCAGAGATGACTGAATAGCGATGAGAGAGAGATGAAAGAATAGAAGAGTTGCCTTACAGATCGGAAGA	TGCAGAGATGACTGAATAGCGATGAGAGAGAGATGAAAGAATAGAAGAGTTGCCTTAC	Chr01	218864	1	2.65461e-20	13:G>A	13	0.985816	0.92446	0.658273	0.341727	0.07554	0.582734	0.139667	0.449899	0.294783	12.7414	6.22566	0.970588	2	2	0	2	0	0	2	2	2	1	0	2	2	1	2	0	2	0	0	2	2	1	0	2	0	2	2	2	0
7555274|F|0-11:C>T-11:C>T	TGCAGAGATGACTGAATAGCGATGAGAGAGAGATGAAAGAATAGAAGAGTTGCCTTACAGATCGGAAGA	TGCAGAGATGACTGAATAGCGATGAGAGAGAGATGAAAGAATAGAAGAGTTGCCTTAC	Chr01	218864	1	2.65461e-20	11:C>T	11	0.985816	0.92446	0.52518	0.47482	0.07554	0.44964	0.139667	0.498732	0.319199	12.7414	5.46927	0.970588	2	0	0	2	0	0	0	2	0	1	2	0	2	1	2	2	0	0	2	0	2	1	2	2	2	2	0	2	2
7630533|F|0-12:A>G-12:A>G	TGCAGGAGGAAGAGAAGACTGGGACGCGACATTTTATAGAGTTCCATTGGAGCCCTAATATTCAATATA	TGCAGGAGGAAGAGAAGACTGGGACGCGACATTTTATAGAGTTCCATTGGAGCCCTAATATTCAATATA	Chr01	253665	1	2.09965e-22	12:A>G	12	0.960993	0.926199	0.369004	0.630996	0.073801	0.295203	0.136708	0.46568	0.301194	7.75873	6.03252	0.985075	0	0	2	0	2	0	2	0	2	0	0	0	0	0	0	0	2	0	0	0	0	0	0	0	0	-	2	2	0
7630533|F|0-7:G>A-7:G>A	TGCAGGAGGAAGAGAAGACTGGGACGCGACATTTTATAGAGTTCCATTGGAGCCCTAATATTCAATATA	TGCAGGAGGAAGAGAAGACTGGGACGCGACATTTTATAGAGTTCCATTGGAGCCCTAATATTCAATATA	Chr01	253665	1	2.09965e-22	7:G>A	7	0.978723	0.90942	0.612319	0.387681	0.09058	0.521739	0.16475	0.474769	0.31976	7.75873	6.60664	0.970149	0	2	2	2	2	2	2	2	0	0	2	2	2	0	2	0	0	2	2	2	2	0	0	2	2	1	2	0	2
7559286|F|0-29:G>T-29:G>T	TGCAGTCTCCGATTCTTATACAGGCTCCAGCTGAAAAGAAAGCTTCGAGTTTTATGGTGGATTTCCTCA	TGCAGTCTCCGATTCTTATACAGGCTCCAGCTGAAAAGAAAGCTTCGAGTTTTATGGTGGATTTCCTCA	Chr01	262072	1	2.08485e-27	29:G>T	29	0.971631	0.879562	0.525547	0.474453	0.120438	0.405109	0.211865	0.498695	0.35528	7.54362	5.83607	0.977273	0	2	0	2	1	1	0	0	2	0	0	2	2	0	0	2	0	1	0	0	0	2	0	0	0	0	0	2	0
7623950|F|0-5:C>T-5:C>T	TGCAGCGATAAAATCCCCACGCCCGCACCTCGGCTTGCAGGCACCAAACGACTCATCATTACTTCATTC	TGCAGCGATAAAATCCCCACGCCCGCACCTCGGCTTGCAGGCACCAAACGACTCATCATTACTTCATTC	Chr01	262138	2	4.51291e-24	5:C>T	5	0.904255	0.835294	0.423529	0.576471	0.164706	0.258824	0.275156	0.488304	0.38173	3.52326	3.10294	0.947368	0	2	0	0	1	1	0	0	2	0	0	0	2	0	0	2	0	1	0	-	0	2	0	0	0	-	0	1	0
100055418|F|0-35:T>C-35:T>C	TGCAGCCTTGGGGATTTCGCTCTTGTCGCTTGTTTTGAAGACTTCTGAGGTAAGAATGGCTGATCAAAT	TGCAGCCTTGGGGATTTCGCTCTTGTCGCTTGTTTTGAAGACTTCTGAGGTAAGAATGGCTGATCAAAT	Chr01	264104	1	4.51291e-24	35:T>C	35	0.996454	0.939502	0.772242	0.227758	0.060498	0.711744	0.113676	0.351769	0.232722	9.25152	5.54613	0.948529	2	0	2	2	2	2	0	2	2	2	2	2	2	2	2	2	0	2	0	0	2	2	2	1	2	0	0	2	2
100060253|F|0-22:G>A-22:G>A	TGCAGTGTCATCCATGGAGGCCGCATCTTACAGCACCCAAATCACCCACTCTCCAAACCTTGATGCGTG	TGCAGTGTCATCCATGGAGGCCGCATCTTACAGCACCCAAATCACCCACTCTCCAAACCTTGATGCGTG	Chr01	265672	1	9.69986e-26	22:G>A	22	0.996454	0.982206	0.725979	0.274021	0.017794	0.708185	0.034954	0.397867	0.216411	8.42899	6.57312	0.948529	0	2	2	2	2	2	2	2	2	0	2	2	2	0	2	0	0	2	2	2	2	2	0	2	2	2	2	0	2
7551888|F|0-13:A>T-13:A>T	TGCAGAAAAAACAAGTATGTATTATGGTCCAATAAATGCAACCTAATTTCATAGAATAAGCAGAAATAA	TGCAGAAAAAACAAGTATGTATTATGGTCCAATAAATGCAACCTAATTTCATAGAATAAGCAGAAATAA	Chr01	265738	1	4.48109e-29	13:A>T	13	0.968085	0.879121	0.545788	0.454212	0.120879	0.424908	0.212535	0.495807	0.354171	8.70569	6.84737	0.992424	0	2	2	2	0	0	2	1	0	0	2	2	1	0	2	0	0	2	1	2	1	-	0	1	2	1	0	0	1
7551888|F|0-19:T>C-19:T>C	TGCAGAAAAAACAAGTATGTATTATGGTCCAATAAATGCAACCTAATTTCATAGAATAAGCAGAAATAA	TGCAGAAAAAACAAGTATGTATTATGGTCCAATAAATGCAACCTAATTTCATAGAATAAGCAGAAATAA	Chr01	265738	1	4.48109e-29	19:T>C	19	0.939716	0.90566	0.50566	0.49434	0.09434	0.411321	0.170879	0.499936	0.335408	8.70569	7.5858	0.976562	0	0	0	2	2	2	0	-	2	0	0	0	1	0	0	0	0	2	1	2	1	1	0	-	0	1	0	0	1
7621045|F|0-59:A>T-59:A>T	TGCAGATATGCCATGAGCTTTGCTGCTAACTTCTTGAAAAGGATGTATGTGAAGAGGAAACCTGAAATG	TGCAGATATGCCATGAGCTTTGCTGCTAACTTCTTGAAAAGGATGTATGTGAAGAGGAAACCTGAAATG	Chr01	309165	1	4.48109e-29	59:A>T	59	1	1	0.535461	0.464539	0	0.535461	0	0.497485	0.248743	24.5961	6.87895	0.985294	0	2	2	2	0	0	2	2	0	0	2	2	2	0	2	0	0	2	2	2	2	0	0	2	2	2	0	0	2
7615645|F|0-14:G>C-14:G>C	TGCAGTCTGCAATGGAGGGATTCATCAACTTCCCCGAGCCTCAGCGCCAAAGCTGATGTCGTGCATGGA	TGCAGTCTGCAATGGAGGGATTCATCAACTTCCCCGAGCCTCAGCGCCAAAGCTGATGTCGTGCATGGA	Chr01	330576	1	3.51346e-20	14:G>C	14	0.943262	0.781955	0.725564	0.274436	0.218045	0.507519	0.341003	0.398242	0.369622	6.83721	7.10744	0.975806	0	0	2	2	1	1	2	0	1	0	2	2	0	0	2	1	1	2	2	2	0	-	1	0	0	0	2	1	0
100058393|F|0-20:C>T-20:C>T	TGCAGGTGCAAACAATGTAACAAACACTACATGTGATGGTGGTCCATCTATCATAAATGAGATGGATAA	TGCAGGTGCAAACAATGTAACAAACACTACATGTGATGGTGGTCCATCTATCATAAATGAGATGGATAA	Chr01	331633	1	1.25476e-24	20:C>T	20	0.932624	0.806084	0.707224	0.292776	0.193916	0.513308	0.312626	0.414116	0.363371	9.0728	7.32766	0.97619	1	0	2	2	0	2	2	0	2	-	2	2	0	-	2	2	1	0	2	2	0	0	2	0	0	0	-	2	0
100107338|F|0-16:C>T-16:C>T	TGCAGGTATTCTAAGTCGAAATGCAGATTTTTGGCTGTTGATGTCTTACAGATCGGAAGAGCGGTTCAG	TGCAGGTATTCTAAGTCGAAATGCAGATTTTTGGCTGTTGATGTCTTAC	Chr01	501620	1	1.17475e-17	16:C>T	16	1	1	0.578014	0.421986	0	0.578014	0	0.487828	0.243914	50.6949	13.4732	1	0	0	2	2	0	2	2	0	2	0	2	2	0	0	2	2	2	0	2	2	0	0	2	0	0	0	0	2	0
7558998|F|0-21:T>A-21:T>A	TGCAGGTGGGACTTATTTCAATACGAGGAGAAATTGACAGATGAAATGGGGATTGAATCAGCGTTTACA	TGCAGGTGGGACTTATTTCAATACGAGGAGAAATTGACAGATGAAATGGGGATTGAATCAGCGTTTACA	Chr01	506600	1	2.69692e-26	21:T>A	21	0.989362	0.982079	0.577061	0.422939	0.017921	0.55914	0.0352	0.488123	0.261662	21.6239	8.35323	0.985294	0	0	2	2	0	2	2	2	2	0	2	2	0	0	2	2	2	0	2	2	0	0	2	0	0	0	0	0	0
100054188|F|0-63:C>T-63:C>T	TGCAGCACCTATTGAACTGCTAATAACAGGCATACTTACAACTGGTATATGATCACAACTCCCCGTTGT	TGCAGCACCTATTGAACTGCTAATAACAGGCATACTTACAACTGGTATATGATCACAACTCCCCGTTGT	Chr01	508245	1	4.48109e-29	63:C>T	63	0.992908	1	0.528571	0.471429	0	0.528571	0	0.498367	0.249184	13.8	3.7486	0.963235	2	0	0	2	0	0	0	2	0	2	2	0	2	2	2	2	0	0	2	0	2	2	2	2	2	2	0	2	2
100103946|F|0-25:T>C-25:T>C	TGCAGGTAAGGTTTTCCCTTTTCCTTCTCACATCATAATAACGAACAAACAGATGATACATAAGTCACG	TGCAGGTAAGGTTTTCCCTTTTCCTTCTCACATCATAATAACGAACAAACAGATGATACATAAGTCACG	Chr01	515692	1	9.69986e-26	25:T>C	25	0.939716	0.603774	0.833962	0.166038	0.396226	0.437736	0.478462	0.276938	0.3777	6.77778	5.29151	0.959016	1	1	2	2	-	0	2	1	2	1	2	2	1	1	2	2	2	-	0	2	1	1	2	1	1	1	1	2	1
11826974|F|0-42:G>T-42:G>T	TGCAGGTAAGGTTTTCCCTTTTCCTCGTCACATCATAATAACGAGCAAACAGATGATACATAAGTCACG	TGCAGGTAAGGTTTTCCCTTTTCCTCGTCACATCATAATAACGAGCAAACAGATGATACATAAGTCACG	Chr01	515692	1	2.08485e-27	42:G>T	42	0.960993	0.638376	0.815498	0.184502	0.361624	0.453875	0.461704	0.300922	0.381313	5.95305	5.29151	0.927419	2	2	2	2	0	-	2	2	1	2	2	2	2	1	2	1	1	0	0	2	2	1	1	2	2	2	1	1	2
7567278|F|0-34:T>C-34:T>C	TGCAGGGACTTGATCTATCGCCTTACTTTCTTGCTGTTGCTCAGTTTACAGATCGGAAGAGCGGTTCAG	TGCAGGGACTTGATCTATCGCCTTACTTTCTTGCTGTTGCTCAGTTTAC	Chr01	516225	1	2.5429e-14	34:T>C	34	0.98227	0.898917	0.808664	0.191336	0.101083	0.707581	0.181731	0.309453	0.245592	14.9233	9.46209	0.985294	2	2	2	2	0	0	2	2	2	2	2	2	2	1	2	2	1	0	0	0	2	2	2	2	2	2	2	2	2
7622581|F|0-17:C>T-17:C>T	TGCAGAACCTTTGACTACATGGCTCTGCATTACATCATTGTGTTCTTACAGATCGGAAGAGCGGTTCAG	TGCAGAACCTTTGACTACATGGCTCTGCATTACATCATTGTGTTCTTAC	Chr01	531762	1	1.17475e-17	17:C>T	17	1	1	0.37234	0.62766	0	0.37234	0	0.467406	0.233703	18.5694	5.45455	0.977941	2	0	0	2	2	2	0	0	0	2	0	2	2	0	0	0	0	2	0	0	0	0	0	0	2	0	2	0	0
7572241|F|0-58:C>G-58:C>G	TGCAGCTTCTGCTGCCGAAGAGCATCAAAAACAAAATACAGATGCGCCAACAAGCTGTCAAGCTTCTTA	TGCAGCTTCTGCTGCCGAAGAGCATCAAAAACAAAATACAGATGCGCCAACAAGCTGTCAAGCTTCTTA	Chr01	624442	1	4.51291e-24	58:C>G	58	0.985816	0.989209	0.241007	0.758993	0.010791	0.230216	0.02135	0.365845	0.193598	21.6116	8.67857	1	0	0	0	0	0	0	0	2	0	0	2	0	2	0	0	2	0	0	0	0	2	0	0	2	0	2	0	0	0
9847534|F|0-23:C>T-23:C>T	TGCAGTTGAAGAAACTGAAGTGGCTGAAGAGCCTAAGTTTTCAGAGGAAGAGGTAGTGGTAGTTACAGA	TGCAGTTGAAGAAACTGAAGTGGCTGAAGAGCCTAAGTTTTCAGAGGAAGAGGTAGTGGTAGTTACAGA	Chr01	684182	1	1.62313e-23	23:C>T	23	0.907801	0.863281	0.417969	0.582031	0.136719	0.28125	0.236053	0.486542	0.361298	6.66423	5	0.95082	2	0	2	0	2	0	1	0	2	2	0	0	2	0	2	0	2	0	-	0	0	0	0	0	0	0	2	2	0
7569543|F|0-63:A>G-63:A>G	TGCAGAAACTTTACTGTAATGGGAAAGATCTGATTGTGATGATGAAGGTTTCTATTGCATTTTATTGTT	TGCAGAAACTTTACTGTAATGGGAAAGATCTGATTGTGATGATGAAGGTTTCTATTGCATTTTATTGTT	Chr01	698153	1	9.69986e-26	63:A>G	63	0.989362	0.867384	0.781362	0.218638	0.132616	0.648746	0.230059	0.341671	0.285865	12.1376	10.5876	0.977941	2	0	2	2	2	2	1	2	2	2	2	2	0	0	2	2	2	2	1	1	0	0	2	0	2	0	2	2	0
7569543|F|0-12:A>G-12:A>G	TGCAGAAACTTTACTGTAATGGGAAAGATCTGATTGTGATGATGAAGGTTTCTATTGCATTTTATTGTT	TGCAGAAACTTTACTGTAATGGGAAAGATCTGATTGTGATGATGAAGGTTTCTATTGCATTTTATTGTT	Chr01	698153	1	9.69986e-26	12:A>G	12	0.985816	0.881295	0.766187	0.233813	0.118705	0.647482	0.209228	0.358289	0.283759	11.9178	9.28358	0.992647	2	2	2	2	0	2	1	2	2	2	2	2	2	0	2	0	0	2	1	2	2	2	0	2	2	2	2	2	2
7569543|F|0-14:T>A-14:T>A	TGCAGAAACTTTACTGTAATGGGAAAGATCTGATTGTGATGATGAAGGTTTCTATTGCATTTTATTGTT	TGCAGAAACTTTACTGTAATGGGAAAGATCTGATTGTGATGATGAAGGTTTCTATTGCATTTTATTGTT	Chr01	698153	1	9.69986e-26	14:T>A	14	0.93617	0.92803	0.397727	0.602273	0.07197	0.325758	0.13358	0.479081	0.30633	11.9178	9.09231	0.991935	0	0	2	0	2	0	1	0	2	0	0	0	0	0	2	0	2	0	-	0	0	0	0	0	0	0	2	2	0
7629012|F|0-66:G>C-66:G>C	TGCAGGTTTCCATCGCCATAATGGCCTTAGCCGTCGTTGCCCAGACATCCCTCGCCTTCCCTGATAGCG	TGCAGGTTTCCATCGCCATAATGGCCTTAGCCGTCGTTGCCCAGACATCCCTCGCCTTCCCTGATAGCG	Chr01	718639	1	2.08485e-27	66:G>C	66	0.925532	0.873563	0.547893	0.452107	0.126437	0.421456	0.220901	0.495413	0.358157	7.63701	5.90805	0.943548	2	0	0	2	0	2	-	0	2	2	0	2	0	0	0	0	0	2	1	2	2	2	0	0	0	2	2	-	2
9840794|F|0-31:T>C-31:T>C	TGCAGAAAAGACAACTCCATTTCCTTCTTATTCTGATTTGCAGATCAGATTCAGATGCAAGAAAAAGGA	TGCAGAAAAGACAACTCCATTTCCTTCTTATTCTGATTTGCAGATCAGATTCAGATGCAAGAAAAAGGA	Chr01	718705	1	4.54495e-19	31:T>C	31	0.992908	1	0.414286	0.585714	0	0.414286	0	0.485306	0.242653	14.4773	4.8169	0.970588	0	0	0	2	0	2	0	0	2	0	0	0	0	0	0	0	0	2	2	2	2	2	0	0	0	2	0	0	2
9845018|F|0-53:G>C-53:G>C	TGCAGCAAATGCTGCCATACAGGTTGATGCTTGTCCCATAGCCCTGATATGCGGATATTGTAAAAAGTT	TGCAGCAAATGCTGCCATACAGGTTGATGCTTGTCCCATAGCCCTGATATGCGGATATTGTAAAAAGTT	Chr01	726928	1	9.69986e-26	53:G>C	53	0.996454	0.907473	0.822064	0.177936	0.092527	0.729537	0.167931	0.292549	0.23024	13.978	9.64789	0.977941	2	2	2	2	2	2	2	2	0	2	2	2	2	0	2	0	0	2	2	2	1	0	2	2	2	2	2	2	2
100076594|F|0-30:T>A-30:T>A	TGCAGCAAATGCTGCCATACAGGTTGATGCTTGTCCCATAGCCCTGATATGAGGATATTGTAAAAAGTT	TGCAGCAAATGCTGCCATACAGGTTGATGCTTGTCCCATAGCCCTGATATGAGGATATTGTAAAAAGTT	Chr01	726928	1	2.08485e-27	30:T>A	30	0.978723	0.931159	0.463768	0.536232	0.068841	0.394928	0.128203	0.497375	0.312789	20.4923	7.25478	0.984848	2	0	0	2	2	0	0	1	0	1	2	0	2	1	2	2	0	0	0	0	2	2	2	1	1	2	0	2	2
7631755|F|0-20:C>T-20:C>T	TGCAGCAATGCTATCACTGTCGACTTCCCACTCCCACTCTTCCCCACCAGTGCAACTGTCTGGTAAGAG	TGCAGCAATGCTATCACTGTCGACTTCCCACTCCCACTCTTCCCCACCAGTGCAACTGTCTGGTAAGAG	Chr01	730695	3	2.08485e-27	20:C>T	20	0.939716	0.988679	0.154717	0.845283	0.011321	0.143396	0.022385	0.261559	0.141972	32.6483	14.2391	0.96875	0	0	2	0	0	0	0	1	0	-	0	0	0	-	0	0	0	0	0	0	0	0	2	-	-	0	0	2	2
7631755|F|0-62:G>A-62:G>A	TGCAGCAATGCTATCACTGTCGACTTCCCACTCCCACTCTTCCCCACCAGTGCAACTGTCTGGTAAGAG	TGCAGCAATGCTATCACTGTCGACTTCCCACTCCCACTCTTCCCCACCAGTGCAACTGTCTGGTAAGAG	Chr01	730695	3	2.08485e-27	62:G>A	62	0.98227	0.942238	0.31769	0.68231	0.057762	0.259928	0.108851	0.433526	0.271188	32.6483	18.6818	0.992537	0	0	2	0	0	0	0	1	0	1	2	0	0	1	0	2	0	0	0	0	0	2	2	1	1	0	0	0	2
7626089|F|0-12:T>C-12:T>C	TGCAGCTCTGATTTCCTCCATAGTTGCACAGTCTTTTCCATAGGCAATGTTTTCTTTTATAGTGGTTGT	TGCAGCTCTGATTTCCTCCATAGTTGCACAGTCTTTTCCATAGGCAATGTTTTCTTTTATAGTGGTTGT	Chr01	756850	2	4.48109e-29	12:T>C	12	1	1	0.734043	0.265957	0	0.734043	0	0.390448	0.195224	48.9972	16.8961	1	2	2	2	2	2	2	2	2	0	2	2	2	2	0	2	0	0	2	2	2	2	0	0	2	2	2	2	0	2
7569245|F|0-27:G>A-27:G>A	TGCAGCCGAGTTGGCAAACGCTTATAAGTTCATTACAGATCGGAAGAGCGGTTCAGCAGGAATGCCGAG	TGCAGCCGAGTTGGCAAACGCTTATAAGTTCATTAC	Chr01	756916	1	1.02946e-10	27:G>A	27	0.996454	1	0.430605	0.569395	0	0.430605	0	0.490369	0.245184	65.9631	24.2338	0.992647	2	0	2	0	2	0	2	0	0	2	2	0	0	0	0	2	2	2	0	2	0	0	0	0	0	0	2	0	0
14314329|F|0-54:T>G-54:T>G	TGCAGTTGCATATTTCATCCTCTCTCTATCTTCATCATTTCAAAGTGTCTAACATCGTAGTTCTCTTTA	TGCAGTTGCATATTTCATCCTCTCTCTATCTTCATCATTTCAAAGTGTCTAACATCGTAGTTCTCTTTA	Chr01	805323	1	1.61169e-28	54:T>G	54	0.960993	0.948339	0.416974	0.583026	0.051661	0.365314	0.097983	0.486213	0.292098	18.6625	7.95035	0.992424	0	2	0	0	0	2	-	0	2	0	0	0	2	0	0	2	0	0	0	0	0	2	0	0	0	0	0	2	0
7571270|F|0-11:C>G-11:C>G	TGCAGCGTTAGCCACCGGGATTCCCTTCACCCATGGAGCTTCAGTTTCTTGTTTCTGCATCTCTACTAT	TGCAGCGTTAGCCACCGGGATTCCCTTCACCCATGGAGCTTCAGTTTCTTGTTTCTGCATCTCTACTAT	Chr01	844430	1	4.51291e-24	11:C>G	11	0.968085	0.761905	0.714286	0.285714	0.238095	0.47619	0.362812	0.408163	0.385488	13.4729	12.0328	0.984848	2	2	2	2	2	2	1	1	0	2	1	2	2	0	2	-	0	2	1	2	2	0	0	2	1	2	2	0	1
7571269|F|0-13:A>T-13:A>T	TGCAGCGTTAGCCACCGGGATTCCCTTCACCCATGGAGCTTCAGTTTCTTGTTTCTGCATCTGTCCTAT	TGCAGCGTTAGCCACCGGGATTCCCTTCACCCATGGAGCTTCAGTTTCTTGTTTCTGCATCTGTCCTAT	Chr01	844430	1	2.08485e-27	13:A>T	13	0.978723	0.967391	0.351449	0.648551	0.032609	0.318841	0.063091	0.455865	0.259478	30.1071	12.1452	1	0	-	0	0	1	2	2	0	0	0	2	0	2	0	0	2	2	2	0	2	0	0	0	0	0	0	2	0	0
7557562|F|0-24:A>C-24:A>C	TGCAGAGATAAACAGTAAACACCTACATTAGAATCAGTACTCGGTAACAGAAACATGTATAAAATAATT	TGCAGAGATAAACAGTAAACACCTACATTAGAATCAGTACTCGGTAACAGAAACATGTATAAAATAATT	Chr01	864494	2	2.08485e-27	24:A>C	24	0.907801	0.84375	0.460938	0.539062	0.15625	0.304688	0.263672	0.496948	0.38031	23.2351	17.72	0.992188	0	-	2	0	1	2	1	0	0	0	2	0	1	0	-	2	1	2	0	2	0	0	0	0	0	0	1	0	0
7619552|F|0-63:C>T-63:C>T	TGCAGTAGACGTTCTCTGTTCAAATTGTTCTTTACACCAAAAGATTTTGCTTGTTTCTTTTTTCTTTTT	TGCAGTAGACGTTCTCTGTTCAAATTGTTCTTTACACCAAAAGATTTTGCTTGTTTCTTTTTTCTTTTT	Chr01	881395	1	9.69986e-26	63:C>T	63	0.968085	0.630037	0.765568	0.234432	0.369963	0.395604	0.466181	0.358948	0.412564	13	12.2597	1	1	1	0	2	1	2	-	0	2	2	0	1	1	2	1	0	1	2	0	2	2	2	2	2	0	2	1	1	0
7566357|F|0-40:G>C-40:G>C	TGCAGTCAGCGACTCTCTCCAAGGATATTCTTCTTCTGGAGTTGAGTGGAAATTCTTTCTTTGATTCTA	TGCAGTCAGCGACTCTCTCCAAGGATATTCTTCTTCTGGAGTTGAGTGGAAATTCTTTCTTTGATTCTA	Chr01	881461	1	4.51291e-24	40:G>C	40	0.939716	0.649057	0.74717	0.25283	0.350943	0.396226	0.455564	0.377814	0.416689	13.1435	12.0202	0.992188	1	1	0	2	1	2	-	0	2	2	0	1	1	2	1	0	1	2	0	2	2	2	2	2	0	2	1	1	0
7560968|F|0-22:T>C-22:T>C	TGCAGGTGGAAAATATACTAGTTGTTGGCCACAGCTGTTGTGGAGGCATCCGCGCCTTACAGATCGGAA	TGCAGGTGGAAAATATACTAGTTGTTGGCCACAGCTGTTGTGGAGGCATCCGCGCCTTAC	Chr01	903464	1	6.04135e-22	22:T>C	22	0.989362	0.978495	0.817204	0.182796	0.021505	0.795699	0.042086	0.298763	0.170424	11.8971	8.30035	0.955224	1	2	0	2	0	0	0	2	2	2	2	2	2	2	2	2	2	0	2	2	2	2	2	2	2	2	2	2	2
100099560|F|0-52:C>T-52:C>T	TGCAGGTGGAAAATATACTAGTCGTTGGCCACAGCTGTTGTGGAGGCATCCGCGCCTTACAGATCGGAA	TGCAGGTGGAAAATATACTAGTCGTTGGCCACAGCTGTTGTGGAGGCATCCGCGCCTTAC	Chr01	903464	1	1.2985e-23	52:C>T	52	0.978723	0.826087	0.65942	0.34058	0.173913	0.485507	0.287335	0.44917	0.368252	8.30035	5.37991	0.94697	2	2	1	2	1	1	1	0	0	2	2	2	2	0	2	0	0	1	0	0	2	0	0	2	2	2	2	0	2
100103845|F|0-24:A>G-24:A>G	TGCAGGGCTTCCACTGAGTTTGATAAATATCCATATGCATACCTATGTTCATATCAGAGTTTCAATTCA	TGCAGGGCTTCCACTGAGTTTGATAAATATCCATATGCATACCTATGTTCATATCAGAGTTTCAATTCA	Chr01	967641	1	4.48109e-29	24:A>G	24	0.996454	0.97153	0.658363	0.341637	0.02847	0.629893	0.055318	0.449842	0.25258	25.8139	7.46753	0.977941	0	0	2	2	2	2	0	1	2	2	2	0	0	2	0	1	0	2	2	2	2	2	2	2	2	0	2	0	2
100060529|F|0-61:G>A-61:G>A	TGCAGTTATTTCATTTTGTGCTGCTATGGGATTCTTGATATATGGTGGAAGGTGAATGCATGCTTGCTT	TGCAGTTATTTCATTTTGTGCTGCTATGGGATTCTTGATATATGGTGGAAGGTGAATGCATGCTTGCTT	Chr01	967822	1	4.48109e-29	61:G>A	61	0.978723	0.851449	0.351449	0.648551	0.148551	0.202899	0.252967	0.455865	0.354416	8.2551	2.95726	0.944444	1	-	0	0	2	2	2	0	0	2	0	0	2	0	0	0	1	2	0	0	0	0	0	0	2	0	2	-	0
100060529|F|0-57:G>T-57:G>T	TGCAGTTATTTCATTTTGTGCTGCTATGGGATTCTTGATATATGGTGGAAGGTGAATGCATGCTTGCTT	TGCAGTTATTTCATTTTGTGCTGCTATGGGATTCTTGATATATGGTGGAAGGTGAATGCATGCTTGCTT	Chr01	967822	1	4.48109e-29	57:G>T	57	0.946809	0.88015	0.393258	0.606742	0.11985	0.273408	0.210972	0.477212	0.344092	8.2551	3.60769	0.97619	1	1	0	0	2	2	0	0	0	2	2	0	2	2	0	0	-	2	2	0	0	0	0	0	0	0	2	-	0
7545025|F|0-39:C>A-39:C>A	TGCAGATTTTGCGTTCACTGTTTTGTTCAAGAAAGCTAACTTCTGATTTACAGATCGGAAGAGCGGTTC	TGCAGATTTTGCGTTCACTGTTTTGTTCAAGAAAGCTAACTTCTGATTTAC	Chr01	982349	1	2.12304e-15	39:C>A	39	0.904255	0.85098	0.478431	0.521569	0.14902	0.329412	0.253626	0.49907	0.376348	13.4945	8.6	1	0	-	2	0	2	0	1	0	2	0	2	-	-	0	1	0	1	0	0	0	0	0	0	0	2	0	2	1	0
7556742|F|0-21:T>A-21:T>A	TGCAGTGTGACCATGAGGCAATAGTAAAATGTGTAAAGCTTTTTGTTCATTACAGATCGGAAGAGCGGT	TGCAGTGTGACCATGAGGCAATAGTAAAATGTGTAAAGCTTTTTGTTCATTAC	Chr01	1028946	1	8.14362e-20	21:T>A	21	0.968085	1	0.201465	0.798535	0	0.201465	0	0.321754	0.160877	30.3343	12.6377	1	2	0	0	0	0	0	0	-	0	2	2	0	0	-	0	0	0	0	2	0	0	0	-	0	0	0	2	0	0
7621916|F|0-8:C>T-8:C>T	TGCAGTAACGAATCAATGAGAGAAACCAAGTAAATTTATGAACCATACTGCTACAGCATCCATAATAAT	TGCAGTAACGAATCAATGAGAGAAACCAAGTAAATTTATGAACCATACTGCTACAGCATCCATAATAAT	Chr01	1144601	2	2.08485e-27	8:C>T	8	1	1	0.244681	0.755319	0	0.244681	0	0.369624	0.184812	13.3559	4.02353	0.963235	2	2	0	0	2	2	0	0	0	0	0	0	2	2	0	0	0	2	0	0	0	0	0	0	0	0	0	0	0
7572416|F|0-32:G>C-32:G>C	TGCAGTGCCTACAATCTTCCCTAACTACTCTTGAGAAAAAACTAAGAAATGATGAAAATTTTCACAGTG	TGCAGTGCCTACAATCTTCCCTAACTACTCTTGAGAAAAAACTAAGAAATGATGAAAATTTTCACAGTG	Chr01	1162491	1	1.25476e-24	32:G>C	32	0.989362	0.899642	0.584229	0.415771	0.100358	0.483871	0.180573	0.485811	0.333192	36.9236	21.6408	1	0	-	2	2	0	2	1	0	2	0	2	1	0	0	2	2	1	0	2	2	0	0	2	0	0	0	0	2	0
7569645|F|0-66:A>C-66:A>C	TGCAGAATTTCAAGAACCAACTATGAAATTGTACTCACTTTACTCGATAGTTCAGTACATGCACAAAGA	TGCAGAATTTCAAGAACCAACTATGAAATTGTACTCACTTTACTCGATAGTTCAGTACATGCACAAAGA	Chr01	1194278	1	4.51291e-24	66:A>C	66	1	0.98227	0.783688	0.216312	0.01773	0.765957	0.034832	0.339042	0.186937	42.6542	26.7878	1	2	0	2	2	2	2	2	0	2	2	2	2	0	0	2	2	1	0	2	2	0	0	2	0	2	0	2	2	0
7569645|F|0-22:A>T-22:A>T	TGCAGAATTTCAAGAACCAACTATGAAATTGTACTCACTTTACTCGATAGTTCAGTACATGCACAAAGA	TGCAGAATTTCAAGAACCAACTATGAAATTGTACTCACTTTACTCGATAGTTCAGTACATGCACAAAGA	Chr01	1194278	1	4.51291e-24	22:A>T	22	1	0.98227	0.22695	0.77305	0.01773	0.20922	0.034832	0.350888	0.19286	42.6542	16.2651	1	2	0	0	0	2	2	2	0	0	0	0	0	0	0	0	0	1	0	0	0	0	0	0	0	2	0	0	0	0
100073587|F|0-13:C>T-13:C>T	TGCAGAAAGATGGCGAGTATCTTAGTGGTCACGATGTATTTCTTAGGCGAGTTGCATCTGCCTTCAACA	TGCAGAAAGATGGCGAGTATCTTAGTGGTCACGATGTATTTCTTAGGCGAGTTGCATCTGCCTTCAACA	Chr01	1226091	1	4.48109e-29	13:C>T	13	0.968085	0.970696	0.388278	0.611722	0.029304	0.358974	0.056891	0.475037	0.265964	6.46483	4.51908	0.946154	2	0	0	0	2	2	0	2	0	2	0	0	0	0	0	0	2	0	0	0	0	2	2	2	2	0	2	0	2
100052751|F|0-20:C>T-20:C>T	TGCAGATACATCACAGAAGACTGATGTTTGATTACTGTTGCAGGAAATTTGTGCTGTTACAAATCTTAC	TGCAGATACATCACAGAAGACTGATGTTTGATTACTGTTGCAGGAAATTTGTGCTGTTACAAATCTTAC	Chr01	1234158	1	4.48109e-29	20:C>T	20	0.996454	0.989324	0.540925	0.459075	0.010676	0.530249	0.021124	0.49665	0.258887	11.366	4.84293	0.963235	0	2	2	2	0	0	2	0	0	0	2	2	2	0	2	0	2	2	2	2	2	0	0	2	0	2	0	0	1
7568911|F|0-19:A>C-19:A>C	TGCAGTTTGCAGGTCGTGGAGGAGTATGTGTAAAGAGATCGTGAGAGGTCCAGAAATTTGCGGGAAAAT	TGCAGTTTGCAGGTCGTGGAGGAGTATGTGTAAAGAGATCGTGAGAGGTCCAGAAATTTGCGGGAAAAT	Chr01	1266561	1	4.48109e-29	19:A>C	19	1	1	0.606383	0.393617	0	0.606383	0	0.477365	0.238683	32.178	11.7454	0.992647	2	0	2	2	0	2	2	0	2	0	2	2	0	0	2	2	2	0	2	2	0	0	2	0	0	0	0	2	0
7568911|F|0-23:G>T-23:G>T	TGCAGTTTGCAGGTCGTGGAGGAGTATGTGTAAAGAGATCGTGAGAGGTCCAGAAATTTGCGGGAAAAT	TGCAGTTTGCAGGTCGTGGAGGAGTATGTGTAAAGAGATCGTGAGAGGTCCAGAAATTTGCGGGAAAAT	Chr01	1266561	1	4.48109e-29	23:G>T	23	1	1	0.471631	0.528369	0	0.471631	0	0.49839	0.249195	32.178	9.04192	0.992647	0	0	2	0	2	2	2	2	2	0	2	0	0	0	2	0	2	0	0	0	0	0	0	0	2	0	2	2	0
7619920|F|0-13:C>A-13:C>A	TGCAGAGATGTACCTACATGTGTTCCTTCAAATTTTATTAGATTACAGATCGGAAGAGCGGTTCAGCAG	TGCAGAGATGTACCTACATGTGTTCCTTCAAATTTTATTAGATTAC	Chr01	1279700	1	4.80973e-16	13:C>A	13	0.932624	0.939163	0.247148	0.752852	0.060837	0.186312	0.114271	0.372132	0.243201	20.0161	9.41772	0.992188	0	0	1	0	2	2	-	1	0	0	0	0	2	0	0	0	0	2	0	0	0	1	0	0	-	0	0	2	-
7560152|F|0-33:T>C-33:T>C	TGCAGAGGTGCAGATCTATCTATGAACAGGCAATGCAATCAGTTACTCTATTACAGATCGGAAGAGCGG	TGCAGAGGTGCAGATCTATCTATGAACAGGCAATGCAATCAGTTACTCTATTAC	Chr01	1287309	1	2.34231e-20	33:T>C	33	0.985816	1	0.748201	0.251799	0	0.748201	0	0.376792	0.188396	37.6609	13.9692	0.992647	2	2	0	2	0	0	0	0	2	2	2	2	2	2	2	0	2	0	2	2	2	0	2	2	0	2	2	2	0
7617918|F|0-18:G>T-18:G>T	TGCAGAGATGGAGGAGGCGTGCCCGAGAAGAAAGCCCAAGTTTCGATCGATCTTTGAGCTCTATGAGAT	TGCAGAGATGGAGGAGGCGTGCCCGAGAAGAAAGCCCAAGTTTCGATCGATCTTTGAGCTCTATGAGAT	Chr01	1292060	1	4.48109e-29	18:G>T	18	0.992908	0.996429	0.417857	0.582143	0.003571	0.414286	0.007117	0.486505	0.246811	24.0143	5.41667	0.970588	0	2	0	2	2	2	0	0	2	0	0	0	0	0	0	2	0	0	0	2	0	0	0	0	0	0	2	0	0
7617918|F|0-26:G>C-26:G>C	TGCAGAGATGGAGGAGGCGTGCCCGAGAAGAAAGCCCAAGTTTCGATCGATCTTTGAGCTCTATGAGAT	TGCAGAGATGGAGGAGGCGTGCCCGAGAAGAAAGCCCAAGTTTCGATCGATCTTTGAGCTCTATGAGAT	Chr01	1292060	1	4.48109e-29	26:G>C	26	0.989362	1	0.566308	0.433692	0	0.566308	0	0.491206	0.245603	24.0143	6.5303	0.985294	0	0	2	2	0	2	2	0	2	0	2	2	0	0	2	2	2	0	2	2	0	0	2	0	0	0	0	2	0
100054023|F|0-60:G>A-60:G>A	TGCAGCAAGTAACCTTGAGACCTGTTGTAATACATTACAACTAATTTTTATTATTTGCATGGACTTTGC	TGCAGCAAGTAACCTTGAGACCTGTTGTAATACATTACAACTAATTTTTATTATTTGCATGGACTTTGC	Chr01	1360575	1	2.08485e-27	60:G>A	60	0.975177	0.978182	0.152727	0.847273	0.021818	0.130909	0.042684	0.258803	0.150744	7.3142	3.11538	0.976562	0	-	0	0	2	1	0	0	0	0	0	0	0	0	0	0	2	0	0	0	0	0	0	0	2	0	0	0	0
7562728|F|0-51:G>A-51:G>A	TGCAGGAGCTGCACAAGGTGCTATATCAAATTTTGCTGCCAGTAAAAAAGAGGGAAGGTGTGCATTACA	TGCAGGAGCTGCACAAGGTGCTATATCAAATTTTGCTGCCAGTAAAAAAGAGGGAAGGTGTGCATTACA	Chr01	1394571	1	2.69692e-26	51:G>A	51	0.996454	1	0.704626	0.295374	0	0.704626	0	0.416256	0.208128	30.9943	12.2041	0.977941	0	0	2	2	2	2	2	2	2	0	2	0	0	0	2	2	2	2	2	2	2	0	0	2	2	2	2	2	2
7562728|F|0-19:G>T-19:G>T	TGCAGGAGCTGCACAAGGTGCTATATCAAATTTTGCTGCCAGTAAAAAAGAGGGAAGGTGTGCATTACA	TGCAGGAGCTGCACAAGGTGCTATATCAAATTTTGCTGCCAGTAAAAAAGAGGGAAGGTGTGCATTACA	Chr01	1394571	1	2.69692e-26	19:G>T	19	0.996454	1	0.576512	0.423488	0	0.576512	0	0.488292	0.244146	30.9943	11.24	0.977941	0	0	2	2	0	2	2	0	2	0	2	2	0	0	2	2	2	0	2	2	0	0	2	0	0	0	0	2	0
100014440|F|0-50:T>G-50:T>G	TGCAGAGTTTGAATATGGTTTCGGTGCTTTTTGTTTCTCGCTCTAAAAGATGCAGAGACAAGTGGGGTT	TGCAGAGTTTGAATATGGTTTCGGTGCTTTTTGTTTCTCGCTCTAAAAGATGCAGAGACAAGTGGGGTT	Chr01	1406549	1	4.48109e-29	50:T>G	50	0.996454	0.996441	0.747331	0.252669	0.003559	0.743772	0.007092	0.377655	0.192373	10.1461	6.13953	0.933824	2	0	2	2	0	2	0	2	2	2	0	0	2	2	2	2	0	2	2	1	2	2	2	2	2	2	0	2	2
7546338|F|0-25:T>A-25:T>A	TGCAGATATCCTCAAAAAATTCATCTGAGCTGCTGTGGCAGCTCTTCATCTGAAGAATCTTACAGATCG	TGCAGATATCCTCAAAAAATTCATCTGAGCTGCTGTGGCAGCTCTTCATCTGAAGAATCTTAC	Chr01	1415820	1	3.02353e-25	25:T>A	25	1	1	0.570922	0.429078	0	0.570922	0	0.48994	0.24497	38.6582	12.8276	0.992647	0	0	2	2	0	2	2	0	2	0	2	2	0	0	2	2	2	0	2	2	0	0	2	0	0	0	0	2	0
7622671|F|0-28:G>A-28:G>A	TGCAGATAATTATCAGTCAATTTATGCAGAACAACTCATACAAACTTATCCCTCAATTACAGATCGGAA	TGCAGATAATTATCAGTCAATTTATGCAGAACAACTCATACAAACTTATCCCTCAATTAC	Chr01	1429714	2	6.04135e-22	28:G>A	28	1	0.946809	0.843972	0.156028	0.053191	0.79078	0.100724	0.263367	0.182046	15.8879	12.5638	0.948529	2	0	2	2	2	2	2	1	2	2	0	0	2	0	2	2	2	2	2	0	2	2	2	2	1	2	0	2	1
100080054|F|0-45:G>A-45:G>A	TGCAGGTAAAAATTTCGAGATGATCTGTGAGCTGTGTCACATTACGCTCAACAAAGTCATGATCTTTGA	TGCAGGTAAAAATTTCGAGATGATCTGTGAGCTGTGTCACATTACGCTCAACAAAGTCATGATCTTTGA	Chr01	1446879	1	2.08485e-27	45:G>A	45	1	0.93617	0.836879	0.163121	0.06383	0.77305	0.119511	0.273024	0.196268	7.54985	6.60616	0.955224	2	1	2	2	2	2	2	2	0	2	2	2	2	2	2	0	2	2	2	2	2	2	0	2	2	2	1	0	2
7570766|F|0-22:T>C-22:T>C	TGCAGGATTTCGGAGAAGAGCATGAGGGCTATCATATAGTTCAGGATTACGTTACAGATCGGAAGAGCG	TGCAGGATTTCGGAGAAGAGCATGAGGGCTATCATATAGTTCAGGATTACGTTAC	Chr01	1497356	1	6.72957e-21	22:T>C	22	1	1	0.375887	0.624113	0	0.375887	0	0.469192	0.234596	33.0452	18.6818	1	0	0	2	2	2	0	2	0	2	0	2	0	0	0	2	0	2	0	0	0	0	0	0	0	2	0	2	2	0
7561499|F|0-27:G>A-27:G>A	TGCAGAAAATGAATTAGAATGGACAGAGAAATCATGATCAGTTGACTCTTGTGCTCTCTTCATTGATTA	TGCAGAAAATGAATTAGAATGGACAGAGAAATCATGATCAGTTGACTCTTGTGCTCTCTTCATTGATTA	Chr01	1542362	1	4.48109e-29	27:G>A	27	1	1	0.567376	0.432624	0	0.567376	0	0.490921	0.24546	69.1215	21.8069	1	0	0	2	2	2	2	2	0	2	0	2	2	2	0	2	0	2	2	0	0	0	0	0	2	2	0	2	2	0
100051015|F|0-50:G>A-50:G>A	TGCAGAAGTACTTCAGGGGACTAGTAGATAGAAGTGGAGTGACTACTGAGGTGCAAGTATGCAACACAA	TGCAGAAGTACTTCAGGGGACTAGTAGATAGAAGTGGAGTGACTACTGAGGTGCAAGTATGCAACACAA	Chr01	1544811	1	4.48109e-29	50:G>A	50	0.98227	0.99639	0.382671	0.617329	0.00361	0.379061	0.007194	0.472468	0.239831	11.4435	5	0.992537	0	-	2	2	2	0	2	0	2	0	2	0	0	0	2	0	2	0	0	0	0	0	0	2	2	0	2	2	0
100075803|F|0-13:C>A-13:C>A	TGCAGATATCGGCCGAGAACGAGAGCCGGTTGCGGCGGCTGTTACTGAACTCTGGCCGGTCTACAGCTC	TGCAGATATCGGCCGAGAACGAGAGCCGGTTGCGGCGGCTGTTACTGAACTCTGGCCGGTCTACAGCTC	Chr01	1546654	1	2.08485e-27	13:C>A	13	0.960993	0.848708	0.627306	0.372694	0.151292	0.476015	0.256805	0.467586	0.362196	9.18118	6.52358	0.984848	2	-	2	2	-	2	2	0	2	2	2	1	0	0	2	2	2	0	2	2	0	0	2	0	0	0	2	2	0
7626557|F|0-52:T>A-52:T>A	TGCAGTGTCATTAGGGTCTTGGTCCACACTCTGGTATTTTGCTTTCTGCCAATTTTTCTTTTCATGTTC	TGCAGTGTCATTAGGGTCTTGGTCCACACTCTGGTATTTTGCTTTCTGCCAATTTTTCTTTTCATGTTC	Chr01	1602753	1	9.69986e-26	52:T>A	52	0.978723	0.82971	0.764493	0.235507	0.17029	0.594203	0.282582	0.360087	0.321335	5.55	4.38672	0.919355	2	1	2	2	0	2	1	2	2	2	2	1	0	-	2	2	2	0	2	2	0	2	2	0	0	0	1	2	0
7626557|F|0-31:T>A-31:T>A	TGCAGTGTCATTAGGGTCTTGGTCCACACTCTGGTATTTTGCTTTCTGCCAATTTTTCTTTTCATGTTC	TGCAGTGTCATTAGGGTCTTGGTCCACACTCTGGTATTTTGCTTTCTGCCAATTTTTCTTTTCATGTTC	Chr01	1602753	1	9.69986e-26	31:T>A	31	0.91844	0.88417	0.42471	0.57529	0.11583	0.30888	0.204827	0.488663	0.346745	5.55	3.63235	0.940678	0	-	2	2	2	0	1	0	2	0	2	-	0	-	2	0	2	0	0	0	0	0	0	0	2	0	1	0	0
7567728|F|0-25:G>A-25:G>A	TGCAGAAGGATTCCAAGAAAACCACGGAATGTAAGAGTCTGAAAAGAGTCAGCTCCCCGAATTAGAAAT	TGCAGAAGGATTCCAAGAAAACCACGGAATGTAAGAGTCTGAAAAGAGTCAGCTCCCCGAATTAGAAAT	Chr01	1628349	1	2.08485e-27	25:G>A	25	0.98227	0.859206	0.635379	0.364621	0.140794	0.494585	0.241942	0.463345	0.352644	15.7172	12.0092	0.977941	0	-	2	2	2	2	2	0	2	0	2	1	0	0	2	2	2	0	2	2	0	0	2	0	2	0	1	2	0
7559518|F|0-39:C>T-39:C>T	TGCAGTTCTGACTATCTACTACACAAAACTGATTAGAAACAAAAATTCGATTATTGCTACTTGATATTG	TGCAGTTCTGACTATCTACTACACAAAACTGATTAGAAACAAAAATTCGATTATTGCTACTTGATATTG	Chr01	1640518	1	4.51291e-24	39:C>T	39	0.939716	0.909434	0.456604	0.543396	0.090566	0.366038	0.164728	0.496234	0.330481	20.0664	12.9032	1	0	-	0	2	2	2	0	0	2	0	0	1	2	0	2	0	2	2	0	0	2	0	0	2	0	2	0	2	0
11825186|F|0-33:T>C-33:T>C	TGCAGTATATAAATAAATGTTAGCGTGCTCATATCTCCAGACTGTTCTCCATTTCGGTTCCTCACCCTC	TGCAGTATATAAATAAATGTTAGCGTGCTCATATCTCCAGACTGTTCTCCATTTCGGTTCCTCACCCTC	Chr01	1662058	1	4.51291e-24	33:T>C	33	0.971631	0.992701	0.350365	0.649635	0.007299	0.343066	0.014492	0.455219	0.234855	7.54054	3.66949	0.923077	0	0	2	2	2	0	2	0	2	0	2	0	0	0	2	0	2	-	0	0	0	0	0	0	2	0	2	2	0
7562961|F|0-53:A>C-53:A>C	TGCAGGGTGTATCCTTAGGGGTAATTAGTGTAGTGGTCTGCATTTCATATTCTAATACACTTCTCCAGC	TGCAGGGTGTATCCTTAGGGGTAATTAGTGTAGTGGTCTGCATTTCATATTCTAATACACTTCTCCAGC	Chr01	1675872	1	2.08485e-27	53:A>C	53	0.996454	0.982206	0.30605	0.69395	0.017794	0.288256	0.034954	0.424767	0.22986	20.1287	8.69159	1	0	2	0	2	0	2	0	0	2	0	0	2	0	0	0	0	0	0	0	0	0	2	0	0	0	0	0	0	0
7562961|F|0-13:C>T-13:C>T	TGCAGGGTGTATCCTTAGGGGTAATTAGTGTAGTGGTCTGCATTTCATATTCTAATACACTTCTCCAGC	TGCAGGGTGTATCCTTAGGGGTAATTAGTGTAGTGGTCTGCATTTCATATTCTAATACACTTCTCCAGC	Chr01	1675872	1	2.08485e-27	13:C>T	13	0.996454	0.982206	0.419929	0.580071	0.017794	0.402135	0.034954	0.487177	0.261066	20.1287	9.6755	0.992647	0	0	0	2	2	0	0	0	2	0	0	2	2	0	2	0	2	2	0	0	2	0	0	2	0	2	0	2	0
7571135|F|0-7:A>G-7:A>G	TGCAGCAACAAGCAGATGTTCCATGTACCAGATATGACATTAGAGCTTATTACCTACTTCATTTGTTAG	TGCAGCAACAAGCAGATGTTCCATGTACCAGATATGACATTAGAGCTTATTACCTACTTCATTTGTTAG	Chr01	1699411	1	9.69986e-26	7:A>G	7	0.978723	0.869565	0.742754	0.257246	0.130435	0.612319	0.226843	0.382141	0.304492	20.1773	14.6172	0.970588	2	-	2	2	2	2	2	0	2	2	2	1	2	0	2	2	2	2	2	2	2	0	2	2	0	2	2	2	0
7571135|F|0-35:G>A-35:G>A	TGCAGCAACAAGCAGATGTTCCATGTACCAGATATGACATTAGAGCTTATTACCTACTTCATTTGTTAG	TGCAGCAACAAGCAGATGTTCCATGTACCAGATATGACATTAGAGCTTATTACCTACTTCATTTGTTAG	Chr01	1699411	1	9.69986e-26	35:G>A	35	0.932624	0.912548	0.391635	0.608365	0.087452	0.304183	0.159609	0.476514	0.318062	20.1773	10.3622	0.984615	0	-	2	2	2	0	2	0	2	0	2	-	0	0	2	0	2	0	0	0	0	0	0	0	2	0	2	2	0
7573930|F|0-43:G>C-43:G>C	TGCAGAAATGGACAAATTTATACAACAGTCACTTCAAGTACGAGTTCAGTCAGGCACGCAGCACCCGAC	TGCAGAAATGGACAAATTTATACAACAGTCACTTCAAGTACGAGTTCAGTCAGGCACGCAGCACCCGAC	Chr01	1709148	1	4.48109e-29	43:G>C	43	0.992908	0.989286	0.278571	0.721429	0.010714	0.267857	0.021199	0.401939	0.211569	28.2356	9.14286	1	0	1	0	2	0	2	0	0	2	0	0	2	0	0	0	0	0	0	0	0	0	0	0	0	0	0	0	0	0
100076818|F|0-36:A>T-36:A>T	TGCAGCACCAGTTTTGGAGTTGCTCCTGGAAATTGAAAACCTATAAAAGTGGATTCAAGAACGAAAGAA	TGCAGCACCAGTTTTGGAGTTGCTCCTGGAAATTGAAAACCTATAAAAGTGGATTCAAGAACGAAAGAA	Chr01	1712606	1	4.48109e-29	36:A>T	36	0.975177	0.949091	0.607273	0.392727	0.050909	0.556364	0.096635	0.476985	0.28681	5.43731	4.7233	0.954545	2	2	0	0	2	0	0	0	0	2	2	1	2	2	0	2	0	0	0	1	2	0	2	2	0	2	2	0	0
7544269|F|0-16:G>A-16:G>A	TGCAGTTGATGGATGTGAAGGAAATCACCATAGCCCACGTAAAGAGTCATCTCCAGGTTACAGATCGGA	TGCAGTTGATGGATGTGAAGGAAATCACCATAGCCCACGTAAAGAGTCATCTCCAGGTTAC	Chr01	1712672	1	3.71061e-24	16:G>A	16	0.996454	0.996441	0.704626	0.295374	0.003559	0.701068	0.007092	0.416256	0.211674	17.4786	6.63563	0.955882	2	0	2	2	2	2	2	0	2	2	2	2	2	0	2	2	2	2	2	2	2	0	2	2	0	2	2	2	0
7572059|F|0-66:C>G-66:C>G	TGCAGATGTATAGGAGAATGAAGCATAAGCAAAAGATGAAAGGTTTGTTACTACTACTTCTATATACTC	TGCAGATGTATAGGAGAATGAAGCATAAGCAAAAGATGAAAGGTTTGTTACTACTACTTCTATATACTC	Chr01	1713052	2	4.51291e-24	66:C>G	66	1	0.943262	0.840426	0.159574	0.056738	0.783688	0.107037	0.268221	0.187629	27.9491	20.52	1	2	1	2	2	2	2	2	0	2	2	2	1	2	0	2	2	2	2	2	2	2	0	2	2	0	2	2	2	0
7572060|F|0-49:A>G-49:A>G	TGCAGATGTACAGGAGCATGAAGCATGAGCAAAAGATGAAAGGTTTGTTATCACTACTTCTATATACTC	TGCAGATGTACAGGAGCATGAAGCATGAGCAAAAGATGAAAGGTTTGTTATCACTACTTCTATATACTC	Chr01	1713052	1	9.69986e-26	49:A>G	49	0.975177	0.930909	0.396364	0.603636	0.069091	0.327273	0.128635	0.478519	0.303577	26.3956	7.03759	0.977941	0	0	2	2	2	0	2	0	1	0	2	0	0	0	2	0	2	0	0	0	0	2	0	0	2	0	2	1	0
7561241|F|0-50:G>C-50:G>C	TGCAGTTACAGTTAGGAGAAAACATGAAAAACTGTGAATGACAGAGAAGAGAGGAAATTACAGATCGGA	TGCAGTTACAGTTAGGAGAAAACATGAAAAACTGTGAATGACAGAGAAGAGAGGAAATTAC	Chr01	1729374	1	1.72638e-22	50:G>C	50	0.989362	1	0.426523	0.573477	0	0.426523	0	0.489202	0.244601	43.0541	19.7584	0.992647	0	-	2	2	2	0	2	0	2	0	2	0	0	0	2	0	2	0	0	0	0	0	0	0	2	0	2	2	0
7557207|F|0-68:C>A-68:C>A	TGCAGAAATGGGGAGAAGAAGAGAAAAATGGCGATGAAAGATAATGGGGAAGCCATAGATAATGGTTAC	TGCAGAAATGGGGAGAAGAAGAGAAAAATGGCGATGAAAGATAATGGGGAAGCCATAGATAATGGTTAC	Chr01	1768910	1	1.61169e-28	68:C>A	68	0.985816	1	0.158273	0.841727	0	0.158273	0	0.266446	0.133223	24.6562	13.6346	1	2	-	0	0	0	0	0	2	0	0	0	0	0	0	0	0	0	0	0	0	0	2	0	0	0	0	2	0	0
14503102|F|0-52:A>G-52:A>G	TGCAGAATGCTGATATTGCTAACTTTTCAATTTATATACATTCGGAGCCTGGATTTGTGTTTGATGAGT	TGCAGAATGCTGATATTGCTAACTTTTCAATTTATATACATTCGGAGCCTGGATTTGTGTTTGATGAGT	Chr01	1775410	1	9.69986e-26	52:A>G	52	0.996454	0.996441	0.587189	0.412811	0.003559	0.58363	0.007092	0.484796	0.245944	20.5653	5.52941	0.977941	0	2	2	2	2	2	2	0	2	0	2	2	0	0	2	0	2	0	0	0	2	0	0	0	2	0	2	2	0
7568284|F|0-44:A>C-44:A>C	TGCAGCGCTTTCATACTCTTGGTTGTATACATTTATAATCTGCAACGTAAGACAGAAACCGGTAAACGA	TGCAGCGCTTTCATACTCTTGGTTGTATACATTTATAATCTGCAACGTAAGACAGAAACCGGTAAACGA	Chr01	1781219	1	7.49845e-27	44:A>C	44	0.950355	0.970149	0.19403	0.80597	0.029851	0.164179	0.057919	0.312765	0.185342	41.7638	23.0645	1	0	0	2	0	0	0	2	2	0	0	0	0	0	0	0	0	2	0	0	0	0	0	0	0	0	0	0	1	0
7618783|F|0-53:T>G-53:T>G	TGCAGGGATGTTTCTTTCAACAATTTTAGCGGTGATCTCCCCCCTTCTTTGGGTTTTTTGTCAAATCTC	TGCAGGGATGTTTCTTTCAACAATTTTAGCGGTGATCTCCCCCCTTCTTTGGGTTTTTTGTCAAATCTC	Chr01	1804764	1	2.08485e-27	53:T>G	53	0.996454	0.992883	0.765125	0.234875	0.007117	0.758007	0.014134	0.359418	0.186776	9.77746	5.99242	0.940299	2	0	0	0	0	2	2	2	2	2	2	2	2	2	2	2	2	2	2	2	2	2	2	2	2	2	2	0	2
100114144|F|0-29:T>C-29:T>C	TGCAGGAATGTAGCAAACAATCGTTTCAGTGGATGGATACCGAACGAGCTGATTTCAATTCCTAAGTTC	TGCAGGAATGTAGCAAACAATCGTTTCAGTGGATGGATACCGAACGAGCTGATTTCAATTCCTAAGTTC	Chr01	1805069	1	4.48109e-29	29:T>C	29	0.98227	0.974729	0.418773	0.581227	0.025271	0.393502	0.049264	0.486804	0.268034	12.8879	4.35664	0.977941	2	0	2	2	2	0	2	0	2	2	2	0	0	0	2	0	2	0	0	0	0	0	0	0	2	0	2	1	0
7566514|F|0-19:A>G-19:A>G	TGCAGTTATAAGACTATCAATATGTGTAGAAGTAGAACCGACAACTTGTACTCTGAAGAGAGTTTGGTT	TGCAGTTATAAGACTATCAATATGTGTAGAAGTAGAACCGACAACTTGTACTCTGAAGAGAGTTTGGTT	Chr01	1830087	1	2.09965e-22	19:A>G	19	1	1	0.62766	0.37234	0	0.62766	0	0.467406	0.233703	32.9378	10.6954	0.977941	2	0	2	2	0	2	2	2	2	2	2	2	0	0	2	2	2	0	2	2	0	2	2	0	2	0	2	2	0
7566514|F|0-40:A>G-40:A>G	TGCAGTTATAAGACTATCAATATGTGTAGAAGTAGAACCGACAACTTGTACTCTGAAGAGAGTTTGGTT	TGCAGTTATAAGACTATCAATATGTGTAGAAGTAGAACCGACAACTTGTACTCTGAAGAGAGTTTGGTT	Chr01	1830087	1	2.09965e-22	40:A>G	40	1	1	0.471631	0.528369	0	0.471631	0	0.49839	0.249195	32.9378	9.14545	0.985294	2	0	2	2	2	0	2	0	2	2	2	0	0	0	2	0	2	0	0	0	0	2	2	2	2	0	2	2	2
7617902|F|0-19:G>A-19:G>A	TGCAGAGAGATGGGAGTCTGAGTGGAGCTGATGAAGATAAAGCGTTTCAGGTTATTGGCACCTGCAATG	TGCAGAGAGATGGGAGTCTGAGTGGAGCTGATGAAGATAAAGCGTTTCAGGTTATTGGCACCTGCAATG	Chr01	1833451	1	2.08485e-27	19:G>A	19	0.943262	0.93985	0.492481	0.507519	0.06015	0.432331	0.113065	0.499887	0.306476	6.55769	3.53614	0.947761	0	0	0	2	1	0	0	0	2	0	0	2	2	-	2	0	2	2	0	0	2	0	0	2	0	2	0	2	0
7628402|F|0-13:A>C-13:A>C	TGCAGTTTAGTAAATGCTGTTCTGTTCCTAATCTGTTCTTACAGATCGGAAGAGCGGTTCAGCAGGAAT	TGCAGTTTAGTAAATGCTGTTCTGTTCCTAATCTGTTCTTAC	Chr01	1874204	1	4.18335e-11	13:A>C	13	0.957447	0.785185	0.611111	0.388889	0.214815	0.396296	0.337339	0.475309	0.406324	7.81818	13.5588	0.959677	2	2	2	2	1	0	2	0	2	2	2	-	2	0	2	0	2	0	0	0	0	2	2	2	2	0	1	1	2
7625994|F|0-6:A>C-6:A>C	TGCAGCAGCAAGCTCCGCCGCCGACGGTAATTAGGCTCACTGCTGCTCAGAATGTAGTTCAAAATGCCG	TGCAGCAGCAAGCTCCGCCGCCGACGGTAATTAGGCTCACTGCTGCTCAGAATGTAGTTCAAAATGCCG	Chr01	1936504	1	4.51291e-24	6:A>C	6	0.91844	0.563707	0.822394	0.177606	0.436293	0.3861	0.491883	0.292124	0.392004	5.42541	3.67433	0.913793	2	1	0	2	2	2	2	1	2	2	2	1	1	1	0	1	2	1	1	1	1	1	2	2	2	1	2	0	2
7570248|F|0-8:T>C-8:T>C	TGCAGGTGTTCAATATTTATTGGCCAGTTTTGTCAGGAAAATGCTGAACACCCCGACAATTACCACTCA	TGCAGGTGTTCAATATTTATTGGCCAGTTTTGTCAGGAAAATGCTGAACACCCCGACAATTACCACTCA	Chr01	1940236	1	2.08485e-27	8:T>C	8	0.904255	0.772549	0.54902	0.45098	0.227451	0.321569	0.351434	0.495194	0.423314	9.7085	8.48276	1	1	2	2	2	1	0	2	0	2	1	2	0	1	2	2	-	2	0	0	0	0	2	-	0	1	0	2	1	0
100125206|F|0-14:G>A-14:G>A	TGCAGAGTAAATTGGTGGTGGATGGTTGTGCTGAGGTGTTTTTAGACTTTGCATGTCTTAGAGTTACAG	TGCAGAGTAAATTGGTGGTGGATGGTTGTGCTGAGGTGTTTTTAGACTTTGCATGTCTTAGAGTTACAG	Chr01	1953663	1	1.26366e-19	14:G>A	14	0.985816	0.956835	0.435252	0.564748	0.043165	0.392086	0.082604	0.491615	0.28711	12.6828	6.57432	0.992537	2	0	2	2	1	0	2	0	2	2	2	0	0	0	2	0	2	0	0	0	0	0	0	0	2	0	2	2	0
7555090|F|0-55:G>T-55:G>T	TGCAGAATCCCTGCACCTGGTCTTTGACATGCATACATTATATTCATTGCTTCTTGGTTACAGATCGGA	TGCAGAATCCCTGCACCTGGTCTTTGACATGCATACATTATATTCATTGCTTCTTGGTTAC	Chr01	2000090	1	1.72638e-22	55:G>T	55	0.992908	1	0.425	0.575	0	0.425	0	0.48875	0.244375	12.9771	7.1338	0.963235	2	0	2	2	2	0	2	0	2	2	2	0	0	0	2	0	2	0	0	0	0	0	0	0	2	0	2	2	0
100102448|F|0-51:A>T-51:A>T	TGCAGCATCTCGAGCATCACTCACAGTACTCAACGCTTTTTGTGACAGATTATCCTCATTGCCTTCATC	TGCAGCATCTCGAGCATCACTCACAGTACTCAACGCTTTTTGTGACAGATTATCCTCATTGCCTTCATC	Chr01	2015177	1	4.48109e-29	51:A>T	51	0.989362	1	0.695341	0.304659	0	0.695341	0	0.423684	0.211842	14.6943	6.22594	0.977941	2	0	2	2	2	0	2	2	2	2	2	2	0	0	2	2	2	0	2	2	0	2	2	0	2	0	2	2	2
7547599|F|0-47:C>T-47:C>T	TGCAGGTGCACCTCCAAACAATCTAATAATTTTGGGCAATGCCAGCTCTGCCGTGCCTGTTCTCCATTT	TGCAGGTGCACCTCCAAACAATCTAATAATTTTGGGCAATGCCAGCTCTGCCGTGCCTGTTCTCCATTT	Chr01	2079607	1	2.69692e-26	47:C>T	47	0.953901	0.947955	0.613383	0.386617	0.052045	0.561338	0.098672	0.474289	0.28648	9.90252	7.64216	0.992424	2	0	2	2	0	0	2	2	0	2	2	1	0	-	2	2	0	0	0	2	0	1	1	0	0	0	0	2	2
7566733|F|0-7:G>A-7:G>A	TGCAGAGGCATGAGAACCGGGAGTAGGACATGTCTAAAGCTGGGATTCCGTAAGTTACAGATCGGAAGA	TGCAGAGGCATGAGAACCGGGAGTAGGACATGTCTAAAGCTGGGATTCCGTAAGTTAC	Chr01	2109001	1	7.38082e-21	7:G>A	7	0.950355	0.708955	0.701493	0.298507	0.291045	0.410448	0.412675	0.418802	0.415738	11.7069	10.688	0.96875	2	0	0	2	0	2	0	1	2	2	0	-	0	0	0	1	0	2	1	1	1	1	1	1	2	1	2	0	1
7569139|F|0-35:C>T-35:C>T	TGCAGATAGAAGTACGATTAGATGGGAGCTTTTCTCATTATAATAAACTATTACAGATCGGAAGAGCGG	TGCAGATAGAAGTACGATTAGATGGGAGCTTTTCTCATTATAATAAACTATTAC	Chr01	2111382	1	2.34231e-20	35:C>T	35	0.996454	0.989324	0.523132	0.476868	0.010676	0.512456	0.021124	0.49893	0.260027	34.431	14.337	1	0	0	0	2	0	2	0	2	2	0	0	0	-	0	0	2	0	2	2	2	2	2	0	2	2	2	0	0	2
7622138|F|0-68:C>A-68:C>A	TGCAGTTAGGAGTTATGACAGGGGACCAGTATGAGATACCCCAGTTCTAACATGACCACAAGTTAGATC	TGCAGTTAGGAGTTATGACAGGGGACCAGTATGAGATACCCCAGTTCTAACATGACCACAAGTTAGATC	Chr01	2111433	1	4.48109e-29	68:C>A	68	1	1	0.457447	0.542553	0	0.457447	0	0.496378	0.248189	30.7768	8.61491	0.977941	0	0	0	2	0	0	0	0	2	0	0	2	2	0	2	0	2	2	0	0	2	0	0	2	0	2	0	2	0
7622138|F|0-59:A>G-59:A>G	TGCAGTTAGGAGTTATGACAGGGGACCAGTATGAGATACCCCAGTTCTAACATGACCACAAGTTAGATC	TGCAGTTAGGAGTTATGACAGGGGACCAGTATGAGATACCCCAGTTCTAACATGACCACAAGTTAGATC	Chr01	2111433	1	4.48109e-29	59:A>G	59	1	1	0.531915	0.468085	0	0.531915	0	0.497963	0.248981	30.7768	8.21925	0.977941	0	0	0	2	0	2	0	2	2	0	0	0	0	0	0	2	0	2	2	2	2	2	0	2	2	2	0	0	2
7557266|F|0-67:A>G-67:A>G	TGCAGAAGAAGAATATTTAGTCTGCTAGGCATAATATGGTGATGCCAGCAATACTCAAAAGTCACCAAC	TGCAGAAGAAGAATATTTAGTCTGCTAGGCATAATATGGTGATGCCAGCAATACTCAAAAGTCACCAAC	Chr01	2123056	1	2.08485e-27	67:A>G	67	0.996454	0.953737	0.669039	0.330961	0.046263	0.622776	0.088246	0.442852	0.265549	25.3798	12.5359	1	0	1	2	2	2	1	0	2	2	0	0	0	0	0	0	2	0	2	2	2	2	0	0	2	2	2	0	0	2
100058480|F|0-39:A>G-39:A>G	TGCAGGTGTATATCGCTGGCAAGATGGTGCTATTGTAGCAAATAATCCTACTGTTTTTGCCATGCGAGA	TGCAGGTGTATATCGCTGGCAAGATGGTGCTATTGTAGCAAATAATCCTACTGTTTTTGCCATGCGAGA	Chr01	2123892	1	2.08485e-27	39:A>G	39	1	1	0.765957	0.234043	0	0.765957	0	0.358533	0.179267	16.4463	7.58801	0.985294	2	0	2	2	2	0	2	2	2	2	2	2	2	2	2	2	2	2	0	0	2	2	2	2	2	2	0	2	0
7618025|F|0-41:C>T-41:C>T	TGCAGATGGTATAGTATGGTATAAAAGACTGTCTGATCTAACCAAACTAAATCCAGAGGCAAAATCCTT	TGCAGATGGTATAGTATGGTATAAAAGACTGTCTGATCTAACCAAACTAAATCCAGAGGCAAAATCCTT	Chr01	2127044	1	9.69986e-26	41:C>T	41	0.929078	0.958015	0.148855	0.851145	0.041985	0.10687	0.080444	0.253394	0.166919	9.53333	6.61702	0.976562	0	1	0	0	2	1	0	0	0	0	0	0	2	2	0	0	0	2	0	0	0	0	0	0	0	0	0	0	0
9846102|F|0-66:T>G-66:T>G	TGCAGAACCATACTCTGCAATTGTGCAAAACATATGAACAATTACTACTATATATCCTAAAGAGTTTGA	TGCAGAACCATACTCTGCAATTGTGCAAAACATATGAACAATTACTACTATATATCCTAAAGAGTTTGA	Chr01	2132102	1	2.09965e-22	66:T>G	66	0.946809	0.902622	0.486891	0.513109	0.097378	0.389513	0.175791	0.499656	0.337724	13.5364	7.77778	0.984375	0	0	0	0	2	0	0	0	0	0	2	2	-	1	2	2	-	0	2	2	2	0	2	2	0	2	1	0	0
7554586|F|0-68:C>T-68:C>T	TGCAGAATGGTACAAACAATTCATTGCAAAGAATCTGAAAGTTGGGAATAAAATGCGGTCGAAAAACTC	TGCAGAATGGTACAAACAATTCATTGCAAAGAATCTGAAAGTTGGGAATAAAATGCGGTCGAAAAACTC	Chr01	2143145	1	7.49845e-27	68:C>T	68	0.964539	0.875	0.735294	0.264706	0.125	0.610294	0.21875	0.389273	0.304012	9.89899	7.78313	0.985075	2	-	2	2	1	1	2	2	2	2	2	2	2	0	2	2	2	-	2	2	0	2	2	0	1	0	1	2	2
100059331|F|0-6:G>C-6:G>C	TGCAGTGAAGATAATGATGGTGCACATGCATCTATCTGCACACACGCAAACTAATGTCTTATAAAACAC	TGCAGTGAAGATAATGATGGTGCACATGCATCTATCTGCACACACGCAAACTAATGTCTTATAAAACAC	Chr01	2193766	1	4.48109e-29	6:G>C	6	1	1	0.602837	0.397163	0	0.602837	0	0.478849	0.239425	20.7994	7.41121	0.985294	0	2	2	2	2	2	0	0	2	0	0	2	2	0	2	0	2	0	0	0	0	0	0	2	0	2	0	2	0
7564550|F|0-17:C>A-17:C>A	TGCAGGTTCTGTGGCCACGTAATTGTGATCTTCTTTCTCCACTTTGATTATTACAGATCGGAAGAGCGG	TGCAGGTTCTGTGGCCACGTAATTGTGATCTTCTTTCTCCACTTTGATTATTAC	Chr01	2193832	1	2.34231e-20	17:C>A	17	1	1	0.741135	0.258865	0	0.741135	0	0.383708	0.191854	42.7034	15.7072	0.992647	2	2	2	2	2	2	2	2	0	2	2	2	2	2	2	0	2	2	2	2	2	2	0	2	0	2	2	0	2
100050653|F|0-8:A>T-8:A>T	TGCAGAACATTTTTATAGGAGAGCCATGGAGGAGAAGATTGAGCTACAAGGAACAACTTATGGTTCTAT	TGCAGAACATTTTTATAGGAGAGCCATGGAGGAGAAGATTGAGCTACAAGGAACAACTTATGGTTCTAT	Chr01	2228974	1	4.48109e-29	8:A>T	8	1	0.989362	0.72695	0.27305	0.010638	0.716312	0.02105	0.396987	0.209019	17.5499	7.26587	0.955882	0	2	0	2	2	2	0	2	2	0	0	2	0	2	0	2	0	2	2	2	2	0	2	2	2	2	2	0	2
7621005|F|0-25:A>T-25:A>T	TGCAGATAAAGGGTGCTGAAAAACCATCTATTTGGGGACTTCTTGGAATTCGCTTCTTGCTTCTTCCTT	TGCAGATAAAGGGTGCTGAAAAACCATCTATTTGGGGACTTCTTGGAATTCGCTTCTTGCTTCTTCCTT	Chr01	2259945	1	9.69986e-26	25:A>T	25	0.907801	0.832031	0.453125	0.546875	0.167969	0.285156	0.27951	0.495605	0.387558	15.7425	6.63699	0.983607	2	1	2	0	1	2	1	0	2	2	0	0	0	-	0	0	2	-	0	0	0	0	0	0	0	0	2	0	0
7563741|F|0-11:C>T-11:C>T	TGCAGAGAGCTCGAAAGCTAGTAATGCAAGTGCAAGGAAAGACCGGATTACAGATCGGAAGAGCGGTTC	TGCAGAGAGCTCGAAAGCTAGTAATGCAAGTGCAAGGAAAGACCGGATTAC	Chr01	2528872	1	4.59558e-12	11:C>T	11	0.929078	0.969466	0.171756	0.828244	0.030534	0.141221	0.059204	0.284511	0.171858	12.1761	7.09259	1	2	0	0	0	0	0	0	0	0	0	0	0	0	-	0	0	0	0	0	0	0	2	2	2	2	0	2	0	2
7563741|F|0-6:G>A-6:G>A	TGCAGAGAGCTCGAAAGCTAGTAATGCAAGTGCAAGGAAAGACCGGATTACAGATCGGAAGAGCGGTTC	TGCAGAGAGCTCGAAAGCTAGTAATGCAAGTGCAAGGAAAGACCGGATTAC	Chr01	2528872	1	4.59558e-12	6:G>A	6	0.971631	0.927007	0.824818	0.175182	0.072993	0.751825	0.13533	0.288987	0.212158	12.2825	11.089	0.947761	2	0	2	2	2	2	2	2	2	2	2	2	2	1	0	2	2	2	0	0	2	2	2	2	2	2	0	2	2
100102886|F|0-59:G>C-59:G>C	TGCAGCGTCGGGGAACTCTCTTTTGAGGGTATCAGCTATCATTTTTGGAATCAGAAGATGAGATATGAA	TGCAGCGTCGGGGAACTCTCTTTTGAGGGTATCAGCTATCATTTTTGGAATCAGAAGATGAGATATGAA	Chr01	2547183	1	9.69986e-26	59:G>C	59	0.975177	0.963636	0.509091	0.490909	0.036364	0.472727	0.070083	0.499835	0.284959	7.79511	6.41143	0.962121	0	2	2	0	2	2	2	0	2	0	0	0	2	2	2	2	2	2	0	0	2	0	2	0	1	2	0	2	0
7572131|F|0-48:A>G-48:A>G	TGCAGCAGCGTTTGTCGATTTGTGCAGCACAGAAGAGAGTGGGAGGAAAGGGGGAGGGAGAATGGACAG	TGCAGCAGCGTTTGTCGATTTGTGCAGCACAGAAGAGAGTGGGAGGAAAGGGGGAGGGAGAATGGACAG	Chr01	2547249	1	2.08485e-27	48:A>G	48	0.989362	0.960573	0.824373	0.175627	0.039427	0.784946	0.075744	0.289565	0.182654	16.2695	14.4196	0.977941	2	2	2	2	2	0	2	2	2	2	2	2	2	1	2	2	2	2	0	0	2	2	2	2	2	2	2	2	2
19446262|F|0-20:A>G-20:A>G	TGCAGCTCCTCAATGTAGCTAATTGCATCCGTGATTATCGTTTCTTTAGTCATCTGCAAACCAAGAAAC	TGCAGCTCCTCAATGTAGCTAATTGCATCCGTGATTATCGTTTCTTTAGTCATCTGCAAACCAAGAAAC	Chr01	2547534	1	9.69986e-26	20:A>G	20	1	0.996454	0.166667	0.833333	0.003546	0.163121	0.007067	0.277778	0.142422	12.6182	4.61111	0.985294	2	0	0	0	0	0	0	0	0	0	0	0	0	0	0	0	0	0	0	0	0	1	2	2	2	0	2	0	2
100114345|F|0-36:C>G-36:C>G	TGCAGGCTTGCCTGCGAGTGCCTGGGTTCTCCATAGCCCTCCAGTCGCATCGAGAAACGCTTTGAACTG	TGCAGGCTTGCCTGCGAGTGCCTGGGTTCTCCATAGCCCTCCAGTCGCATCGAGAAACGCTTTGAACTG	Chr01	2573446	1	2.08485e-27	36:C>G	36	0.978723	0.876812	0.717391	0.282609	0.123188	0.594203	0.216026	0.405482	0.310754	5.22924	3.74897	0.914062	2	0	2	2	0	0	2	2	1	1	2	2	2	0	2	2	2	0	2	2	0	0	2	0	0	0	1	2	2
7561787|F|0-6:C>G-6:C>G	TGCAGACAAGTAGTCTTGAGGCTTGCCAAATTTTGAAGGCGGGCATGATTCATGAAGAATCCCATCCAT	TGCAGACAAGTAGTCTTGAGGCTTGCCAAATTTTGAAGGCGGGCATGATTCATGAAGAATCCCATCCAT	Chr01	2595103	1	4.48109e-29	6:C>G	6	0.989362	1	0.358423	0.641577	0	0.358423	0	0.459912	0.229956	34.1486	11.912	0.992537	0	2	2	0	2	0	2	0	0	0	0	0	2	2	2	0	2	2	0	0	2	2	2	0	2	2	0	0	0
11826275|F|0-52:G>A-52:G>A	TGCAGCCTATTAGCCGAACAAGATTCCTATGTTGGAGTTTGGAGATAACTAAGATTTCATTCTTGAACT	TGCAGCCTATTAGCCGAACAAGATTCCTATGTTGGAGTTTGGAGATAACTAAGATTTCATTCTTGAACT	Chr01	2623328	1	9.69986e-26	52:G>A	52	0.98227	0.931408	0.722022	0.277978	0.068592	0.65343	0.127774	0.401413	0.264594	7.00629	4.784	0.931818	2	2	2	2	0	0	2	2	0	2	1	2	0	2	1	2	2	2	2	2	2	0	0	2	0	2	2	0	2
100122078|F|0-46:C>A-46:C>A	TGCAGCCTATTAGCCGAACAAGATTCCTATGTTGGAGTTTGGAGATCACTAAGATTTCATTCTTGAACT	TGCAGCCTATTAGCCGAACAAGATTCCTATGTTGGAGTTTGGAGATCACTAAGATTTCATTCTTGAACT	Chr01	2623328	1	2.08485e-27	46:C>A	46	0.989362	0.964158	0.716846	0.283154	0.035842	0.681004	0.069115	0.405956	0.237535	8.96997	4.784	0.925373	2	2	2	2	0	0	2	2	0	2	2	2	0	2	2	2	2	2	2	2	2	0	0	2	0	2	2	0	2
100129064|F|0-32:T>C-32:T>C	TGCAGCATTCATGGGGAAGAGAAATTACTAGTTTATGAGCATATGAAAAATAAAAGTTTGGATACTTTG	TGCAGCATTCATGGGGAAGAGAAATTACTAGTTTATGAGCATATGAAAAATAAAAGTTTGGATACTTTG	Chr01	2623394	1	4.51291e-24	32:T>C	32	0.964539	0.988971	0.227941	0.772059	0.011029	0.216912	0.021816	0.351968	0.186892	7.83976	3.47297	0.984848	2	0	0	0	0	0	2	0	0	0	0	0	0	0	0	0	2	0	0	0	0	2	2	2	2	0	-	2	2
7574690|F|0-33:G>A-33:G>A	TGCAGATTTTAGCAGATGCTATGGGCCTGGGGAGAACTGTAATGACAATTGCTCTAATACTTGCCAAGG	TGCAGATTTTAGCAGATGCTATGGGCCTGGGGAGAACTGTAATGACAATTGCTCTAATACTTGCCAAGG	Chr01	2692464	5	9.69986e-26	33:G>A	33	0.929078	0.89313	0.400763	0.599237	0.10687	0.293893	0.190898	0.480304	0.335601	12.8144	7.64925	1	0	0	0	2	2	2	0	0	2	0	2	1	0	0	0	0	0	2	2	0	1	0	0	0	0	1	0	0	0
7573327|F|0-26:C>A-26:C>A	TGCAGCCTAATAGCCGAACGAGATTCCTGTGCTGGAGTTTGGATATCAGCAAGATTTCATTCTTGAACT	TGCAGCCTAATAGCCGAACGAGATTCCTGTGCTGGAGTTTGGATATCAGCAAGATTTCATTCTTGAACT	Chr01	2704160	1	9.69986e-26	26:C>A	26	0.98227	1	0.353791	0.646209	0	0.353791	0	0.457246	0.228623	15.1734	5.19167	0.962687	0	2	2	0	2	0	2	0	0	0	0	0	2	2	2	0	2	2	0	0	2	2	2	0	2	2	0	0	0
7567975|F|0-67:T>A-67:T>A	TGCAGATCATATAAATCAAGATTCCCAAAAGGATAGCACTTGCAACTGTTGCCAAACTAACAATGAGTA	TGCAGATCATATAAATCAAGATTCCCAAAAGGATAGCACTTGCAACTGTTGCCAAACTAACAATGAGTA	Chr01	2704704	1	9.69986e-26	67:T>A	67	1	1	0.77305	0.22695	0	0.77305	0	0.350888	0.175444	36.1271	17.0073	0.992647	2	2	2	2	0	2	2	2	0	2	2	2	0	2	2	2	2	2	2	2	2	0	0	2	0	2	2	0	2
11826341|F|0-12:C>T-12:C>T	TGCAGTAGTTACCACCCGAAATTTATTTTCAATCCAGATACCGCTCTTTCTAAGTCCAAGAAACATCAA	TGCAGTAGTTACCACCCGAAATTTATTTTCAATCCAGATACCGCTCTTTCTAAGTCCAAGAAACATCAA	Chr01	2786916	1	2.08485e-27	12:C>T	12	0.992908	0.882143	0.810714	0.189286	0.117857	0.692857	0.207934	0.306913	0.257423	12.2597	9.68551	0.985294	2	2	2	2	0	2	2	2	2	2	2	0	0	2	0	2	2	1	2	2	2	-	2	1	1	2	0	2	1
7629946|F|0-58:G>A-58:G>A	TGCAGTAGTTACTACCCGAAATTTATTTTCAATCCAGATACCGCTCTTTCTAAGTCCAGGAAACATCAA	TGCAGTAGTTACTACCCGAAATTTATTTTCAATCCAGATACCGCTCTTTCTAAGTCCAGGAAACATCAA	Chr01	2786916	1	2.08485e-27	58:G>A	58	0.971631	0.927007	0.361314	0.638686	0.072993	0.288321	0.13533	0.461532	0.298431	10.7219	6.55738	0.985075	2	0	0	2	2	0	0	2	0	2	2	2	0	0	0	0	0	0	0	-	0	0	0	0	2	0	2	-	0
7571991|F|0-14:T>C-14:T>C	TGCAGAGATGATTTTCCTCTGTGATCAGTAGAATTGCTTGTACATTCCCTCTGATCTTTAGCGCCAAAT	TGCAGAGATGATTTTCCTCTGTGATCAGTAGAATTGCTTGTACATTCCCTCTGATCTTTAGCGCCAAAT	Chr01	2789437	1	9.69986e-26	14:T>C	14	0.989362	0.835125	0.695341	0.304659	0.164875	0.530466	0.275382	0.423684	0.349533	33.2287	27.0289	1	0	2	0	2	0	2	2	2	2	0	0	0	0	0	0	2	2	2	1	1	2	0	0	2	2	2	1	1	2
7571988|F|0-38:C>T-38:C>T	TGCAGAGATGATTTCCCTCTGTGATCAGTAGAATTGCTCGTACATTCCCTCTGATCTTTAGCGCCAAAT	TGCAGAGATGATTTCCCTCTGTGATCAGTAGAATTGCTCGTACATTCCCTCTGATCTTTAGCGCCAAAT	Chr01	2789437	1	4.48109e-29	38:C>T	38	0.98227	0.927798	0.33574	0.66426	0.072202	0.263538	0.133978	0.446037	0.290008	36.3808	20.4554	0.977612	0	0	0	0	0	0	0	0	1	0	2	0	2	0	2	0	2	0	0	0	2	0	0	2	0	2	0	1	0
7621978|F|0-67:C>T-67:C>T	TGCAGTATGGGGAGGTTTCGGTTCAAGAATTTGCACTAAAGGCGGCCTTTTGGCTCTGCAAAGCATCCG	TGCAGTATGGGGAGGTTTCGGTTCAAGAATTTGCACTAAAGGCGGCCTTTTGGCTCTGCAAAGCATCCG	Chr01	2858183	1	5.79666e-28	67:C>T	67	0.960993	0.878229	0.623616	0.376384	0.121771	0.501845	0.213886	0.469438	0.341662	11.3378	7.8134	0.984375	-	2	0	2	0	1	0	1	2	0	-	0	0	0	0	2	0	2	1	2	2	0	0	2	2	2	0	2	2
7561500|F|0-12:G>T-12:G>T	TGCAGAAAATTAGTCAAGTCAACTTCAGTAAGAGCAACTGCCAATTCAGTTTTTGTTTCATGATTAGTA	TGCAGAAAATTAGTCAAGTCAACTTCAGTAAGAGCAACTGCCAATTCAGTTTTTGTTTCATGATTAGTA	Chr01	2869448	1	4.48109e-29	12:G>T	12	0.904255	0.858824	0.611765	0.388235	0.141176	0.470588	0.242491	0.475017	0.358754	12.2145	10.328	0.975806	0	0	2	2	1	0	2	0	1	2	0	2	0	0	2	1	2	0	0	1	2	-	1	0	-	2	2	2	0
7625471|F|0-43:A>G-43:A>G	TGCAGAACCAGGCCTCTGTGTTTGTTCTCTCAGAACTGCAAAAAAATTCATATTTGCTTTCATCTCACC	TGCAGAACCAGGCCTCTGTGTTTGTTCTCTCAGAACTGCAAAAAAATTCATATTTGCTTTCATCTCACC	Chr01	2874152	1	4.48109e-29	43:A>G	43	0.985816	0.982014	0.701439	0.298561	0.017986	0.683453	0.035324	0.418845	0.227085	12.0466	6.7582	0.963235	2	2	2	2	0	2	2	2	0	2	2	2	2	2	2	0	2	2	2	2	2	0	0	2	0	2	2	2	2
100055750|F|0-9:C>T-9:C>T	TGCAGCTAGCAGAAGTGAGGCTGTTGCAGAAAATGGAGTTTCAAGAACTGAACCCCCGAGCGAAAGGTT	TGCAGCTAGCAGAAGTGAGGCTGTTGCAGAAAATGGAGTTTCAAGAACTGAACCCCCGAGCGAAAGGTT	Chr01	2885501	1	2.71607e-21	9:C>T	9	0.996454	0.914591	0.825623	0.174377	0.085409	0.740214	0.156229	0.28794	0.222084	5.27813	4.6931	0.91791	2	0	2	2	2	2	2	2	1	2	2	2	0	2	2	1	2	0	0	2	2	1	1	2	1	2	2	0	2
100016863|F|0-50:T>G-50:T>G	TGCAGCCTCTGAAGATGAATTGGAATTTCATTAGCAATATCATGGTGAATTATTGGGAAGAATGGAGGC	TGCAGCCTCTGAAGATGAATTGGAATTTCATTAGCAATATCATGGTGAATTATTGGGAAGAATGGAGGC	Chr01	2972686	1	4.48109e-29	50:T>G	50	1	1	0.524823	0.475177	0	0.524823	0	0.498768	0.249384	17.4718	4.48066	0.977941	0	0	2	2	2	0	2	0	2	2	0	2	0	0	2	2	2	0	0	2	2	0	2	0	0	2	2	2	0
7563872|F|0-29:G>T-29:G>T	TGCAGACCAAGAGAAAATAGCGATTTTATGGAAGGGTATTACAGATCGGAAGAGCGGTTCAGCAGGAAT	TGCAGACCAAGAGAAAATAGCGATTTTATGGAAGGGTATTAC	Chr01	2980527	1	3.23393e-12	29:G>T	29	0.989362	0.989247	0.731183	0.268817	0.010753	0.72043	0.021274	0.393109	0.207192	28.951	11.5238	0.985294	0	2	0	2	0	2	0	2	2	0	0	2	0	0	0	2	2	2	2	1	2	2	2	2	2	0	0	2	2
7562555|F|0-63:G>A-63:G>A	TGCAGCTCCGGCACTGGGCGATGAATAGACAAAATTTGCGTGTTTTAGCTTCAAGTAGAAGTTGGTGCT	TGCAGCTCCGGCACTGGGCGATGAATAGACAAAATTTGCGTGTTTTAGCTTCAAGTAGAAGTTGGTGCT	Chr01	2986521	1	9.69986e-26	63:G>A	63	0.985816	0.989209	0.172662	0.827338	0.010791	0.161871	0.02135	0.285699	0.153525	18.8931	4.91379	0.985294	0	0	2	0	0	0	0	2	0	2	0	0	0	0	0	1	0	0	0	0	0	2	2	0	2	0	0	0	2
7562555|F|0-68:T>C-68:T>C	TGCAGCTCCGGCACTGGGCGATGAATAGACAAAATTTGCGTGTTTTAGCTTCAAGTAGAAGTTGGTGCT	TGCAGCTCCGGCACTGGGCGATGAATAGACAAAATTTGCGTGTTTTAGCTTCAAGTAGAAGTTGGTGCT	Chr01	2986521	1	9.69986e-26	68:T>C	68	0.985816	0.989209	0.57554	0.42446	0.010791	0.564748	0.02135	0.488588	0.254969	18.8931	6.17526	0.977941	0	0	2	2	2	0	2	0	2	2	0	2	0	0	2	1	2	0	0	2	2	0	2	0	0	2	2	2	0
7564333|F|0-43:G>A-43:G>A	TGCAGCTGAGCAAATATGTCAACCTGGAAAGCATCATAAAGCCGTCATTACAGATCGGAAGAGCGGTTC	TGCAGCTGAGCAAATATGTCAACCTGGAAAGCATCATAAAGCCGTCATTAC	Chr01	3056367	1	9.80792e-19	43:G>A	43	0.975177	0.927273	0.712727	0.287273	0.072727	0.64	0.134876	0.409494	0.272185	11.0881	7.23482	0.985075	2	2	1	2	0	0	2	2	0	2	2	2	0	2	2	-	2	2	2	0	2	0	0	2	0	2	2	2	1
9841894|F|0-32:T>C-32:T>C	TGCAGTTTGAGCTTGCTATAACTTGATAAAAATGATTATGTAGGGCAACAATTCTGTTCCTGTGCTGTG	TGCAGTTTGAGCTTGCTATAACTTGATAAAAATGATTATGTAGGGCAACAATTCTGTTCCTGTGCTGTG	Chr01	3072663	1	4.48109e-29	32:T>C	32	1	1	0.343972	0.656028	0	0.343972	0	0.45131	0.225655	15.4181	4.17886	0.985294	0	2	2	0	2	0	2	0	0	0	2	0	2	2	2	0	2	2	0	0	2	2	2	0	2	2	0	0	0
7624626|F|0-46:G>T-46:G>T	TGCAGTTCAATGCAGAGGTAAGTGTTATAAATTGTCTCTAAATTCTGGCATTATTGGGAATTGTGATTT	TGCAGTTCAATGCAGAGGTAAGTGTTATAAATTGTCTCTAAATTCTGGCATTATTGGGAATTGTGATTT	Chr01	3075139	1	4.48109e-29	46:G>T	46	1	1	0.375887	0.624113	0	0.375887	0	0.469192	0.234596	28.9407	7.41667	0.985294	0	2	2	0	2	0	2	0	0	0	0	0	2	2	2	0	2	2	0	0	2	2	2	0	2	2	0	0	0
7624626|F|0-60:T>G-60:T>G	TGCAGTTCAATGCAGAGGTAAGTGTTATAAATTGTCTCTAAATTCTGGCATTATTGGGAATTGTGATTT	TGCAGTTCAATGCAGAGGTAAGTGTTATAAATTGTCTCTAAATTCTGGCATTATTGGGAATTGTGATTT	Chr01	3075139	1	4.48109e-29	60:T>G	60	1	1	0.450355	0.549645	0	0.450355	0	0.495071	0.247535	28.9407	7.70625	0.992647	0	2	0	2	0	2	0	2	2	0	0	0	0	0	0	0	0	2	2	2	2	0	0	2	2	2	0	0	2
100017381|F|0-12:C>T-12:C>T	TGCAGCTCCACCCGCCAGCGATTCTAAAACGCCTGCTCCTGCATCGGAAGAACCTGCCACTGTCACAGA	TGCAGCTCCACCCGCCAGCGATTCTAAAACGCCTGCTCCTGCATCGGAAGAACCTGCCACTGTCACAGA	Chr01	3083287	1	2.08485e-27	12:C>T	12	0.978723	0.963768	0.525362	0.474638	0.036232	0.48913	0.069838	0.498714	0.284276	6.98182	3.59551	0.955224	0	0	2	2	2	0	2	0	2	2	0	2	0	0	2	2	2	0	0	2	2	0	2	0	0	0	2	2	0
7567104|F|0-42:T>A-42:T>A	TGCAGCCTCAGGACTCACATATGCAGAAAAGTTGGAAACCGGTGAACAATTACAGATCGGAAGAGCGGT	TGCAGCCTCAGGACTCACATATGCAGAAAAGTTGGAAACCGGTGAACAATTAC	Chr01	3098638	1	8.14362e-20	42:T>A	42	0.989362	1	0.702509	0.297491	0	0.702509	0	0.41798	0.20899	42.8997	14.4897	0.977941	2	2	0	2	0	2	2	2	2	2	2	2	2	0	2	0	2	0	2	2	0	0	0	0	0	0	2	2	0
7565530|F|0-15:A>C-15:A>C	TGCAGCAACTCAACTATAGTTACAAGTGTCATCCAAGTGCAGCCATATCAAAACACTAGCGAGATCATC	TGCAGCAACTCAACTATAGTTACAAGTGTCATCCAAGTGCAGCCATATCAAAACACTAGCGAGATCATC	Chr01	3104303	1	2.09965e-22	15:A>C	15	0.939716	0.85283	0.603774	0.396226	0.14717	0.456604	0.251022	0.478462	0.364742	6.09854	6.75127	0.91129	2	0	2	2	2	0	1	0	2	2	0	1	-	0	1	2	2	0	0	2	2	0	2	0	0	2	2	1	0
100080051|F|0-59:T>A-59:T>A	TGCAGGGTTTTTGGGTTAGTACTGAAGATGACTGGTAAACTCCTAGCTGGTTAGTGGCGTGTTCCGAGC	TGCAGGGTTTTTGGGTTAGTACTGAAGATGACTGGTAAACTCCTAGCTGGTTAGTGGCGTGTTCCGAGC	Chr01	3104369	1	9.69986e-26	59:T>A	59	0.978723	0.974638	0.543478	0.456522	0.025362	0.518116	0.049438	0.496219	0.272829	10.5118	4.21978	0.970149	0	0	2	2	2	0	2	0	2	2	0	2	0	0	0	2	2	0	0	2	2	0	2	0	0	2	2	2	0
100050749|F|0-17:G>A-17:G>A	TGCAGAACTTGGTTGCTGTAAAACAAGGCATACAGAAAATTGCAGGCATTACAATATTTGACATGCGTG	TGCAGAACTTGGTTGCTGTAAAACAAGGCATACAGAAAATTGCAGGCATTACAATATTTGACATGCGTG	Chr01	3110203	1	2.08485e-27	17:G>A	17	0.946809	0.932584	0.501873	0.498127	0.067416	0.434457	0.125742	0.499993	0.312867	11.1839	5.93976	0.983871	2	0	2	0	2	1	0	2	2	2	0	0	-	0	0	2	0	0	0	0	0	1	2	0	1	0	2	0	2
7623535|F|0-21:A>T-21:A>T	TGCAGAGTAACCTCCTATAGCAACTATTCAAGTTGCCAAATGTGGCTCTAGTTGGGCAGTTGTGACAAG	TGCAGAGTAACCTCCTATAGCAACTATTCAAGTTGCCAAATGTGGCTCTAGTTGGGCAGTTGTGACAAG	Chr01	3128646	1	2.08485e-27	21:A>T	21	0.992908	0.967857	0.428571	0.571429	0.032143	0.396429	0.062219	0.489796	0.276008	10.2071	4.72973	0.977273	0	2	0	2	0	2	0	2	2	0	0	0	0	0	0	0	0	2	2	2	2	0	0	2	2	2	0	0	2
100021183|F|0-44:C>T-44:C>T	TGCAGTGGAATTTTACCAAGAGAACCAATGCCTTCAAATATCACCGTGAGGCTTCCTAAGTTGGAGGAG	TGCAGTGGAATTTTACCAAGAGAACCAATGCCTTCAAATATCACCGTGAGGCTTCCTAAGTTGGAGGAG	Chr01	3130847	1	4.48109e-29	44:C>T	44	1	1	0.468085	0.531915	0	0.468085	0	0.497963	0.248981	13.0254	7.03067	0.977941	0	2	0	2	0	2	0	2	2	0	0	0	0	0	0	0	0	2	2	2	2	0	0	2	2	2	0	0	2
100050245|F|0-11:T>C-11:T>C	TGCAGCAACATTTTCTATTTATTTATCCTGATAATTATGGTTATGATGTCAATCTGTCATAGTTTGGTT	TGCAGCAACATTTTCTATTTATTTATCCTGATAATTATGGTTATGATGTCAATCTGTCATAGTTTGGTT	Chr01	3131554	1	3.51346e-20	11:T>C	11	0.971631	0.894161	0.69708	0.30292	0.105839	0.591241	0.189275	0.422319	0.305797	8.23377	6.62128	0.962121	2	2	0	2	0	2	1	2	2	2	2	2	2	0	2	0	2	-	1	1	0	0	0	0	0	0	2	2	0
7626534|F|0-49:A>T-49:A>T	TGCAGTGCCCCGTTTGCAAGGCCGAGCTATCAGACACATCTGTAGTGCCACTTTATGGCAGTGGCAAGA	TGCAGTGCCCCGTTTGCAAGGCCGAGCTATCAGACACATCTGTAGTGCCACTTTATGGCAGTGGCAAGA	Chr01	3223588	2	9.69986e-26	49:A>T	49	0.975177	0.981818	0.614545	0.385455	0.018182	0.596364	0.035702	0.473759	0.254731	11.9167	9.11268	0.985294	2	2	0	2	0	2	0	2	2	2	2	0	2	2	0	2	0	2	2	2	2	0	2	2	2	0	0	0	2
7568145|F|0-58:T>A-58:T>A	TGCAGCAGAGAACGATTTCCAATCGCGTGCAAAGTGCTGCTCAACAGCCATAAAGACGTTGTAAGCCAA	TGCAGCAGAGAACGATTTCCAATCGCGTGCAAAGTGCTGCTCAACAGCCATAAAGACGTTGTAAGCCAA	Chr01	3223809	2	9.69986e-26	58:T>A	58	0.911348	0.669261	0.747082	0.252918	0.330739	0.416342	0.442702	0.377901	0.410301	17.6977	12.6736	0.984127	2	0	1	2	1	0	-	2	2	2	0	1	2	0	1	0	1	0	0	0	2	1	2	2	2	2	2	1	2
100012420|F|0-12:G>A-12:G>A	TGCAGAAAGTCCGAAATGAAATAATAGGCATGATTTATTGAGAGTTAGCCTTCTAATGCCAGATGCTCT	TGCAGAAAGTCCGAAATGAAATAATAGGCATGATTTATTGAGAGTTAGCCTTCTAATGCCAGATGCTCT	Chr01	3243473	1	4.51291e-24	12:G>A	12	0.992908	0.996429	0.153571	0.846429	0.003571	0.15	0.007117	0.259974	0.133546	6.64387	2.69643	0.992647	0	2	0	0	0	2	0	0	0	0	2	0	2	2	0	0	0	0	2	0	0	0	0	0	0	0	0	0	0
19445637|F|0-19:A>C-19:A>C	TGCAGCTTGTTCTCTAATAATTTGGGATAAGTAGCTATAATAAGAGTAATAAATGACTGCACTCCAATT	TGCAGCTTGTTCTCTAATAATTTGGGATAAGTAGCTATAATAAGAGTAATAAATGACTGCACTCCAATT	Chr01	3247641	1	5.83781e-23	19:A>C	19	1	0.98227	0.70922	0.29078	0.01773	0.691489	0.034832	0.412454	0.223643	9.91618	5.20161	0.955224	2	2	0	2	0	2	2	2	2	0	2	2	2	0	2	0	2	0	2	2	0	0	0	0	2	0	2	2	0
19445637|F|0-7:T>C-7:T>C	TGCAGCTTGTTCTCTAATAATTTGGGATAAGTAGCTATAATAAGAGTAATAAATGACTGCACTCCAATT	TGCAGCTTGTTCTCTAATAATTTGGGATAAGTAGCTATAATAAGAGTAATAAATGACTGCACTCCAATT	Chr01	3247641	1	5.83781e-23	7:T>C	7	0.985816	0.996403	0.546763	0.453237	0.003597	0.543165	0.007168	0.495627	0.251397	9.91618	4.42632	0.933824	0	0	2	0	2	2	0	0	2	0	2	0	0	0	0	2	0	0	0	2	0	2	2	2	2	0	0	2	2
7573662|F|0-44:G>A-44:G>A	TGCAGATGTAACATAATATGGAGTGGTTGCTCGACATGTAAAAAGCTACTCAGATGTAAGATGCGTGAA	TGCAGATGTAACATAATATGGAGTGGTTGCTCGACATGTAAAAAGCTACTCAGATGTAAGATGCGTGAA	Chr01	3280716	1	2.08485e-27	44:G>A	44	0.91844	0.841699	0.416988	0.583012	0.158301	0.258687	0.266484	0.486218	0.376351	20.7684	8.48889	1	0	0	2	0	-	0	0	0	-	0	2	0	-	0	0	1	0	0	0	1	0	1	1	2	1	0	0	2	1
19446360|F|0-55:C>T-55:C>T	TGCAGTTAGGCAAAGATGAGTTCAAGAAATTTGACAGGTTGGTTTTTGTTGAAATCTGTGTGCAAAATC	TGCAGTTAGGCAAAGATGAGTTCAAGAAATTTGACAGGTTGGTTTTTGTTGAAATCTGTGTGCAAAATC	Chr01	3327511	1	2.11456e-17	55:C>T	55	0.978723	0.978261	0.507246	0.492754	0.021739	0.485507	0.042533	0.499895	0.271214	9.21257	4.2	0.946154	2	2	0	0	2	2	-	2	0	2	0	0	2	2	2	0	-	0	2	0	2	1	1	2	2	2	2	0	0
7626097|F|0-42:G>A-42:G>A	TGCAGCTGACCACTTACAAGCATCGTGTTTCTTACAAAGTTCGCTGTACCTAGCAAGATCTCCAAGGCA	TGCAGCTGACCACTTACAAGCATCGTGTTTCTTACAAAGTTCGCTGTACCTAGCAAGATCTCCAAGGCA	Chr01	3345455	1	4.51291e-24	42:G>A	42	0.911348	0.964981	0.361868	0.638132	0.035019	0.326848	0.067586	0.461839	0.264713	5.87338	3.38938	0.95082	2	0	0	2	2	0	0	0	-	2	2	2	0	0	0	2	0	0	0	0	0	2	2	0	-	0	2	0	-
7526032|F|0-25:T>A-25:T>A	TGCAGAGTAGAAAAGATAACAGGGATAAACTAACAGTTGAAGTTCTCTAGAACGAGATAAGGCTAATAT	TGCAGAGTAGAAAAGATAACAGGGATAAACTAACAGTTGAAGTTCTCTAGAACGAGATAAGGCTAATAT	Chr01	3345891	1	4.51291e-24	25:T>A	25	0.960993	0.915129	0.608856	0.391144	0.084871	0.523985	0.155336	0.476301	0.315818	15.8264	13.3039	0.977273	2	0	2	0	0	0	0	2	1	2	0	0	2	0	2	2	2	0	0	2	2	1	2	2	1	2	0	2	1
7569989|F|0-66:A>C-66:A>C	TGCAGCGAGACATACTGTATAGAAATGCAATCAAAATCGAGCATTGCAATGAAAAAAAAAAAAAAAAAA	TGCAGCGAGACATACTGTATAGAAATGCAATCAAAATCGAGCATTGCAATGAAAAAAAAAAAAAAAAAA	Chr01	3367028	1	7.49845e-27	66:A>C	66	0.921986	0.95	0.303846	0.696154	0.05	0.253846	0.095	0.423047	0.259024	4.42715	3.94845	0.956897	0	0	-	0	0	0	0	0	2	0	0	2	0	0	0	0	2	0	0	2	1	-	-	0	0	1	2	2	0
100089236|F|0-62:T>C-62:T>C	TGCAGCAAAATCTTGTGCAACACCTGACAGCCCCTTCTTTCCCATACTGGTCATAATGGACATGGTGAA	TGCAGCAAAATCTTGTGCAACACCTGACAGCCCCTTCTTTCCCATACTGGTCATAATGGACATGGTGAA	Chr01	3378376	1	4.51291e-24	62:T>C	62	1	0.985816	0.801418	0.198582	0.014184	0.787234	0.027966	0.318294	0.17313	12.3266	8.81495	1	2	2	2	2	2	2	0	2	2	2	2	2	2	2	2	2	2	0	0	2	2	1	2	2	2	2	2	2	1
100089236|F|0-45:A>G-45:A>G	TGCAGCAAAATCTTGTGCAACACCTGACAGCCCCTTCTTTCCCATACTGGTCATAATGGACATGGTGAA	TGCAGCAAAATCTTGTGCAACACCTGACAGCCCCTTCTTTCCCATACTGGTCATAATGGACATGGTGAA	Chr01	3378376	1	4.51291e-24	45:A>G	45	0.992908	0.992857	0.271429	0.728571	0.007143	0.264286	0.014184	0.39551	0.204847	12.3266	4.66304	0.962687	0	0	2	0	0	0	2	0	0	0	0	0	2	0	2	2	2	0	0	0	2	1	2	0	0	2	0	0	-
9846301|F|0-36:T>G-36:T>G	TGCAGATTGCAGATGAATTGGGTAAGAGGACACTAGTACACCCAAAGATCTGAAATGAGTTCATTTCAC	TGCAGATTGCAGATGAATTGGGTAAGAGGACACTAGTACACCCAAAGATCTGAAATGAGTTCATTTCAC	Chr01	3463750	1	4.48109e-29	36:T>G	36	1	0.964539	0.737589	0.262411	0.035461	0.702128	0.068407	0.387103	0.227755	22.2865	11.2296	0.963235	2	2	0	1	0	2	2	2	2	2	1	2	2	0	2	0	2	0	2	2	0	0	0	0	2	0	2	2	0
9846301|F|0-9:C>T-9:C>T	TGCAGATTGCAGATGAATTGGGTAAGAGGACACTAGTACACCCAAAGATCTGAAATGAGTTCATTTCAC	TGCAGATTGCAGATGAATTGGGTAAGAGGACACTAGTACACCCAAAGATCTGAAATGAGTTCATTTCAC	Chr01	3463750	1	4.48109e-29	9:C>T	9	0.98227	0.98556	0.397112	0.602888	0.01444	0.382671	0.028464	0.478828	0.253646	22.2245	9.76642	0.985075	2	2	0	0	2	2	0	0	0	2	-	0	2	2	0	2	0	0	0	2	0	0	2	0	0	0	2	0	0
7562461|F|0-67:A>T-67:A>T	TGCAGCCTGATAGTCAGTCATACAATCTGGTTAGTTTACAGCTCCTTTGACTTTTGTGGCATTTCCAAA	TGCAGCCTGATAGTCAGTCATACAATCTGGTTAGTTTACAGCTCCTTTGACTTTTGTGGCATTTCCAAA	Chr01	3468721	1	5.79666e-28	67:A>T	67	0.964539	0.621324	0.830882	0.169118	0.378676	0.452206	0.470561	0.281034	0.375797	12.801	17.0801	0.992537	1	0	2	1	1	2	1	2	2	1	1	0	1	1	1	1	2	2	0	2	2	1	1	2	2	2	0	2	2
14507957|F|0-32:T>C-32:T>C	TGCAGATCAGTAAACATCCCTTGCAGATCATCTACCCGGTTCTTGGCCCTATCCTTGAAAATCTGGTAA	TGCAGATCAGTAAACATCCCTTGCAGATCATCTACCCGGTTCTTGGCCCTATCCTTGAAAATCTGGTAA	Chr01	3547978	1	2.08485e-27	32:T>C	32	0.964539	0.9375	0.555147	0.444853	0.0625	0.492647	0.117188	0.493918	0.305553	8.0875	4.91192	1	0	0	2	0	2	2	0	0	2	0	0	0	2	0	0	1	0	1	0	2	0	2	2	1	2	0	0	0	1
7567419|F|0-25:A>T-25:A>T	TGCAGTCTCTGAGGAAGGAGAGCCGAACTATCGAGGTGGCAGTACTTGAGGAGCAGCTTACAGATCGGA	TGCAGTCTCTGAGGAAGGAGAGCCGAACTATCGAGGTGGCAGTACTTGAGGAGCAGCTTAC	Chr01	3548044	1	1.72638e-22	25:A>T	25	0.996454	0.94306	0.729537	0.270463	0.05694	0.672598	0.107395	0.394625	0.25101	9.47416	7.19615	0.970588	0	2	2	0	2	2	0	2	2	2	0	2	2	0	0	2	2	2	2	1	2	0	0	2	2	2	2	0	2
7554980|F|0-33:C>T-33:C>T	TGCAGAACAGAAAGAACATCTCATAATATAATACAAAAACCTGGTTTGTTTTTACAGATCGGAAGAGCG	TGCAGAACAGAAAGAACATCTCATAATATAATACAAAAACCTGGTTTGTTTTTAC	Chr01	3561169	1	1.88435e-16	33:C>T	33	0.985816	0.97482	0.615108	0.384892	0.02518	0.589928	0.049092	0.4735	0.261296	20.0765	7.36916	0.992647	0	2	2	0	0	2	0	2	2	0	0	2	0	0	0	0	2	2	2	2	2	-	0	2	2	2	2	2	2
14508064|F|0-64:G>A-64:G>A	TGCAGGACAGCTTGCAGACAATGAAAAATGAATGCAAGAGAATAGTCTATGCTGATATCTACAAGCCTA	TGCAGGACAGCTTGCAGACAATGAAAAATGAATGCAAGAGAATAGTCTATGCTGATATCTACAAGCCTA	Chr01	3584143	1	9.69986e-26	64:G>A	64	0.996454	1	0.72242	0.27758	0	0.72242	0	0.401059	0.200529	29.7337	9.24706	0.992647	2	2	2	0	2	2	0	2	2	0	0	2	2	0	0	0	2	2	2	2	2	2	0	2	2	2	2	2	2
7621273|F|0-19:C>T-19:C>T	TGCAGCAGCCTTCTCCCATCTATGACCTTTTTGATAAAATCTCCAGACCTCATAAATATATTAGACGAC	TGCAGCAGCCTTCTCCCATCTATGACCTTTTTGATAAAATCTCCAGACCTCATAAATATATTAGACGAC	Chr01	3602222	1	2.09965e-22	19:C>T	19	0.914894	0.914729	0.383721	0.616279	0.085271	0.29845	0.156	0.472958	0.314479	5.60976	3.75	0.972727	0	0	2	0	0	0	0	0	1	2	0	0	2	0	2	2	2	0	0	0	2	-	2	2	-	2	0	2	1
7620884|F|0-34:G>T-34:G>T	TGCAGAGAAAATAGATTGAATATCTCCAAAATGAGTATACAGCCCTTCTAGATTGTTCCATACATAAAA	TGCAGAGAAAATAGATTGAATATCTCCAAAATGAGTATACAGCCCTTCTAGATTGTTCCATACATAAAA	Chr01	3605537	1	4.48109e-29	34:G>T	34	0.939716	0.920755	0.437736	0.562264	0.079245	0.358491	0.145931	0.492246	0.319089	8.60261	5.43448	0.984615	0	0	2	2	2	2	0	0	1	2	0	0	2	0	2	2	2	2	0	0	2	-	2	2	-	2	0	2	1
7540686|F|0-67:C>T-67:C>T	TGCAGGGTATTGTCTATGTGGTTGATAGTGGATTCTCAAAACAACGGTTCTACAATCCGGTATAACACT	TGCAGGGTATTGTCTATGTGGTTGATAGTGGATTCTCAAAACAACGGTTCTACAATCCGGTATAACACT	Chr01	3612460	1	4.48109e-29	67:C>T	67	0.992908	0.967857	0.746429	0.253571	0.032143	0.714286	0.062219	0.378546	0.220383	31.5526	18.6475	0.992647	2	2	0	2	0	2	2	2	2	2	2	2	2	0	2	0	2	0	2	2	0	-	0	0	2	0	2	2	0
7558555|F|0-16:A>T-16:A>T	TGCAGCTTCTTTGGCCAAATATCTCTTGCAAATTCAAAATCTTATTCTGCTAGTTTGTGAAGGCAATGT	TGCAGCTTCTTTGGCCAAATATCTCTTGCAAATTCAAAATCTTATTCTGCTAGTTTGTGAAGGCAATGT	Chr01	3614001	1	2.08485e-27	16:A>T	16	0.978723	0.898551	0.48913	0.51087	0.101449	0.387681	0.182315	0.499764	0.341039	33.5048	19.8691	0.992537	0	0	2	2	0	0	0	0	1	2	0	0	2	0	2	2	2	0	0	0	2	1	2	2	1	2	0	2	1
7570028|F|0-60:A>T-60:A>T	TGCAGCTCGGCTCGGGTGATGTAGTTGTTCCCATCACAATCATATTCGCGGAAGAGTCTGAATGTAAGT	TGCAGCTCGGCTCGGGTGATGTAGTTGTTCCCATCACAATCATATTCGCGGAAGAGTCTGAATGTAAGT	Chr01	3622151	1	2.08485e-27	60:A>T	60	0.971631	0.875912	0.777372	0.222628	0.124088	0.653285	0.21738	0.346129	0.281754	10.4133	9.83396	0.985294	2	2	2	2	0	2	1	1	0	0	2	2	2	2	2	2	2	2	2	0	2	0	0	2	0	2	2	2	0
7545733|F|0-42:T>G-42:T>G	TGCAGAAAACATCAAGACATGACTTGTGACAACCTTCTCTGTTTACTGGGCCACCAATTCCCGTGAAAG	TGCAGAAAACATCAAGACATGACTTGTGACAACCTTCTCTGTTTACTGGGCCACCAATTCCCGTGAAAG	Chr01	3637087	1	9.69986e-26	42:T>G	42	0.989362	0.989247	0.157706	0.842294	0.010753	0.146953	0.021274	0.26567	0.143472	42.8035	14.1071	1	0	0	0	0	0	0	0	0	-	0	0	0	0	2	0	0	0	0	0	0	0	0	0	2	0	0	0	0	0
7545733|F|0-12:C>G-12:C>G	TGCAGAAAACATCAAGACATGACTTGTGACAACCTTCTCTGTTTACTGGGCCACCAATTCCCGTGAAAG	TGCAGAAAACATCAAGACATGACTTGTGACAACCTTCTCTGTTTACTGGGCCACCAATTCCCGTGAAAG	Chr01	3637087	1	9.69986e-26	12:C>G	12	1	0.978723	0.613475	0.386525	0.021277	0.592199	0.041648	0.474247	0.257947	42.8035	18.213	1	0	2	2	0	0	2	0	2	1	0	0	2	0	0	0	0	2	2	2	2	2	0	0	2	2	2	2	2	2
7613267|F|0-33:A>G-33:A>G	TGCAGCATGGACCACTTTTCCAATAAAATACAAATAATTACAGATCGGAAGAGCGGTTCAGCAGGAATG	TGCAGCATGGACCACTTTTCCAATAAAATACAAATAATTAC	Chr01	3810549	1	2.3684e-13	33:A>G	33	0.992908	0.992857	0.367857	0.632143	0.007143	0.360714	0.014184	0.465077	0.23963	34.7593	12.2403	1	2	0	0	0	0	0	0	0	2	0	0	0	2	0	2	0	2	0	0	0	2	2	0	2	0	0	0	2	1
100110174|F|0-29:A>G-29:A>G	TGCAGGCTTTCAACATTATTGTATTCCATATTAGCAATCTCGAATGAGTCGTCTGAGCAGTGTGTTTCC	TGCAGGCTTTCAACATTATTGTATTCCATATTAGCAATCTCGAATGAGTCGTCTGAGCAGTGTGTTTCC	Chr01	3852168	2	4.48109e-29	29:A>G	29	0.989362	0.992832	0.272401	0.727599	0.007168	0.265233	0.014234	0.396398	0.205316	6.07246	3.88043	0.940299	0	2	0	0	2	2	0	0	0	0	2	0	2	2	0	2	0	2	2	0	0	0	0	0	0	0	0	0	0
100108184|F|0-35:C>T-35:C>T	TGCAGAAGAAATTTTATCATGGTTTTGTGCTGGGACGACAGCCTAATTAGATCTTCATGCTCTGCTGTC	TGCAGAAGAAATTTTATCATGGTTTTGTGCTGGGACGACAGCCTAATTAGATCTTCATGCTCTGCTGTC	Chr01	3852883	1	2.08485e-27	35:C>T	35	0.971631	0.952555	0.375912	0.624088	0.047445	0.328467	0.090388	0.469205	0.279796	7.26935	3.5	0.952381	0	0	2	2	-	0	0	0	1	0	0	2	0	0	0	0	2	0	0	2	2	0	0	0	2	2	2	2	0
14507050|F|0-61:T>C-61:T>C	TGCAGGTTATTGACATCCGTCAACAATGCCTTTATAGAACTCTGAGAGCTGGCCATACAAGTGTATCCT	TGCAGGTTATTGACATCCGTCAACAATGCCTTTATAGAACTCTGAGAGCTGGCCATACAAGTGTATCCT	Chr01	3863024	1	2.08485e-27	61:T>C	61	1	0.957447	0.719858	0.280142	0.042553	0.677305	0.081485	0.403325	0.242405	15.2485	7.50593	0.992647	2	2	2	2	0	0	2	2	0	0	2	2	0	2	2	2	2	2	1	0	2	0	0	2	0	1	2	2	0
14507050|F|0-49:T>C-49:T>C	TGCAGGTTATTGACATCCGTCAACAATGCCTTTATAGAACTCTGAGAGCTGGCCATACAAGTGTATCCT	TGCAGGTTATTGACATCCGTCAACAATGCCTTTATAGAACTCTGAGAGCTGGCCATACAAGTGTATCCT	Chr01	3863024	1	2.08485e-27	49:T>C	49	1	0.957447	0.712766	0.287234	0.042553	0.670213	0.081485	0.409461	0.245473	15.2485	6.32143	0.970588	0	2	2	2	0	2	0	2	2	0	0	2	0	0	0	0	2	2	1	2	2	0	0	2	2	1	2	2	2
7619150|F|0-48:A>T-48:A>T	TGCAGTGGAGCAACAGTCATAATATGGTTCAACAACTCATAGAGTGATAGACTAAGACCCTATAGAGCT	TGCAGTGGAGCAACAGTCATAATATGGTTCAACAACTCATAGAGTGATAGACTAAGACCCTATAGAGCT	Chr01	3863090	1	9.69986e-26	48:A>T	48	0.975177	0.912727	0.8	0.2	0.087273	0.712727	0.159312	0.32	0.239656	5.94249	5.0696	0.947761	2	2	2	2	0	2	2	0	1	2	2	2	2	2	2	2	2	0	1	2	2	2	2	0	0	2	0	2	2
7619150|F|0-13:C>A-13:C>A	TGCAGTGGAGCAACAGTCATAATATGGTTCAACAACTCATAGAGTGATAGACTAAGACCCTATAGAGCT	TGCAGTGGAGCAACAGTCATAATATGGTTCAACAACTCATAGAGTGATAGACTAAGACCCTATAGAGCT	Chr01	3863090	1	9.69986e-26	13:C>A	13	0.939716	0.94717	0.411321	0.588679	0.05283	0.358491	0.100078	0.484272	0.292175	5.94249	3.79851	0.96875	0	0	0	0	0	0	0	0	1	0	0	0	2	2	2	0	2	0	-	0	2	0	0	2	0	2	0	2	2
7565853|F|0-16:T>C-16:T>C	TGCAGCTGAGGTAACCTCTTCTCTGCCCTTCCATTCTTTTCCCTTTTCTTTTTCGTATTTCATCAGTAT	TGCAGCTGAGGTAACCTCTTCTCTGCCCTTCCATTCTTTTCCCTTTTCTTTTTCGTATTTCATCAGTAT	Chr01	3866765	1	4.51291e-24	16:T>C	16	0.989362	0.996416	0.34767	0.65233	0.003584	0.344086	0.007143	0.453591	0.230367	18.4397	3.75439	0.955882	0	0	2	2	0	0	0	0	2	0	0	2	0	0	0	0	2	0	0	0	2	0	0	0	2	2	0	2	0
7565853|F|0-20:C>A-20:C>A	TGCAGCTGAGGTAACCTCTTCTCTGCCCTTCCATTCTTTTCCCTTTTCTTTTTCGTATTTCATCAGTAT	TGCAGCTGAGGTAACCTCTTCTCTGCCCTTCCATTCTTTTCCCTTTTCTTTTTCGTATTTCATCAGTAT	Chr01	3866765	1	4.51291e-24	20:C>A	20	0.992908	0.992857	0.625	0.375	0.007143	0.617857	0.014184	0.46875	0.241467	18.4397	5.31455	0.970588	2	2	0	2	2	0	2	2	0	2	2	2	0	0	2	0	0	2	0	0	0	2	0	0	2	0	2	2	0
7553200|F|0-30:A>G-30:A>G	TGCAGCTAAGTAAGAACAACAGTCTCAAATATTTGAATGAATTTGATCTATTTTCCTTGCTATTACAGA	TGCAGCTAAGTAAGAACAACAGTCTCAAATATTTGAATGAATTTGATCTATTTTCCTTGCTATTACAGA	Chr01	3882670	1	9.69986e-26	30:A>G	30	0.98227	0.99639	0.32852	0.67148	0.00361	0.32491	0.007194	0.441189	0.224192	13.448	6.4375	0.985075	2	2	0	0	0	2	0	0	0	0	2	0	2	2	0	0	0	0	2	0	0	2	0	0	0	0	2	0	0
7561886|F|0-36:C>A-36:C>A	TGCAGAGATTTTGAAGAATGAGAATAAATTTCAATTCTTGCTATTCATTCACCTAATGAGTTACAGATC	TGCAGAGATTTTGAAGAATGAGAATAAATTTCAATTCTTGCTATTCATTCACCTAATGAGTTAC	Chr01	3882738	1	1.86636e-22	36:C>A	36	0.911348	0.937743	0.29572	0.70428	0.062257	0.233463	0.116762	0.416539	0.266651	20.9333	12.4896	0.983607	2	0	-	0	2	0	0	0	0	2	0	0	-	-	0	1	-	0	0	2	0	-	1	0	0	0	2	0	0
100081635|F|0-51:A>T-51:A>T	TGCAGTGATGATTCCATCATTTCTTGTTCCTTTTATGGGGGGAGATCATGTAAGAAGATTGCAATTTTT	TGCAGTGATGATTCCATCATTTCTTGTTCCTTTTATGGGGGGAGATCATGTAAGAAGATTGCAATTTTT	Chr01	3884691	1	2.08485e-27	51:A>T	51	0.914894	0.965116	0.236434	0.763566	0.034884	0.20155	0.067334	0.361066	0.2142	8.84244	3.66197	0.966102	0	0	1	2	0	0	0	0	0	0	0	0	-	1	0	1	-	0	0	0	0	-	-	0	2	0	0	0	2
100096018|F|0-39:C>A-39:C>A	TGCAGTTCCTAATGCCATGATATAATGCTGAAATCCCATCGCTATCGCCTCCCCTGTTTTCCACACGAG	TGCAGTTCCTAATGCCATGATATAATGCTGAAATCCCATCGCTATCGCCTCCCCTGTTTTCCACACGAG	Chr01	3884757	1	2.08485e-27	39:C>A	39	0.98227	0.870036	0.67148	0.32852	0.129964	0.541516	0.226147	0.441189	0.333668	9.71523	4.67532	0.940299	0	2	2	2	0	2	1	0	2	0	2	2	2	2	2	0	2	0	2	1	2	2	2	0	0	2	0	2	0
7560550|F|0-42:G>T-42:G>T	TGCAGCCCCTTCATCTCATCAATGGCTTTCCTCTTGTTGAAGGGTATCTTACAGATCGGAAGAGCGGTT	TGCAGCCCCTTCATCTCATCAATGGCTTTCCTCTTGTTGAAGGGTATCTTAC	Chr01	3946002	1	2.82797e-19	42:G>T	42	0.992908	1	0.203571	0.796429	0	0.203571	0	0.32426	0.16213	24.1857	8.66197	1	0	2	0	0	0	2	0	0	0	0	2	0	0	2	0	0	0	0	2	0	0	0	0	0	0	0	0	0	0
7560550|F|0-44:T>C-44:T>C	TGCAGCCCCTTCATCTCATCAATGGCTTTCCTCTTGTTGAAGGGTATCTTACAGATCGGAAGAGCGGTT	TGCAGCCCCTTCATCTCATCAATGGCTTTCCTCTTGTTGAAGGGTATCTTAC	Chr01	3946002	1	2.82797e-19	44:T>C	44	1	0.992908	0.79078	0.20922	0.007092	0.783688	0.014084	0.330894	0.172489	24.1857	11.2754	0.977941	2	2	2	2	0	2	2	0	0	0	2	2	2	2	2	0	2	2	2	0	2	0	0	2	0	2	2	2	0
7603369|F|0-27:T>C-27:T>C	TGCAGTGTCCTCTATCTTCTCCATCTTTACTTCTCAAGAGATTCAACTCCCTACTTGACCTGCAATCAA	TGCAGTGTCCTCTATCTTCTCCATCTTTACTTCTCAAGAGATTCAACTCCCTACTTGACCTGCAATCAA	Chr01	3982323	1	2.08485e-27	27:T>C	27	0.921986	0.984615	0.153846	0.846154	0.015385	0.138462	0.030296	0.260355	0.145325	7.6478	6.86275	0.968254	0	0	0	0	2	0	-	0	0	0	0	0	2	-	0	2	0	2	0	0	0	0	0	0	0	0	0	0	0
100099649|F|0-35:A>C-35:A>C	TGCAGTCAACACTTCAGATATGGCACACACAAGAAAGAAAGGAATTCTCAATTACAGATCGGAAGAGCG	TGCAGTCAACACTTCAGATATGGCACACACAAGAAAGAAAGGAATTCTCAATTAC	Chr01	4000189	1	3.13096e-19	35:A>C	35	0.971631	0.664234	0.806569	0.193431	0.335766	0.470803	0.446055	0.31203	0.379043	13.8777	13.065	1	1	0	2	1	2	2	0	1	2	1	2	2	2	-	0	2	2	0	0	0	1	2	1	1	1	1	1	2	1
7561090|F|0-11:G>C-11:G>C	TGCAGTCAACAGTTCAGATATGGCACACACAAGAAAGAAAGGAATTCTCAATTACAGATCGGAAGAGCG	TGCAGTCAACAGTTCAGATATGGCACACACAAGAAAGAAAGGAATTCTCAATTAC	Chr01	4000189	1	6.72957e-21	11:G>C	11	0.93617	0.814394	0.689394	0.310606	0.185606	0.503788	0.302313	0.42826	0.365286	14.5316	13.8777	0.992063	0	2	2	-	2	2	1	-	1	0	1	1	2	0	1	1	2	2	2	2	0	2	0	0	-	0	0	2	-
7562900|F|0-30:G>A-30:G>A	TGCAGGGACAGAACAGAAAACGTCACAGATGACAAATTTTAGTACATAATCAGAAGCAACAAGAATGAT	TGCAGGGACAGAACAGAAAACGTCACAGATGACAAATTTTAGTACATAATCAGAAGCAACAAGAATGAT	Chr01	4016162	1	4.48109e-29	30:G>A	30	0.975177	0.963636	0.556364	0.443636	0.036364	0.52	0.070083	0.493646	0.281864	25.3033	16.1198	1	0	2	2	0	0	2	2	0	2	0	2	2	2	0	2	0	2	0	2	2	0	1	0	0	0	0	0	2	-
100116563|F|0-9:C>T-9:C>T	TGCAGAACTCATAAACGATTGGTAATGTGAATCTCTTGAAGTCAGGCCATCAGGTAACTCAACATGAAC	TGCAGAACTCATAAACGATTGGTAATGTGAATCTCTTGAAGTCAGGCCATCAGGTAACTCAACATGAAC	Chr01	4209503	1	4.51291e-24	9:C>T	9	0.91844	0.679537	0.737452	0.262548	0.320463	0.416988	0.435533	0.387233	0.411383	3.25806	2.91379	0.919643	1	2	1	1	2	2	1	2	0	1	1	1	2	1	2	1	0	2	2	0	0	-	1	0	2	0	1	2	2
7614687|F|0-19:C>T-19:C>T	TGCAGATAAAAATTGATTGCGGAGGGAACTGAATGGCAGGGCAACTCTCCTTTGGCAAAAGAGAGAGGC	TGCAGATAAAAATTGATTGCGGAGGGAACTGAATGGCAGGGCAACTCTCCTTTGGCAAAAGAGAGAGGC	Chr01	4248427	1	1.63465e-18	19:C>T	19	0.985816	0.827338	0.784173	0.215827	0.172662	0.611511	0.285699	0.338492	0.312096	9.03136	6.01455	0.977612	0	2	2	0	1	2	2	0	1	-	2	2	1	2	2	2	2	2	2	1	0	1	1	2	2	0	0	2	1
7562944|F|0-66:T>C-66:T>C	TGCAGGGGCCATTGCAGGTGCATGGGTCTACAACATCCTCAGGCTCAAAAACAAACCATGATATATTAT	TGCAGGGGCCATTGCAGGTGCATGGGTCTACAACATCCTCAGGCTCAAAAACAAACCATGATATATTAT	Chr01	4318973	1	4.48109e-29	66:T>C	66	0.992908	1	0.396429	0.603571	0	0.396429	0	0.478546	0.239273	49.9091	14.5037	1	0	0	0	2	0	0	2	2	0	0	2	2	0	0	2	2	0	0	0	0	0	0	0	0	2	0	0	2	2
7562944|F|0-65:T>C-65:T>C	TGCAGGGGCCATTGCAGGTGCATGGGTCTACAACATCCTCAGGCTCAAAAACAAACCATGATATATTAT	TGCAGGGGCCATTGCAGGTGCATGGGTCTACAACATCCTCAGGCTCAAAAACAAACCATGATATATTAT	Chr01	4318973	1	4.48109e-29	65:T>C	65	0.992908	1	0.535714	0.464286	0	0.535714	0	0.497449	0.248724	49.9091	14.6915	1	2	2	0	2	0	2	0	2	2	0	0	0	0	2	0	0	0	2	2	2	2	2	2	2	2	2	0	0	2
7563820|F|0-19:C>T-19:C>T	TGCAGAATGATAGATTTATCGCTTTGTTGTTGGTTTACTTTTCATGTTTTTACAGATCGGAAGAGCGGT	TGCAGAATGATAGATTTATCGCTTTGTTGTTGGTTTACTTTTCATGTTTTTAC	Chr01	4327011	1	3.78886e-18	19:C>T	19	1	1	0.638298	0.361702	0	0.638298	0	0.461747	0.230874	58.4209	24.2735	1	2	0	2	0	2	2	0	0	2	2	0	0	2	2	2	2	2	2	0	0	2	0	0	2	0	2	2	2	2
19449697|F|0-19:T>C-19:T>C	TGCAGATTGGTATTCATTTTACATCAATTGTGGTGGAGGCAATGTTGTGATTGGTGACACTACTTATGA	TGCAGATTGGTATTCATTTTACATCAATTGTGGTGGAGGCAATGTTGTGATTGGTGACACTACTTATGA	Chr01	4331910	1	2.08485e-27	19:T>C	19	0.971631	0.927007	0.350365	0.649635	0.072993	0.277372	0.13533	0.455219	0.295274	9.70126	4.69231	0.984375	2	0	2	0	0	0	2	-	0	2	0	0	2	0	0	0	2	0	0	0	2	0	2	0	0	0	2	2	0
19449697|F|0-46:G>T-46:G>T	TGCAGATTGGTATTCATTTTACATCAATTGTGGTGGAGGCAATGTTGTGATTGGTGACACTACTTATGA	TGCAGATTGGTATTCATTTTACATCAATTGTGGTGGAGGCAATGTTGTGATTGGTGACACTACTTATGA	Chr01	4331910	1	2.08485e-27	46:G>T	46	0.960993	0.937269	0.457565	0.542435	0.062731	0.394834	0.117591	0.496398	0.306995	9.70126	6.2549	0.984615	0	0	2	2	0	0	2	1	0	0	2	2	0	0	2	2	2	0	0	0	0	0	0	0	2	0	0	2	2
100058696|F|0-63:G>A-63:G>A	TGCAGGTTTGAAGAAAGGGTGTGAAAGTGAGTTTGATATCTTTTATTTATCTACAACTAAACAGAATCA	TGCAGGTTTGAAGAAAGGGTGTGAAAGTGAGTTTGATATCTTTTATTTATCTACAACTAAACAGAATCA	Chr01	4347647	2	2.08485e-27	63:G>A	63	1	1	0.58156	0.41844	0	0.58156	0	0.486696	0.243348	22.209	6.59024	0.977941	0	2	2	0	2	2	2	0	2	0	2	2	2	2	2	0	2	0	2	2	0	2	0	0	0	0	0	0	0
100121802|F|0-24:T>C-24:T>C	TGCAGTTTATCAGCATTTTGAAGATCATCAATCCCTCCTTCCAAATTATTGAAACTCAAATCTCTGCAA	TGCAGTTTATCAGCATTTTGAAGATCATCAATCCCTCCTTCCAAATTATTGAAACTCAAATCTCTGCAA	Chr01	4365214	1	2.08485e-27	24:T>C	24	0.996454	0.907473	0.711744	0.288256	0.092527	0.619217	0.167931	0.410329	0.28913	8.68868	5.00395	0.977612	2	0	0	2	2	0	1	2	2	2	2	-	0	0	2	2	0	0	0	2	2	0	2	0	2	2	2	0	2
100121802|F|0-68:A>C-68:A>C	TGCAGTTTATCAGCATTTTGAAGATCATCAATCCCTCCTTCCAAATTATTGAAACTCAAATCTCTGCAA	TGCAGTTTATCAGCATTTTGAAGATCATCAATCCCTCCTTCCAAATTATTGAAACTCAAATCTCTGCAA	Chr01	4365214	1	2.08485e-27	68:A>C	68	0.975177	0.927273	0.48	0.52	0.072727	0.407273	0.134876	0.4992	0.317038	8.68868	4.14907	0.961538	2	2	0	2	2	2	-	0	2	0	0	1	0	2	0	0	0	0	0	2	2	0	0	0	2	0	2	0	0
14509900|F|0-18:A>G-18:A>G	TGCAGATTCGAAGAAAGAACATGAAAGTGAGTTTGATATCTTTTATTTATCTACAACTAAACAGAATGA	TGCAGATTCGAAGAAAGAACATGAAAGTGAGTTTGATATCTTTTATTTATCTACAACTAAACAGAATGA	Chr01	4366899	1	4.48109e-29	18:A>G	18	1	1	0.478723	0.521277	0	0.478723	0	0.499095	0.249547	19.0878	5.04046	1	2	0	2	0	2	0	0	0	0	2	0	0	2	0	0	0	2	0	0	0	2	0	2	0	0	0	2	2	0
7624435|F|0-25:A>G-25:A>G	TGCAGTAGCGTCTTCATTGTTTCTTATTTTTGCAGTTCTCTTTGCTGGGTGGAAGATTTACATTAGAAA	TGCAGTAGCGTCTTCATTGTTTCTTATTTTTGCAGTTCTCTTTGCTGGGTGGAAGATTTACATTAGAAA	Chr01	4367013	1	4.48109e-29	25:A>G	25	0.996454	1	0.149466	0.850534	0	0.149466	0	0.254252	0.127126	19.6431	5.64815	0.992647	0	2	0	0	2	0	0	0	0	0	0	0	2	0	0	2	0	2	0	0	0	0	0	0	0	0	0	0	0
100095022|F|0-23:C>T-23:C>T	TGCAGTAGGCTCAGCAGTAATAACTTCGCTGGAAAATTGCCTAGATTTCAAACTTTCAAAAACCTTCAA	TGCAGTAGGCTCAGCAGTAATAACTTCGCTGGAAAATTGCCTAGATTTCAAACTTTCAAAAACCTTCAA	Chr01	4385649	1	9.69986e-26	23:C>T	23	0.943262	0.819549	0.75188	0.24812	0.180451	0.571429	0.295777	0.373113	0.334445	11.3516	10.413	0.992063	0	2	0	2	-	2	2	2	1	-	2	2	-	2	2	2	0	2	2	1	2	1	1	2	1	2	-	2	1
7630611|F|0-11:G>A-11:G>A	TGCAGTAGTCAGCATGCTTGAAGGTCATGATGATATTCTCAAATGCAATTCTAATCTACATGAATCCAA	TGCAGTAGTCAGCATGCTTGAAGGTCATGATGATATTCTCAAATGCAATTCTAATCTACATGAATCCAA	Chr01	4390586	1	2.08485e-27	11:G>A	11	0.960993	0.95941	0.416974	0.583026	0.04059	0.376384	0.077886	0.486213	0.28205	10.7248	3.42254	0.962687	0	2	0	2	0	2	0	2	2	0	0	0	0	2	0	0	0	2	2	-	2	2	2	2	2	2	-	0	2
100087259|F|0-37:A>T-37:A>T	TGCAGATTTGTGTTATTGACAATTACATTTTAGCTTGATGATCTTACAGATCGGAAGAGCGGTTCAGCA	TGCAGATTTGTGTTATTGACAATTACATTTTAGCTTGATGATCTTAC	Chr01	4398459	1	6.50459e-15	37:A>T	37	0.985816	0.888489	0.741007	0.258993	0.111511	0.629496	0.198152	0.383831	0.290992	14.4519	13.2231	0.985294	2	1	1	0	2	2	2	0	2	0	2	2	2	1	2	0	1	2	1	2	2	1	2	1	0	2	0	0	0
7632410|F|0-6:T>G-6:T>G	TGCAGATTGGTATTCATTTCACGTCAATTGTGGTGGAGGCAATGTTTTGATTGGTGACACTACATATGA	TGCAGATTGGTATTCATTTCACGTCAATTGTGGTGGAGGCAATGTTTTGATTGGTGACACTACATATGA	Chr01	4399623	2	2.08485e-27	6:T>G	6	0.900709	0.771654	0.590551	0.409449	0.228346	0.362205	0.352409	0.483601	0.418005	7.4187	8.08602	0.959016	1	2	0	2	2	0	-	0	0	2	1	1	0	0	2	2	0	0	0	-	0	2	2	0	2	0	1	0	0
100118935|F|0-19:C>A-19:C>A	TGCAGGTTTGTGTGGTTGACAATCATATTTTAGTCTGTTACAGATCGGAAGAGCGGTTCAGCAGGAATG	TGCAGGTTTGTGTGGTTGACAATCATATTTTAGTCTGTTAC	Chr01	4436190	2	1.10191e-11	19:C>A	19	0.971631	0.908759	0.423358	0.576642	0.091241	0.332117	0.165832	0.488252	0.327042	23.4904	13.1818	0.985075	0	0	2	0	0	0	0	-	2	2	0	0	2	-	2	2	2	0	0	0	1	0	0	2	0	1	0	2	2
100082321|F|0-28:C>T-28:C>T	TGCAGTTCTTTTCCCAGAATACACAAAGCGCACCTCTAGAGTTTTATCTTTTACAATTGTTTGAAATTG	TGCAGTTCTTTTCCCAGAATACACAAAGCGCACCTCTAGAGTTTTATCTTTTACAATTGTTTGAAATTG	Chr01	4462183	2	7.49845e-27	28:C>T	28	0.939716	0.984906	0.215094	0.784906	0.015094	0.2	0.029733	0.337658	0.183695	17.7908	8.3662	0.991667	0	0	0	0	2	0	0	0	2	-	0	2	0	0	0	0	0	0	0	2	2	0	0	0	0	0	1	0	-
100074050|F|0-26:C>T-26:C>T	TGCAGAAGATCTTCCCCAGAGTGCAACTATGCCATCCTCCATCTTCATAATCCTCATACCAATTATACT	TGCAGAAGATCTTCCCCAGAGTGCAACTATGCCATCCTCCATCTTCATAATCCTCATACCAATTATACT	Chr01	4480544	1	4.48109e-29	26:C>T	26	1	0.960993	0.822695	0.177305	0.039007	0.783688	0.074971	0.291736	0.183353	8.74631	4.59516	0.970588	2	2	2	2	2	2	2	2	2	0	2	2	0	2	2	2	2	2	2	2	2	0	0	2	0	2	2	2	0
7550786|F|0-34:G>A-34:G>A	TGCAGGTTTGTAGACGAAACATGAGAGTGAATGAGATATCTTTTACAGATCGGAAGAGCGGTTCAGCAG	TGCAGGTTTGTAGACGAAACATGAGAGTGAATGAGATATCTTTTAC	Chr01	4494066	1	4.80973e-16	34:G>A	34	0.929078	0.946565	0.419847	0.580153	0.053435	0.366412	0.10116	0.487151	0.294155	35.3762	27.9118	0.991935	0	0	2	0	-	0	0	0	2	2	0	0	2	0	2	2	2	-	0	0	1	0	-	2	0	1	0	2	2
7569170|F|0-21:A>G-21:A>G	TGCAGATTCATGATGATGGCAATTACATTTAGTTTGTTGAATTGATGTAAGTCTTACAGATCGGAAGAG	TGCAGATTCATGATGATGGCAATTACATTTAGTTTGTTGAATTGATGTAAGTCTTAC	Chr01	4500652	1	2.57654e-20	21:A>G	21	0.978723	0.981884	0.297101	0.702899	0.018116	0.278986	0.035576	0.417664	0.22662	19.0296	7.12	0.977273	0	0	2	0	0	0	0	0	0	0	0	0	0	0	0	2	0	2	0	0	0	2	2	2	2	0	0	2	1
11826563|F|0-22:T>C-22:T>C	TGCAGGGTGTTCTTCCTCCTTCTTTAGTGAAGTTACCCTTTCTCAAGACAATGTACCAATTCAAGACTC	TGCAGGGTGTTCTTCCTCCTTCTTTAGTGAAGTTACCCTTTCTCAAGACAATGTACCAATTCAAGACTC	Chr01	4522554	1	4.48109e-29	22:T>C	22	0.968085	0.956044	0.340659	0.659341	0.043956	0.296703	0.084048	0.449221	0.266634	10.5138	5.77311	1	0	0	2	0	0	0	2	2	0	0	0	0	2	0	2	0	2	0	0	0	2	-	2	0	2	2	0	0	1
7555502|F|0-8:C>T-8:C>T	TGCAGATTCATGTTGTTCACAGTTACATTTTAGTTCCTTCATCTTACAGATCGGAAGAGCGGTTCAGCA	TGCAGATTCATGTTGTTCACAGTTACATTTTAGTTCCTTCATCTTAC	Chr01	4543864	1	6.50459e-15	8:C>T	8	0.925532	0.842912	0.547893	0.452107	0.157088	0.390805	0.264823	0.495413	0.380118	11.319	8.13218	0.960938	2	0	-	2	2	0	-	0	0	2	1	1	0	0	0	1	0	0	0	0	0	2	2	0	2	0	2	0	0
100076422|F|0-47:C>T-47:C>T	TGCAGATTTCAAGCCTCCCAAAAATAGAAAAACTGTAATTATAGTTGCTGCAATAGCTTCTTCTTTGTT	TGCAGATTTCAAGCCTCCCAAAAATAGAAAAACTGTAATTATAGTTGCTGCAATAGCTTCTTCTTTGTT	Chr01	4545877	1	2.08485e-27	47:C>T	47	1	1	0.251773	0.748227	0	0.251773	0	0.376767	0.188383	13.2006	4.9186	0.985294	0	0	0	2	2	2	0	2	0	0	2	2	2	0	0	2	0	0	0	0	0	0	0	0	2	0	0	0	0
7630025|F|0-61:G>A-61:G>A	TGCAGTTGTTAGAATGCTTGAAGGCCATGATGATGTTCATGCGTACAAATCCGATCAATACGAATTCAA	TGCAGTTGTTAGAATGCTTGAAGGCCATGATGATGTTCATGCGTACAAATCCGATCAATACGAATTCAA	Chr01	4547402	1	4.48109e-29	61:G>A	61	0.921986	0.930769	0.303846	0.696154	0.069231	0.234615	0.128876	0.423047	0.275962	8.73355	5.08081	0.97619	0	0	2	0	0	0	0	0	0	-	0	0	-	0	0	2	0	0	0	2	0	1	1	2	1	0	0	2	1
7561824|F|0-15:G>C-15:G>C	TGCAGACTCCAGTGTGCTATATGAGATCAACAAGGACAAAGAAGCTGCAATTGAAACTGATTTTCTACC	TGCAGACTCCAGTGTGCTATATGAGATCAACAAGGACAAAGAAGCTGCAATTGAAACTGATTTTCTACC	Chr01	4560082	1	2.08485e-27	15:G>C	15	0.985816	0.982014	0.52518	0.47482	0.017986	0.507194	0.035324	0.498732	0.267028	26.1871	7.98324	0.955224	2	0	2	0	0	2	0	0	2	2	0	0	0	2	0	2	0	0	0	2	0	2	2	2	2	0	2	2	1
7569743|F|0-25:G>T-25:G>T	TGCAGAGTTTCAAAAAGAAAGAAATGTTACCAAATATACAAAGTAAAACATAAACTTCAATATGCAAAT	TGCAGAGTTTCAAAAAGAAAGAAATGTTACCAAATATACAAAGTAAAACATAAACTTCAATATGCAAAT	Chr01	4571789	1	2.09965e-22	25:G>T	25	0.91844	0.934363	0.30888	0.69112	0.065637	0.243243	0.122658	0.426947	0.274802	20.4059	13.2929	1	0	0	2	0	0	0	0	0	0	-	0	2	-	0	0	2	0	0	0	2	0	1	1	2	1	0	0	2	1
7546488|F|0-46:G>T-46:G>T	TGCAGATTCTCTGAATATCATGTTGATTTATGTTGTACACCAGAGAGTTGTCATTGATATTCTCATATT	TGCAGATTCTCTGAATATCATGTTGATTTATGTTGTACACCAGAGAGTTGTCATTGATATTCTCATATT	Chr01	4592259	1	9.69986e-26	46:G>T	46	0.964539	0.893382	0.533088	0.466912	0.106618	0.426471	0.190501	0.49781	0.344155	21.2918	12.3784	1	2	0	0	0	1	2	0	0	2	2	0	-	0	0	0	0	0	0	0	2	0	0	2	0	2	0	1	0	0
100050420|F|0-67:G>A-67:G>A	TGCAGAAAGTTTGGATGGATAAGAGTACTGAGAAGATTTGTCTTTCAATGGCTTCAAAAGGGTTGTGGA	TGCAGAAAGTTTGGATGGATAAGAGTACTGAGAAGATTTGTCTTTCAATGGCTTCAAAAGGGTTGTGGA	Chr01	4599412	1	2.08485e-27	67:G>A	67	1	0.985816	0.457447	0.542553	0.014184	0.443262	0.027966	0.496378	0.262172	27.4584	9.375	1	0	0	2	0	0	0	2	0	0	2	2	2	2	0	2	0	2	0	2	2	0	0	0	0	0	0	0	2	0
7546561|F|0-25:T>C-25:T>C	TGCAGCAACAGTATCAGCAGCAGTTTCTGCAAATGCAGCAGTCCTACCCCCATCAACAACCGTATTTAC	TGCAGCAACAGTATCAGCAGCAGTTTCTGCAAATGCAGCAGTCCTACCCCCATCAACAACCGTATTTAC	Chr01	4680597	1	1.61169e-28	25:T>C	25	0.989362	0.996416	0.469534	0.530466	0.003584	0.46595	0.007143	0.498144	0.252643	16.273	5.76647	0.985294	0	0	2	0	0	0	2	2	0	0	2	0	2	0	2	0	2	0	0	0	2	0	2	0	0	2	0	0	2
11821277|F|0-57:C>T-57:C>T	TGCAGAAGTTGGTACTGCTGCTGAGAATGATATTGCCACATCTGATCAAACGCTTGGCCATGGTGTGCG	TGCAGAAGTTGGTACTGCTGCTGAGAATGATATTGCCACATCTGATCAAACGCTTGGCCATGGTGTGCG	Chr01	4680663	1	9.69986e-26	57:C>T	57	0.939716	0.954717	0.460377	0.539623	0.045283	0.415094	0.086465	0.49686	0.291663	4.11746	3.60131	0.96875	0	0	0	0	0	0	2	2	0	0	2	0	1	0	2	0	2	0	2	-	2	0	2	0	0	2	0	2	1
7572748|F|0-59:G>C-59:G>C	TGCAGATACATTGCTGGGCTGTTTATCGTCTACCAGTGGAAGCGAAGGTAACTTCTCCTGCTCTGGCTG	TGCAGATACATTGCTGGGCTGTTTATCGTCTACCAGTGGAAGCGAAGGTAACTTCTCCTGCTCTGGCTG	Chr01	4681673	1	4.48109e-29	59:G>C	59	1	0.847518	0.70922	0.29078	0.152482	0.556738	0.258463	0.412454	0.335458	13.3378	11.3187	1	0	1	0	1	1	1	0	1	1	0	2	2	2	2	0	2	0	1	2	0	2	2	2	2	2	2	0	0	2
9843204|F|0-59:G>A-59:G>A	TGCAGACTTCTTTACGAGGTATGTTTTTATGGTGTTATGGATGAGTTATTTAGAGAACAGTTCTATTGT	TGCAGACTTCTTTACGAGGTATGTTTTTATGGTGTTATGGATGAGTTATTTAGAGAACAGTTCTATTGT	Chr01	4683151	1	1.25476e-24	59:G>A	59	1	1	0.41844	0.58156	0	0.41844	0	0.486696	0.243348	20.0621	7.22	0.992647	2	0	0	2	2	2	0	0	2	0	0	2	2	0	0	0	0	2	0	2	2	0	0	0	0	2	2	0	0
14509406|F|0-22:T>C-22:T>C	TGCAGAGGTATAAGGCTTACTTTGATTTATTATGCTCAAGAAAAGTTGAAACGTACAGTCCTGTTGTAG	TGCAGAGGTATAAGGCTTACTTTGATTTATTATGCTCAAGAAAAGTTGAAACGTACAGTCCTGTTGTAG	Chr01	4705885	1	9.69986e-26	22:T>C	22	0.989362	1	0.462366	0.537634	0	0.462366	0	0.497167	0.248584	31.7507	8.90184	0.977941	2	0	0	2	2	2	0	0	2	2	0	2	2	0	0	0	0	2	0	2	2	0	0	0	2	2	2	0	0
7567267|F|0-25:A>G-25:A>G	TGCAGGCTTTGAAATCCAGTGGTTTATCTTCAGCACAGCCGACTCAACAAACCCTTACAGATCGGAAGA	TGCAGGCTTTGAAATCCAGTGGTTTATCTTCAGCACAGCCGACTCAACAAACCCTTAC	Chr01	4720508	1	1.59767e-17	25:A>G	25	0.992908	0.932143	0.764286	0.235714	0.067857	0.696429	0.126505	0.360306	0.243406	13.2966	7.92593	0.992647	2	0	0	2	1	2	0	0	2	2	2	2	2	0	0	1	0	2	0	1	2	2	2	0	2	2	2	0	0
7628339|F|0-40:G>T-40:G>T	TGCAGGCTTTGAAATCCGGTGGTTTGTCATCAGCACAGCCGACTCAACAAACCCTTACAGATCGGAAGA	TGCAGGCTTTGAAATCCGGTGGTTTGTCATCAGCACAGCCGACTCAACAAACCCTTAC	Chr01	4720508	1	1.5864e-22	40:G>T	40	0.960993	0.98893	0.276753	0.723247	0.01107	0.265683	0.021895	0.400321	0.211108	11.3544	6.34831	0.952381	0	0	2	0	0	0	0	0	0	0	0	0	-	0	0	2	0	0	0	2	0	2	2	2	2	0	0	0	1
7567267|F|0-17:A>G-17:A>G	TGCAGGCTTTGAAATCCAGTGGTTTATCTTCAGCACAGCCGACTCAACAAACCCTTACAGATCGGAAGA	TGCAGGCTTTGAAATCCAGTGGTTTATCTTCAGCACAGCCGACTCAACAAACCCTTAC	Chr01	4720508	1	1.59767e-17	17:A>G	17	0.978723	0.945652	0.423913	0.576087	0.054348	0.369565	0.102788	0.488422	0.295605	13.2966	6.39437	0.962687	0	2	2	2	1	2	0	2	0	2	2	2	2	2	0	1	0	2	0	-	0	0	0	0	2	0	0	0	2
7556444|F|0-21:T>A-21:T>A	TGCAGTAAACAACAGAAAATGTGAAAACAATACAAATTGATCAATATATTTACAGATCGGAAGAGCGGT	TGCAGTAAACAACAGAAAATGTGAAAACAATACAAATTGATCAATATATTTAC	Chr01	4792121	1	3.78886e-18	21:T>A	21	0.93617	0.977273	0.238636	0.761364	0.022727	0.215909	0.044421	0.363378	0.2039	23.7227	13.025	0.991803	0	0	0	0	0	0	0	0	2	2	0	0	2	0	2	0	2	0	-	0	1	0	0	2	0	1	0	2	2
7556444|F|0-28:A>C-28:A>C	TGCAGTAAACAACAGAAAATGTGAAAACAATACAAATTGATCAATATATTTACAGATCGGAAGAGCGGT	TGCAGTAAACAACAGAAAATGTGAAAACAATACAAATTGATCAATATATTTAC	Chr01	4792121	1	3.78886e-18	28:A>C	28	0.971631	0.941606	0.459854	0.540146	0.058394	0.40146	0.109969	0.496777	0.303373	23.7227	11.5443	0.992424	0	0	2	0	0	0	2	0	0	2	2	2	2	0	2	0	2	0	1	2	-	0	0	0	0	-	0	2	0
7559907|F|0-13:G>C-13:G>C	TGCAGAACCTTGAGCCCTCCATTGAGTTTGATTACAGATCGGAAGAGCGGTTCAGCAGGAATGCCGAGA	TGCAGAACCTTGAGCCCTCCATTGAGTTTGATTAC	Chr01	4792171	1	3.41779e-10	13:G>C	13	0.996454	0.996441	0.597865	0.402135	0.003559	0.594306	0.007092	0.480845	0.243969	43.4943	15.9272	0.985294	2	0	2	0	2	0	0	0	0	2	2	0	0	2	0	2	0	0	0	2	0	2	2	2	2	0	2	0	2
7564974|F|0-13:G>T-13:G>T	TGCAGAAAGTTGGGTTTAGATTGTTGTGGACATACCCTTTTGGATGATAATTTGCTTTGATGCTTTACA	TGCAGAAAGTTGGGTTTAGATTGTTGTGGACATACCCTTTTGGATGATAATTTGCTTTGATGCTTTACA	Chr01	4792200	1	5.79666e-28	13:G>T	13	0.996454	0.985765	0.658363	0.341637	0.014235	0.644128	0.028064	0.449842	0.238953	37.4323	18.1688	1	0	2	2	0	0	2	2	0	2	2	2	2	2	0	2	0	2	0	2	2	0	2	0	0	0	0	0	2	0
7538478|F|0-55:C>T-55:C>T	TGCAGATAAGATTTTGAATTGGAGGAAATGAAAGAGATTCTTATTGTTCGAATTCCACTTGAGCATACT	TGCAGATAAGATTTTGAATTGGAGGAAATGAAAGAGATTCTTATTGTTCGAATTCCACTTGAGCATACT	Chr01	4793838	1	7.49845e-27	55:C>T	55	0.992908	0.960714	0.557143	0.442857	0.039286	0.517857	0.075485	0.493469	0.284477	30.7552	13.8646	0.992537	0	2	2	2	2	2	2	2	0	0	2	2	2	2	2	2	2	2	0	0	0	0	0	0	2	0	0	2	1
14505816|F|0-36:T>A-36:T>A	TGCAGATAGATTGAATTCCCAGAAATCTGCAAAAGCTGAGATGACAGACTCTCTGATTTGTATGAGATG	TGCAGATAGATTGAATTCCCAGAAATCTGCAAAAGCTGAGATGACAGACTCTCTGATTTGTATGAGATG	Chr01	4809614	1	4.48109e-29	36:T>A	36	0.996454	0.996441	0.768683	0.231317	0.003559	0.765125	0.007092	0.355619	0.181355	13.0966	5.44403	0.970588	2	2	2	2	0	2	2	2	0	0	2	2	0	2	2	2	2	2	2	0	2	0	0	2	0	2	0	2	0
7626242|F|0-36:C>T-36:C>T	TGCAGGCACAGAAGAAAGTCATTTCTGCCTGTTGTTCGAGTGTTTAGTCACACTGAAATCAAAAAGGAG	TGCAGGCACAGAAGAAAGTCATTTCTGCCTGTTGTTCGAGTGTTTAGTCACACTGAAATCAAAAAGGAG	Chr01	5308350	1	2.69692e-26	36:C>T	36	1	0.776596	0.794326	0.205674	0.223404	0.570922	0.34699	0.326744	0.336867	12.3069	10.5214	0.985294	1	2	1	2	2	2	2	2	2	1	1	2	2	0	1	1	2	2	0	2	2	0	0	2	2	2	1	2	2
7626242|F|0-17:G>T-17:G>T	TGCAGGCACAGAAGAAAGTCATTTCTGCCTGTTGTTCGAGTGTTTAGTCACACTGAAATCAAAAAGGAG	TGCAGGCACAGAAGAAAGTCATTTCTGCCTGTTGTTCGAGTGTTTAGTCACACTGAAATCAAAAAGGAG	Chr01	5308350	1	2.69692e-26	17:G>T	17	0.907801	0.859375	0.480469	0.519531	0.140625	0.339844	0.241699	0.499237	0.370468	12.2258	6.44805	0.991935	-	0	1	0	0	0	2	0	0	-	1	2	2	0	1	-	2	0	2	2	0	0	0	0	0	0	-	2	0
7561796|F|0-18:T>A-18:T>A	TGCAGACATGGCACACGCTATTTGAAGGCATTACTCACGCTAAAATAACATTGTACCTTACTTCTCCCA	TGCAGACATGGCACACGCTATTTGAAGGCATTACTCACGCTAAAATAACATTGTACCTTACTTCTCCCA	Chr01	5498095	1	9.69986e-26	18:T>A	18	1	1	0.443262	0.556738	0	0.443262	0	0.493562	0.246781	47.6384	11.9423	0.992647	2	0	0	0	0	2	0	0	2	2	0	0	2	0	2	0	2	0	0	2	2	0	0	2	0	2	2	2	0
7568246|F|0-60:G>C-60:G>C	TGCAGCCCCAAACTCAGAAAAATTACAAGCGCAAGCTTGGGGCTAGAAGGTCAACCAGAGGATTGCATG	TGCAGCCCCAAACTCAGAAAAATTACAAGCGCAAGCTTGGGGCTAGAAGGTCAACCAGAGGATTGCATG	Chr01	5562273	1	4.48109e-29	60:G>C	60	0.992908	0.978571	0.635714	0.364286	0.021429	0.614286	0.041939	0.463163	0.252551	16.6754	8.68778	1	0	2	2	2	0	2	0	2	2	2	0	0	2	2	2	2	2	2	2	0	2	1	2	2	2	2	2	0	2
7568247|F|0-29:T>C-29:T>C	TGCAGCCCCAAACTCAGAAAAATTACAAGTGCAAGATTGGGGCTAGAAGGTCAACCAGAGCATTGCATG	TGCAGCCCCAAACTCAGAAAAATTACAAGTGCAAGATTGGGGCTAGAAGGTCAACCAGAGCATTGCATG	Chr01	5562273	1	4.51291e-24	29:T>C	29	0.929078	0.896947	0.385496	0.614504	0.103053	0.282443	0.184867	0.473778	0.329322	10.2313	6.93496	0.97541	0	1	0	0	0	1	2	-	1	0	0	2	0	-	0	0	2	0	2	2	0	2	0	0	0	0	0	2	0
100058303|F|0-52:C>T-52:C>T	TGCAGGTTGATGCTGCAATTGTTAGGATAATGAAAACCAGAAAAGTCCTAAGCCACACTCTCTTGATAG	TGCAGGTTGATGCTGCAATTGTTAGGATAATGAAAACCAGAAAAGTCCTAAGCCACACTCTCTTGATAG	Chr01	5565202	1	4.48109e-29	52:C>T	52	1	0.985816	0.549645	0.450355	0.014184	0.535461	0.027966	0.495071	0.261519	8.62751	4.51832	0.962687	2	0	2	0	0	2	2	2	2	2	0	0	0	0	2	0	2	0	0	2	0	0	0	0	0	0	2	2	2
100053869|F|0-44:T>C-44:T>C	TGCAGCAAATAATGCCTAGCAGAAGCTGCAATTAGTGAGCTTATTGTCCACACCACGCGCATCTTCAAA	TGCAGCAAATAATGCCTAGCAGAAGCTGCAATTAGTGAGCTTATTGTCCACACCACGCGCATCTTCAAA	Chr01	5691732	1	4.48109e-29	44:T>C	44	0.992908	1	0.282143	0.717857	0	0.282143	0	0.405077	0.202538	11.9202	3.38144	0.955882	2	0	0	0	0	2	0	0	2	2	0	0	0	0	0	0	0	0	0	2	0	0	0	0	0	0	2	0	0
7552116|F|0-46:G>T-46:G>T	TGCAGAAGTTGAGGCCATTGAGAGATTTTAGGTTGGTTGATACTAAGATGATATGAAAATGTACTTGCA	TGCAGAAGTTGAGGCCATTGAGAGATTTTAGGTTGGTTGATACTAAGATGATATGAAAATGTACTTGCA	Chr01	5808543	1	4.48109e-29	46:G>T	46	0.985816	0.81295	0.841727	0.158273	0.18705	0.654676	0.304125	0.266446	0.285285	14.5509	10.1448	0.977941	1	2	2	2	2	2	2	2	0	1	1	2	0	2	2	1	2	2	2	0	2	0	2	2	2	2	1	2	0
9841210|F|0-15:G>C-15:G>C	TGCAGCACTTCTCTAGTTAGCATACTAATGGGTTCTGTGTGAGATAGGCAGTGCATTGTTGTTATAGTT	TGCAGCACTTCTCTAGTTAGCATACTAATGGGTTCTGTGTGAGATAGGCAGTGCATTGTTGTTATAGTT	Chr01	5939292	1	1.25476e-24	15:G>C	15	0.992908	0.971429	0.646429	0.353571	0.028571	0.617857	0.05551	0.457117	0.256314	12.9035	11.7067	1	0	2	2	2	0	2	0	2	0	0	0	2	0	2	0	2	0	2	2	2	2	2	2	2	2	2	0	0	2
7559413|F|0-18:T>G-18:T>G	TGCAGTGTCAAGGCACAATGGGAGCAGATTTTGGTGGGAAATCAGCATTCTTCTTCTGCTGTTGTATCT	TGCAGTGTCAAGGCACAATGGGAGCAGATTTTGGTGGGAAATCAGCATTCTTCTTCTGCTGTTGTATCT	Chr01	6059464	1	2.08485e-27	18:T>G	18	0.98227	0.942238	0.837545	0.162455	0.057762	0.779783	0.108851	0.272127	0.190489	13.1672	12.0521	0.941176	0	0	2	2	2	0	2	0	2	2	2	1	2	0	2	2	2	0	2	2	2	2	2	2	2	2	2	2	2
7559413|F|0-15:C>A-15:C>A	TGCAGTGTCAAGGCACAATGGGAGCAGATTTTGGTGGGAAATCAGCATTCTTCTTCTGCTGTTGTATCT	TGCAGTGTCAAGGCACAATGGGAGCAGATTTTGGTGGGAAATCAGCATTCTTCTTCTGCTGTTGTATCT	Chr01	6059464	1	2.08485e-27	15:C>A	15	0.98227	0.945848	0.610108	0.389892	0.054152	0.555957	0.102438	0.475752	0.289095	12.9817	6.62857	0.977612	0	2	0	2	2	2	2	2	2	0	2	1	2	0	0	2	2	2	2	2	0	2	0	0	2	0	0	2	0
7622094|F|0-61:A>G-61:A>G	TGCAGTGGGGATGTGGACAGACATAAGTGTTAGGATATATTCACTGCCTGAATTGAATCTCATCACGAA	TGCAGTGGGGATGTGGACAGACATAAGTGTTAGGATATATTCACTGCCTGAATTGAATCTCATCACGAA	Chr01	6084924	1	2.08485e-27	61:A>G	61	0.98227	0.837545	0.841155	0.158845	0.162455	0.6787	0.272127	0.267226	0.269676	12.387	9.15862	0.977612	1	2	1	2	2	2	2	2	0	-	2	2	0	2	2	2	2	2	2	0	2	2	0	2	2	2	2	2	2
100102574|F|0-25:C>T-25:C>T	TGCAGCCACTACTCGAGGGTGTGCACTGGGTAAACCCCGCCTTGTGACCCTAGCAGGCAAAAGACCACA	TGCAGCCACTACTCGAGGGTGTGCACTGGGTAAACCCCGCCTTGTGACCCTAGCAGGCAAAAGACCACA	Chr01	6117677	2	3.48869e-25	25:C>T	25	0.960993	0.937269	0.487085	0.512915	0.062731	0.424354	0.117591	0.499666	0.308629	4.51603	2.81818	0.920635	0	0	2	2	0	0	2	2	0	-	0	2	-	0	2	2	2	0	0	2	0	2	2	2	0	0	0	0	1
7572284|F|0-40:C>T-40:C>T	TGCAGGCACATCACCAAGGCATCCCGGGAGTTTTCACGACCGACTTTCCAGCAGCTCCACCAGTTACAG	TGCAGGCACATCACCAAGGCATCCCGGGAGTTTTCACGACCGACTTTCCAGCAGCTCCACCAGTTACAG	Chr01	6235491	2	4.51291e-24	40:C>T	40	0.996454	0.996441	0.761566	0.238434	0.003559	0.758007	0.007092	0.363167	0.185129	13.3533	7.98141	0.970588	0	2	2	2	2	2	2	2	2	2	0	2	2	2	2	2	2	2	2	0	2	2	2	2	2	2	2	2	2
7631388|F|0-37:A>G-37:A>G	TGCAGGCACATCACCAAGGCATCCCGGGAGTTTTCACAACTGACTTTCCAGCAGCTCCACCAGTTACAG	TGCAGGCACATCACCAAGGCATCCCGGGAGTTTTCACAACTGACTTTCCAGCAGCTCCACCAGTTACAG	Chr01	6235491	2	2.08485e-27	37:A>G	37	0.953901	0.795539	0.747212	0.252788	0.204461	0.542751	0.325313	0.377773	0.351543	7.98141	6.436	0.945312	1	2	0	2	2	2	0	0	2	2	1	2	2	2	0	0	0	2	2	1	2	0	0	0	0	2	2	0	2
9847857|F|0-62:T>C-62:T>C	TGCAGCATCGACAAACCATTCCGCTCTTTCTTGCTCTTTGGCCTTCTGCTTCTCTTTGCAAATGCATTT	TGCAGCATCGACAAACCATTCCGCTCTTTCTTGCTCTTTGGCCTTCTGCTTCTCTTTGCAAATGCATTT	Chr01	6237138	1	1.62313e-23	62:T>C	62	0.978723	0.84058	0.753623	0.246377	0.15942	0.594203	0.268011	0.371351	0.319681	11.6792	9.63077	0.992647	2	0	1	0	2	0	1	2	2	2	1	0	2	0	1	1	1	2	0	0	2	2	2	2	2	2	2	1	2
7629732|F|0-33:T>C-33:T>C	TGCAGCATCGACAAACCATTCCGCTCTTTCTTGTTCTTTGGCCTTCTGCTTCTCTTTGCAAATGCGTTT	TGCAGCATCGACAAACCATTCCGCTCTTTCTTGTTCTTTGGCCTTCTGCTTCTCTTTGCAAATGCGTTT	Chr01	6237138	1	1.62313e-23	33:T>C	33	0.964539	0.889706	0.448529	0.551471	0.110294	0.338235	0.196259	0.494702	0.34548	9.46205	5.39744	1	0	2	0	0	2	2	2	0	1	2	0	2	1	0	0	0	2	2	2	1	0	1	0	0	0	0	0	2	0
7562580|F|0-30:G>A-30:G>A	TGCAGCTGAAGGGCTCCATGCTTGACTTCCGGGTTTACCAGGTAACAGCTAGCAGATGTTGTTATGGTT	TGCAGCTGAAGGGCTCCATGCTTGACTTCCGGGTTTACCAGGTAACAGCTAGCAGATGTTGTTATGGTT	Chr01	6237205	1	4.54495e-19	30:G>A	30	0.989362	0.982079	0.362007	0.637993	0.017921	0.344086	0.0352	0.461916	0.248558	17.3721	8.54331	1	0	0	0	2	2	0	0	0	2	0	0	2	0	0	0	0	0	0	0	2	2	0	0	0	0	2	2	0	0
7562854|F|0-5:T>G-5:T>G	TGCAGTCGAAACCGAAGCTTGATGAATTGGTCCAGACCTTTATACCTGCAATTCAATGTATATATCTTT	TGCAGTCGAAACCGAAGCTTGATGAATTGGTCCAGACCTTTATACCTGCAATTCAATGTATATATCTTT	Chr01	6340008	1	3.48869e-25	5:T>G	5	1	0.943262	0.851064	0.148936	0.056738	0.794326	0.107037	0.253508	0.180273	25.482	20.6533	1	0	2	1	0	2	2	2	2	2	0	2	2	2	2	1	2	2	2	2	2	0	2	2	2	2	0	2	2	2
100110124|F|0-65:C>A-65:C>A	TGCAGGCGAAACCGAAGCTTGATGAATTGGTCCAGACCTTTATACCTGCAATTCAATGTATATATCTTT	TGCAGGCGAAACCGAAGCTTGATGAATTGGTCCAGACCTTTATACCTGCAATTCAATGTATATATCTTT	Chr01	6340008	1	7.49845e-27	65:C>A	65	0.996454	0.854093	0.825623	0.174377	0.145907	0.679715	0.249237	0.28794	0.268588	20.6533	17.3436	1	1	0	2	1	2	0	0	0	2	1	2	2	2	0	2	2	2	0	2	2	1	2	2	2	2	1	2	2	0
7562854|F|0-63:A>G-63:A>G	TGCAGTCGAAACCGAAGCTTGATGAATTGGTCCAGACCTTTATACCTGCAATTCAATGTATATATCTTT	TGCAGTCGAAACCGAAGCTTGATGAATTGGTCCAGACCTTTATACCTGCAATTCAATGTATATATCTTT	Chr01	6340008	1	3.48869e-25	63:A>G	63	0.975177	0.967273	0.196364	0.803636	0.032727	0.163636	0.063312	0.31561	0.189461	25.482	8.52308	0.985294	2	2	-	0	2	2	0	0	0	0	0	0	0	0	-	0	0	0	0	0	0	0	0	0	0	0	2	0	0
19447461|F|0-7:G>A-7:G>A	TGCAGATGCTGAAAATAATGGCAACCACTTTATTTTTATTACAGATCGGAAGAGCGGTTCAGCAGGAAT	TGCAGATGCTGAAAATAATGGCAACCACTTTATTTTTATTAC	Chr01	6438254	1	3.23393e-12	7:G>A	7	1	1	0.578014	0.421986	0	0.578014	0	0.487828	0.243914	49.0652	15.11	1	2	0	0	0	0	0	0	0	2	2	2	0	2	0	2	2	2	0	0	0	2	2	2	2	2	2	2	2	0
100103351|F|0-58:T>A-58:T>A	TGCAGGAAGAGTGCACATAACATTCATTTCACACCCTCCCCTGAAACTTCCCCACATTTTTCTTCAGAC	TGCAGGAAGAGTGCACATAACATTCATTTCACACCCTCCCCTGAAACTTCCCCACATTTTTCTTCAGAC	Chr01	6448035	1	2.09965e-22	58:T>A	58	0.971631	0.985401	0.306569	0.693431	0.014599	0.291971	0.028771	0.425169	0.22697	7.88323	3.71296	0.975806	-	0	0	0	2	2	2	0	2	2	0	0	2	0	0	0	2	2	0	2	0	2	0	0	0	0	0	2	0
14505515|F|0-48:A>G-48:A>G	TGCAGCATCTGCTGGCTTGGCTTCGCCGTGAGCGGCGGCTGGTCCGGCAAAACGGCCGCCGGCGATGCA	TGCAGCATCTGCTGGCTTGGCTTCGCCGTGAGCGGCGGCTGGTCCGGCAAAACGGCCGCCGGCGATGCA	Chr01	6448397	1	9.69986e-26	48:A>G	48	0.992908	1	0.253571	0.746429	0	0.253571	0	0.378546	0.189273	13.392	3.80899	1	0	0	0	0	0	0	0	0	2	0	0	0	2	0	2	0	2	0	0	0	2	2	2	2	2	2	0	2	0
14505515|F|0-38:C>A-38:C>A	TGCAGCATCTGCTGGCTTGGCTTCGCCGTGAGCGGCGGCTGGTCCGGCAAAACGGCCGCCGGCGATGCA	TGCAGCATCTGCTGGCTTGGCTTCGCCGTGAGCGGCGGCTGGTCCGGCAAAACGGCCGCCGGCGATGCA	Chr01	6448397	1	9.69986e-26	38:C>A	38	0.992908	1	0.55	0.45	0	0.55	0	0.495	0.2475	13.392	4.09524	0.955882	2	0	0	0	2	2	0	0	2	2	0	0	2	0	0	0	2	2	0	2	0	2	0	0	0	0	2	2	0
11822414|F|0-38:C>A-38:C>A	TGCAGTGGGACGAATAATGGGTCTCCTTAGAAATGGCTCTGAGGGTGTAGCTGGTGAAACTTCAGGGTT	TGCAGTGGGACGAATAATGGGTCTCCTTAGAAATGGCTCTGAGGGTGTAGCTGGTGAAACTTCAGGGTT	Chr01	6473953	1	4.48109e-29	38:C>A	38	0.98227	1	0.790614	0.209386	0	0.790614	0	0.331087	0.165544	15.4553	5.32472	0.963235	2	2	2	2	0	2	2	2	0	2	2	2	0	2	2	2	2	2	2	0	2	0	2	2	2	2	0	2	2
100074012|F|0-36:T>C-36:T>C	TGCAGAAGAATGCATTGGTGGTATCTGTCCAGGAGTTGGTTCTACAGCAGCCTTTTGATAACCATCTTG	TGCAGAAGAATGCATTGGTGGTATCTGTCCAGGAGTTGGTTCTACAGCAGCCTTTTGATAACCATCTTG	Chr01	6474787	1	4.48109e-29	36:T>C	36	0.996454	1	0.786477	0.213523	0	0.786477	0	0.335862	0.167931	36.7111	10.3877	0.985294	2	2	2	2	0	2	2	2	0	0	2	2	0	2	2	2	2	2	2	0	2	0	0	2	2	2	0	2	2
7550572|F|0-30:C>T-30:C>T	TGCAGGGAGAAAATGTCACTGTTTGATGGACATTGGTGACCTTTTACAGATCGGAAGAGCGGTTCAGCA	TGCAGGGAGAAAATGTCACTGTTTGATGGACATTGGTGACCTTTTAC	Chr01	6534583	1	3.02629e-13	30:C>T	30	0.975177	0.898182	0.825455	0.174545	0.101818	0.723636	0.182902	0.288159	0.235531	21.6828	22.6007	1	0	0	2	2	1	0	2	2	2	0	2	2	-	2	2	2	2	0	2	2	2	1	-	2	2	2	2	2	2
100087568|F|0-48:G>A-48:G>A	TGCAGGACTCTTGGGTGATGGGTTTGGTTCAACCCCAGAAATGTGCAAGAAAAATTTACAGATCGGAAG	TGCAGGACTCTTGGGTGATGGGTTTGGTTCAACCCCAGAAATGTGCAAGAAAAATTTAC	Chr01	6535365	1	2.1125e-21	48:G>A	48	1	0.985816	0.319149	0.680851	0.014184	0.304965	0.027966	0.434586	0.231276	39.2104	18.1217	1	0	0	0	0	2	0	0	0	2	0	0	0	1	0	2	0	2	2	0	0	2	2	1	2	2	2	0	2	0
14503382|F|0-31:C>T-31:C>T	TGCAGTATCATCCTGATGTTAGCAAGGACTCCGGAGCTGATCAGGCTTTCAAGAAAATCCGCCTTGCAT	TGCAGTATCATCCTGATGTTAGCAAGGACTCCGGAGCTGATCAGGCTTTCAAGAAAATCCGCCTTGCAT	Chr01	6683779	1	4.48109e-29	31:C>T	31	1	0.978723	0.780142	0.219858	0.021277	0.758865	0.041648	0.343041	0.192344	26.804	16.6679	0.985294	2	0	2	2	2	0	2	2	2	2	2	2	2	2	2	2	2	2	0	0	0	2	2	2	2	0	2	2	2
7619548|F|0-15:T>A-15:T>A	TGCAGTAATGATGCATACCTGTATAACAAAGCGCTGCCCAGCAATGCTCTTCCCGTGCTCTTTACAGAT	TGCAGTAATGATGCATACCTGTATAACAAAGCGCTGCCCAGCAATGCTCTTCCCGTGCTCTTTAC	Chr01	6722262	1	1.14322e-24	15:T>A	15	1	0.968085	0.375887	0.624113	0.031915	0.343972	0.061793	0.469192	0.265492	22.0789	12.5077	1	1	0	0	0	0	0	0	0	0	1	2	0	2	0	0	2	0	0	0	0	2	2	0	0	2	2	2	0	0
14503202|F|0-22:A>T-22:A>T	TGCAGATTTTAGCAAAGAAAGGAGTTGTGATTCTACCAGACATCTATGCAAACTCAGGTGGAGTTACTG	TGCAGATTTTAGCAAAGAAAGGAGTTGTGATTCTACCAGACATCTATGCAAACTCAGGTGGAGTTACTG	Chr01	6722880	1	4.48109e-29	22:A>T	22	1	1	0.156028	0.843972	0	0.156028	0	0.263367	0.131684	9.25989	2.92157	0.955882	0	0	0	0	0	0	2	0	0	0	0	0	0	2	0	0	2	0	0	0	0	0	0	2	0	0	0	0	2
100080467|F|0-35:A>T-35:A>T	TGCAGGTTCACAATTGTAAGGGTGGGAGCAGAAACAGTGAATCTACCTTTGGTGCTAAAAGCTTGAATA	TGCAGGTTCACAATTGTAAGGGTGGGAGCAGAAACAGTGAATCTACCTTTGGTGCTAAAAGCTTGAATA	Chr01	6744729	1	9.69986e-26	35:A>T	35	0.989362	0.978495	0.362007	0.637993	0.021505	0.340502	0.042086	0.461916	0.252001	7.21053	2.55556	0.955882	0	2	0	0	2	2	0	0	2	2	0	0	2	0	0	0	0	2	0	2	2	0	0	0	0	2	2	0	0
7562223|F|0-38:G>A-38:G>A	TGCAGCAAGGAGGGCACCTGTGAGGAAGACCTCTATCAGTGGGAGCTTTTCATTCTTCTCATTATTCAA	TGCAGCAAGGAGGGCACCTGTGAGGAAGACCTCTATCAGTGGGAGCTTTTCATTCTTCTCATTATTCAA	Chr01	6765440	1	4.51291e-24	38:G>A	38	0.968085	0.81685	0.663004	0.336996	0.18315	0.479853	0.299212	0.44686	0.373036	12.6129	9.24444	0.985075	2	0	2	0	1	0	2	2	1	1	0	0	1	2	2	2	2	0	0	1	2	1	1	2	2	2	1	2	2
7623758|F|0-39:C>T-39:C>T	TGCAGCAAGGAGGGCACCTGTGAGGAAGACCTCTATCAACGGGGGCTTTTCATTCTTCTCATTATTCAA	TGCAGCAAGGAGGGCACCTGTGAGGAAGACCTCTATCAACGGGGGCTTTTCATTCTTCTCATTATTCAA	Chr01	6765440	1	4.48109e-29	39:C>T	39	0.989362	1	0.648746	0.351254	0	0.648746	0	0.45575	0.227875	19.2837	9.24444	0.992647	2	0	2	0	2	0	2	2	2	2	0	0	2	2	2	2	2	0	0	2	2	2	2	2	2	2	2	2	2
7573580|F|0-25:T>C-25:T>C	TGCAGTCCCCAAAACTAAAGAGAAGTCTGCTGCAACAAAACCTAAACCGGCCAAAATTACAGATCGGAA	TGCAGTCCCCAAAACTAAAGAGAAGTCTGCTGCAACAAAACCTAAACCGGCCAAAATTAC	Chr01	6856429	1	6.04135e-22	25:T>C	25	1	1	0.219858	0.780142	0	0.219858	0	0.343041	0.171521	26.7564	9.27632	0.992647	2	0	2	0	0	0	2	2	0	0	0	0	0	2	0	2	2	0	0	0	0	0	0	2	0	0	0	0	2
11822713|F|0-12:A>T-12:A>T	TGCAGTAGAATAAGCTGAATTCCTCTTGTAGACCGTCCAAACTACTTTACAGATCGGAAGAGCGGTTCA	TGCAGTAGAATAAGCTGAATTCCTCTTGTAGACCGTCCAAACTACTTTAC	Chr01	6976587	2	3.39691e-18	12:A>T	12	1	0.985816	0.808511	0.191489	0.014184	0.794326	0.027966	0.309642	0.168804	41.5447	30.7847	0.985294	0	2	0	2	2	2	2	2	2	2	2	2	2	2	0	0	2	2	2	2	2	2	2	2	2	2	2	2	2
100055543|F|0-33:G>A-33:G>A	TGCAGCGCTTTCACTTCGCTGATCAATGGAAGCGAAGAAAACCCGCGCTTGAAGTTTCATGTTTCCATC	TGCAGCGCTTTCACTTCGCTGATCAATGGAAGCGAAGAAAACCCGCGCTTGAAGTTTCATGTTTCCATC	Chr01	6996350	1	4.48109e-29	33:G>A	33	0.904255	0.713725	0.741176	0.258824	0.286275	0.454902	0.408643	0.383668	0.396155	3.06757	2.73478	0.921053	2	0	0	2	1	2	2	0	1	1	0	1	-	0	2	2	0	2	0	1	2	1	-	0	2	2	1	2	2
7565988|F|0-15:A>G-15:A>G	TGCAGGAGAAAGTGCATGCACGGCACTTGTTGCCGTGATTGCTGAATGGTTGCAGAGCAATCGTGATCT	TGCAGGAGAAAGTGCATGCACGGCACTTGTTGCCGTGATTGCTGAATGGTTGCAGAGCAATCGTGATCT	Chr01	6996416	1	4.48109e-29	15:A>G	15	1	1	0.716312	0.283688	0	0.716312	0	0.406418	0.203209	32.3672	13.293	0.992647	0	2	0	2	2	2	0	2	2	0	2	2	2	2	0	0	0	2	2	2	2	2	2	2	2	2	2	0	2
7565988|F|0-56:G>C-56:G>C	TGCAGGAGAAAGTGCATGCACGGCACTTGTTGCCGTGATTGCTGAATGGTTGCAGAGCAATCGTGATCT	TGCAGGAGAAAGTGCATGCACGGCACTTGTTGCCGTGATTGCTGAATGGTTGCAGAGCAATCGTGATCT	Chr01	6996416	1	4.48109e-29	56:G>C	56	1	1	0.5	0.5	0	0.5	0	0.5	0.25	32.3672	9.22727	0.992647	0	2	2	0	2	2	2	0	0	0	2	2	2	0	2	0	2	0	2	2	0	0	0	0	0	0	0	2	0
7568385|F|0-66:G>A-66:G>A	TGCAGCTTCAACCACTTGGGTATCTTCTTGGATGGCCTCAATAATGCTGTCAGCTGAAGCACAGAAGGT	TGCAGCTTCAACCACTTGGGTATCTTCTTGGATGGCCTCAATAATGCTGTCAGCTGAAGCACAGAAGGT	Chr01	7046448	1	2.09965e-22	66:G>A	66	0.932624	0.680608	0.847909	0.152091	0.319392	0.528517	0.434761	0.257919	0.34634	7.5531	7.70111	0.959677	1	1	1	2	0	2	1	2	2	1	2	0	2	2	-	1	1	2	2	2	2	0	0	2	2	2	2	-	2
100057349|F|0-39:T>C-39:T>C	TGCAGGCCACTTCAACAGCTCAGGATTCTCCAACCCTTTTCTAAACTCACCCAAAATAGCCAAGTCATT	TGCAGGCCACTTCAACAGCTCAGGATTCTCCAACCCTTTTCTAAACTCACCCAAAATAGCCAAGTCATT	Chr01	7263061	1	2.08485e-27	39:T>C	39	0.957447	0.951852	0.366667	0.633333	0.048148	0.318519	0.09166	0.464444	0.278052	7.00929	3.76033	0.969231	0	0	2	0	0	0	0	0	2	1	0	0	2	0	2	2	2	0	0	0	2	1	1	2	2	0	0	2	2
100012576|F|0-28:A>G-28:A>G	TGCAGAACAACCAATTCAATGGAAAGTTACCATCTTTGAGTGGTTTGTCCCAATTGCAGTATGCATATT	TGCAGAACAACCAATTCAATGGAAAGTTACCATCTTTGAGTGGTTTGTCCCAATTGCAGTATGCATATT	Chr01	7263279	1	4.48109e-29	28:A>G	28	0.98227	1	0.537906	0.462094	0	0.537906	0	0.497126	0.248563	12.9133	5.58115	0.992424	0	0	0	0	2	2	2	2	2	0	0	2	2	0	2	0	2	2	0	0	2	2	0	0	0	2	2	2	2
100054626|F|0-62:C>T-62:C>T	TGCAGCATATTCCCAGGGGAAAAGCTTATAAAACCAGAGTTAGATGGCATGCATTCTAATAGCTGCTTA	TGCAGCATATTCCCAGGGGAAAAGCTTATAAAACCAGAGTTAGATGGCATGCATTCTAATAGCTGCTTA	Chr01	7480337	1	2.08485e-27	62:C>T	62	0.98227	0.967509	0.407942	0.592058	0.032491	0.375451	0.062871	0.483051	0.272961	7.57057	6.24648	0.962121	0	0	0	2	2	0	0	0	1	0	2	2	0	0	0	0	0	0	2	1	2	0	0	0	0	2	2	0	0
7626261|F|0-8:A>G-8:A>G	TGCAGGCCAGCCCGCAAAAATTTCAACCCGTGGTGGGGCAGGTCAGCCCGCATTGACACTACTAGATAA	TGCAGGCCAGCCCGCAAAAATTTCAACCCGTGGTGGGGCAGGTCAGCCCGCATTGACACTACTAGATAA	Chr01	7856937	1	4.51291e-24	8:A>G	8	0.946809	0.535581	0.835206	0.164794	0.464419	0.370787	0.497468	0.275274	0.386371	7.8427	6.2	0.967213	0	1	1	-	2	2	1	1	1	2	2	2	2	0	1	2	0	0	1	1	1	2	2	-	2	1	2	1	1
9845580|F|0-6:G>A-6:G>A	TGCAGTGGATGTAAGGATTTTATCTTGGCTTTTGATGAATGAGAACTCTAATTTTCCCTTCCCAACATT	TGCAGTGGATGTAAGGATTTTATCTTGGCTTTTGATGAATGAGAACTCTAATTTTCCCTTCCCAACATT	Chr01	8071516	1	9.69986e-26	6:G>A	6	0.925532	0.934866	0.37931	0.62069	0.065134	0.314176	0.121783	0.470868	0.296326	10.2582	6.30081	1	0	0	2	-	0	0	0	0	2	2	0	0	2	-	2	2	0	0	0	0	2	2	1	1	2	2	0	2	1
9845580|F|0-29:T>G-29:T>G	TGCAGTGGATGTAAGGATTTTATCTTGGCTTTTGATGAATGAGAACTCTAATTTTCCCTTCCCAACATT	TGCAGTGGATGTAAGGATTTTATCTTGGCTTTTGATGAATGAGAACTCTAATTTTCCCTTCCCAACATT	Chr01	8071516	1	9.69986e-26	29:T>G	29	0.932624	0.927757	0.406844	0.593156	0.072243	0.334601	0.134048	0.482644	0.308346	10.2582	7.10949	1	0	2	0	-	2	2	2	0	2	2	0	2	2	-	0	0	2	2	0	2	0	2	-	-	0	0	0	2	1
7614374|F|0-9:C>A-9:C>A	TGCAGAAATCTACTCTGTTATATACTTTTCCAAACACCACTTTGCGATTATTCAAGTCATCATTACAGA	TGCAGAAATCTACTCTGTTATATACTTTTCCAAACACCACTTTGCGATTATTCAAGTCATCATTACAGA	Chr01	8509300	1	7.49845e-27	9:C>A	9	0.989362	1	0.548387	0.451613	0	0.548387	0	0.495317	0.247659	26.0086	7.31771	0.963235	0	0	0	0	0	0	2	2	2	2	0	2	2	0	2	2	2	2	0	0	2	2	2	2	2	2	0	2	2
7628086|F|0-51:A>G-51:A>G	TGCAGTTTGCTCTTTAGATTTTCAATTTATGTAGGAAGGGCATCCCTCTCTACCATATCAAAGCATTTG	TGCAGTTTGCTCTTTAGATTTTCAATTTATGTAGGAAGGGCATCCCTCTCTACCATATCAAAGCATTTG	Chr01	8536188	1	2.08485e-27	51:A>G	51	0.932624	0.980989	0.155894	0.844106	0.019011	0.136882	0.0373	0.263181	0.150241	25.9815	12.98	0.992063	2	0	0	0	0	0	0	0	0	0	0	0	0	0	0	2	0	0	0	0	0	0	-	0	0	0	2	0	-
7561815|F|0-8:G>A-8:G>A	TGCAGACGGCGGTGCAGGCGATGTACAATGAGGTGCTCCGCCACCCTTTTTACGGCCGGTGGTTTGGTG	TGCAGACGGCGGTGCAGGCGATGTACAATGAGGTGCTCCGCCACCCTTTTTACGGCCGGTGGTTTGGTG	Chr01	8749435	1	9.69986e-26	8:G>A	8	0.950355	0.940299	0.701493	0.298507	0.059701	0.641791	0.112274	0.418802	0.265538	13.7066	6.74262	0.984615	2	2	-	0	0	2	0	0	2	2	0	2	2	2	2	0	2	0	2	1	2	2	2	2	2	2	0	2	0
7567203|F|0-41:A>C-41:A>C	TGCAGGACACCTTGTATTTGCATTATGGCAAACAGTACCTAATGTATGAACTTTACAGATCGGAAGAGC	TGCAGGACACCTTGTATTTGCATTATGGCAAACAGTACCTAATGTATGAACTTTAC	Chr01	8936228	1	8.98606e-20	41:A>C	41	0.960993	0.870849	0.605166	0.394834	0.129151	0.476015	0.224942	0.47788	0.351411	29.2068	20.0683	1	0	0	0	0	0	1	0	2	2	2	0	2	2	2	2	0	2	2	2	2	1	2	-	0	0	1	2	2	0
7550896|F|0-7:G>A-7:G>A	TGCAGTAGATCATTACGTCGCACTTGCATGCGCTGATTACAGATCGGAAGAGCGGTTCAGCAGGAATGC	TGCAGTAGATCATTACGTCGCACTTGCATGCGCTGATTAC	Chr01	9343363	1	8.04505e-13	7:G>A	7	1	0.996454	0.556738	0.443262	0.003546	0.553191	0.007067	0.493562	0.250314	16.4801	7.49741	0.955224	2	2	2	0	0	0	2	2	2	2	0	0	0	2	0	2	2	2	2	2	2	0	2	2	2	2	2	0	2
100052671|F|0-11:C>A-11:C>A	TGCAGATAACTCTGGGGAGACTGATATGATGTTCTTTGCATACTATTACTGTCCTTAGCTTGTAGGTTT	TGCAGATAACTCTGGGGAGACTGATATGATGTTCTTTGCATACTATTACTGTCCTTAGCTTGTAGGTTT	Chr01	9420596	3	4.48109e-29	11:C>A	11	0.968085	0.92674	0.589744	0.410256	0.07326	0.516484	0.135786	0.483892	0.309839	23.2264	8.98529	0.985075	0	0	2	0	0	0	2	2	2	2	0	2	2	0	2	2	2	2	0	0	2	2	2	2	2	2	0	2	2
7565736|F|0-61:A>G-61:A>G	TGCAGCCCTCGAGCAGCTAGTTAGCAACATATATATGGCGTTTCAGAGATCAGATAGACTCATGAAGGT	TGCAGCCCTCGAGCAGCTAGTTAGCAACATATATATGGCGTTTCAGAGATCAGATAGACTCATGAAGGT	Chr01	9566659	1	9.69986e-26	61:A>G	61	0.996454	0.957295	0.626335	0.373665	0.042705	0.58363	0.081762	0.468079	0.274921	19.0415	9	1	1	2	2	1	0	2	2	2	0	0	2	2	0	2	2	2	2	0	0	0	0	0	0	2	2	0	2	2	2
7538671|F|0-8:G>T-8:G>T	TGCAGATTGTGTGGGTGCTTGTTCAAGGAAGTTATGTGCATTGTGATTTATATTTGGTTTTTATGCAAA	TGCAGATTGTGTGGGTGCTTGTTCAAGGAAGTTATGTGCATTGTGATTTATATTTGGTTTTTATGCAAA	Chr01	9568544	1	4.48109e-29	8:G>T	8	1	0.858156	0.748227	0.251773	0.141844	0.606383	0.243449	0.376767	0.310108	24.4901	20.0374	1	0	2	2	0	0	0	2	2	1	2	0	2	2	2	2	2	2	2	1	1	1	2	2	2	2	1	0	2	2
7570425|F|0-29:G>C-29:G>C	TGCAGTTCATAGAGAGTGAGAGAGGTTGTGGGCTGCTGGAAGAAATGATAAAAGAGCAAGGCAAAAGAT	TGCAGTTCATAGAGAGTGAGAGAGGTTGTGGGCTGCTGGAAGAAATGATAAAAGAGCAAGGCAAAAGAT	Chr01	9710621	1	9.69986e-26	29:G>C	29	0.93617	0.92803	0.55303	0.44697	0.07197	0.481061	0.13358	0.494376	0.313978	17.4935	9.92179	0.983871	0	2	-	1	0	2	-	2	0	0	0	0	0	2	-	0	1	2	2	0	1	2	2	2	2	1	0	-	2
100093812|F|0-14:T>C-14:T>C	TGCAGGCACAACAATATCACACCTCCCATTGAATCATAACTCCTCCAACAATTAGTCAGTCATTTTATA	TGCAGGCACAACAATATCACACCTCCCATTGAATCATAACTCCTCCAACAATTAGTCAGTCATTTTATA	Chr01	9799895	1	4.48109e-29	14:T>C	14	1	0.992908	0.684397	0.315603	0.007092	0.677305	0.014084	0.431995	0.22304	9.71225	4.11111	0.955882	0	2	2	0	0	0	2	2	2	2	0	2	2	0	2	0	2	2	0	2	2	2	2	0	2	2	0	2	2
7547348|F|0-37:A>T-37:A>T	TGCAGGCAGCTTCATTGCTGCAAGCCGTCTTCCATGGAGTAATATCTTTTCACCAACCTTCTTGTTGAG	TGCAGGCAGCTTCATTGCTGCAAGCCGTCTTCCATGGAGTAATATCTTTTCACCAACCTTCTTGTTGAG	Chr01	9962572	2	4.48109e-29	37:A>T	37	1	0.992908	0.248227	0.751773	0.007092	0.241135	0.014084	0.373221	0.193652	51.1111	11.2209	1	2	0	0	2	0	0	0	0	0	0	0	0	0	0	0	2	0	0	0	0	0	0	0	0	2	0	2	0	0
9847503|F|0-36:G>C-36:G>C	TGCAGTGGAAATGGATAGAGTTGAGATGCAATGGTTGTGCTGTTGTGAACAAATATGTTACACATACAG	TGCAGTGGAAATGGATAGAGTTGAGATGCAATGGTTGTGCTGTTGTGAACAAATATGTTACACATACAG	Chr01	10047250	1	9.69986e-26	36:G>C	36	0.953901	0.72119	0.762082	0.237918	0.27881	0.483271	0.40215	0.362626	0.382388	10.4876	11.0392	0.984375	0	0	2	2	1	2	0	2	0	0	2	1	1	2	0	2	2	2	1	0	1	1	1	2	2	1	0	-	2
100095703|F|0-19:G>C-19:G>C	TGCAGTGGAAATGGATAGAGTTGAGATGCAATGGTTCTGCTGTTGTGAACAAATATGTTACACATACAG	TGCAGTGGAAATGGATAGAGTTGAGATGCAATGGTTCTGCTGTTGTGAACAAATATGTTACACATACAG	Chr01	10047250	1	2.08485e-27	19:G>C	19	0.985816	0.982014	0.741007	0.258993	0.017986	0.723022	0.035324	0.383831	0.209578	17.9038	11.0392	0.962687	0	0	2	1	2	2	0	2	0	0	2	2	2	2	0	2	2	2	2	0	2	2	2	2	2	2	0	0	2
7554224|F|0-48:T>C-48:T>C	TGCAGTGCCAACTGAACATATTCATCTTCATTCTTGGCAACCAAGTTTTCCAATCCTGTAATGAAAGTA	TGCAGTGCCAACTGAACATATTCATCTTCATTCTTGGCAACCAAGTTTTCCAATCCTGTAATGAAAGTA	Chr01	10229747	1	4.48109e-29	48:T>C	48	1	1	0.659574	0.340426	0	0.659574	0	0.449072	0.224536	46.6034	14.6864	0.992647	2	0	2	0	0	0	2	2	2	2	0	2	2	0	2	2	2	2	0	2	2	2	2	2	2	2	2	2	2
7567877|F|0-15:A>T-15:A>T	TGCAGAGCACAATTTACAACATATTTGAGACAAAAAAGCATTACTGAAATGACATCGTAAACACGTTAC	TGCAGAGCACAATTTACAACATATTTGAGACAAAAAAGCATTACTGAAATGACATCGTAAACACGTTAC	Chr01	10232952	1	1.61169e-28	15:A>T	15	0.996454	1	0.654804	0.345196	0	0.654804	0	0.452071	0.226036	48.6742	14.3652	0.985294	2	0	2	0	0	0	2	2	2	2	0	2	2	0	2	2	2	2	0	2	2	2	2	2	2	2	2	2	2
7569681|F|0-12:A>T-12:A>T	TGCAGACTCGATATTCAACTAACTCCAGACTCAAGACTCGATATTCAGCTAACAGCAGACTCGATATTA	TGCAGACTCGATATTCAACTAACTCCAGACTCAAGACTCGATATTCAGCTAACAGCAGACTCGATATTA	Chr01	10683791	3	9.69986e-26	12:A>T	12	1	0.996454	0.755319	0.244681	0.003546	0.751773	0.007067	0.369624	0.188346	33.1023	13.0113	0.985294	0	2	2	2	0	0	0	2	0	2	2	2	0	0	0	2	2	2	2	2	2	0	2	2	2	2	2	0	2
7569681|F|0-24:C>T-24:C>T	TGCAGACTCGATATTCAACTAACTCCAGACTCAAGACTCGATATTCAGCTAACAGCAGACTCGATATTA	TGCAGACTCGATATTCAACTAACTCCAGACTCAAGACTCGATATTCAGCTAACAGCAGACTCGATATTA	Chr01	10683791	3	9.69986e-26	24:C>T	24	1	0.996454	0.507092	0.492908	0.003546	0.503546	0.007067	0.499899	0.253483	33.1023	10.7472	0.992647	0	2	2	0	2	2	2	0	0	0	2	2	2	0	2	0	0	0	2	2	0	0	0	0	0	0	0	2	0
7566340|F|0-30:C>T-30:C>T	TGCAGTATTCACTACCTCCAATCCATAATCCCTCTCGAGTTTTGCAGCATCATCAGAGACACCAACACC	TGCAGTATTCACTACCTCCAATCCATAATCCCTCTCGAGTTTTGCAGCATCATCAGAGACACCAACACC	Chr01	11371071	3	2.08485e-27	30:C>T	30	0.911348	0.782101	0.677043	0.322957	0.217899	0.459144	0.340838	0.437312	0.389075	17.0119	10.9346	0.983333	1	2	2	1	0	2	2	1	0	0	2	0	0	1	2	1	2	0	0	0	-	0	-	1	1	-	2	2	2
7565847|F|0-19:C>T-19:C>T	TGCAGCTCTGCATTGCAAACAACTGCCTGATTTTCCAGCTCATCCACACACCTGAAATCCCTGAATCGC	TGCAGCTCTGCATTGCAAACAACTGCCTGATTTTCCAGCTCATCCACACACCTGAAATCCCTGAATCGC	Chr01	11426589	3	4.48109e-29	19:C>T	19	0.91844	0.891892	0.552124	0.447876	0.108108	0.444015	0.192841	0.494566	0.343704	10.5157	7.35393	0.960317	0	0	0	2	2	2	0	2	0	0	2	1	1	2	0	2	2	1	-	-	-	2	2	2	2	-	0	0	2
100120952|F|0-21:G>T-21:G>T	TGCAGGAAACCCATACGTGTTGGGTGATCTTTCGGAGATGGAGAAGCTGTTGACCATGGAGGAATCACG	TGCAGGAAACCCATACGTGTTGGGTGATCTTTCGGAGATGGAGAAGCTGTTGACCATGGAGGAATCACG	Chr01	11457877	1	4.48109e-29	21:G>T	21	0.904255	0.835294	0.396078	0.603922	0.164706	0.231373	0.275156	0.478401	0.376778	12.4491	5.77953	0.983607	0	2	2	0	0	0	0	0	-	-	0	0	0	0	0	2	0	2	1	1	1	0	2	2	2	1	0	0	2
19446516|F|0-8:A>G-8:A>G	TGCAGCACAAATAGAGTTCAACCAAGACTCACTTACAGATCGGAAGAGCGGTTCAGCAGGAATGCCGAG	TGCAGCACAAATAGAGTTCAACCAAGACTCACTTAC	Chr01	11522157	1	1.02946e-10	8:A>G	8	0.985816	1	0.604317	0.395683	0	0.604317	0	0.478236	0.239118	13.7787	4.27143	0.955882	2	0	0	2	2	2	0	2	0	2	2	2	2	2	0	0	2	2	0	0	0	2	2	2	2	0	2	0	2
7558380|F|0-5:T>C-5:T>C	TGCAGTGCAGATAATTTCCAAATTCATAATCATGCTGTAACTATAAAAATAGTTTATTAGGAAGCAAAG	TGCAGTGCAGATAATTTCCAAATTCATAATCATGCTGTAACTATAAAAATAGTTTATTAGGAAGCAAAG	Chr01	11691005	1	4.48109e-29	5:T>C	5	0.996454	1	0.669039	0.330961	0	0.669039	0	0.442852	0.221426	21.2578	15.3547	0.992647	2	2	2	2	2	2	2	2	0	0	2	0	2	2	2	2	2	2	0	0	0	0	0	2	2	0	2	2	2
100107328|F|0-25:G>C-25:G>C	TGCAGGGGTAGTTATTGAATTATAAGAGTGCTTGATATATGTCCGTACACTTTTTACAGATCGGAAGAG	TGCAGGGGTAGTTATTGAATTATAAGAGTGCTTGATATATGTCCGTACACTTTTTAC	Chr01	11930738	1	2.57654e-20	25:G>C	25	0.992908	0.967857	0.446429	0.553571	0.032143	0.414286	0.062219	0.49426	0.27824	36.7493	21.3333	0.992647	0	2	2	0	2	2	2	2	0	0	0	0	2	2	2	2	0	2	0	0	0	0	0	2	2	0	0	0	2
7557148|F|0-7:C>A-7:C>A	TGCAGAACCAAATGCACCTGATACTGATAATGACTTCACGATAAGCCCTACATTGTTTCTGCACACGAT	TGCAGAACCAAATGCACCTGATACTGATAATGACTTCACGATAAGCCCTACATTGTTTCTGCACACGAT	Chr01	11931056	1	2.08485e-27	7:C>A	7	0.921986	0.769231	0.623077	0.376923	0.230769	0.392308	0.35503	0.469704	0.412367	5.48016	5.51256	0.97541	2	1	1	0	0	0	2	0	1	1	1	2	2	0	1	0	0	0	1	1	0	0	0	0	0	0	0	2	0
100014728|F|0-67:G>A-67:G>A	TGCAGATCACAACAAGATCAAGATCTTGGTAAATGAGTATGGACGAAATTTGCTTCAAACTTCTTCTGG	TGCAGATCACAACAAGATCAAGATCTTGGTAAATGAGTATGGACGAAATTTGCTTCAAACTTCTTCTGG	Chr01	12133507	1	4.48109e-29	67:G>A	67	1	1	0.5	0.5	0	0.5	0	0.5	0.25	21.0565	7.13295	0.992647	2	0	0	2	0	0	0	0	2	2	2	0	0	0	0	2	2	0	2	2	0	0	2	2	2	0	2	2	0
7623746|F|0-34:A>T-34:A>T	TGCAGCAACATGTATTGCGTTCTACCCGTCTGATAACAACATAATTGCTGTTGGATTGGAAGATTCGAC	TGCAGCAACATGTATTGCGTTCTACCCGTCTGATAACAACATAATTGCTGTTGGATTGGAAGATTCGAC	Chr01	12134910	1	4.48109e-29	34:A>T	34	0.992908	1	0.264286	0.735714	0	0.264286	0	0.388878	0.194439	28.6125	7.86957	1	2	0	0	0	0	0	0	0	2	2	2	0	0	0	0	0	0	0	2	2	0	0	0	0	0	0	2	0	0
100101219|F|0-68:G>T-68:G>T	TGCAGAGATATCAAGATGGCTTCCTGTTGGTAAAAGATGGGGTGAGTTACAATCCCAATATAAACAAGG	TGCAGAGATATCAAGATGGCTTCCTGTTGGTAAAAGATGGGGTGAGTTACAATCCCAATATAAACAAGG	Chr01	12222638	1	9.69986e-26	68:G>T	68	0.904255	0.713725	0.721569	0.278431	0.286275	0.435294	0.408643	0.401815	0.405229	18.9174	18.6623	1	1	2	0	0	0	2	0	1	2	2	2	2	1	0	0	1	2	1	2	0	2	2	1	-	1	2	2	0	0
7571018|F|0-30:C>T-30:C>T	TGCAGAGATATCAAGATGGCTTCCTGTTGGCAAAAGATGGGGTGAGTTACAATCCCAATATAAACAAGG	TGCAGAGATATCAAGATGGCTTCCTGTTGGCAAAAGATGGGGTGAGTTACAATCCCAATATAAACAAGG	Chr01	12222638	1	2.08485e-27	30:C>T	30	0.978723	0.960145	0.655797	0.344203	0.039855	0.615942	0.076533	0.451455	0.263994	24.5602	18.9956	1	0	2	2	2	2	2	2	0	2	2	2	2	0	2	0	0	2	0	2	2	2	2	0	0	0	2	2	2	2
9848919|F|0-34:A>G-34:A>G	TGCAGTGGCCTAATCTCCCGAAAGACAGCAGCACAGCGCTCATATTCGAGCCCTTCAAAAGCCAGATAG	TGCAGTGGCCTAATCTCCCGAAAGACAGCAGCACAGCGCTCATATTCGAGCCCTTCAAAAGCCAGATAG	Chr01	12299582	5	4.48109e-29	34:A>G	34	0.975177	0.952727	0.450909	0.549091	0.047273	0.403636	0.090076	0.49518	0.292628	9.71646	5.30769	0.977941	2	0	0	2	1	0	0	2	2	0	0	2	0	0	0	0	0	0	2	2	2	0	0	0	0	0	2	0	0
14509979|F|0-32:G>A-32:G>A	TGCAGGGAAAAAAATCAATATCCCGGTTATACGAGTATTCCTTTCTTTTCTACTGCAATTTATACGAGT	TGCAGGGAAAAAAATCAATATCCCGGTTATACGAGTATTCCTTTCTTTTCTACTGCAATTTATACGAGT	Chr01	12388770	1	4.48109e-29	32:G>A	32	1	0.992908	0.677305	0.322695	0.007092	0.670213	0.014084	0.437126	0.225605	16.8433	8.96234	0.992647	0	2	2	0	0	2	2	2	0	0	2	2	2	2	2	2	0	2	2	2	0	0	0	2	0	0	0	0	2
7568811|F|0-36:G>A-36:G>A	TGCAGTGTAGAGTACTGTAGATATGGACCAATGATAGGAGTACTGCAATCTAAGAACAGCACACAGTAC	TGCAGTGTAGAGTACTGTAGATATGGACCAATGATAGGAGTACTGCAATCTAAGAACAGCACACAGTAC	Chr01	12425316	2	2.08485e-27	36:G>A	36	0.968085	0.904762	0.479853	0.520147	0.095238	0.384615	0.172336	0.499188	0.335762	8.17974	5.54938	0.959677	0	1	1	0	0	0	2	0	0	0	2	2	2	0	2	0	0	0	1	2	0	0	0	0	0	0	0	2	0
100116246|F|0-10:A>G-10:A>G	TGCAGCTTATAAGAATTAGAATTTCTGTTCCTATAATTCTTTGCCTTTTTACAATTACAGATCGGAAGA	TGCAGCTTATAAGAATTAGAATTTCTGTTCCTATAATTCTTTGCCTTTTTACAATTAC	Chr01	12507638	1	7.38082e-21	10:A>G	10	0.950355	0.623134	0.850746	0.149254	0.376866	0.473881	0.469676	0.253954	0.361815	7.65877	7.20641	0.945312	2	1	1	1	0	2	1	2	2	2	0	-	2	2	1	2	1	1	2	2	1	0	2	2	2	1	0	1	1
7624418|F|0-55:A>C-55:A>C	TGCAGTACCGTGAGCCTTCACCAACCTCCATGTATCCGGATTGCCCTTCAACACAAAAATAAAAATAAA	TGCAGTACCGTGAGCCTTCACCAACCTCCATGTATCCGGATTGCCCTTCAACACAAAAATAAAAATAAA	Chr01	12642792	1	2.08485e-27	55:A>C	55	0.932624	0.501901	0.847909	0.152091	0.498099	0.34981	0.499993	0.257919	0.378956	10.3168	3.43165	0.97541	1	2	2	1	2	2	2	0	1	0	1	1	1	2	0	2	1	1	-	0	1	2	2	2	1	1	2	2	0
100055087|F|0-28:T>A-28:T>A	TGCAGCCATTTTTTCCGGTTTCCCTTGCTTTCTCTCTCTTCATCCTTTCGACTTTGGCGAGCTTCTGAA	TGCAGCCATTTTTTCCGGTTTCCCTTGCTTTCTCTCTCTTCATCCTTTCGACTTTGGCGAGCTTCTGAA	Chr01	12756046	1	4.48109e-29	28:T>A	28	0.996454	0.992883	0.44484	0.55516	0.007117	0.437722	0.014134	0.493915	0.254024	8.08857	3.3141	0.977612	0	2	0	0	0	0	2	-	0	0	2	2	2	0	2	0	0	0	2	2	0	0	0	0	0	0	0	2	0
100055087|F|0-61:C>G-61:C>G	TGCAGCCATTTTTTCCGGTTTCCCTTGCTTTCTCTCTCTTCATCCTTTCGACTTTGGCGAGCTTCTGAA	TGCAGCCATTTTTTCCGGTTTCCCTTGCTTTCTCTCTCTTCATCCTTTCGACTTTGGCGAGCTTCTGAA	Chr01	12756046	1	4.48109e-29	61:C>G	61	0.996454	0.992883	0.537367	0.462633	0.007117	0.530249	0.014134	0.497207	0.255671	8.08857	4.08696	0.977612	0	0	2	2	0	0	2	1	0	2	2	2	0	2	2	2	2	0	2	0	0	0	0	2	2	0	0	2	0
7567761|F|0-23:C>G-23:C>G	TGCAGAATGCCTTCTCCCCCCTTCAAGAGCACAAATGTGTGGAAATATCAATTTATGGATGTATTGGAT	TGCAGAATGCCTTCTCCCCCCTTCAAGAGCACAAATGTGTGGAAATATCAATTTATGGATGTATTGGAT	Chr01	12836685	1	4.48109e-29	23:C>G	23	1	1	0.670213	0.329787	0	0.670213	0	0.442055	0.221028	25.0621	9.69362	1	2	2	0	0	0	2	0	2	2	2	2	2	2	2	0	2	2	2	2	0	2	2	0	0	2	2	2	0	2
7567761|F|0-28:G>A-28:G>A	TGCAGAATGCCTTCTCCCCCCTTCAAGAGCACAAATGTGTGGAAATATCAATTTATGGATGTATTGGAT	TGCAGAATGCCTTCTCCCCCCTTCAAGAGCACAAATGTGTGGAAATATCAATTTATGGATGTATTGGAT	Chr01	12836685	1	4.48109e-29	28:G>A	28	1	1	0.670213	0.329787	0	0.670213	0	0.442055	0.221028	25.0621	10.4655	0.985294	2	0	2	2	0	0	2	2	0	2	2	2	0	2	2	2	2	0	0	0	0	0	2	2	2	0	2	2	0
7571344|F|0-44:G>A-44:G>A	TGCAGGAGAAAATGTAAGTGTGGATAATCCATGTTGTACGTTTGGCATTGCCTTTAGCCACTAATCGTG	TGCAGGAGAAAATGTAAGTGTGGATAATCCATGTTGTACGTTTGGCATTGCCTTTAGCCACTAATCGTG	Chr01	13056794	1	4.48109e-29	44:G>A	44	1	1	0.673759	0.326241	0	0.673759	0	0.439616	0.219808	62.2401	30.4664	1	0	2	2	2	2	0	2	0	2	0	2	2	2	0	2	0	0	0	2	2	2	0	0	0	0	2	2	2	0
9843067|F|0-66:G>A-66:G>A	TGCAGAACCTTTTCATCTGTTGCCGAAGGTTAGCCACCGCTAACCGCATCGGCAAGCAGCATTATTGGC	TGCAGAACCTTTTCATCTGTTGCCGAAGGTTAGCCACCGCTAACCGCATCGGCAAGCAGCATTATTGGC	Chr01	13260714	1	5.79666e-28	66:G>A	66	0.971631	0.886861	0.748175	0.251825	0.113139	0.635036	0.200677	0.376818	0.288747	6.5	5.51163	0.940299	0	2	2	-	2	2	2	1	2	2	0	2	2	2	2	2	2	2	0	0	1	2	2	1	2	1	2	2	2
7555342|F|0-18:G>A-18:G>A	TGCAGAGTTTCTTTTATGGCAGTTTGGGAAAAACATTGTCCAGAATGTAGTTTTACAGATCGGAAGAGC	TGCAGAGTTTCTTTTATGGCAGTTTGGGAAAAACATTGTCCAGAATGTAGTTTTAC	Chr01	13412800	1	1.93143e-21	18:G>A	18	0.996454	1	0.505338	0.494662	0	0.505338	0	0.499943	0.249972	77.3739	20.2079	0.992647	0	0	0	2	2	2	0	2	0	0	2	2	2	2	0	2	2	2	0	0	0	2	2	2	2	0	0	0	2
7618766|F|0-65:T>A-65:T>A	TGCAGGGAACAATTCTACATTATCTTCAGTGCCACCTACTGGACCATGGTTGCTTCATATAGTCCTGCT	TGCAGGGAACAATTCTACATTATCTTCAGTGCCACCTACTGGACCATGGTTGCTTCATATAGTCCTGCT	Chr01	13431829	1	4.48109e-29	65:T>A	65	0.996454	0.996441	0.395018	0.604982	0.003559	0.391459	0.007092	0.477957	0.242525	11.5795	3.79856	0.970588	0	0	0	2	2	0	0	0	2	0	2	2	0	0	0	0	0	0	2	2	2	0	0	0	0	2	2	0	0
7567411|F|0-5:G>T-5:G>T	TGCAGGCTACACTCTACAGTCCCAATGTTGGATAATTGGCTAATTACAGATCGGAAGAGCGGTTCAGCA	TGCAGGCTACACTCTACAGTCCCAATGTTGGATAATTGGCTAATTAC	Chr01	13558525	1	6.50459e-15	5:G>T	5	0.957447	0.77037	0.82963	0.17037	0.22963	0.6	0.3538	0.282689	0.318244	14.7557	18.7801	0.992308	2	2	2	0	2	2	1	1	2	2	-	2	2	2	1	0	2	2	0	2	1	1	1	2	0	1	0	2	1
7567410|F|0-33:G>A-33:G>A	TGCAGTCTACACTCTACAGTCCCAATGTTGGATGATTGGCTAATTACAGATCGGAAGAGCGGTTCAGCA	TGCAGTCTACACTCTACAGTCCCAATGTTGGATGATTGGCTAATTAC	Chr01	13558525	1	6.50459e-15	33:G>A	33	0.989362	0.917563	0.795699	0.204301	0.082437	0.713262	0.151283	0.325124	0.238204	20.2733	18.9713	0.992647	2	2	2	0	2	2	2	2	1	2	0	1	2	2	2	0	2	2	0	2	2	2	2	1	0	2	-	2	2
7545883|F|0-8:C>T-8:C>T	TGCAGAAGCAGACAATGACAACAGCAACTCCGCCGCCGCCCTGGCATCCGCCACGGAGCTCCTCGCCTC	TGCAGAAGCAGACAATGACAACAGCAACTCCGCCGCCGCCCTGGCATCCGCCACGGAGCTCCTCGCCTC	Chr01	13714102	1	4.48109e-29	8:C>T	8	0.996454	1	0.661922	0.338078	0	0.661922	0	0.447563	0.223781	20.3977	6.73478	0.977941	2	2	2	0	0	2	2	2	2	0	0	2	2	0	2	0	2	2	0	2	2	2	2	2	0	2	0	2	0
7550933|F|0-16:A>G-16:A>G	TGCAGTATAATGTTTCATAGATTTGTTGGAATTGGTGCTGATTATTACAGATCGGAAGAGCGGTTCAGC	TGCAGTATAATGTTTCATAGATTTGTTGGAATTGGTGCTGATTATTAC	Chr01	13937840	1	4.05616e-17	16:A>G	16	0.932624	0.965779	0.406844	0.593156	0.034221	0.372624	0.066099	0.482644	0.274371	23.2163	11.1615	0.992063	2	-	2	0	-	-	0	2	0	2	0	0	0	0	2	2	0	0	0	0	0	2	0	0	0	0	1	2	2
7542178|F|0-9:C>T-9:C>T	TGCAGAGTTCCCACGACGACTACGGCACCAAGTATTACAGATCGGAAGAGCGGTTCAGCAGGAATGCCG	TGCAGAGTTCCCACGACGACTACGGCACCAAGTATTAC	Chr01	14054863	1	9.18258e-12	9:C>T	9	0.996454	1	0.462633	0.537367	0	0.462633	0	0.497207	0.248604	47.0341	12.1024	1	0	0	0	2	2	0	0	0	2	0	2	2	0	2	0	0	0	0	2	2	2	0	0	0	0	2	2	0	0
100089413|F|0-50:C>T-50:C>T	TGCAGAAACAGATGGGTTCTCTGTGTTATACACACGCACAAACACATATACATATGGAGTATATATACT	TGCAGAAACAGATGGGTTCTCTGTGTTATACACACGCACAAACACATATACATATGGAGTATATATACT	Chr01	14305792	1	5.79666e-28	50:C>T	50	0.925532	0.720307	0.628352	0.371648	0.279693	0.348659	0.40293	0.467051	0.434991	4.73684	3.415	0.946429	0	1	2	-	2	1	2	0	2	0	2	2	2	0	1	0	0	0	1	0	-	2	0	0	0	-	2	2	0
100013082|F|0-17:T>C-17:T>C	TGCAGAATACAAACAATTTTATATATAATAAATGTGTAATGTTGTGTTTCTAATAAACGTGAAATTTGT	TGCAGAATACAAACAATTTTATATATAATAAATGTGTAATGTTGTGTTTCTAATAAACGTGAAATTTGT	Chr01	14404884	1	1.25476e-24	17:T>C	17	0.985816	0.964029	0.510791	0.489209	0.035971	0.47482	0.069355	0.499767	0.284561	8.9403	5.22346	0.962687	2	0	0	2	2	0	0	0	2	0	2	2	0	2	0	0	0	0	1	2	2	0	0	0	0	2	2	0	0
7614881|F|0-33:T>C-33:T>C	TGCAGCACACTGAATATTTTGGAGAACCATACATATTGCCTTTATTCACACGCTCCTCAAACCAATACA	TGCAGCACACTGAATATTTTGGAGAACCATACATATTGCCTTTATTCACACGCTCCTCAAACCAATACA	Chr01	14418908	1	2.08485e-27	33:T>C	33	0.939716	0.920755	0.65283	0.34717	0.079245	0.573585	0.145931	0.453286	0.299608	8.28947	6.77778	0.984375	0	2	2	0	2	2	2	0	0	0	2	2	1	0	2	0	0	2	2	2	0	-	0	0	0	0	2	2	0
7614881|F|0-43:A>C-43:A>C	TGCAGCACACTGAATATTTTGGAGAACCATACATATTGCCTTTATTCACACGCTCCTCAAACCAATACA	TGCAGCACACTGAATATTTTGGAGAACCATACATATTGCCTTTATTCACACGCTCCTCAAACCAATACA	Chr01	14418908	1	2.08485e-27	43:A>C	43	0.960993	0.900369	0.420664	0.579336	0.099631	0.321033	0.179409	0.487412	0.33341	8.28947	5.91549	0.969697	0	2	0	0	0	2	2	2	0	0	0	2	1	2	2	0	2	2	0	0	2	-	0	0	0	2	0	2	0
7614525|F|0-61:T>C-61:T>C	TGCAGACACATCAAAGAGATAGAAACAAATTTCCTAGGATTTTGGATGGTTTATGTATTTTTTATTTAC	TGCAGACACATCAAAGAGATAGAAACAAATTTCCTAGGATTTTGGATGGTTTATGTATTTTTTATTTAC	Chr01	14550475	1	2.08485e-27	61:T>C	61	0.985816	0.978417	0.597122	0.402878	0.021583	0.57554	0.042234	0.481135	0.261684	25.5175	14.0683	1	2	2	2	1	0	2	2	2	0	2	2	2	0	2	2	2	2	0	0	0	0	0	-	1	2	0	2	2	2
7557278|F|0-52:C>A-52:C>A	TGCAGAAGAGGTGTAGTATGCTCCTGTCTTTTATGCAGCGTTATCGTGATAACTATTGATATTTCCAAG	TGCAGAAGAGGTGTAGTATGCTCCTGTCTTTTATGCAGCGTTATCGTGATAACTATTGATATTTCCAAG	Chr01	14644890	1	4.48109e-29	52:C>A	52	0.996454	1	0.580071	0.419929	0	0.580071	0	0.487177	0.243589	57.5328	14.9005	1	2	2	2	2	0	0	2	2	0	2	2	2	0	2	2	2	2	0	0	0	0	0	0	2	2	0	2	2	2
100112353|F|0-12:G>C-12:G>C	TGCAGCCTGCTTGTCCAATCTGTTCACAGCAAAGGACATATATATACAATAAATTACAGATCGGAAGAG	TGCAGCCTGCTTGTCCAATCTGTTCACAGCAAAGGACATATATATACAATAAATTAC	Chr01	14767893	1	7.16373e-21	12:G>C	12	0.98227	0.956679	0.440433	0.559567	0.043321	0.397112	0.082889	0.492904	0.287896	22.5723	21.141	1	0	0	0	2	2	0	0	0	2	0	2	2	0	0	0	0	0	0	1	2	2	0	0	0	0	2	2	0	0
100051569|F|0-41:C>T-41:C>T	TGCAGACCAAGACAACAACTTTTGAAAGAGTTGAGAAGAGACGTAGAGAAAGTGAAGGGAATGAGATGG	TGCAGACCAAGACAACAACTTTTGAAAGAGTTGAGAAGAGACGTAGAGAAAGTGAAGGGAATGAGATGG	Chr01	14846123	1	2.09965e-22	41:C>T	41	0.971631	0.992701	0.218978	0.781022	0.007299	0.211679	0.014492	0.342053	0.178273	7.34604	3.0274	0.962121	0	0	0	0	0	0	2	1	0	2	0	0	0	2	0	0	0	0	0	0	0	0	2	0	0	0	0	2	2
100108121|F|0-7:G>A-7:G>A	TGCAGAAGTGTTATCTTTATTATACTTTCAACTCGGTCTTTTCACTAATCGTGCATTCTTGAATTAGTC	TGCAGAAGTGTTATCTTTATTATACTTTCAACTCGGTCTTTTCACTAATCGTGCATTCTTGAATTAGTC	Chr01	14971012	1	4.51291e-24	7:G>A	7	0.978723	0.880435	0.692029	0.307971	0.119565	0.572464	0.210539	0.42625	0.318394	10.8125	9.14706	0.992537	2	2	2	1	1	2	1	2	2	2	0	0	2	1	2	2	1	2	0	2	2	1	1	2	0	2	0	2	2
7564985|F|0-21:A>G-21:A>G	TGCAGAAATGTTATCTTTATTATACTTTCAACTCGGTCTTTTCACTAATCGTGCATTCTTGAATTAGTC	TGCAGAAATGTTATCTTTATTATACTTTCAACTCGGTCTTTTCACTAATCGTGCATTCTTGAATTAGTC	Chr01	14971012	1	9.69986e-26	21:A>G	21	0.978723	0.927536	0.692029	0.307971	0.072464	0.619565	0.134426	0.42625	0.280338	7.8239	9.14706	0.992537	2	2	2	2	2	2	2	2	2	2	0	0	1	2	2	2	2	2	0	2	2	2	1	2	0	2	0	2	2
7564985|F|0-20:T>C-20:T>C	TGCAGAAATGTTATCTTTATTATACTTTCAACTCGGTCTTTTCACTAATCGTGCATTCTTGAATTAGTC	TGCAGAAATGTTATCTTTATTATACTTTCAACTCGGTCTTTTCACTAATCGTGCATTCTTGAATTAGTC	Chr01	14971012	1	9.69986e-26	20:T>C	20	0.989362	0.917563	0.666667	0.333333	0.082437	0.584229	0.151283	0.444444	0.297864	7.8239	6.75546	0.969697	0	2	2	2	2	2	0	2	0	2	2	2	-	0	0	0	2	2	2	0	2	2	1	0	0	2	2	2	2
7564985|F|0-10:T>C-10:T>C	TGCAGAAATGTTATCTTTATTATACTTTCAACTCGGTCTTTTCACTAATCGTGCATTCTTGAATTAGTC	TGCAGAAATGTTATCTTTATTATACTTTCAACTCGGTCTTTTCACTAATCGTGCATTCTTGAATTAGTC	Chr01	14971012	1	9.69986e-26	10:T>C	10	0.975177	0.930909	0.487273	0.512727	0.069091	0.418182	0.128635	0.499676	0.314155	7.8239	6.41317	0.984848	0	0	0	2	2	0	2	2	2	0	2	0	-	0	2	0	2	0	2	2	2	2	1	0	2	2	0	2	0
7542859|F|0-15:G>A-15:G>A	TGCAGCCTTCTAGTTGCAGCTGCTGAATTTGCCAGCTTACAGATCGGAAGAGCGGTTCAGCAGGAATGC	TGCAGCCTTCTAGTTGCAGCTGCTGAATTTGCCAGCTTAC	Chr01	15064521	1	8.04505e-13	15:G>A	15	0.989362	1	0.365591	0.634409	0	0.365591	0	0.463869	0.231934	10.8271	3.512	0.933824	0	0	2	0	2	0	0	0	2	2	0	0	2	0	2	2	0	0	0	-	0	2	2	2	2	2	0	2	2
7564102|F|0-24:G>A-24:G>A	TGCAGCAAACAACAGCAACAAAATGTTCATCAAATAATGGCAGAAATAGTAAAGCTTACAGATCGGAAG	TGCAGCAAACAACAGCAACAAAATGTTCATCAAATAATGGCAGAAATAGTAAAGCTTAC	Chr01	15288978	1	4.57276e-18	24:G>A	24	0.992908	1	0.685714	0.314286	0	0.685714	0	0.43102	0.21551	32.0171	10.159	0.992647	2	0	0	2	0	2	2	2	2	2	0	2	0	2	2	0	2	2	0	2	2	2	2	2	2	2	2	2	2
7564102|F|0-21:A>T-21:A>T	TGCAGCAAACAACAGCAACAAAATGTTCATCAAATAATGGCAGAAATAGTAAAGCTTACAGATCGGAAG	TGCAGCAAACAACAGCAACAAAATGTTCATCAAATAATGGCAGAAATAGTAAAGCTTAC	Chr01	15288978	1	4.57276e-18	21:A>T	21	0.992908	1	0.596429	0.403571	0	0.596429	0	0.481403	0.240702	32.0171	10.1394	0.992647	2	2	0	0	0	2	0	0	2	2	2	2	2	0	0	2	2	2	2	0	2	2	0	0	2	2	2	0	0
100079266|F|0-56:A>G-56:A>G	TGCAGGATGATGCACCAAATTCTATGTCTAGAATAAGTCATGAAGAGAGGCAAAAGATTGTGAACCTGG	TGCAGGATGATGCACCAAATTCTATGTCTAGAATAAGTCATGAAGAGAGGCAAAAGATTGTGAACCTGG	Chr01	15292294	1	4.51291e-24	56:A>G	56	0.989362	0.989247	0.480287	0.519713	0.010753	0.469534	0.021274	0.499223	0.260248	16.1879	6.72393	0.977612	1	0	2	2	0	2	2	2	0	2	2	2	0	2	2	2	2	0	0	0	0	0	0	2	0	2	0	2	0
7630259|F|0-9:A>G-9:A>G	TGCAGAAGCAGAAGAAGCATCAAACTAAAAGCTGAATCAAATAGGGGTGGGCATTTAGGTATTCAATTC	TGCAGAAGCAGAAGAAGCATCAAACTAAAAGCTGAATCAAATAGGGGTGGGCATTTAGGTATTCAATTC	Chr01	15312436	1	9.69986e-26	9:A>G	9	0.925532	0.83908	0.536398	0.463602	0.16092	0.375479	0.270049	0.49735	0.3837	6.56618	4.77778	0.959016	0	2	1	0	2	2	0	0	2	0	2	1	0	0	1	0	2	0	0	2	1	2	-	0	0	1	0	1	0
7573958|F|0-30:C>A-30:C>A	TGCAGAGATTGGAACTCGTAGGCTATCGCACAAGAGCTTCCTGTGGTCCTCAAGAAGAATATAGAGTAA	TGCAGAGATTGGAACTCGTAGGCTATCGCACAAGAGCTTCCTGTGGTCCTCAAGAAGAATATAGAGTAA	Chr01	15312502	2	2.08485e-27	30:C>A	30	0.929078	0.919847	0.71374	0.28626	0.080153	0.633588	0.147456	0.40863	0.278043	16.2152	11.5022	1	0	2	1	0	2	2	2	0	2	2	2	1	2	0	1	0	2	0	2	2	-	2	0	0	0	-	0	1	0
7573960|F|0-18:G>T-18:G>T	TGCAGAGATTGGAACTCAGAGGCTATCGCACAAGAGCTTCCTGTGGTCCTCAAGAAGAATATAGAGTAA	TGCAGAGATTGGAACTCAGAGGCTATCGCACAAGAGCTTCCTGTGGTCCTCAAGAAGAATATAGAGTAA	Chr01	15312502	2	9.69986e-26	18:G>T	18	0.989362	0.996416	0.387097	0.612903	0.003584	0.383513	0.007143	0.474506	0.240824	23.1839	9.80597	0.985294	0	2	2	2	2	2	2	0	0	2	0	0	2	2	2	0	2	2	0	0	0	0	0	0	2	0	0	0	2
7573958|F|0-26:C>T-26:C>T	TGCAGAGATTGGAACTCGTAGGCTATCGCACAAGAGCTTCCTGTGGTCCTCAAGAAGAATATAGAGTAA	TGCAGAGATTGGAACTCGTAGGCTATCGCACAAGAGCTTCCTGTGGTCCTCAAGAAGAATATAGAGTAA	Chr01	15312502	2	2.08485e-27	26:C>T	26	0.978723	0.876812	0.514493	0.485507	0.123188	0.391304	0.216026	0.49958	0.357803	16.165	10.358	0.992537	0	2	1	0	2	2	0	0	2	0	2	2	0	0	1	0	2	0	0	2	1	2	0	0	2	1	0	1	0
7561203|F|0-30:A>G-30:A>G	TGCAGTGGTGAAGAAGATTGATAAATGCTCACATGGGCTTACAGATCGGAAGAGCGGTTCAGCAGGAAT	TGCAGTGGTGAAGAAGATTGATAAATGCTCACATGGGCTTAC	Chr01	15497413	1	6.95087e-14	30:A>G	30	0.946809	0.981273	0.153558	0.846442	0.018727	0.134831	0.036752	0.259956	0.148354	7.82663	4.74	0.983607	0	0	2	0	0	0	0	0	0	0	0	0	0	0	0	0	0	0	0	0	0	0	0	0	2	0	0	0	2
7561203|F|0-16:A>G-16:A>G	TGCAGTGGTGAAGAAGATTGATAAATGCTCACATGGGCTTACAGATCGGAAGAGCGGTTCAGCAGGAAT	TGCAGTGGTGAAGAAGATTGATAAATGCTCACATGGGCTTAC	Chr01	15497413	1	6.95087e-14	16:A>G	16	0.946809	0.981273	0.187266	0.812734	0.018727	0.168539	0.036752	0.304395	0.170573	7.82663	2.96429	0.95	0	0	0	2	0	0	0	0	0	2	0	0	0	0	2	0	2	0	0	0	0	0	0	0	0	0	0	0	2
100020939|F|0-57:G>T-57:G>T	TGCAGTGAGCAATCCAGCAGTCTGGAGTGGCCATCCCCAAATGCTCACTTCTTCTGTGATGGATTCGTA	TGCAGTGAGCAATCCAGCAGTCTGGAGTGGCCATCCCCAAATGCTCACTTCTTCTGTGATGGATTCGTA	Chr01	15684726	2	4.48109e-29	57:G>T	57	1	0.996454	0.421986	0.578014	0.003546	0.41844	0.007067	0.487828	0.247447	16.1501	8.18919	0.992647	0	2	0	0	2	2	0	0	2	0	0	0	2	2	2	0	0	2	0	0	2	2	2	2	2	2	0	2	2
7621670|F|0-49:C>G-49:C>G	TGCAGGATATTCTTCAAGATCTTTTACTCTATTATCAGGAAGACTTACTCAGGTACTGAACTAATTTGG	TGCAGGATATTCTTCAAGATCTTTTACTCTATTATCAGGAAGACTTACTCAGGTACTGAACTAATTTGG	Chr01	15684792	2	9.69986e-26	49:C>G	49	1	1	0.712766	0.287234	0	0.712766	0	0.409461	0.204731	16.3494	5.856	0.985294	2	2	2	2	2	2	0	2	2	2	2	0	2	2	2	2	2	2	2	0	2	2	2	2	2	2	2	2	2
7628644|F|0-12:T>A-12:T>A	TGCAGATGCTACTTAGTTCTATCAGTGTCGATTTGGTCTGTTTTATCATATCATTCTTCAAAAGAAATT	TGCAGATGCTACTTAGTTCTATCAGTGTCGATTTGGTCTGTTTTATCATATCATTCTTCAAAAGAAATT	Chr01	15845401	1	9.69986e-26	12:T>A	12	1	0.992908	0.783688	0.216312	0.007092	0.776596	0.014084	0.339042	0.176563	34.2699	16.5812	1	2	2	2	2	0	0	2	2	0	2	2	2	2	2	2	2	2	0	2	2	0	0	0	2	2	0	2	2	0
100014884|F|0-44:A>G-44:A>G	TGCAGATGAGATGGATGGGAAGGTAGCACTATTGTTGTTATAATATTTGCTCGTTTTTCCTAGATTGCT	TGCAGATGAGATGGATGGGAAGGTAGCACTATTGTTGTTATAATATTTGCTCGTTTTTCCTAGATTGCT	Chr01	16067841	1	4.51291e-24	44:A>G	44	0.93617	0.965909	0.481061	0.518939	0.034091	0.44697	0.065857	0.499283	0.28257	8.93038	4.0641	0.935484	2	2	2	-	0	0	0	0	0	2	0	0	0	0	0	2	2	2	2	0	2	0	1	2	2	2	0	0	2
7614753|F|0-28:C>G-28:C>G	TGCAGATGAGATGGATGGGAAGGTAGCACTATTGTTGTTATAATGTTGCTCGTTTTTCCTAGATTGCTG	TGCAGATGAGATGGATGGGAAGGTAGCACTATTGTTGTTATAATGTTGCTCGTTTTTCCTAGATTGCTG	Chr01	16067841	1	1.25476e-24	28:C>G	28	0.929078	0.881679	0.5	0.5	0.118321	0.381679	0.208642	0.5	0.354321	8.35915	5.20645	0.95082	0	0	2	0	-	1	2	0	0	0	2	2	1	0	2	0	0	-	1	1	-	0	0	0	0	-	0	2	0
7573193|F|0-15:A>T-15:A>T	TGCAGTCAGTTCACAAAATTTGTTTGAAACTAAAATTTATTACAGATCGGAAGAGCGGTTCAGCAGGAA	TGCAGTCAGTTCACAAAATTTGTTTGAAACTAAAATTTATTAC	Chr01	16154613	1	2.03432e-14	15:A>T	15	0.98227	0.967509	0.34657	0.65343	0.032491	0.314079	0.062871	0.452919	0.257895	62.394	26.2869	0.992537	0	2	0	0	2	2	0	2	0	0	0	0	2	2	0	2	0	2	0	0	0	2	0	2	0	0	0	0	1
100056960|F|0-62:T>C-62:T>C	TGCAGGAGGGCTGATCTCTTGTGCACCACCATCATTGTGAACCATGGGATTGACCCAGAGCATAGTCCT	TGCAGGAGGGCTGATCTCTTGTGCACCACCATCATTGTGAACCATGGGATTGACCCAGAGCATAGTCCT	Chr01	16375179	1	2.08485e-27	62:T>C	62	0.985816	1	0.402878	0.597122	0	0.402878	0	0.481135	0.240567	10.0977	2.84328	0.955882	0	0	2	2	0	0	2	2	0	2	0	2	0	2	0	2	2	0	0	0	0	0	0	2	0	0	0	2	0
7555402|F|0-34:A>C-34:A>C	TGCAGATCAGAGCTCATCAAAGCCAAAACGCATAATCCCCTTTGCTTTCACCCTTTACAGATCGGAAGA	TGCAGATCAGAGCTCATCAAAGCCAAAACGCATAATCCCCTTTGCTTTCACCCTTTAC	Chr01	16436794	1	7.38082e-21	34:A>C	34	1	1	0.180851	0.819149	0	0.180851	0	0.296288	0.148144	23.0652	6.43077	0.985294	2	0	0	0	2	2	0	0	0	2	0	0	2	0	0	0	0	2	0	0	0	0	0	0	2	0	2	0	0
7555554|F|0-15:A>G-15:A>G	TGCAGCAAAATTAGTACCAGAACCAGAATCTGGGAGAAAAAATTACAGATCGGAAGAGCGGTTCAGCAG	TGCAGCAAAATTAGTACCAGAACCAGAATCTGGGAGAAAAAATTAC	Chr01	16516362	1	2.23775e-14	15:A>G	15	0.989362	0.982079	0.781362	0.218638	0.017921	0.763441	0.0352	0.341671	0.188435	36.7449	19.4228	1	2	2	2	0	2	2	2	2	2	2	2	2	2	2	0	2	2	2	2	0	2	2	0	2	2	2	2	0	2
100073100|F|0-62:C>T-62:C>T	TGCAGATACGATCTTCACTAACTAACATATATATTCTCCAATGCAGCTGGAGTTATTAGCCACTTATTA	TGCAGATACGATCTTCACTAACTAACATATATATTCTCCAATGCAGCTGGAGTTATTAGCCACTTATTA	Chr01	16567660	1	2.08485e-27	62:C>T	62	1	1	0.308511	0.691489	0	0.308511	0	0.426664	0.213332	35.0537	13.3945	1	0	0	0	0	2	2	0	0	0	0	2	0	0	0	0	2	0	0	2	0	0	2	0	0	0	0	2	0	2
7568350|F|0-46:T>C-46:T>C	TGCAGCTCTCAGACTGGCACTTGGAGCCCTCAAGAATGACGCTGTATCGATTCGGGAACACCTCAAGTA	TGCAGCTCTCAGACTGGCACTTGGAGCCCTCAAGAATGACGCTGTATCGATTCGGGAACACCTCAAGTA	Chr01	16567966	1	9.69986e-26	46:T>C	46	1	0.996454	0.606383	0.393617	0.003546	0.602837	0.007067	0.477365	0.242216	19.2756	8.05769	0.970588	0	2	2	2	0	0	2	2	0	0	2	2	2	2	2	2	0	0	2	2	0	0	0	2	2	0	0	2	0
7547202|F|0-30:G>A-30:G>A	TGCAGCTTTTGCATTTGTGGAGATGAAGGGGAAGGGGAAAGTGAGAAGAACTAAGAAATGACTTGTTCT	TGCAGCTTTTGCATTTGTGGAGATGAAGGGGAAGGGGAAAGTGAGAAGAACTAAGAAATGACTTGTTCT	Chr01	16592983	1	3.48869e-25	30:G>A	30	0.989362	0.97491	0.157706	0.842294	0.02509	0.132616	0.04892	0.26567	0.157295	26.6725	9.08929	1	2	0	0	0	0	0	0	0	0	-	0	0	0	0	0	0	0	0	0	0	0	0	0	0	0	0	2	0	0
7618696|F|0-43:C>T-43:C>T	TGCAGGATTTTGCAGGAGAAGAAACTCACAATAAACTTGGCTTCACATCAACTTCATTCTTCAAAAGGC	TGCAGGATTTTGCAGGAGAAGAAACTCACAATAAACTTGGCTTCACATCAACTTCATTCTTCAAAAGGC	Chr01	16634030	1	4.54495e-19	43:C>T	43	0.907801	0.804688	0.625	0.375	0.195312	0.429688	0.314331	0.46875	0.391541	5.45098	4.23645	0.959677	0	1	1	2	2	1	1	0	2	2	-	2	2	-	1	0	1	2	2	1	2	2	-	0	2	2	0	1	0
7572878|F|0-25:T>C-25:T>C	TGCAGCTGCTGCTCTTGAAACGAGGTGGGGAAGAGATCTATGTAGGCCCGTTAGGCCGCCATTGTTCTC	TGCAGCTGCTGCTCTTGAAACGAGGTGGGGAAGAGATCTATGTAGGCCCGTTAGGCCGCCATTGTTCTC	Chr01	16671493	1	4.51291e-24	25:T>C	25	0.992908	0.978571	0.5	0.5	0.021429	0.478571	0.041939	0.5	0.270969	13.1429	5.94286	0.985294	0	0	2	0	2	2	2	2	0	2	2	0	2	2	0	2	0	2	2	0	0	2	0	2	0	0	2	0	2
11821542|F|0-60:T>C-60:T>C	TGCAGTTACCATTTTCTTTCTATCCATGAAAGCATCCAAAACCCAGAGCTTATCAGCACCTGGGAAAAG	TGCAGTTACCATTTTCTTTCTATCCATGAAAGCATCCAAAACCCAGAGCTTATCAGCACCTGGGAAAAG	Chr01	16726248	1	4.48109e-29	60:T>C	60	0.996454	1	0.252669	0.747331	0	0.252669	0	0.377655	0.188827	11.0739	3.61364	0.955224	2	0	0	0	2	2	0	0	0	0	0	0	2	0	0	0	0	2	0	0	0	0	0	0	0	0	2	0	0
100052231|F|0-12:G>C-12:G>C	TGCAGAGCTGCTGCTCCTTACCAAATTGCATTGACTGTGCCACTAATTACAGCCTATAGTTGCAATATC	TGCAGAGCTGCTGCTCCTTACCAAATTGCATTGACTGTGCCACTAATTACAGCCTATAGTTGCAATATC	Chr01	17016293	1	2.08485e-27	12:G>C	12	0.978723	0.992754	0.333333	0.666667	0.007246	0.326087	0.014388	0.444444	0.229416	6.35015	5.82456	0.953846	2	2	2	0	2	2	0	0	0	0	0	0	0	2	0	0	0	0	0	0	0	2	2	0	2	0	2	0	2
7549349|F|0-54:G>A-54:G>A	TGCAGAGAATGTTGTATCAATATTAGATGTGGATACCCAATCATGTAGGCATTCGTTACAGATCGGAAG	TGCAGAGAATGTTGTATCAATATTAGATGTGGATACCCAATCATGTAGGCATTCGTTAC	Chr01	17143646	1	4.54052e-23	54:G>A	54	1	1	0.205674	0.794326	0	0.205674	0	0.326744	0.163372	57.9718	17.5694	1	0	0	2	0	0	0	2	2	0	2	0	0	0	2	0	2	0	0	0	0	0	0	0	2	0	0	0	0	0
7556838|F|0-21:C>G-21:C>G	TGCAGTTGCTGTTGTGGATTGCTATGCTGCTGCTGTTGTTGTAATTGTGCCAACTTTACAGATCGGAAG	TGCAGTTGCTGTTGTGGATTGCTATGCTGCTGCTGTTGTTGTAATTGTGCCAACTTTAC	Chr01	17146801	1	1.2714e-18	21:C>G	21	1	0.992908	0.170213	0.829787	0.007092	0.163121	0.014084	0.282481	0.148282	32.1681	8.55932	1	0	0	0	2	0	0	2	2	0	0	0	0	0	0	2	0	0	0	0	0	0	0	0	0	0	0	0	0	0
7540213|F|0-21:G>C-21:G>C	TGCAGTTGCTGTTGTGGATTGGTATGCTGCTGCTGCTGTTGTTGTAATTGTGCCAACTTTACAGATCGG	TGCAGTTGCTGTTGTGGATTGGTATGCTGCTGCTGCTGTTGTTGTAATTGTGCCAACTTTAC	Chr01	17146801	1	4.92971e-23	21:G>C	21	0.914894	0.957364	0.170543	0.829457	0.042636	0.127907	0.081636	0.282916	0.182276	14.356	9.47273	1	1	-	0	0	0	0	0	0	0	0	0	0	0	0	0	0	0	-	0	0	0	0	0	0	0	0	2	0	0
100058007|F|0-48:A>T-48:A>T	TGCAGGGTGCAGCTGGTGGCATGTCCCCCCAAGTTCAGGCTCGAAACCAGCAACTTCCAGGCTCTACAC	TGCAGGGTGCAGCTGGTGGCATGTCCCCCCAAGTTCAGGCTCGAAACCAGCAACTTCCAGGCTCTACAC	Chr01	17149128	1	4.48109e-29	48:A>T	48	0.989362	1	0.655914	0.344086	0	0.655914	0	0.451382	0.225691	12.0948	3.71556	0.955882	0	0	2	2	2	0	2	2	2	0	2	2	0	2	2	2	2	0	2	2	0	0	0	2	0	2	2	2	2
7562327|F|0-26:A>G-26:A>G	TGCAGCAGTTGTCTGAGAGAAGAAAAAGTCTTTATCTATTATATCATTCAGATAAAATCATTACAGATC	TGCAGCAGTTGTCTGAGAGAAGAAAAAGTCTTTATCTATTATATCATTCAGATAAAATCATTAC	Chr01	17149194	1	4.01147e-24	26:A>G	26	0.992908	0.992857	0.2	0.8	0.007143	0.192857	0.014184	0.32	0.167092	58.204	16.5286	1	2	0	0	0	0	0	0	0	2	2	0	0	0	0	0	0	0	0	0	2	0	0	0	0	0	0	2	0	0
7562327|F|0-31:T>A-31:T>A	TGCAGCAGTTGTCTGAGAGAAGAAAAAGTCTTTATCTATTATATCATTCAGATAAAATCATTACAGATC	TGCAGCAGTTGTCTGAGAGAAGAAAAAGTCTTTATCTATTATATCATTCAGATAAAATCATTAC	Chr01	17149194	1	4.01147e-24	31:T>A	31	0.992908	0.992857	0.710714	0.289286	0.007143	0.703571	0.014184	0.411199	0.212691	58.204	19.6815	0.992647	0	0	2	2	2	0	2	2	2	2	2	2	0	2	2	2	2	0	2	2	2	0	0	2	0	2	2	2	2
7562327|F|0-45:A>G-45:A>G	TGCAGCAGTTGTCTGAGAGAAGAAAAAGTCTTTATCTATTATATCATTCAGATAAAATCATTACAGATC	TGCAGCAGTTGTCTGAGAGAAGAAAAAGTCTTTATCTATTATATCATTCAGATAAAATCATTAC	Chr01	17149194	1	4.01147e-24	45:A>G	45	0.992908	0.992857	0.564286	0.435714	0.007143	0.557143	0.014184	0.491735	0.252959	58.204	19.3249	1	2	2	0	2	2	2	2	2	0	0	2	0	0	0	2	2	0	0	2	0	0	2	0	0	0	0	2	0	2
14505476|F|0-36:C>T-36:C>T	TGCAGATTTTAGAATGGATGCATGGTTTGAATCCAGCAGCTGGCTTGCATTCTCTCCAAACCTTTGCTG	TGCAGATTTTAGAATGGATGCATGGTTTGAATCCAGCAGCTGGCTTGCATTCTCTCCAAACCTTTGCTG	Chr01	17151605	1	4.48109e-29	36:C>T	36	1	1	0.152482	0.847518	0	0.152482	0	0.258463	0.129231	18.161	5.44444	1	2	0	0	0	0	0	0	0	0	0	0	0	0	0	0	0	0	0	0	0	0	0	0	0	0	0	2	0	0
7565065|F|0-16:T>A-16:T>A	TGCAGAAGGTGCGCGGTGCGTGATTCTCAGTGTTCCGCCCATCTCGATGGGAACGAGGGGGATAAGAGA	TGCAGAAGGTGCGCGGTGCGTGATTCTCAGTGTTCCGCCCATCTCGATGGGAACGAGGGGGATAAGAGA	Chr01	17248619	1	2.08485e-27	16:T>A	16	0.992908	1	0.15	0.85	0	0.15	0	0.255	0.1275	16.7743	9.07692	1	2	0	0	0	0	0	0	0	0	0	0	0	0	0	0	0	0	0	0	0	0	0	0	0	0	0	2	0	0
11822817|F|0-50:G>T-50:G>T	TGCAGAACCTCTTTCCTTGCCCCAACATATTGAATCCCCGGCCCGACATAGTATACATAGGGCCAAAGC	TGCAGAACCTCTTTCCTTGCCCCAACATATTGAATCCCCGGCCCGACATAGTATACATAGGGCCAAAGC	Chr01	17268081	1	9.69986e-26	50:G>T	50	0.929078	0.919847	0.270992	0.729008	0.080153	0.19084	0.147456	0.395111	0.271284	6	3.32967	0.992188	0	0	2	2	0	0	0	0	0	0	1	1	0	0	0	0	0	0	2	0	0	0	0	0	0	0	-	0	2
100073900|F|0-44:A>G-44:A>G	TGCAGAACCTCTTTCCTTGCCCCAACATATTGAATCCCCGGCCCAACATAGTATACATAGGGCCAAAGC	TGCAGAACCTCTTTCCTTGCCCCAACATATTGAATCCCCGGCCCAACATAGTATACATAGGGCCAAAGC	Chr01	17268081	1	4.51291e-24	44:A>G	44	0.957447	0.722222	0.692593	0.307407	0.277778	0.414815	0.401235	0.425816	0.413525	6.56504	6.00431	0.954545	0	1	1	2	0	-	2	2	0	2	1	2	2	1	0	1	1	2	2	0	2	1	1	1	2	2	0	-	1
7564564|F|0-54:T>G-54:T>G	TGCAGTAAAAGCCACAGACTGCACGAAAACAGATTCTAGCATCAGAACAGGCCATTTACAGATCGGAAG	TGCAGTAAAAGCCACAGACTGCACGAAAACAGATTCTAGCATCAGAACAGGCCATTTAC	Chr01	17304760	1	2.1125e-21	54:T>G	54	0.911348	0.879377	0.533074	0.466926	0.120623	0.412451	0.212146	0.497812	0.354979	10.4311	5.71176	0.959677	0	0	0	2	0	0	2	1	0	-	2	0	0	2	2	0	0	2	2	0	0	-	-	-	2	0	2	0	-
100079083|F|0-22:A>C-22:A>C	TGCAGGACGCGAAAGTGAAGATAAATTTCTTCTCTGTTCCATATAGACGTGATAATTTGATTGCACATA	TGCAGGACGCGAAAGTGAAGATAAATTTCTTCTCTGTTCCATATAGACGTGATAATTTGATTGCACATA	Chr01	17306723	1	2.08485e-27	22:A>C	22	0.960993	0.97417	0.321033	0.678967	0.02583	0.295203	0.050326	0.435942	0.243134	5.43598	3.31532	0.953846	0	2	0	0	0	0	2	0	0	0	2	0	2	0	0	0	0	0	2	2	0	0	0	0	-	0	0	0	0
100054704|F|0-51:T>A-51:T>A	TGCAGCATGCAGCGTAAAGTTCACCTAAAAATGTTGATTCAGAAGCATTCATAATAAGAAATAGTCACA	TGCAGCATGCAGCGTAAAGTTCACCTAAAAATGTTGATTCAGAAGCATTCATAATAAGAAATAGTCACA	Chr01	17384458	2	2.08485e-27	51:T>A	51	0.932624	0.794677	0.81749	0.18251	0.205323	0.612167	0.326331	0.2984	0.312365	7.3004	5.43726	0.91129	0	2	0	0	-	1	2	2	-	2	2	-	2	2	2	2	0	0	2	1	1	2	0	2	2	1	2	2	1
7630093|F|0-9:T>C-9:T>C	TGCAGAAGATACACGAATTGTGCGTTATTTGGCAAAGATTGTTACAGATCGGAAGAGCGGTTCAGCAGG	TGCAGAAGATACACGAATTGTGCGTTATTTGGCAAAGATTGTTAC	Chr01	17407758	1	3.57434e-12	9:T>C	9	0.985816	0.985612	0.345324	0.654676	0.014388	0.330935	0.028363	0.452151	0.240257	28.3819	8.50427	0.992537	0	2	1	2	0	2	0	0	0	0	2	0	2	1	0	2	2	2	0	0	0	0	0	0	2	0	0	2	0
7560245|F|0-24:T>C-24:T>C	TGCAGATCTAGAGGATACATACAATCTAATTGTGAGTTATTTGGCAAAGATTGTTACAGATCGGAAGAG	TGCAGATCTAGAGGATACATACAATCTAATTGTGAGTTATTTGGCAAAGATTGTTAC	Chr01	17422749	1	5.53791e-22	24:T>C	24	0.996454	0.989324	0.55516	0.44484	0.010676	0.544484	0.021124	0.493915	0.25752	32.796	12.2857	0.992647	0	2	2	2	0	0	0	0	0	2	2	2	0	2	0	2	2	2	2	0	2	2	2	2	2	2	0	0	2
9844077|F|0-17:G>A-17:G>A	TGCAGTTTTCAATTATCGTCTCAATAATATAATTGTCGTTTCTTTTTAGTACACAGGTAGTCATCCATC	TGCAGTTTTCAATTATCGTCTCAATAATATAATTGTCGTTTCTTTTTAGTACACAGGTAGTCATCCATC	Chr01	17641767	1	2.08485e-27	17:G>A	17	0.992908	0.892857	0.717857	0.282143	0.107143	0.610714	0.191327	0.405077	0.298202	20.3974	17.0354	0.992537	2	2	2	2	1	0	2	0	2	0	2	2	2	0	2	0	0	2	2	2	2	0	0	0	0	2	1	0	2
9847163|F|0-17:G>C-17:G>C	TGCAGATATGGACGATTGGAAAAAGAAAGAAAAAATCTTAGGAAAGTGCTACTTGGCTTATCAACCTAG	TGCAGATATGGACGATTGGAAAAAGAAAGAAAAAATCTTAGGAAAGTGCTACTTGGCTTATCAACCTAG	Chr01	17641833	1	4.48109e-29	17:G>C	17	1	0.98227	0.343972	0.656028	0.01773	0.326241	0.034832	0.45131	0.243071	16.1556	11.4034	0.985294	2	0	0	0	2	0	0	0	2	0	0	2	0	0	0	0	0	0	0	0	2	0	0	0	0	2	2	0	0
7559521|F|0-5:T>C-5:T>C	TGCAGTTCTGTGCTTCATTAGAATACTAGTTTGCTCAGACTATATGAGCATCCATCATTGCATTTTGTA	TGCAGTTCTGTGCTTCATTAGAATACTAGTTTGCTCAGACTATATGAGCATCCATCATTGCATTTTGTA	Chr01	17793915	1	2.08485e-27	5:T>C	5	1	0.907801	0.826241	0.173759	0.092199	0.734043	0.167396	0.287133	0.227265	16.0656	11.7304	0.977941	2	2	0	0	1	2	0	0	2	2	2	2	2	0	2	2	2	2	1	0	2	2	2	2	2	2	1	2	2
7630835|F|0-12:C>G-12:C>G	TGCAGAAACAAGCTGACCCATTCCAGGGGCTGGAATGAAAACCAGCTCAATAGCATCTTCCATTGGAGA	TGCAGAAACAAGCTGACCCATTCCAGGGGCTGGAATGAAAACCAGCTCAATAGCATCTTCCATTGGAGA	Chr01	17814737	3	1.25476e-24	12:C>G	12	0.985816	0.910072	0.81295	0.18705	0.089928	0.723022	0.163682	0.304125	0.233904	11.1041	7.4539	0.992647	2	2	0	0	1	2	0	0	2	2	2	2	2	0	2	2	2	2	1	0	2	2	2	2	2	2	2	2	2
11822847|F|0-8:G>A-8:G>A	TGCAGACAGGAGAAAATTTTCTCAATTTGCGTAAACATATCGCATGTTCTGATTTCTTTATTATTATTG	TGCAGACAGGAGAAAATTTTCTCAATTTGCGTAAACATATCGCATGTTCTGATTTCTTTATTATTATTG	Chr01	17970024	1	2.08485e-27	8:G>A	8	0.91844	0.6139	0.84556	0.15444	0.3861	0.459459	0.474054	0.261177	0.367615	4.735	5.67518	0.967742	0	1	2	2	2	0	-	1	0	1	2	2	1	-	-	1	1	2	2	1	2	-	1	1	1	2	2	1	2
14506286|F|0-6:G>A-6:G>A	TGCAGGGAATACTATACAATGTCATATATATGCTAAAACTTTGATCTTTACAGATCGGAAGAGCGGTTC	TGCAGGGAATACTATACAATGTCATATATATGCTAAAACTTTGATCTTTAC	Chr01	17998216	1	9.80792e-19	6:G>A	6	0.978723	0.942029	0.300725	0.699275	0.057971	0.242754	0.109221	0.420579	0.2649	23.8954	7.59223	0.977612	0	0	2	2	0	0	0	0	0	0	2	2	0	0	0	0	0	0	1	0	0	0	0	0	0	0	0	0	2
11824313|F|0-30:G>A-30:G>A	TGCAGAAAGTTTTTGTTATTTATGTAAACAGTAACTACCTGACTTCTACCATTCCCATATCCATTTTCA	TGCAGAAAGTTTTTGTTATTTATGTAAACAGTAACTACCTGACTTCTACCATTCCCATATCCATTTTCA	Chr01	18158576	1	9.76873e-21	30:G>A	30	0.946809	0.820225	0.715356	0.284644	0.179775	0.535581	0.294912	0.407244	0.351078	11.5657	6.98739	0.984375	0	1	2	2	-	2	0	0	0	2	2	1	2	2	0	2	2	2	1	0	2	0	2	2	2	2	-	2	1
7562182|F|0-42:A>C-42:A>C	TGCAGCAAACAGTGTCATGTCAAATTTGGGTGGGATGGCAAAAAAAGCTTTCCATTTTCTATTTCCCCA	TGCAGCAAACAGTGTCATGTCAAATTTGGGTGGGATGGCAAAAAAAGCTTTCCATTTTCTATTTCCCCA	Chr01	18321082	1	4.51291e-24	42:A>C	42	0.996454	0.985765	0.562278	0.437722	0.014235	0.548043	0.028064	0.492243	0.260154	48.9625	20.6308	1	2	2	2	2	2	2	2	2	2	2	0	0	0	2	2	0	0	0	0	2	0	2	2	0	2	0	2	0	2
9845952|F|0-12:A>G-12:A>G	TGCAGGCGGACAAAAGAAAAGAAAAATAAATATTGAGTGTAGAAACCATTGCTGTTTACAGATCGGAAG	TGCAGGCGGACAAAAGAAAAGAAAAATAAATATTGAGTGTAGAAACCATTGCTGTTTAC	Chr01	18326585	1	7.5979e-21	12:A>G	12	0.98227	0.99639	0.212996	0.787004	0.00361	0.209386	0.007194	0.335258	0.171226	23.0609	5.375	0.985075	0	0	2	0	0	0	2	2	0	2	0	0	2	2	0	0	0	0	0	0	0	0	0	2	0	0	0	0	0
100013997|F|0-20:G>A-20:G>A	TGCAGAGAGTCGCCGCTGCCGGCGAGGTAAGACGCATGTGGGAGATGCGTTTCTCGTATTATACAAGAA	TGCAGAGAGTCGCCGCTGCCGGCGAGGTAAGACGCATGTGGGAGATGCGTTTCTCGTATTATACAAGAA	Chr01	18332372	1	2.08485e-27	20:G>A	20	0.98227	1	0.191336	0.808664	0	0.191336	0	0.309453	0.154726	9.81948	2.58065	0.955882	0	0	2	0	0	0	2	2	0	2	0	0	0	2	0	2	0	0	0	0	0	0	0	2	0	0	0	0	0
100059388|F|0-7:A>T-7:A>T	TGCAGTCAGACTGCATCCAAGCACTCATTGTCGAGTTCATTTGCACCTTCCTCTTTGTTTTCACCGGAG	TGCAGTCAGACTGCATCCAAGCACTCATTGTCGAGTTCATTTGCACCTTCCTCTTTGTTTTCACCGGAG	Chr01	18634580	1	4.48109e-29	7:A>T	7	0.957447	0.922222	0.485185	0.514815	0.077778	0.407407	0.143457	0.499561	0.321509	12.7261	8.7716	1	0	2	0	2	0	0	2	0	0	-	2	1	2	-	2	0	0	0	2	1	0	0	0	0	0	0	0	2	0
7561313|F|0-13:A>C-13:A>C	TGCAGTTGGGTAGAAGTGTTCAACGAGGTGCAGTAATGATTTGACTCAGCCCATAATTTACAGATCGGA	TGCAGTTGGGTAGAAGTGTTCAACGAGGTGCAGTAATGATTTGACTCAGCCCATAATTTAC	Chr01	18785589	1	1.72638e-22	13:A>C	13	0.93617	0.787879	0.69697	0.30303	0.212121	0.484848	0.334252	0.422406	0.378329	16.3232	15.31	0.976923	1	0	2	1	2	0	-	1	2	1	2	1	0	-	0	2	2	0	2	1	2	0	0	0	0	2	2	2	0
11825551|F|0-9:T>C-9:T>C	TGCAGCCTCTACACTCGAAGACGCCCTAAAGCCACAGGCAGAAGTGAAAGAAGAGGTGGCTCCTGATGC	TGCAGCCTCTACACTCGAAGACGCCCTAAAGCCACAGGCAGAAGTGAAAGAAGAGGTGGCTCCTGATGC	Chr01	18827250	1	2.09965e-22	9:T>C	9	0.914894	0.72093	0.833333	0.166667	0.27907	0.554264	0.40238	0.277778	0.340079	6.97425	6.72932	0.953125	1	2	2	0	2	1	1	2	2	1	1	0	0	1	-	2	2	2	2	0	2	1	2	1	2	2	2	-	2
100113726|F|0-66:A>T-66:A>T	TGCAGCCACCACACTCGAAGACGCCCTAAAGCCACAGACAGAAGTGAAAGAAGAGGTGGCTCCTGAAGC	TGCAGCCACCACACTCGAAGACGCCCTAAAGCCACAGACAGAAGTGAAAGAAGAGGTGGCTCCTGAAGC	Chr01	18827250	1	4.48109e-29	66:A>T	66	0.925532	0.823755	0.478927	0.521073	0.176245	0.302682	0.290366	0.499112	0.394739	6.72932	5.91558	0.960317	0	2	0	1	0	0	2	0	0	0	2	1	1	0	1	0	0	0	2	1	0	0	0	0	0	0	0	-	2
100015801|F|0-36:G>C-36:G>C	TGCAGCACATCCATCAAATGCTATCAGATGGGTCCTGGGTCCTTCGGGAACAGTTGTGACTTTCCCTAA	TGCAGCACATCCATCAAATGCTATCAGATGGGTCCTGGGTCCTTCGGGAACAGTTGTGACTTTCCCTAA	Chr01	19022668	1	9.69986e-26	36:G>C	36	0.978723	0.967391	0.572464	0.427536	0.032609	0.539855	0.063091	0.489498	0.276294	6.55723	4.19792	0.938462	2	1	0	0	2	2	0	0	2	2	0	2	2	0	0	0	2	2	0	0	2	2	0	0	2	2	2	0	0
7620949|F|0-48:T>C-48:T>C	TGCAGAGGATTTCAAAAGTCTTGAATCAGAGTGCCAATGTTTATGATGTGAAACCAAGGGATTACAACT	TGCAGAGGATTTCAAAAGTCTTGAATCAGAGTGCCAATGTTTATGATGTGAAACCAAGGGATTACAACT	Chr01	19023483	1	4.48109e-29	48:T>C	48	0.992908	0.996429	0.775	0.225	0.003571	0.771429	0.007117	0.34875	0.177934	12.0458	6.17228	0.963235	2	0	2	2	2	2	2	2	2	2	2	2	2	2	2	2	2	2	2	2	2	0	0	2	2	2	2	2	0
7620949|F|0-63:A>C-63:A>C	TGCAGAGGATTTCAAAAGTCTTGAATCAGAGTGCCAATGTTTATGATGTGAAACCAAGGGATTACAACT	TGCAGAGGATTTCAAAAGTCTTGAATCAGAGTGCCAATGTTTATGATGTGAAACCAAGGGATTACAACT	Chr01	19023483	1	4.48109e-29	63:A>C	63	0.996454	0.992883	0.530249	0.469751	0.007117	0.523132	0.014134	0.49817	0.256152	12.0458	6.72193	0.992647	0	0	0	0	2	2	0	0	2	0	2	0	2	0	2	2	0	0	0	0	2	2	2	2	2	2	2	2	2
7563032|F|0-16:G>T-16:G>T	TGCAGGTTATTGAGGAGGAAATTCTTCACAATCTCGTTCTCCCCCTTGAGCAAAAATGCAAGAGCCGCT	TGCAGGTTATTGAGGAGGAAATTCTTCACAATCTCGTTCTCCCCCTTGAGCAAAAATGCAAGAGCCGCT	Chr01	19042404	1	2.08485e-27	16:G>T	16	0.964539	0.977941	0.242647	0.757353	0.022059	0.220588	0.043144	0.367539	0.205342	10.0542	5.01235	0.992308	0	0	2	2	0	0	0	-	0	0	2	0	0	0	0	0	2	0	0	0	0	0	0	-	0	0	0	2	0
7553834|F|0-56:A>G-56:A>G	TGCAGGTGATTTTATGATGTTTATGTGTTTTGTGTTTGCTTCTTTCCTTTTGCTTGAGAACATATTTAT	TGCAGGTGATTTTATGATGTTTATGTGTTTTGTGTTTGCTTCTTTCCTTTTGCTTGAGAACATATTTAT	Chr01	19042476	1	1.62313e-23	56:A>G	56	0.957447	0.922222	0.459259	0.540741	0.077778	0.381481	0.143457	0.49668	0.320069	9.92233	6.33333	0.992188	0	2	2	0	0	0	0	-	0	0	0	0	2	0	0	2	2	2	2	0	2	0	1	-	1	2	2	0	2
100052668|F|0-50:C>A-50:C>A	TGCAGATAAATTGATTATAAAGAAAGTTGAGTGCACCAGATAGAGTCCGTCAAGTCTGTTTGTTGGTTG	TGCAGATAAATTGATTATAAAGAAAGTTGAGTGCACCAGATAGAGTCCGTCAAGTCTGTTTGTTGGTTG	Chr01	19068095	1	2.08485e-27	50:C>A	50	0.925532	0.934866	0.452107	0.547893	0.065134	0.386973	0.121783	0.495413	0.308598	7.64918	4.44667	0.983607	0	2	2	0	-	-	0	0	-	0	0	0	2	0	0	2	2	1	2	0	1	-	2	0	2	1	0	0	2
7610631|F|0-36:A>T-36:A>T	TGCAGCCTGTCATTATAAATCTCAGTAAAATCATCTAGGGAATTGAACTACATACATAGTGGGAAATGT	TGCAGCCTGTCATTATAAATCTCAGTAAAATCATCTAGGGAATTGAACTACATACATAGTGGGAAATGT	Chr01	19072693	1	2.08485e-27	36:A>T	36	1	1	0.780142	0.219858	0	0.780142	0	0.343041	0.171521	29.6261	13.3321	0.977941	2	2	2	0	2	2	0	0	2	2	0	2	2	0	0	2	2	2	2	2	2	2	2	0	2	2	2	0	2
7547771|F|0-47:C>T-47:C>T	TGCAGTAGTGAGTCTCAACTTCTTATAAAGGGAAATTTTTCCTGAGGCATGATGGGTGAAGAGTCATTA	TGCAGTAGTGAGTCTCAACTTCTTATAAAGGGAAATTTTTCCTGAGGCATGATGGGTGAAGAGTCATTA	Chr01	19192329	1	2.08485e-27	47:C>T	47	0.996454	1	0.565836	0.434164	0	0.565836	0	0.491331	0.245666	30.8097	12.4847	0.970588	0	2	2	2	0	0	2	0	0	0	2	2	2	0	2	2	2	0	2	2	0	0	0	0	0	0	0	2	2
7542744|F|0-12:C>T-12:C>T	TGCAGCCACACACTGACTGCAACACCACAATCCCAATCAAGCAAATAACTTACAGATCGGAAGAGCGGT	TGCAGCCACACACTGACTGCAACACCACAATCCCAATCAAGCAAATAACTTAC	Chr01	19240806	1	3.78886e-18	12:C>T	12	0.992908	1	0.660714	0.339286	0	0.660714	0	0.448342	0.224171	56.4545	14.6094	1	0	0	0	2	2	2	0	0	2	0	2	2	2	0	2	2	0	2	2	0	2	2	2	2	2	2	2	2	2
7615764|F|0-28:G>A-28:G>A	TGCAGTTCCAAATGAATATGATGAAGCAGAACATCTACCATTGTGTATATATTGGAGGTAACCTCTTCA	TGCAGTTCCAAATGAATATGATGAAGCAGAACATCTACCATTGTGTATATATTGGAGGTAACCTCTTCA	Chr01	19241456	1	4.48109e-29	28:G>A	28	1	1	0.460993	0.539007	0	0.460993	0	0.496957	0.248478	47.1808	12.0427	1	2	0	2	0	0	0	2	2	0	2	2	0	0	2	0	2	0	0	0	0	0	2	2	2	2	0	2	0	2
7615764|F|0-54:G>A-54:G>A	TGCAGTTCCAAATGAATATGATGAAGCAGAACATCTACCATTGTGTATATATTGGAGGTAACCTCTTCA	TGCAGTTCCAAATGAATATGATGAAGCAGAACATCTACCATTGTGTATATATTGGAGGTAACCTCTTCA	Chr01	19241456	1	4.48109e-29	54:G>A	54	1	1	0.539007	0.460993	0	0.539007	0	0.496957	0.248478	47.1808	12.6845	0.977941	0	2	2	2	0	2	2	0	0	0	2	2	2	0	2	2	2	0	2	2	0	0	0	0	0	0	0	2	2
11823769|F|0-64:C>T-64:C>T	TGCAGCCTCCGACTACAAGCGTCGACTACAACCTCTGAAATCCAAGCCTACTGTGAAGCATCAACTGCA	TGCAGCCTCCGACTACAAGCGTCGACTACAACCTCTGAAATCCAAGCCTACTGTGAAGCATCAACTGCA	Chr01	19439300	1	4.48109e-29	64:C>T	64	0.975177	0.989091	0.487273	0.512727	0.010909	0.476364	0.02158	0.499676	0.260628	9.32743	3.73494	0.955224	0	0	0	0	2	2	0	0	2	0	2	0	2	0	2	0	0	2	0	0	2	2	2	2	2	2	2	2	2
7611891|F|0-65:A>T-65:A>T	TGCAGTCGATTCTTGGATTTCGGAGGTTGCAGTCGGACGTTTAGTTTATTACAATTATTATTTTTACAG	TGCAGTCGATTCTTGGATTTCGGAGGTTGCAGTCGGACGTTTAGTTTATTACAATTATTATTTTTACAG	Chr01	19439366	1	4.51291e-24	65:A>T	65	0.98227	0.960289	0.635379	0.364621	0.039711	0.595668	0.076268	0.463345	0.269807	20.1134	11.4208	1	2	2	2	2	0	0	2	0	2	2	2	2	2	0	2	2	2	0	2	2	0	0	0	0	0	0	2	2	2
7621191|F|0-59:C>T-59:C>T	TGCAGCAAAAGCAATTTCCCCTCTTTTACTGACCGATTTTCTCTGCCCATCCTTTGTAGCACCGAATGT	TGCAGCAAAAGCAATTTCCCCTCTTTTACTGACCGATTTTCTCTGCCCATCCTTTGTAGCACCGAATGT	Chr01	19499843	1	4.48109e-29	59:C>T	59	0.989362	0.982079	0.587814	0.412186	0.017921	0.569892	0.0352	0.484578	0.259889	7.97971	4.72277	0.963235	2	2	2	0	0	0	0	0	2	2	0	0	2	0	0	2	2	1	2	2	2	0	2	0	2	2	2	0	2
7619305|F|0-24:T>A-24:T>A	TGCAGTTTCCAACTAGAAGATTGATACTCGGAAGGCTATGGATATCTCTACCAAGCTTTTAGAGCACAA	TGCAGTTTCCAACTAGAAGATTGATACTCGGAAGGCTATGGATATCTCTACCAAGCTTTTAGAGCACAA	Chr01	19534965	2	9.69986e-26	24:T>A	24	0.91844	0.444015	0.822394	0.177606	0.555985	0.266409	0.493731	0.292124	0.392928	12.2828	13.0263	0.991935	1	1	0	-	1	1	2	0	1	0	2	1	1	0	1	2	-	1	1	1	1	2	2	2	2	1	1	1	2
7619304|F|0-29:A>G-29:A>G	TGCAGTTTCCAACTAGAAGATTGAAACTCAGAAGGCTATGGATATCTCTACCAAGCTTTTAGAGCACAA	TGCAGTTTCCAACTAGAAGATTGAAACTCAGAAGGCTATGGATATCTCTACCAAGCTTTTAGAGCACAA	Chr01	19534965	2	4.48109e-29	29:A>G	29	1	1	0.737589	0.262411	0	0.737589	0	0.387103	0.193552	42.2712	13.3992	0.970588	2	2	0	0	2	2	2	0	2	0	2	2	2	0	2	2	0	2	2	2	2	2	2	2	2	2	2	2	2
100108833|F|0-43:T>C-43:T>C	TGCAGATATTTCAGGTATGTTTCTCTTTCCGTGTCTTTGCAAATAAGAGCAGGGTTGAGGAGTGCTTTT	TGCAGATATTTCAGGTATGTTTCTCTTTCCGTGTCTTTGCAAATAAGAGCAGGGTTGAGGAGTGCTTTT	Chr01	19536402	1	4.54495e-19	43:T>C	43	0.996454	0.982206	0.715302	0.284698	0.017794	0.697509	0.034954	0.40729	0.221122	10.8035	7.31496	0.992647	0	0	2	2	2	2	0	0	0	0	2	2	2	0	0	2	2	2	2	0	2	0	2	0	2	2	0	2	2
7552187|F|0-36:G>A-36:G>A	TGCAGACAAAAACGTAGTGCTAAAACTACATCTGCCGACTCAACCAATTCAACAAGTTCTTGAAGTCAC	TGCAGACAAAAACGTAGTGCTAAAACTACATCTGCCGACTCAACCAATTCAACAAGTTCTTGAAGTCAC	Chr01	19620281	1	9.69986e-26	36:G>A	36	0.968085	0.820513	0.783883	0.216117	0.179487	0.604396	0.294543	0.338821	0.316682	6.86833	6.95113	0.984848	0	-	-	2	1	2	0	2	2	0	2	0	1	-	2	1	0	2	2	2	2	2	2	2	2	2	1	2	2
7546229|F|0-11:T>C-11:T>C	TGCAGAGGCAATGATCTGATATTGGCTATGTTATGAACATTCATCTCAGTGGTGACCAACATTTGTATA	TGCAGAGGCAATGATCTGATATTGGCTATGTTATGAACATTCATCTCAGTGGTGACCAACATTTGTATA	Chr01	19630009	1	4.48109e-29	11:T>C	11	0.953901	0.754647	0.739777	0.260223	0.245353	0.494424	0.37031	0.385014	0.377662	21.0787	16.5304	1	1	0	0	2	0	2	1	1	1	1	0	2	0	2	1	0	2	2	0	1	2	1	2	1	2	2	1	2	0
7546228|F|0-29:G>T-29:G>T	TGCAGAGGCAACGATCTGATATTGGCGATGTTATGAACATTCATCTCAGTGGTGACCAACATTTGTATA	TGCAGAGGCAACGATCTGATATTGGCGATGTTATGAACATTCATCTCAGTGGTGACCAACATTTGTATA	Chr01	19630009	1	9.69986e-26	29:G>T	29	0.914894	0.771318	0.589147	0.410853	0.228682	0.360465	0.352773	0.484106	0.418439	16.5304	15.3125	1	0	1	1	2	-	0	2	2	0	0	1	2	1	0	2	-	0	0	1	2	0	0	2	0	0	0	2	0	1
7570805|F|0-6:A>G-6:A>G	TGCAGTACAACAGAAGCATCAAATAAAGCATAAGGTTGAGCTAACACTCATTTACAGATCGGAAGAGCG	TGCAGTACAACAGAAGCATCAAATAAAGCATAAGGTTGAGCTAACACTCATTTAC	Chr01	19636471	1	6.77735e-16	6:A>G	6	0.925532	0.605364	0.800766	0.199234	0.394636	0.40613	0.477797	0.319079	0.398438	15.2872	27.5229	1	0	1	1	2	2	1	-	-	0	0	1	2	1	1	0	1	1	1	2	0	2	-	1	-	2	2	0	2	2
7542035|F|0-16:G>A-16:G>A	TGCAGAGAGAATGGGTGTTAGGGTGTTGTGATTGGACAATTACAGATCGGAAGAGCGGTTCAGCAGGAA	TGCAGAGAGAATGGGTGTTAGGGTGTTGTGATTGGACAATTAC	Chr01	19698160	1	2.03432e-14	16:G>A	16	1	0.996454	0.648936	0.351064	0.003546	0.64539	0.007067	0.455636	0.231352	30.5483	11.3319	1	0	2	0	0	2	2	2	0	2	0	2	2	2	0	2	2	0	0	2	2	2	2	2	2	2	2	2	2	2
7561932|F|0-40:A>T-40:A>T	TGCAGAGGGATGAATCAAATGCAGGCACTTCCCAGCCTGCACCTGCTGCTAATATCGACCCTTACCCCC	TGCAGAGGGATGAATCAAATGCAGGCACTTCCCAGCCTGCACCTGCTGCTAATATCGACCCTTACCCCC	Chr01	19701465	1	2.08485e-27	40:A>T	40	0.98227	0.953069	0.501805	0.498195	0.046931	0.454874	0.089458	0.499993	0.294726	17.2036	11.5118	0.992537	2	0	2	1	0	0	2	2	0	2	2	2	0	2	2	2	2	0	0	0	0	0	0	2	0	0	2	2	0
9846451|F|0-28:T>C-28:T>C	TGCAGCTCATATTGTCACTTATAATGCATGTATACGTGTTGTTTCTACCAGTATTCATAACAGATGTTC	TGCAGCTCATATTGTCACTTATAATGCATGTATACGTGTTGTTTCTACCAGTATTCATAACAGATGTTC	Chr01	19702621	1	4.48109e-29	28:T>C	28	0.957447	0.988889	0.177778	0.822222	0.011111	0.166667	0.021975	0.292346	0.15716	15.7881	6.94828	0.976923	2	0	0	0	0	0	0	0	0	0	0	0	0	0	0	0	0	0	-	0	0	0	0	0	0	0	2	0	0
9846451|F|0-35:G>T-35:G>T	TGCAGCTCATATTGTCACTTATAATGCATGTATACGTGTTGTTTCTACCAGTATTCATAACAGATGTTC	TGCAGCTCATATTGTCACTTATAATGCATGTATACGTGTTGTTTCTACCAGTATTCATAACAGATGTTC	Chr01	19702621	1	4.48109e-29	35:G>T	35	0.989362	0.956989	0.623656	0.376344	0.043011	0.580645	0.082322	0.469418	0.27587	15.7881	9.51152	0.992537	2	2	2	0	2	2	0	0	2	2	0	2	2	0	0	0	2	2	1	2	2	2	2	0	0	2	2	0	0
9841037|F|0-49:C>T-49:C>T	TGCAGAGGTCTGTAATTCAGTAGTGAAGGGTGGTGTGTTTGGACCGCGTCTTTCGCTTCCGTGGGCCAG	TGCAGAGGTCTGTAATTCAGTAGTGAAGGGTGGTGTGTTTGGACCGCGTCTTTCGCTTCCGTGGGCCAG	Chr01	19739687	1	7.49845e-27	49:C>T	49	0.989362	0.97491	0.548387	0.451613	0.02509	0.523297	0.04892	0.495317	0.272119	15.1111	7.02116	0.992647	2	1	0	0	2	2	0	0	2	2	0	2	0	0	0	0	2	2	2	0	2	2	0	0	0	2	2	0	0
100108398|F|0-7:A>G-7:A>G	TGCAGACAAGAACTGTGATGAAGAATTGTAGCCTGGTTAGGCCTCCTTTTGGCCTAGTTTCAACATCAT	TGCAGACAAGAACTGTGATGAAGAATTGTAGCCTGGTTAGGCCTCCTTTTGGCCTAGTTTCAACATCAT	Chr01	19782232	1	4.48109e-29	7:A>G	7	0.996454	0.918149	0.747331	0.252669	0.081851	0.66548	0.150302	0.377655	0.263978	11.3148	4.83908	0.963235	2	2	0	0	2	2	0	0	2	2	2	2	2	0	2	1	2	2	0	0	2	2	2	2	2	2	1	2	2
100054777|F|0-37:G>C-37:G>C	TGCAGCATTATATTATTCTTTCCATTTGCATCTATCCGCACTTTCGCTATTCTATGGCGGAACTCCATT	TGCAGCATTATATTATTCTTTCCATTTGCATCTATCCGCACTTTCGCTATTCTATGGCGGAACTCCATT	Chr01	19785792	1	2.08485e-27	37:G>C	37	1	1	0.755319	0.244681	0	0.755319	0	0.369624	0.184812	18.8333	6.9697	0.970588	0	2	0	2	2	2	2	2	2	0	0	2	2	2	2	0	0	2	2	2	2	0	0	0	2	2	2	2	2
7567902|F|0-8:C>A-8:C>A	TGCAGAGGCGAGGAGGAATTGAAGAAGAGGTAGTGGAATGGAATCTTCTTGAAGTTGAATAAGTCTTTA	TGCAGAGGCGAGGAGGAATTGAAGAAGAGGTAGTGGAATGGAATCTTCTTGAAGTTGAATAAGTCTTTA	Chr01	19785858	1	4.48109e-29	8:C>A	8	0.989362	1	0.781362	0.218638	0	0.781362	0	0.341671	0.170835	35.7229	14.0185	0.977941	0	2	0	2	2	2	2	2	2	0	0	2	2	2	2	0	0	2	2	2	2	0	0	0	2	2	2	2	2
100051580|F|0-7:G>C-7:G>C	TGCAGACGACTGAGAAGCTAGCTGAGTGGGCAGAGAATCTTGGGGTAATGCGAAAATGTATTGATTCCA	TGCAGACGACTGAGAAGCTAGCTGAGTGGGCAGAGAATCTTGGGGTAATGCGAAAATGTATTGATTCCA	Chr01	19842635	1	9.69986e-26	7:G>C	7	0.989362	0.996416	0.322581	0.677419	0.003584	0.318996	0.007143	0.437045	0.222094	17.3477	3.83636	0.977941	0	2	0	0	0	0	2	0	0	0	0	2	2	0	2	0	0	0	2	2	0	0	0	0	0	0	0	2	0
100053811|F|0-49:T>C-49:T>C	TGCAGCAAAAGTTAGTAAAAGTAGTAAAGCTTTTAGGGCTAGTGTCATATGAGAATGAAGTCTTGCAAC	TGCAGCAAAAGTTAGTAAAAGTAGTAAAGCTTTTAGGGCTAGTGTCATATGAGAATGAAGTCTTGCAAC	Chr01	19890520	1	4.48109e-29	49:T>C	49	0.996454	0.996441	0.512456	0.487544	0.003559	0.508897	0.007092	0.49969	0.253391	16.3239	3.67416	0.985294	0	0	2	2	0	0	2	2	0	2	2	2	0	2	2	2	2	0	0	2	0	0	2	2	2	0	0	2	0
100053811|F|0-43:G>T-43:G>T	TGCAGCAAAAGTTAGTAAAAGTAGTAAAGCTTTTAGGGCTAGTGTCATATGAGAATGAAGTCTTGCAAC	TGCAGCAAAAGTTAGTAAAAGTAGTAAAGCTTTTAGGGCTAGTGTCATATGAGAATGAAGTCTTGCAAC	Chr01	19890520	1	4.48109e-29	43:G>T	43	0.992908	1	0.510714	0.489286	0	0.510714	0	0.49977	0.249885	16.3239	4.12849	0.977941	0	0	0	2	2	0	2	2	2	0	0	2	0	0	2	0	0	0	2	2	2	0	0	0	2	2	2	0	0
7558156|F|0-58:C>T-58:C>T	TGCAGCATAGTATGGAATTTAGGAGCTTCCATGTTTCATTGTTATCTTTTATCAAGACCAGTGCTGCAA	TGCAGCATAGTATGGAATTTAGGAGCTTCCATGTTTCATTGTTATCTTTTATCAAGACCAGTGCTGCAA	Chr01	19904416	1	1.62313e-23	58:C>T	58	0.989362	0.817204	0.698925	0.301075	0.182796	0.516129	0.298763	0.420858	0.35981	12.4456	11.0288	0.985294	1	1	0	2	0	1	2	2	2	2	0	2	1	2	2	0	2	1	2	2	2	2	2	2	2	2	0	2	0
7610876|F|0-29:C>T-29:C>T	TGCAGGCAGGACCACCTGCCTTTCAGCCTCGCGAAGGCGTCTTTGGCTGCCTTCTGGACCTCGGCGATC	TGCAGGCAGGACCACCTGCCTTTCAGCCTCGCGAAGGCGTCTTTGGCTGCCTTCTGGACCTCGGCGATC	Chr01	20054033	1	4.48109e-29	29:C>T	29	0.907801	0.957031	0.226562	0.773438	0.042969	0.183594	0.082245	0.350464	0.216354	6.28758	3.41429	0.966102	0	0	1	1	0	0	0	-	0	0	1	2	0	-	0	0	0	0	1	-	0	0	0	0	0	0	0	0	2
100099112|F|0-22:G>T-22:G>T	TGCAGATTTTCATGGAGAACATGCAAAAAATTATCCAAAAATTACCAAATTACAGATCGGAAGAGCGGT	TGCAGATTTTCATGGAGAACATGCAAAAAATTATCCAAAAATTACCAAATTAC	Chr01	20074395	1	3.78886e-18	22:G>T	22	1	1	0.390071	0.609929	0	0.390071	0	0.475831	0.237916	38.7458	11.1103	1	0	0	2	2	0	0	2	2	0	2	2	0	0	2	2	2	2	0	0	0	0	0	0	2	0	0	0	2	2
7554249|F|0-29:C>A-29:C>A	TGCAGTGCTTCTGGATTCATTTATCAGGTCTTTTGAACATCAGACATACTCTTTCAATAATATTACAGA	TGCAGTGCTTCTGGATTCATTTATCAGGTCTTTTGAACATCAGACATACTCTTTCAATAATATTACAGA	Chr01	20127411	1	3.51346e-20	29:C>A	29	1	0.989362	0.631206	0.368794	0.010638	0.620567	0.02105	0.46557	0.24331	57.8286	16.1467	1	0	2	2	2	0	0	2	2	0	2	2	0	2	2	2	2	2	0	2	2	0	0	2	2	0	0	0	2	2
9846435|F|0-37:A>G-37:A>G	TGCAGCGGCCGCAGCAGAAGCGGCTGGACTAGGCGTCAGGGGTGGGGGCGGGGCTTGATTTGATTTTGA	TGCAGCGGCCGCAGCAGAAGCGGCTGGACTAGGCGTCAGGGGTGGGGGCGGGGCTTGATTTGATTTTGA	Chr01	20168249	1	2.08485e-27	37:A>G	37	0.957447	0.792593	0.811111	0.188889	0.207407	0.603704	0.328779	0.30642	0.317599	6.25564	6.75824	0.969697	2	2	1	0	1	2	0	0	2	2	-	2	2	0	2	2	2	2	1	0	1	2	2	2	2	2	1	2	1
19446821|F|0-51:G>A-51:G>A	TGCAGCGGTAGCAGCAGCAGCTGCTGCTGCTGCTGCCGCCGCAGCAGAAGCGGCTGGACTAGGCGTTGT	TGCAGCGGTAGCAGCAGCAGCTGCTGCTGCTGCTGCCGCCGCAGCAGAAGCGGCTGGACTAGGCGTTGT	Chr01	20168279	1	2.09965e-22	51:G>A	51	0.91844	0.953668	0.235521	0.764479	0.046332	0.189189	0.088371	0.360102	0.224236	6.75	3.86301	0.960317	0	0	0	2	0	-	0	1	0	0	0	0	0	-	0	0	0	0	2	2	0	-	0	0	0	0	2	2	0
7614713|F|0-64:C>T-64:C>T	TGCAGATAGGGTATTCTAGATTTAGAATGTGAAACAAGGACTTTTTGATACTAGAATGGAAAATCAGTG	TGCAGATAGGGTATTCTAGATTTAGAATGTGAAACAAGGACTTTTTGATACTAGAATGGAAAATCAGTG	Chr01	20209282	1	7.49845e-27	64:C>T	64	1	1	0.79078	0.20922	0	0.79078	0	0.330894	0.165447	19.065	7.25182	0.963235	2	2	2	2	0	2	2	2	2	2	2	2	2	2	2	2	2	2	0	2	2	2	2	2	2	2	0	2	0
7565317|F|0-7:T>C-7:T>C	TGCAGAGTCTGCTAAAGAATTTGATCACTTTTCCTTTCTGACACAAAGCATGCTTTCGAAACGCTGAAA	TGCAGAGTCTGCTAAAGAATTTGATCACTTTTCCTTTCTGACACAAAGCATGCTTTCGAAACGCTGAAA	Chr01	20237460	1	2.08485e-27	7:T>C	7	0.989362	0.956989	0.605735	0.394265	0.043011	0.562724	0.082322	0.47764	0.279981	30.4776	11.4884	1	2	0	2	2	1	0	0	2	2	0	2	2	2	0	0	0	0	2	2	2	2	0	0	0	0	2	1	0	2
7557338|F|0-30:G>C-30:G>C	TGCAGAAGTGGAAGATGATGGGGATGCCTCGTGCTGCTTGCTTGAACCACAATGCACTGCACTGTTAGT	TGCAGAAGTGGAAGATGATGGGGATGCCTCGTGCTGCTTGCTTGAACCACAATGCACTGCACTGTTAGT	Chr01	20237526	1	9.69986e-26	30:G>C	30	0.93617	0.905303	0.643939	0.356061	0.094697	0.549242	0.171459	0.458563	0.315011	13.3256	9.76959	1	2	0	1	1	2	0	-	1	2	0	1	2	2	0	0	0	0	2	2	0	2	0	0	0	0	2	2	0	2
100091458|F|0-60:T>C-60:T>C	TGCAGATTCTGCTCCGGTTATTGTATTAGATAATTTATGATTATAAGTATAGATTTTGAATTCATGTTA	TGCAGATTCTGCTCCGGTTATTGTATTAGATAATTTATGATTATAAGTATAGATTTTGAATTCATGTTA	Chr01	20251830	1	2.08485e-27	60:T>C	60	0.960993	0.929889	0.428044	0.571956	0.070111	0.357934	0.13039	0.489645	0.310018	8.29841	5.45455	0.976923	2	0	2	2	-	0	2	1	0	2	2	2	0	2	2	2	2	0	0	0	0	0	0	2	0	0	0	2	2
11823229|F|0-54:A>G-54:A>G	TGCAGTTGATCTTGGTGGCAGTGTAATAACTGGTATAGATGCCAATCCTCTGGGAGTTTTGGCAAGACA	TGCAGTTGATCTTGGTGGCAGTGTAATAACTGGTATAGATGCCAATCCTCTGGGAGTTTTGGCAAGACA	Chr01	20263994	1	9.69986e-26	54:A>G	54	0.989362	0.810036	0.731183	0.268817	0.189964	0.541219	0.307756	0.393109	0.350432	9.3156	8.34884	0.985075	2	0	2	2	1	0	2	2	2	0	2	2	2	0	2	0	0	2	1	2	2	2	0	0	2	2	1	0	1
19445717|F|0-42:A>C-42:A>C	TGCAGTTGATCTTGGTGGCAGTGTAATAACTGGTATAGATGCAAATCCTCTGGGGGTTTTGGCAAGACA	TGCAGTTGATCTTGGTGGCAGTGTAATAACTGGTATAGATGCAAATCCTCTGGGGGTTTTGGCAAGACA	Chr01	20263994	1	4.48109e-29	42:A>C	42	1	0.996454	0.723404	0.276596	0.003546	0.719858	0.007067	0.400181	0.203624	18.0878	8.34884	0.985294	2	0	2	2	2	0	2	2	2	0	2	2	2	0	2	0	0	2	2	2	2	2	0	0	2	2	2	0	2
7553892|F|0-53:A>G-53:A>G	TGCAGGTTTAGGCCAAGGAAGCATGCTAAGTGAAGCACTGTTCAACAGAAAGAACAAGCATGAGGTTGC	TGCAGGTTTAGGCCAAGGAAGCATGCTAAGTGAAGCACTGTTCAACAGAAAGAACAAGCATGAGGTTGC	Chr01	20334267	1	2.08485e-27	53:A>G	53	0.971631	0.671533	0.781022	0.218978	0.328467	0.452555	0.441153	0.342053	0.391603	21.0346	20.3532	0.977612	0	1	2	2	0	0	1	0	0	1	2	2	2	0	1	1	2	2	2	2	2	-	1	1	1	2	2	1	2
7547615|F|0-13:T>A-13:T>A	TGCAGGTGTACACTTGGGGAAAAGGTTATTGTGGTGCACTCGGACACGGAGATGAGATCAATAAGACTA	TGCAGGTGTACACTTGGGGAAAAGGTTATTGTGGTGCACTCGGACACGGAGATGAGATCAATAAGACTA	Chr01	20485560	1	4.48109e-29	13:T>A	13	0.992908	1	0.775	0.225	0	0.775	0	0.34875	0.174375	28.9231	9.46667	0.992647	2	2	0	0	2	2	0	0	2	2	0	2	2	0	2	2	2	2	2	0	2	2	2	2	2	2	2	2	2
7547336|F|0-49:G>C-49:G>C	TGCAGGCAATGTACTAATTCTTACAAGCTTTTGTCTTTTGTTTATCCATGAATGAATGTGTTTTTACAG	TGCAGGCAATGTACTAATTCTTACAAGCTTTTGTCTTTTGTTTATCCATGAATGAATGTGTTTTTACAG	Chr01	20487868	1	7.49845e-27	49:G>C	49	1	1	0.553191	0.446809	0	0.553191	0	0.494341	0.247171	57.5932	16.882	1	2	0	2	2	2	0	0	0	2	2	2	0	2	2	0	2	2	2	0	2	0	2	2	0	2	0	2	2	2
7625485|F|0-66:T>C-66:T>C	TGCAGAACTTTAGACAAGGAAAAGTAAGTTTCAAGACACAGAAAGGAGCCAAAGCTAAAAAGAAGATGT	TGCAGAACTTTAGACAAGGAAAAGTAAGTTTCAAGACACAGAAAGGAGCCAAAGCTAAAAAGAAGATGT	Chr01	20555129	1	2.69692e-26	66:T>C	66	0.953901	0.973978	0.289963	0.710037	0.026022	0.263941	0.05069	0.411769	0.23123	14.3853	6.53061	1	0	2	0	0	0	0	2	0	0	0	0	0	2	0	2	0	0	0	2	1	0	0	2	0	0	0	0	2	0
7629118|F|0-12:A>G-12:A>G	TGCAGTGGCATTATCAACTGACAGATCACTATACAATAGCTCATCTCCCATGTTGCCTTTAGGCCTTGA	TGCAGTGGCATTATCAACTGACAGATCACTATACAATAGCTCATCTCCCATGTTGCCTTTAGGCCTTGA	Chr01	20585503	1	9.69986e-26	12:A>G	12	0.98227	0.927798	0.314079	0.685921	0.072202	0.241877	0.133978	0.430867	0.282423	9.1838	4.64815	1	2	0	2	2	0	0	0	0	0	0	2	2	0	0	0	0	0	0	1	0	0	0	0	0	0	0	2	0	1
7551093|F|0-13:A>G-13:A>G	TGCAGTGAAATTCATCAACAATAATTAGAGCATACTGGGGTCAAGCATGAACTTACAGATCGGAAGAGC	TGCAGTGAAATTCATCAACAATAATTAGAGCATACTGGGGTCAAGCATGAACTTAC	Chr01	20585569	1	1.94514e-16	13:A>G	13	0.950355	0.977612	0.399254	0.600746	0.022388	0.376866	0.043774	0.4797	0.261737	12.5969	7.50758	0.984127	0	2	2	2	2	2	0	0	0	0	2	0	2	2	0	2	2	2	0	0	0	0	0	0	2	0	0	2	1
7553235|F|0-59:T>A-59:T>A	TGCAGCTCAAAAACAGGTTTCAAACAATATCATGTTATTACCTTCATGTAAACTGAACATATTTACAGA	TGCAGCTCAAAAACAGGTTTCAAACAATATCATGTTATTACCTTCATGTAAACTGAACATATTTACAGA	Chr01	20622467	1	5.83781e-23	59:T>A	59	0.904255	0.882353	0.388235	0.611765	0.117647	0.270588	0.207612	0.475017	0.341315	11.4078	9.64516	1	2	1	0	0	0	1	1	-	0	0	0	0	2	2	1	0	-	2	2	2	0	0	0	-	0	0	2	1	0
11824612|F|0-31:C>A-31:C>A	TGCAGTACCCAAAATCAAGACAGTAATTATGCGTATTCGTTTTGTGGTCCAAGAATGGTTGCTGTGATT	TGCAGTACCCAAAATCAAGACAGTAATTATGCGTATTCGTTTTGTGGTCCAAGAATGGTTGCTGTGATT	Chr01	20716652	2	9.69986e-26	31:C>A	31	1	1	0.783688	0.216312	0	0.783688	0	0.339042	0.169521	24.0256	12.2198	0.970588	2	0	2	2	0	0	0	0	2	2	2	2	0	2	0	2	2	0	2	2	2	2	2	0	2	2	2	2	2
7538578|F|0-11:G>A-11:G>A	TGCAGATGATCGAACACAGCTAGAGAAGATGCGTATCTTGCCCATCACATTAGCTTCGTTTTCAATTCG	TGCAGATGATCGAACACAGCTAGAGAAGATGCGTATCTTGCCCATCACATTAGCTTCGTTTTCAATTCG	Chr01	20726834	1	2.08485e-27	11:G>A	11	0.950355	0.932836	0.283582	0.716418	0.067164	0.216418	0.125306	0.406327	0.265816	20.1222	14.4948	1	0	2	0	0	0	0	2	0	0	0	0	0	2	0	2	0	0	0	1	2	0	0	0	0	0	0	0	2	-
7571599|F|0-32:G>A-32:G>A	TGCAGTTGCTGCAACACCATAACTTGATTAGTGTTGTGGATTATGTTGTTTTGAAATACAGATTATCGT	TGCAGTTGCTGCAACACCATAACTTGATTAGTGTTGTGGATTATGTTGTTTTGAAATACAGATTATCGT	Chr01	20754907	1	9.69986e-26	32:G>A	32	0.989362	0.885305	0.817204	0.182796	0.114695	0.702509	0.203081	0.298763	0.250922	12.9052	10.5528	0.970149	2	1	0	0	2	2	0	0	2	2	0	2	2	0	2	2	2	2	1	0	2	2	2	2	2	2	2	2	1
7631107|F|0-42:A>G-42:A>G	TGCAGTTGCTGCAACACCATAACTTGATTAGTATTGTGGATTATGTTGTTTTGAAATACAGAGTATCGT	TGCAGTTGCTGCAACACCATAACTTGATTAGTATTGTGGATTATGTTGTTTTGAAATACAGAGTATCGT	Chr01	20754907	1	9.69986e-26	42:A>G	42	0.943262	0.864662	0.62782	0.37218	0.135338	0.492481	0.234044	0.467324	0.350684	10.453	9.73301	0.97619	0	0	1	1	0	0	-	-	0	2	1	2	0	-	0	2	2	0	2	-	2	0	2	0	2	2	0	2	2
100058230|F|0-55:T>A-55:T>A	TGCAGGTATCCAATTATATATCAACTTTCAACGCTATCTTATCCGCAGATGCTCTTCAATTTGGCAGGA	TGCAGGTATCCAATTATATATCAACTTTCAACGCTATCTTATCCGCAGATGCTCTTCAATTTGGCAGGA	Chr01	20829776	1	1.25476e-24	55:T>A	55	0.943262	0.966165	0.225564	0.774436	0.033835	0.191729	0.06538	0.34937	0.207375	5.68025	2.94595	0.945312	0	1	0	0	0	0	1	-	0	0	0	0	2	0	2	0	0	-	2	2	0	0	0	-	0	0	0	0	0
7569194|F|0-27:A>G-27:A>G	TGCAGCAAGTAGCAATTATTCGAGGATAAGTATACATACTAAAAGTTTTTTACAGATCGGAAGAGCGGT	TGCAGCAAGTAGCAATTATTCGAGGATAAGTATACATACTAAAAGTTTTTTAC	Chr01	20855862	1	8.14362e-20	27:A>G	27	0.98227	0.953069	0.794224	0.205776	0.046931	0.747292	0.089458	0.326865	0.208161	52.8394	34.3623	1	2	2	0	0	2	2	0	0	2	2	0	2	2	0	2	0	2	2	2	0	2	2	2	2	2	2	2	2	0
7552861|F|0-38:C>G-38:C>G	TGCAGCACTAATAAGCATGGATGCATCACCATTCACCACCAAGCAAGTCCAGCCTACTGCTTTACAGAT	TGCAGCACTAATAAGCATGGATGCATCACCATTCACCACCAAGCAAGTCCAGCCTACTGCTTTAC	Chr01	21033265	1	1.14322e-24	38:C>G	38	0.964539	0.996324	0.665441	0.334559	0.003676	0.661765	0.007326	0.445258	0.226292	24.2529	12.0759	0.992537	0	2	2	2	0	0	2	2	0	2	2	2	0	2	2	2	2	2	2	0	2	0	0	2	2	2	0	2	2
7619567|F|0-12:G>T-12:G>T	TGCAGTGACCCTGAACTCAAACCAAGTCAACTACTGCTCAAGATTGCCCTTATTACAATAAGTCAGTAA	TGCAGTGACCCTGAACTCAAACCAAGTCAACTACTGCTCAAGATTGCCCTTATTACAATAAGTCAGTAA	Chr01	21192747	1	2.08485e-27	12:G>T	12	0.946809	0.925094	0.220974	0.779026	0.074906	0.146067	0.138591	0.344289	0.24144	12.1857	2.77922	0.984375	0	0	0	0	0	0	0	0	-	0	0	0	0	0	0	0	0	0	0	-	0	0	0	0	0	0	-	0	2
7567076|F|0-16:G>A-16:G>A	TGCAGCATGGCTTATCGTTGACTAAACTAATTGATAATTTGACCATTCTCGGTATTATTACAGATCGGA	TGCAGCATGGCTTATCGTTGACTAAACTAATTGATAATTTGACCATTCTCGGTATTATTAC	Chr01	21249464	1	1.04639e-14	16:G>A	16	0.978723	0.927536	0.275362	0.724638	0.072464	0.202899	0.134426	0.399076	0.266751	23.8287	15.2842	1	0	0	2	0	0	0	2	2	0	2	2	0	0	2	0	1	0	0	0	0	0	2	0	0	1	0	0	0	0
7567076|F|0-11:T>C-11:T>C	TGCAGCATGGCTTATCGTTGACTAAACTAATTGATAATTTGACCATTCTCGGTATTATTACAGATCGGA	TGCAGCATGGCTTATCGTTGACTAAACTAATTGATAATTTGACCATTCTCGGTATTATTAC	Chr01	21249464	1	1.04639e-14	11:T>C	11	0.946809	0.958801	0.363296	0.636704	0.041199	0.322097	0.079002	0.462624	0.270813	23.8287	11.5041	1	2	0	2	0	0	0	0	0	2	2	0	0	0	2	0	1	0	0	0	2	0	2	2	0	-	0	2	0	2
7567076|F|0-13:A>G-13:A>G	TGCAGCATGGCTTATCGTTGACTAAACTAATTGATAATTTGACCATTCTCGGTATTATTACAGATCGGA	TGCAGCATGGCTTATCGTTGACTAAACTAATTGATAATTTGACCATTCTCGGTATTATTAC	Chr01	21249464	1	1.04639e-14	13:A>G	13	0.978723	0.931159	0.59058	0.40942	0.068841	0.521739	0.128203	0.483591	0.305897	23.7578	11.9064	0.985075	2	2	0	0	2	2	0	0	0	2	0	0	0	0	0	-	2	0	0	0	0	0	2	0	1	0	2	0	0
7571537|F|0-12:A>G-12:A>G	TGCAGTGAACCAACGTAACAATGGTATGGTCAATGGTGTACATGCAAAGTTTTCAATTCCTTTATCGAT	TGCAGTGAACCAACGTAACAATGGTATGGTCAATGGTGTACATGCAAAGTTTTCAATTCCTTTATCGAT	Chr01	21704741	1	3.48869e-25	12:A>G	12	0.996454	0.879004	0.718861	0.281139	0.120996	0.597865	0.212713	0.4042	0.308456	9.56818	7.44048	0.955882	2	2	2	0	2	2	2	0	0	1	2	0	2	2	0	1	2	2	0	0	0	2	2	0	1	0	2	0	0
7631075|F|0-66:C>G-66:C>G	TGCAGTGAACCAACGTAACAATGGTATGGTCAATGGTGTACACGCAAAGTTTTCAATTCCTTTATGCAT	TGCAGTGAACCAACGTAACAATGGTATGGTCAATGGTGTACACGCAAAGTTTTCAATTCCTTTATGCAT	Chr01	21704741	1	4.48109e-29	66:C>G	66	0.93617	0.742424	0.628788	0.371212	0.257576	0.371212	0.382461	0.466827	0.424644	6.66667	6.69417	0.992063	1	0	2	2	-	0	0	2	1	2	0	0	0	2	0	2	0	0	2	1	0	1	1	0	0	0	1	0	2
7562562|F|0-32:A>T-32:A>T	TGCAGCTCTAGCTCACCAACAGCACATCTCTGAAATGGGGCACACCCACCATATCCTCTTACAGATCGG	TGCAGCTCTAGCTCACCAACAGCACATCTCTGAAATGGGGCACACCCACCATATCCTCTTAC	Chr01	21777798	1	2.29357e-21	32:A>T	32	0.946809	0.917603	0.449438	0.550562	0.082397	0.367041	0.151215	0.494887	0.323051	12.459	7.21053	0.976923	0	0	2	2	2	0	2	2	0	-	0	0	2	0	2	-	0	2	0	0	2	0	0	0	1	2	0	0	0
100014277|F|0-61:C>A-61:C>A	TGCAGAGGTTGTGGCATAGTCACACTTGGGCTTGTAATTTTATTTTCATTCATCCCTAAGACTCCTGCA	TGCAGAGGTTGTGGCATAGTCACACTTGGGCTTGTAATTTTATTTTCATTCATCCCTAAGACTCCTGCA	Chr01	21835660	1	7.55169e-22	61:C>A	61	0.978723	1	0.206522	0.793478	0	0.206522	0	0.327741	0.163871	6.87791	2.75362	0.977273	0	0	0	2	0	0	2	2	0	-	0	0	0	0	0	0	0	0	0	0	0	0	0	0	2	0	0	0	0
7568274|F|0-5:C>G-5:C>G	TGCAGCCTTTTGTGTAGTGGAGGCTTTATTGCGAGGGGAAAATGGCATCTTTACAATGCATCTTTTTTG	TGCAGCCTTTTGTGTAGTGGAGGCTTTATTGCGAGGGGAAAATGGCATCTTTACAATGCATCTTTTTTG	Chr01	21837027	1	2.69692e-26	5:C>G	5	1	0.992908	0.698582	0.301418	0.007092	0.691489	0.014084	0.421131	0.217607	23.9487	11.3618	0.992647	2	2	2	0	2	2	0	0	2	2	0	0	2	2	0	2	0	2	0	2	0	2	2	0	2	0	2	0	2
7627636|F|0-43:A>G-43:A>G	TGCAGCTACTAATTGAAACAAAAGTAAACTTAGTTTCTTACATATAAAAATGCAACCTTTCACCTTTAC	TGCAGCTACTAATTGAAACAAAAGTAAACTTAGTTTCTTACATATAAAAATGCAACCTTTCACCTTTAC	Chr01	21845772	1	7.55169e-22	43:A>G	43	1	1	0.531915	0.468085	0	0.531915	0	0.497963	0.248981	16.1469	6.19149	0.977941	2	0	2	0	2	2	0	0	2	2	0	0	2	2	0	2	0	2	0	0	2	2	2	2	2	2	2	0	2
7627262|F|0-23:G>A-23:G>A	TGCAGAATATAACTTATGTCTTGGTTTTCATCAACATTAGCTCTTCTTGAGTGTATTTATTAGTTTCAC	TGCAGAATATAACTTATGTCTTGGTTTTCATCAACATTAGCTCTTCTTGAGTGTATTTATTAGTTTCAC	Chr01	21906254	1	4.48109e-29	23:G>A	23	1	1	0.283688	0.716312	0	0.283688	0	0.406418	0.203209	16.6299	5.55208	0.963235	2	0	2	0	0	2	2	2	0	2	2	0	0	2	0	2	0	0	0	0	0	2	0	0	0	0	0	0	0
100014315|F|0-32:A>T-32:A>T	TGCAGAGTATATATGTGCAGATATGGTGATGTAGAAGGAAAACTCTAGTTCTATGTTTGAATAGTCATA	TGCAGAGTATATATGTGCAGATATGGTGATGTAGAAGGAAAACTCTAGTTCTATGTTTGAATAGTCATA	Chr01	21913865	1	4.48109e-29	32:A>T	32	0.957447	0.918519	0.477778	0.522222	0.081481	0.396296	0.149684	0.499012	0.324348	8.54194	5.29012	0.976562	0	0	2	0	2	2	2	2	-	2	2	0	2	2	0	2	0	2	0	0	2	2	0	0	2	0	0	0	0
14508906|F|0-5:T>G-5:T>G	TGCAGTTAGATTAGTTTCATTAGTAACATATATAAACTTACAGCCAAAAGAAAGTGATGCAGATGTCAA	TGCAGTTAGATTAGTTTCATTAGTAACATATATAAACTTACAGCCAAAAGAAAGTGATGCAGATGTCAA	Chr01	21921389	1	9.69986e-26	5:T>G	5	1	1	0.333333	0.666667	0	0.333333	0	0.444444	0.222222	17.7904	4.44828	0.977941	2	0	2	0	0	0	0	0	2	2	0	0	0	2	0	2	0	0	0	2	0	2	2	0	0	0	2	0	2
100018824|F|0-23:A>G-23:A>G	TGCAGGCTCCTGTTGAAAGCCTCATTGAAAAGAAAACGTGTTTGGAAGGCGGAAATGATTGGCATCCAA	TGCAGGCTCCTGTTGAAAGCCTCATTGAAAAGAAAACGTGTTTGGAAGGCGGAAATGATTGGCATCCAA	Chr01	21925573	1	9.69986e-26	23:A>G	23	0.971631	0.992701	0.175182	0.824818	0.007299	0.167883	0.014492	0.288987	0.15174	5.65882	3.57627	0.976923	0	0	2	0	0	0	0	0	0	0	0	0	0	0	0	0	0	0	0	0	2	0	0	0	0	0	0	0	0
9843306|F|0-28:G>C-28:G>C	TGCAGATATCAGTGATAACAATTTATGTGTTCCTTTACGGCCAGTTATACCTAGTCCTAAGCGGTCTTC	TGCAGATATCAGTGATAACAATTTATGTGTTCCTTTACGGCCAGTTATACCTAGTCCTAAGCGGTCTTC	Chr01	21926991	1	2.08485e-27	28:G>C	28	1	1	0.549645	0.450355	0	0.549645	0	0.495071	0.247535	29.6836	7.95312	0.970588	2	2	2	0	0	0	2	0	0	0	2	0	2	0	2	0	0	0	2	2	2	2	2	2	2	2	2	2	0
7618155|F|0-29:C>G-29:C>G	TGCAGATTGCAACTCGCTACTGCAACCCTCGGCGCTGGGCTGCGGCGACCTACCGCCTATAGTTGCGAT	TGCAGATTGCAACTCGCTACTGCAACCCTCGGCGCTGGGCTGCGGCGACCTACCGCCTATAGTTGCGAT	Chr01	21982455	1	4.48109e-29	29:C>G	29	0.978723	0.985507	0.192029	0.807971	0.014493	0.177536	0.028565	0.310308	0.169437	11.5672	4.70149	0.985075	2	0	2	0	0	-	0	0	0	0	0	0	0	0	0	0	0	0	0	0	2	0	0	0	0	2	2	0	0
7559410|F|0-39:C>T-39:C>T	TGCAGTGTACATTTGTTTGCAATGCTTACAAATTGCAAGCAGGGTAAAACACATCATCATATAAATATT	TGCAGTGTACATTTGTTTGCAATGCTTACAAATTGCAAGCAGGGTAAAACACATCATCATATAAATATT	Chr01	22045164	1	2.71607e-21	39:C>T	39	1	1	0.719858	0.280142	0	0.719858	0	0.403325	0.201662	34.4435	13.2274	1	0	2	2	2	0	0	2	2	0	2	2	2	0	2	2	2	2	2	2	0	2	0	0	2	2	2	2	2	2
7546949|F|0-33:G>C-33:G>C	TGCAGCGTAAGCACATGCAGAAGAGCAGGGCCTGAAAGATAAAGGATAATACATCCAATTACAGATCGG	TGCAGCGTAAGCACATGCAGAAGAGCAGGGCCTGAAAGATAAAGGATAATACATCCAATTAC	Chr01	22165709	1	4.92971e-23	33:G>C	33	0.975177	0.974545	0.236364	0.763636	0.025455	0.210909	0.049613	0.360992	0.205302	18.7821	10.2469	1	2	0	0	0	0	0	0	0	0	2	0	0	0	0	0	0	2	0	0	0	0	0	2	0	0	0	2	0	0
7569888|F|0-58:C>T-58:C>T	TGCAGCAGCAAAATGAGCAGACAAGAACAAGAAACTCCTGACTCCGCTGCACACACGCCATATGGATTT	TGCAGCAGCAAAATGAGCAGACAAGAACAAGAAACTCCTGACTCCGCTGCACACACGCCATATGGATTT	Chr01	22197816	1	2.08485e-27	58:C>T	58	0.925532	0.827586	0.590038	0.409962	0.172414	0.417625	0.285375	0.483786	0.38458	11.0075	5.06806	0.959016	2	2	2	0	1	1	0	0	-	2	0	0	-	0	0	0	0	0	0	1	2	0	2	0	2	2	2	0	0
7549605|F|0-28:C>G-28:C>G	TGCAGATGCTGCGCGATGAATTTGAGCTCACAATGGCCTTACAGATCGGAAGAGCGGTTCAGCAGGAAT	TGCAGATGCTGCGCGATGAATTTGAGCTCACAATGGCCTTAC	Chr01	22200847	1	6.95087e-14	28:C>G	28	0.996454	0.992883	0.715302	0.284698	0.007117	0.708185	0.014134	0.40729	0.210712	13.0857	7.128	0.970588	2	2	2	2	2	2	0	0	0	2	0	0	2	0	0	0	0	2	0	2	2	0	2	0	2	2	2	0	0
100087286|F|0-9:A>G-9:A>G	TGCAGCAACATTTCCATTGACCCAAGGGCAGAAAGGGTTATGATGGTTACAGATCGGAAGAGCGGTTCA	TGCAGCAACATTTCCATTGACCCAAGGGCAGAAAGGGTTATGATGGTTAC	Chr01	22299263	1	3.39691e-18	9:A>G	9	0.904255	0.941176	0.298039	0.701961	0.058824	0.239216	0.110727	0.418424	0.264575	8.77181	4.75789	0.9375	0	0	0	2	0	0	0	2	0	0	2	-	0	0	0	0	0	2	2	0	-	0	0	0	0	-	2	0	0
7570643|F|0-19:A>G-19:A>G	TGCAGATAGGACAAAATGCACAATAATCATACAGAAATAGATTATTGAGTGCATCTTACAGATCGGAAG	TGCAGATAGGACAAAATGCACAATAATCATACAGAAATAGATTATTGAGTGCATCTTAC	Chr01	22450951	1	4.54052e-23	19:A>G	19	0.985816	0.996403	0.356115	0.643885	0.003597	0.352518	0.007168	0.458594	0.232881	19.8145	11.3171	0.970149	2	0	2	0	0	0	2	0	0	2	0	0	0	0	0	0	2	0	0	0	0	2	2	2	2	0	2	0	0
9846576|F|0-11:G>A-11:G>A	TGCAGGCTTGCGTACCTACATGAGGCTATAGAACCAAAAGTTGTACACCGAGACATAAAATCCAGTAAT	TGCAGGCTTGCGTACCTACATGAGGCTATAGAACCAAAAGTTGTACACCGAGACATAAAATCCAGTAAT	Chr01	22451007	1	4.48109e-29	11:G>A	11	0.996454	0.960854	0.348754	0.651246	0.039146	0.309609	0.075227	0.45425	0.264738	25.0559	13.8099	0.977941	2	0	2	0	0	0	2	0	0	2	0	0	0	0	0	0	2	0	0	0	0	2	2	1	2	0	2	0	0
7611513|F|0-58:G>C-58:G>C	TGCAGTCTTTATAGAAAAGGTGAAACCAGTTGTTGAGAACTAATGGCATTCAAGGCCTGGTGATTCAGA	TGCAGTCTTTATAGAAAAGGTGAAACCAGTTGTTGAGAACTAATGGCATTCAAGGCCTGGTGATTCAGA	Chr01	22452633	1	4.48109e-29	58:G>C	58	0.996454	1	0.181495	0.818505	0	0.181495	0	0.297109	0.148554	7.82808	2.66667	0.960938	0	0	0	0	0	0	0	2	0	2	2	0	0	0	0	2	0	0	0	0	0	2	0	0	2	0	0	0	0
100093952|F|0-27:T>C-27:T>C	TGCAGGCGTTCCTATAATCTTCATCCTTAGCTCCCTCCAACTTTATACACATCTCTCTCTCTCTCTCTC	TGCAGGCGTTCCTATAATCTTCATCCTTAGCTCCCTCCAACTTTATACACATCTCTCTCTCTCTCTCTC	Chr01	22487162	1	4.48109e-29	27:T>C	27	0.98227	0.99639	0.274368	0.725632	0.00361	0.270758	0.007194	0.398181	0.202687	6.89855	3.02151	0.947761	2	0	2	0	0	0	2	0	0	2	0	0	0	0	0	0	2	0	0	0	0	0	2	2	2	0	2	0	0
100117398|F|0-53:A>T-53:A>T	TGCAGGCAAAAGCTCAATATGGTGGTATTGGTGTGGCGGCCGCAACAGCAGCAAGTGCTGCGGCTTCTG	TGCAGGCAAAAGCTCAATATGGTGGTATTGGTGTGGCGGCCGCAACAGCAGCAAGTGCTGCGGCTTCTG	Chr01	22521689	2	4.48109e-29	53:A>T	53	0.968085	0.978022	0.410256	0.589744	0.021978	0.388278	0.04299	0.483892	0.263441	6.35329	5.52518	0.969231	0	0	2	2	2	2	0	0	2	0	2	2	0	0	0	0	0	2	2	0	2	0	0	0	0	2	0	0	2
7571446|F|0-35:T>C-35:T>C	TGCAGGTATGTTCCCTCATCTGAGTGCTCCACTTATCATGTTTCCTAAAAAAATAAGTATTGTGTAAGA	TGCAGGTATGTTCCCTCATCTGAGTGCTCCACTTATCATGTTTCCTAAAAAAATAAGTATTGTGTAAGA	Chr01	22529773	3	4.48109e-29	35:T>C	35	1	0.971631	0.776596	0.223404	0.028369	0.748227	0.055128	0.34699	0.201059	20.1395	6.84058	0.985294	2	0	2	2	2	2	2	2	2	2	2	2	2	0	0	0	2	2	1	0	2	2	2	2	2	2	2	0	1
100114032|F|0-28:A>G-28:A>G	TGCAGCTGTGCGTGGTGGCGGCGCTGAGAGTGAGGCGGCTTAGTCGGATGGCTTTCTTGGGGAAAGGAA	TGCAGCTGTGCGTGGTGGCGGCGCTGAGAGTGAGGCGGCTTAGTCGGATGGCTTTCTTGGGGAAAGGAA	Chr01	22574190	1	4.48109e-29	28:A>G	28	0.992908	0.989286	0.196429	0.803571	0.010714	0.185714	0.021199	0.315689	0.168444	11.2267	3.10769	0.977273	0	0	0	2	0	0	2	2	0	0	0	0	0	0	0	0	0	0	0	0	0	0	0	0	2	0	0	0	0
100114032|F|0-10:C>A-10:C>A	TGCAGCTGTGCGTGGTGGCGGCGCTGAGAGTGAGGCGGCTTAGTCGGATGGCTTTCTTGGGGAAAGGAA	TGCAGCTGTGCGTGGTGGCGGCGCTGAGAGTGAGGCGGCTTAGTCGGATGGCTTTCTTGGGGAAAGGAA	Chr01	22574190	1	4.48109e-29	10:C>A	10	0.989362	0.992832	0.376344	0.623656	0.007168	0.369176	0.014234	0.469418	0.241826	11.2267	3.93233	0.970588	2	0	2	0	2	0	2	0	0	2	0	0	2	0	0	0	2	2	0	0	0	2	2	2	2	0	2	0	0
100114032|F|0-30:T>A-30:T>A	TGCAGCTGTGCGTGGTGGCGGCGCTGAGAGTGAGGCGGCTTAGTCGGATGGCTTTCTTGGGGAAAGGAA	TGCAGCTGTGCGTGGTGGCGGCGCTGAGAGTGAGGCGGCTTAGTCGGATGGCTTTCTTGGGGAAAGGAA	Chr01	22574190	1	4.48109e-29	30:T>A	30	0.992908	0.989286	0.467857	0.532143	0.010714	0.457143	0.021199	0.497934	0.259566	11.2267	5	0.941176	2	0	2	0	0	0	0	2	2	2	2	0	0	2	0	2	0	0	0	2	0	2	2	0	2	0	2	0	2
9843679|F|0-18:C>A-18:C>A	TGCAGGAACGCTGGCCACCCCAAATACACCGCCCACAGTTCCCCAGAAACCCACCAACCCCCATATCAA	TGCAGGAACGCTGGCCACCCCAAATACACCGCCCACAGTTCCCCAGAAACCCACCAACCCCCATATCAA	Chr01	22583279	1	9.69986e-26	18:C>A	18	0.93617	0.780303	0.609848	0.390152	0.219697	0.390152	0.34286	0.475867	0.409364	7.86719	5.85572	0.962121	0	0	2	2	1	2	2	1	1	0	2	2	0	-	2	0	2	1	2	0	2	0	0	0	0	2	2	2	1
100075828|F|0-8:T>C-8:T>C	TGCAGATATGTTGCTTCTGAGTTGGCCTCCGACATCATCATTCATATTGGGGATGTGAAGTTTTACTTG	TGCAGATATGTTGCTTCTGAGTTGGCCTCCGACATCATCATTCATATTGGGGATGTGAAGTTTTACTTG	Chr01	22810676	1	2.08485e-27	8:T>C	8	1	1	0.152482	0.847518	0	0.152482	0	0.258463	0.129231	19.7232	7.08	0.963235	0	2	0	2	0	2	0	0	0	0	0	0	2	2	0	0	0	2	0	2	0	0	0	0	0	0	0	0	0
100105131|F|0-30:G>A-30:G>A	TGCAGTTCTCTTGTCTGTTTTATAAGAATTGGCTAAACTTACAATTCATGCTTGTTAGCTATTCAATAA	TGCAGTTCTCTTGTCTGTTTTATAAGAATTGGCTAAACTTACAATTCATGCTTGTTAGCTATTCAATAA	Chr01	22831614	1	7.55169e-22	30:G>A	30	1	0.978723	0.404255	0.595745	0.021277	0.382979	0.041648	0.481666	0.261657	18.366	8.1773	0.992647	2	0	2	2	0	0	2	0	0	0	2	0	0	0	0	0	0	0	1	0	0	2	2	2	2	0	2	0	0
7573337|F|0-7:T>A-7:T>A	TGCAGCTTTCTCCTACTGCTGCTAGCTCTCCTTCTGATCACCTCCTCCGCCTTTGATTCCGCGGTGGCA	TGCAGCTTTCTCCTACTGCTGCTAGCTCTCCTTCTGATCACCTCCTCCGCCTTTGATTCCGCGGTGGCA	Chr01	22850335	1	2.08485e-27	7:T>A	7	1	0.943262	0.783688	0.216312	0.056738	0.72695	0.107037	0.339042	0.22304	20.1254	14.3249	0.992647	0	2	2	2	2	2	2	2	2	2	2	2	0	0	2	2	2	2	2	0	2	0	0	1	0	2	2	2	2
7556860|F|0-26:C>T-26:C>T	TGCAGTTGTTTTCCTTTTTCATTTTGCGATAGATATTTGTTGGGTTACAGATCGGAAGAGCGGTTCAGC	TGCAGTTGTTTTCCTTTTTCATTTTGCGATAGATATTTGTTGGGTTAC	Chr01	22852121	1	8.78005e-14	26:C>T	26	0.921986	0.896154	0.257692	0.742308	0.103846	0.153846	0.186124	0.382574	0.284349	8.58966	5.60256	0.958333	0	2	0	0	0	0	2	0	-	0	0	1	2	0	2	0	0	0	1	2	0	0	0	0	0	0	0	2	-
7556860|F|0-8:T>C-8:T>C	TGCAGTTGTTTTCCTTTTTCATTTTGCGATAGATATTTGTTGGGTTACAGATCGGAAGAGCGGTTCAGC	TGCAGTTGTTTTCCTTTTTCATTTTGCGATAGATATTTGTTGGGTTAC	Chr01	22852121	1	8.78005e-14	8:T>C	8	0.968085	0.85348	0.684982	0.315018	0.14652	0.538462	0.250104	0.431564	0.340834	8.58966	7.69231	0.976923	2	2	2	2	2	2	0	0	1	2	2	1	2	2	0	0	2	2	1	0	2	0	2	0	0	2	2	0	1
7551029|F|0-37:C>T-37:C>T	TGCAGTCCATGGAACTTCAAGTTGAAATTCCCAGTTACGTTCACTAGCATTTACAGATCGGAAGAGCGG	TGCAGTCCATGGAACTTCAAGTTGAAATTCCCAGTTACGTTCACTAGCATTTAC	Chr01	22872360	1	2.34231e-20	37:C>T	37	1	1	0.691489	0.308511	0	0.691489	0	0.426664	0.213332	24.5892	7.88235	0.955224	0	2	2	2	0	0	2	2	0	2	2	2	0	0	2	2	2	2	2	2	2	0	0	2	0	2	2	2	2
100090432|F|0-62:T>C-62:T>C	TGCAGACTATGTTCACTTCGAATTTTAGAACAAGAGTTTGAATCATATGAGATCTTTTTTTCTTTGATT	TGCAGACTATGTTCACTTCGAATTTTAGAACAAGAGTTTGAATCATATGAGATCTTTTTTTCTTTGATT	Chr01	22877742	1	4.48109e-29	62:T>C	62	0.964539	0.988971	0.194853	0.805147	0.011029	0.183824	0.021816	0.313771	0.167793	25.3858	12.0895	0.992308	0	0	2	0	0	0	2	0	0	0	0	0	0	0	0	0	0	0	-	0	0	2	2	2	2	0	0	0	-
7568303|F|0-67:A>G-67:A>G	TGCAGCTACCAGTGTGGACCCTTCAAAACTAACCCCTATCCCAATTTTCTATTCTTGATTACAAAAAAG	TGCAGCTACCAGTGTGGACCCTTCAAAACTAACCCCTATCCCAATTTTCTATTCTTGATTACAAAAAAG	Chr01	22924614	1	5.79666e-28	67:A>G	67	0.953901	0.851301	0.654275	0.345725	0.148699	0.505576	0.253175	0.452398	0.352787	11.655	11.895	1	1	2	2	0	2	2	0	0	1	2	0	0	2	1	0	2	0	2	0	2	0	2	2	0	2	0	2	0	2
9847295|F|0-68:A>G-68:A>G	TGCAGCTACCAGTGTGGACCCTTCAAAACTAACCCCTATCCCAATTTTCTATTCTTGGTTGCAAAAAAA	TGCAGCTACCAGTGTGGACCCTTCAAAACTAACCCCTATCCCAATTTTCTATTCTTGGTTGCAAAAAAA	Chr01	22924614	1	1.25476e-24	68:A>G	68	0.953901	0.895911	0.64684	0.35316	0.104089	0.542751	0.186509	0.456876	0.321693	15.1755	11.9954	1	2	2	1	0	2	2	0	0	2	2	0	0	2	2	0	2	0	2	-	2	0	2	2	0	2	0	2	0	1
100095445|F|0-52:G>T-52:G>T	TGCAGTCTCCTAAATTTTCCGAGGTTGCTGGGAATTGCAAATCCCCTTTGTCGGCGGAGGGGGCTTGCA	TGCAGTCTCCTAAATTTTCCGAGGTTGCTGGGAATTGCAAATCCCCTTTGTCGGCGGAGGGGGCTTGCA	Chr01	23025177	1	2.08485e-27	52:G>T	52	0.996454	0.925267	0.822064	0.177936	0.074733	0.747331	0.138296	0.292549	0.215423	10.5046	9.11189	0.985294	0	0	2	2	2	2	2	2	2	2	2	2	0	2	2	2	2	2	1	0	2	2	0	0	2	2	2	2	1
100095445|F|0-19:C>T-19:C>T	TGCAGTCTCCTAAATTTTCCGAGGTTGCTGGGAATTGCAAATCCCCTTTGTCGGCGGAGGGGGCTTGCA	TGCAGTCTCCTAAATTTTCCGAGGTTGCTGGGAATTGCAAATCCCCTTTGTCGGCGGAGGGGGCTTGCA	Chr01	23025177	1	2.08485e-27	19:C>T	19	0.929078	0.992366	0.183206	0.816794	0.007634	0.175573	0.015151	0.299283	0.157217	10.5046	7.81034	0.992063	2	0	0	0	0	0	0	0	0	2	0	0	0	0	0	0	0	0	-	0	0	0	0	0	0	0	2	0	-
100095446|F|0-55:G>A-55:G>A	TGCAGTCTCCCAAATTTGCCGAGGTTGCTGGGAATTGCAAATCCCCTTTGTCGGCGGAGGGGGCTTGCA	TGCAGTCTCCCAAATTTGCCGAGGTTGCTGGGAATTGCAAATCCCCTTTGTCGGCGGAGGGGGCTTGCA	Chr01	23025177	1	2.08485e-27	55:G>A	55	0.992908	0.989286	0.257143	0.742857	0.010714	0.246429	0.021199	0.382041	0.20162	12.023	5.57303	0.970149	2	2	0	0	0	2	0	0	0	0	0	0	2	2	0	0	2	2	0	0	0	0	2	0	0	0	0	0	0
7629241|F|0-14:G>A-14:G>A	TGCAGTTCATCTAAGTCAAAAAGTGAATTATAATCATATTCACCTTTGTCCTGCTGTCTTCATTTATTC	TGCAGTTCATCTAAGTCAAAAAGTGAATTATAATCATATTCACCTTTGTCCTGCTGTCTTCATTTATTC	Chr01	23062208	1	4.48109e-29	14:G>A	14	0.978723	1	0.75	0.25	0	0.75	0	0.375	0.1875	18.1239	6.98024	0.955224	2	-	2	0	0	2	2	0	2	2	0	2	2	0	0	2	0	2	2	2	2	2	2	2	2	2	2	2	2
7565107|F|0-35:G>A-35:G>A	TGCAGAATCGCTGTTCGAGATGCCTTGTGAGCAATGACATGGTCTTCAATCTGCACAATGTTTCAAGTA	TGCAGAATCGCTGTTCGAGATGCCTTGTGAGCAATGACATGGTCTTCAATCTGCACAATGTTTCAAGTA	Chr01	23124448	1	4.48109e-29	35:G>A	35	0.964539	0.944853	0.485294	0.514706	0.055147	0.430147	0.104212	0.499567	0.30189	10.2063	7.18634	0.977273	2	0	2	0	0	2	0	0	1	2	0	0	0	2	0	2	0	0	0	1	-	2	2	0	0	-	2	0	2
7561081|F|0-38:A>G-38:A>G	TGCAGTATGTCTGCATAGCATAAAGCATCCATAAGTTTACTTTTGGTTTACAGATCGGAAGAGCGGTTC	TGCAGTATGTCTGCATAGCATAAAGCATCCATAAGTTTACTTTTGGTTTAC	Chr01	23130057	1	9.80792e-19	38:A>G	38	1	1	0.542553	0.457447	0	0.542553	0	0.496378	0.248189	24.9065	7.72632	0.985294	2	0	2	0	2	2	0	0	2	2	0	0	2	2	0	2	0	2	0	2	0	2	2	0	2	0	2	0	2
7561080|F|0-31:C>T-31:C>T	TGCAGTATGTCTGCATAGCATAAAGCATCCACAAGTTTGCTTTTGGTTTACAGATCGGAAGAGCGGTTC	TGCAGTATGTCTGCATAGCATAAAGCATCCACAAGTTTGCTTTTGGTTTAC	Chr01	23130057	1	2.12304e-15	31:C>T	31	0.957447	0.922222	0.466667	0.533333	0.077778	0.388889	0.143457	0.497778	0.320617	13.9612	8.40764	0.992063	0	2	2	0	2	2	2	0	0	2	0	0	2	2	0	0	0	2	0	-	0	2	1	1	2	0	0	0	2
100087602|F|0-23:A>C-23:A>C	TGCAGGATTGCCAGAAAATGGTGAAAGCTCGTGATGTTACAGATCGGAAGAGCGGTTCAGCAGGAATGC	TGCAGGATTGCCAGAAAATGGTGAAAGCTCGTGATGTTAC	Chr01	23131784	1	3.743e-11	23:A>C	23	0.971631	0.934307	0.463504	0.536496	0.065693	0.39781	0.122756	0.497336	0.310046	16.5755	9.98089	0.984615	1	0	0	0	0	2	0	0	2	2	0	0	0	2	0	2	0	0	0	1	0	2	2	0	0	0	2	0	2
100093380|F|0-39:C>T-39:C>T	TGCAGCTTGTGCATTAGTCAGTAGTTGTGCACAAAAACCCCGTGTGAGGGGGTGAGACACCTAAGCAAA	TGCAGCTTGTGCATTAGTCAGTAGTTGTGCACAAAAACCCCGTGTGAGGGGGTGAGACACCTAAGCAAA	Chr01	23187120	1	2.08485e-27	39:C>T	39	0.946809	0.973783	0.250936	0.749064	0.026217	0.224719	0.05106	0.375935	0.213497	13.6966	10.6	0.984127	2	0	2	0	0	0	2	0	0	0	0	0	0	0	0	0	2	0	0	0	0	2	2	1	2	0	0	0	0
7568336|F|0-22:C>A-22:C>A	TGCAGCTTCCAAAGCCATAGCACTGCCATTATATCAATCATCTCTTTCCCACTAAATGCAACTATAGAG	TGCAGCTTCCAAAGCCATAGCACTGCCATTATATCAATCATCTCTTTCCCACTAAATGCAACTATAGAG	Chr01	23323252	1	3.48869e-25	22:C>A	22	1	1	0.588652	0.411348	0	0.588652	0	0.484281	0.242141	40.0226	17.9952	1	2	0	0	0	2	2	0	0	2	2	0	0	2	2	2	2	0	2	0	2	2	2	2	2	0	2	2	2	2
7568336|F|0-7:T>C-7:T>C	TGCAGCTTCCAAAGCCATAGCACTGCCATTATATCAATCATCTCTTTCCCACTAAATGCAACTATAGAG	TGCAGCTTCCAAAGCCATAGCACTGCCATTATATCAATCATCTCTTTCCCACTAAATGCAACTATAGAG	Chr01	23323252	1	3.48869e-25	7:T>C	7	1	1	0.578014	0.421986	0	0.578014	0	0.487828	0.243914	40.1331	13.3738	0.992647	2	2	0	0	0	0	0	2	0	2	0	2	0	0	0	2	2	2	2	2	0	0	0	2	0	0	2	0	2
14508111|F|0-59:C>T-59:C>T	TGCAGGGGAATCCTCCTTATCATTCTCAAAAATGAACCCTCCATCCCCTACCTCATAATCAGTTTCTGG	TGCAGGGGAATCCTCCTTATCATTCTCAAAAATGAACCCTCCATCCCCTACCTCATAATCAGTTTCTGG	Chr01	23343597	1	4.48109e-29	59:C>T	59	0.989362	0.996416	0.426523	0.573477	0.003584	0.422939	0.007143	0.489202	0.248173	19.7565	4.17007	0.955882	0	2	0	0	0	0	0	2	0	0	0	2	0	0	0	2	2	2	2	2	0	0	0	2	0	0	2	0	2
7575441|F|0-45:G>T-45:G>T	TGCAGCAGCTGACAAGAACAGGGTTGGTAGCTATAATTTCCCTATGCAATAGTGTTACAGATCGGAAGA	TGCAGCAGCTGACAAGAACAGGGTTGGTAGCTATAATTTCCCTATGCAATAGTGTTAC	Chr01	23397948	5	1.5864e-22	45:G>T	45	0.943262	0.93985	0.349624	0.650376	0.06015	0.289474	0.113065	0.454774	0.283919	12.8682	8.16964	1	0	0	2	2	0	0	2	2	0	0	1	0	0	0	2	1	2	0	0	0	2	0	0	0	0	2	0	2	-
100093376|F|0-57:C>T-57:C>T	TGCAGCTTGTGCATTAGCCAGTAGCTGTGCACAAAAACCCCTTGTGAGGGGGCGAGTCACCTGAGGAAG	TGCAGCTTGTGCATTAGCCAGTAGCTGTGCACAAAAACCCCTTGTGAGGGGGCGAGTCACCTGAGGAAG	Chr01	23398003	4	4.48109e-29	57:C>T	57	0.996454	1	0.213523	0.786477	0	0.213523	0	0.335862	0.167931	10.5949	2.71053	0.977941	2	0	0	0	0	0	0	0	0	0	0	0	0	0	0	0	2	0	0	0	0	2	2	2	2	0	0	0	0
14503210|F|0-41:A>G-41:A>G	TGCAGCAAATCAAGAGATCAAGGCAGGGACAAGTTCTTTAGAACTTCAGATTTACAGCAGCAAAGCATG	TGCAGCAAATCAAGAGATCAAGGCAGGGACAAGTTCTTTAGAACTTCAGATTTACAGCAGCAAAGCATG	Chr01	23403457	7	2.08485e-27	41:A>G	41	0.989362	0.978495	0.483871	0.516129	0.021505	0.462366	0.042086	0.49948	0.270783	19.9386	9.21212	0.985294	0	0	2	2	2	2	2	2	0	2	0	0	2	0	2	0	2	2	2	0	0	0	0	0	0	0	2	2	0
100091068|F|0-60:G>A-60:G>A	TGCAGATATCATTGGCATTGCTTTATTTCTGTGTTTTTACGAATTATATAATGTTATTTCGTGTTTGAT	TGCAGATATCATTGGCATTGCTTTATTTCTGTGTTTTTACGAATTATATAATGTTATTTCGTGTTTGAT	Chr01	23420539	1	4.48109e-29	60:G>A	60	1	0.960993	0.744681	0.255319	0.039007	0.705674	0.074971	0.380263	0.227617	21.8088	13.9924	0.985294	2	2	0	0	0	0	2	2	0	2	2	2	0	2	0	2	2	2	2	2	0	2	2	2	2	0	2	0	2
7623834|F|0-39:A>G-39:A>G	TGCAGCATGAAATGATGCTTGTCAAACAAACAGAATCCAACACTATTTCCTCTACACCCATCATCATGT	TGCAGCATGAAATGATGCTTGTCAAACAAACAGAATCCAACACTATTTCCTCTACACCCATCATCATGT	Chr01	23427735	1	4.51291e-24	39:A>G	39	0.978723	0.949275	0.442029	0.557971	0.050725	0.391304	0.096303	0.493279	0.294791	24.8746	18.7748	1	2	0	0	0	0	0	2	2	0	2	2	0	0	2	0	2	2	0	0	0	0	2	2	2	2	0	2	0	0
100070763|F|0-16:C>A-16:C>A	TGCAGTGGTGGCCTCACTCATGTCTAAATAATTATATATATTACAGATCGGAAGAGCGGTTCAGCAGGA	TGCAGTGGTGGCCTCACTCATGTCTAAATAATTATATATATTAC	Chr01	23550510	1	9.46476e-13	16:C>A	16	0.957447	0.844444	0.425926	0.574074	0.155556	0.27037	0.262716	0.489026	0.375871	8.70318	6.52448	0.976562	0	0	1	1	1	2	0	0	1	0	2	2	0	0	0	0	0	1	2	0	2	0	0	0	0	1	2	0	1
14508864|F|0-53:A>G-53:A>G	TGCAGGAAGTGTCTAGAATGTGATTGCACACGTAAGCACCCCGTAGACCAAAAAACCTCCTAAATTACA	TGCAGGAAGTGTCTAGAATGTGATTGCACACGTAAGCACCCCGTAGACCAAAAAACCTCCTAAATTACA	Chr01	23657788	1	5.79666e-28	53:A>G	53	1	1	0.308511	0.691489	0	0.308511	0	0.426664	0.213332	19.6384	8.12381	0.985294	0	0	0	0	0	0	2	2	0	2	2	0	0	2	0	2	0	0	0	0	0	2	0	0	2	0	2	0	0
7623620|F|0-52:C>T-52:C>T	TGCAGATCTAACTAATCAGTGGCCACCGACCGACACTTAGCCTAGCTTTCTGCCCAATAAGCTTGGAAT	TGCAGATCTAACTAATCAGTGGCCACCGACCGACACTTAGCCTAGCTTTCTGCCCAATAAGCTTGGAAT	Chr01	23682201	2	9.69986e-26	52:C>T	52	1	0.98227	0.634752	0.365248	0.01773	0.617021	0.034832	0.463684	0.249258	17.5418	14.7014	0.977941	2	2	0	0	0	2	2	2	0	2	2	0	2	2	0	2	2	2	2	0	0	2	2	2	2	0	2	0	0
7622363|F|0-20:T>G-20:T>G	TGCAGCAAATATGTTTTATGTGTTAGGATTCGTAATTTACGGAAATGAAAGTATAGTTGGAAAATATTT	TGCAGCAAATATGTTTTATGTGTTAGGATTCGTAATTTACGGAAATGAAAGTATAGTTGGAAAATATTT	Chr01	23690315	1	4.48109e-29	20:T>G	20	0.989362	1	0.458781	0.541219	0	0.458781	0	0.496602	0.248301	14.1571	6.40506	1	0	0	2	2	0	0	0	2	0	2	2	0	0	2	0	2	0	0	2	0	0	2	0	0	2	0	2	0	0
7561596|F|0-25:G>A-25:G>A	TGCAGAACAAGTATACTTTCATTTCGTAAATGACGAATCTATGACATAAATCATATTTGCTGCAAAATA	TGCAGAACAAGTATACTTTCATTTCGTAAATGACGAATCTATGACATAAATCATATTTGCTGCAAAATA	Chr01	23690381	1	2.08485e-27	25:G>A	25	0.989362	1	0.172043	0.827957	0	0.172043	0	0.284888	0.142444	23.0315	8.92982	0.985075	0	0	2	2	0	0	0	0	0	0	0	0	0	0	0	0	0	0	0	0	0	0	0	0	2	0	0	0	0
7564495|F|0-10:C>G-10:C>G	TGCAGGGTCCCTCAGAACAGCCTTTTGATATCAATTCTGTACCAAAGGATGTTACAGATCGGAAGAGCG	TGCAGGGTCCCTCAGAACAGCCTTTTGATATCAATTCTGTACCAAAGGATGTTAC	Chr01	23826386	1	1.4567e-17	10:C>G	10	0.989362	1	0.225806	0.774194	0	0.225806	0	0.349636	0.174818	47.2	12.8625	0.992647	2	0	0	0	0	0	2	0	0	0	0	0	0	0	0	0	2	0	0	0	0	2	2	2	2	0	0	0	0
100074176|F|0-15:A>G-15:A>G	TGCAGAAGGTCCAACACCAGCAAACTAGCCATAGAGAACCAACAGTTGAGATAACATTGGAAAAAGGGT	TGCAGAAGGTCCAACACCAGCAAACTAGCCATAGAGAACCAACAGTTGAGATAACATTGGAAAAAGGGT	Chr01	23881318	1	2.08485e-27	15:A>G	15	0.992908	1	0.242857	0.757143	0	0.242857	0	0.367755	0.183878	18.0684	6.66667	1	2	0	0	0	0	0	2	0	0	0	0	0	0	2	0	0	2	0	0	0	0	2	2	2	2	0	0	0	0
7539860|F|0-14:A>G-14:A>G	TGCAGTATCTTATCAATCTCCTGCAAAGTTGCCTTCATCAGTGCCTTCTGTTTCATCCCTTTCAGCATC	TGCAGTATCTTATCAATCTCCTGCAAAGTTGCCTTCATCAGTGCCTTCTGTTTCATCCCTTTCAGCATC	Chr01	24033173	1	2.08485e-27	14:A>G	14	0.921986	0.965385	0.326923	0.673077	0.034615	0.292308	0.066834	0.440089	0.253462	11.4618	6.74757	0.991935	0	0	2	2	0	0	0	0	0	2	2	0	0	2	2	0	0	0	1	0	0	0	2	0	2	0	0	0	0
15728902|F|0-37:T>G-37:T>G	TGCAGCATCTCTATGTCTAGTTCTGTACCTTGTAGTTTCATTCTGATTCTTTTGCTAGTTTTTACAGAT	TGCAGCATCTCTATGTCTAGTTCTGTACCTTGTAGTTTCATTCTGATTCTTTTGCTAGTTTTTAC	Chr01	24048536	1	2.47464e-21	37:T>G	37	0.996454	1	0.270463	0.729537	0	0.270463	0	0.394625	0.197313	44	12.2737	0.992647	2	0	0	0	2	2	0	0	0	2	0	0	2	0	0	0	2	2	0	0	0	0	2	0	0	0	2	0	0
14509927|F|0-7:A>C-7:A>C	TGCAGCCATCGCACTGAACCATGAGGTCATCTGGATTATAAGGCATCTCACATTTACAGTACCTGCCAT	TGCAGCCATCGCACTGAACCATGAGGTCATCTGGATTATAAGGCATCTCACATTTACAGTACCTGCCAT	Chr01	24078011	1	9.69986e-26	7:A>C	7	0.975177	0.872727	0.690909	0.309091	0.127273	0.563636	0.222149	0.427107	0.324628	13.3477	11.278	0.992424	1	2	2	2	2	2	2	2	1	0	2	2	0	0	0	2	2	2	2	2	2	0	0	1	0	2	2	0	1
7624554|F|0-37:T>C-37:T>C	TGCAGTGATTGGTGAGTTTGATGCTTTTGAATATTTTTCTTGGTCAGTTGTTTCTCATTGGTTTTTGCC	TGCAGTGATTGGTGAGTTTGATGCTTTTGAATATTTTTCTTGGTCAGTTGTTTCTCATTGGTTTTTGCC	Chr01	24078077	1	4.48109e-29	37:T>C	37	1	0.960993	0.794326	0.205674	0.039007	0.755319	0.074971	0.326744	0.200858	10.1209	7.32975	0.948529	0	2	2	2	2	2	2	2	0	2	2	2	2	2	2	1	2	2	2	2	2	2	2	0	2	2	2	1	0
15728919|F|0-29:A>T-29:A>T	TGCAGTTATAATGTTATTGCATCTTATCTATGGCTGATGCTCCCTATGAAGGGATGAAGGCATGAAGCC	TGCAGTTATAATGTTATTGCATCTTATCTATGGCTGATGCTCCCTATGAAGGGATGAAGGCATGAAGCC	Chr01	24114946	1	1.61169e-28	29:A>T	29	0.960993	0.833948	0.730627	0.269373	0.166052	0.564576	0.276957	0.393622	0.33529	8.71174	6.87045	0.960938	2	2	0	2	0	2	2	1	0	2	0	1	0	0	2	2	2	2	1	0	0	0	0	2	2	0	2	1	2
7551293|F|0-8:T>C-8:T>C	TGCAGTTCTATTTTCTGAACAGCCCACAATAATATTTTCCTGTTACAGATCGGAAGAGCGGTTCAGCAG	TGCAGTTCTATTTTCTGAACAGCCCACAATAATATTTTCCTGTTAC	Chr01	24179693	1	4.80973e-16	8:T>C	8	1	1	0.404255	0.595745	0	0.404255	0	0.481666	0.240833	19.726	5.50725	0.970588	2	0	0	2	0	0	0	2	0	2	2	0	0	2	0	2	0	0	2	0	0	2	0	0	2	0	2	0	0
7552690|F|0-12:G>A-12:G>A	TGCAGATTATCTGCATTTCTATCTATTCAGTTTGACTAGGATATGATGATGAAATGTTTTACAGATCGG	TGCAGATTATCTGCATTTCTATCTATTCAGTTTGACTAGGATATGATGATGAAATGTTTTAC	Chr01	24209564	1	4.92971e-23	12:G>A	12	0.978723	0.952899	0.355072	0.644928	0.047101	0.307971	0.089766	0.457992	0.273879	80.5745	33.9355	1	0	0	2	1	2	0	0	2	0	0	1	0	2	0	0	2	1	2	0	0	2	0	0	0	0	2	0	2	0
7552388|F|0-14:G>C-14:G>C	TGCAGAGCTACCCAGTAGAAGAGCCTAAAATATTATCACCTCATAGAGTTAGATGGATGTCCAGTATAA	TGCAGAGCTACCCAGTAGAAGAGCCTAAAATATTATCACCTCATAGAGTTAGATGGATGTCCAGTATAA	Chr01	24242759	1	4.48109e-29	14:G>C	14	0.978723	0.996377	0.32971	0.67029	0.003623	0.326087	0.00722	0.442003	0.224611	42.7936	12.193	0.992537	0	0	2	2	2	0	0	2	0	0	2	0	2	0	0	2	2	2	0	0	2	0	0	0	0	2	0	2	0
100069676|F|0-33:A>G-33:A>G	TGCAGAAGGTGTACAGTACAAATAGGGGAAACTATTCCGCTGTTACAGATCGGAAGAGCGGTTCAGCAG	TGCAGAAGGTGTACAGTACAAATAGGGGAAACTATTCCGCTGTTAC	Chr01	24268600	1	1.04112e-12	33:A>G	33	0.943262	1	0.24812	0.75188	0	0.24812	0	0.373113	0.186557	7.18485	3.01266	0.944444	0	2	0	0	0	0	2	-	0	0	0	2	2	0	2	0	0	0	2	2	2	0	0	0	0	0	-	0	0
100080653|F|0-7:A>G-7:A>G	TGCAGTAAATTACAGAGGTTCCAGGTCCGGTTTGAAATGGCGTGAGTTTAGGTTTGCACTGTGATGCCT	TGCAGTAAATTACAGAGGTTCCAGGTCCGGTTTGAAATGGCGTGAGTTTAGGTTTGCACTGTGATGCCT	Chr01	24291361	1	2.08485e-27	7:A>G	7	0.975177	0.923636	0.785455	0.214545	0.076364	0.709091	0.141064	0.337031	0.239048	10.2579	9.27509	0.984848	2	0	2	2	2	2	2	2	2	1	2	2	2	2	2	2	0	2	2	0	2	2	0	0	2	0	2	0	2
100103661|F|0-54:T>G-54:T>G	TGCAGGCGCTTCGGCAGAATAATATGTTGAATTATCAGGTTGCTTCTCCTTATATACCATTGAATTACA	TGCAGGCGCTTCGGCAGAATAATATGTTGAATTATCAGGTTGCTTCTCCTTATATACCATTGAATTACA	Chr01	24315765	1	2.69692e-26	54:T>G	54	1	1	0.375887	0.624113	0	0.375887	0	0.469192	0.234596	55.9068	15.1364	1	2	2	0	0	0	2	2	0	0	2	0	0	2	2	0	0	0	2	0	0	0	2	2	2	2	0	0	0	0
7555270|F|0-51:C>A-51:C>A	TGCAGAGATAATATTTTCAGACTGTTTCCAGGATGGCATTCCACTTCTTTCCTTTACAGATCGGAAGAG	TGCAGAGATAATATTTTCAGACTGTTTCCAGGATGGCATTCCACTTCTTTCCTTTAC	Chr01	24334101	1	1.19875e-18	51:C>A	51	0.921986	0.9	0.407692	0.592308	0.1	0.307692	0.18	0.482959	0.331479	15.0517	8.38168	0.991667	0	0	0	1	0	2	0	1	0	2	1	-	0	2	0	1	-	0	2	0	0	2	0	0	2	0	2	0	0
7541592|F|0-21:G>A-21:G>A	TGCAGAAACTGCCAATCCACAGGAAACTACTGGTATTACAGATCGGAAGAGCGGTTCAGCAGGAATGCC	TGCAGAAACTGCCAATCCACAGGAAACTACTGGTATTAC	Chr01	24350342	1	2.72331e-12	21:G>A	21	0.985816	0.996403	0.611511	0.388489	0.003597	0.607914	0.007168	0.475131	0.24115	25.227	8.23923	0.977941	0	0	2	2	2	2	0	0	2	2	2	2	0	2	0	2	0	2	2	0	2	2	0	0	2	2	2	0	2
9843029|F|0-6:A>G-6:A>G	TGCAGAAACCGCATGGAGTACGAACTGTTTTCCCACTTGCTCTAATTCTTTCACCGACAAGAGAGCTTT	TGCAGAAACCGCATGGAGTACGAACTGTTTTCCCACTTGCTCTAATTCTTTCACCGACAAGAGAGCTTT	Chr01	24350647	1	2.09965e-22	6:A>G	6	0.989362	1	0.609319	0.390681	0	0.609319	0	0.476099	0.238049	25.4314	7.57895	0.977941	0	0	2	2	2	2	0	2	2	2	2	2	0	2	0	2	0	2	2	0	2	2	0	0	2	2	2	0	2
100016673|F|0-44:A>T-44:A>T	TGCAGCCCATGAAACTGGACTCTGATAATAGTAGCCCATTGTTGAAGCTTGAAACATTGGGAAGTGAAT	TGCAGCCCATGAAACTGGACTCTGATAATAGTAGCCCATTGTTGAAGCTTGAAACATTGGGAAGTGAAT	Chr01	24354951	1	4.48109e-29	44:A>T	44	0.992908	1	0.232143	0.767857	0	0.232143	0	0.356505	0.178253	9.50712	2.57143	0.955882	0	0	0	0	0	0	2	2	0	0	0	0	0	0	2	0	2	0	0	0	0	0	0	0	2	0	2	2	0
7621669|F|0-6:G>A-6:G>A	TGCAGGGTATAATGGTGTTGCTCCATTTGCTAAGTTGCCAGCTGACTGTGATGGAGGCAAGCCTGTATT	TGCAGGGTATAATGGTGTTGCTCCATTTGCTAAGTTGCCAGCTGACTGTGATGGAGGCAAGCCTGTATT	Chr01	24379511	1	2.08485e-27	6:G>A	6	0.996454	0.978648	0.544484	0.455516	0.021352	0.523132	0.041793	0.496042	0.268918	20.087	9.7513	0.992647	2	2	0	0	2	2	2	2	0	2	0	2	2	2	0	2	0	2	0	2	0	0	0	2	0	0	2	0	2
7553099|F|0-31:C>T-31:C>T	TGCAGCCGCTTCTCAACTCAAAGCCAGCCACCGGCCCAGAGACGCGTGCATAGACAAGTCATCAAGGTG	TGCAGCCGCTTCTCAACTCAAAGCCAGCCACCGGCCCAGAGACGCGTGCATAGACAAGTCATCAAGGTG	Chr01	24383620	1	5.79666e-28	31:C>T	31	1	0.939716	0.705674	0.294326	0.060284	0.64539	0.113299	0.415397	0.264348	17.7939	11.9476	0.985294	0	2	2	2	2	2	2	2	2	0	2	1	2	0	2	0	2	2	2	2	2	0	0	0	2	2	2	2	0
11826326|F|0-46:A>C-46:A>C	TGCAGGTAAGCTTTCCCGTCATTCTATTGTTTCAAAGTTATTGCCAACTTAGTGAAATTGATATGAACT	TGCAGGTAAGCTTTCCCGTCATTCTATTGTTTCAAAGTTATTGCCAACTTAGTGAAATTGATATGAACT	Chr01	24391420	1	4.48109e-29	46:A>C	46	0.968085	0.92674	0.457875	0.542125	0.07326	0.384615	0.135786	0.496451	0.316119	6.47756	3.81046	0.959677	0	2	2	0	0	2	2	0	0	0	0	1	2	0	2	0	0	0	2	2	2	0	0	-	2	2	0	2	0
7629894|F|0-15:T>C-15:T>C	TGCAGGTAAGCTTTCTCGTCATTCTATTGTTTCAAAGTTATTGCCAACTTAGTGAAATTGATATGAGCT	TGCAGGTAAGCTTTCTCGTCATTCTATTGTTTCAAAGTTATTGCCAACTTAGTGAAATTGATATGAGCT	Chr01	24391420	1	9.69986e-26	15:T>C	15	0.978723	0.981884	0.528986	0.471014	0.018116	0.51087	0.035576	0.49832	0.266948	7.81953	4.76111	0.953846	0	0	0	2	2	2	0	0	2	2	2	2	2	0	2	0	0	2	2	0	2	0	0	2	0	2	0	2	0
7622107|F|0-18:G>T-18:G>T	TGCAGTGTATAGCGGATGGTTAGACCATTCCGTCGATAACCCTAATGCTTGACCAACCTGCAAAAGTAC	TGCAGTGTATAGCGGATGGTTAGACCATTCCGTCGATAACCCTAATGCTTGACCAACCTGCAAAAGTAC	Chr01	24391486	1	2.08485e-27	18:G>T	18	0.964539	0.900735	0.628676	0.371324	0.099265	0.529412	0.178822	0.466885	0.322854	11.1941	8.00939	0.976923	0	0	2	2	2	2	0	2	2	0	2	1	1	0	0	2	2	2	2	0	1	0	0	-	2	2	0	2	0
7625458|F|0-7:G>A-7:G>A	TGCAGAAGTTCACGTGAGGAACATAAACACATCTCATCGCTGAAACATCCTCAAAATTCATGTGTGAAT	TGCAGAAGTTCACGTGAGGAACATAAACACATCTCATCGCTGAAACATCCTCAAAATTCATGTGTGAAT	Chr01	24396515	1	9.76873e-21	7:G>A	7	0.911348	0.416342	0.848249	0.151751	0.583658	0.264591	0.486003	0.257445	0.371724	5.70992	7.11111	0.942623	1	2	1	1	1	2	2	1	1	1	1	0	0	1	2	1	-	1	2	2	0	1	1	-	2	0	1	0	1
11824635|F|0-23:T>A-23:T>A	TGCAGTCTTGGTGTATAAACCAATTTTTCCGCTCCTCAGCGGTCATATTTCGGGTCCGGTACATTGATG	TGCAGTCTTGGTGTATAAACCAATTTTTCCGCTCCTCAGCGGTCATATTTCGGGTCCGGTACATTGATG	Chr01	24408190	1	4.48109e-29	23:T>A	23	1	0.996454	0.358156	0.641844	0.003546	0.35461	0.007067	0.459761	0.233414	22.5666	7.17742	1	0	0	0	2	0	0	0	2	0	2	2	0	0	2	0	0	0	0	2	0	0	2	0	0	2	0	2	0	0
7561021|F|0-25:A>C-25:A>C	TGCAGTAAGCCTGCATCATGTCACAATTATTACACTTTTATTATTACAGATCGGAAGAGCGGTTCAGCA	TGCAGTAAGCCTGCATCATGTCACAATTATTACACTTTTATTATTAC	Chr01	24421379	1	1.39807e-16	25:A>C	25	0.996454	1	0.274021	0.725979	0	0.274021	0	0.397867	0.198934	25.017	6.29474	0.992647	0	0	2	2	0	0	0	2	0	0	2	0	0	0	0	2	2	0	0	0	2	0	0	0	2	2	0	2	0
7561021|F|0-39:A>G-39:A>G	TGCAGTAAGCCTGCATCATGTCACAATTATTACACTTTTATTATTACAGATCGGAAGAGCGGTTCAGCA	TGCAGTAAGCCTGCATCATGTCACAATTATTACACTTTTATTATTAC	Chr01	24421379	1	1.39807e-16	39:A>G	39	1	0.996454	0.716312	0.283688	0.003546	0.712766	0.007067	0.406418	0.206743	25.017	8.84739	0.977941	0	2	2	2	0	2	2	2	0	0	0	2	2	0	2	2	2	0	2	2	2	0	2	2	2	2	0	2	0
7538248|F|0-27:A>T-27:A>T	TGCAGACAGTTCAAAGGTTTGACCAGGATGTTCTACTATATTTATGAAACTGTTCCCATTTTTTACAGA	TGCAGACAGTTCAAAGGTTTGACCAGGATGTTCTACTATATTTATGAAACTGTTCCCATTTTTTACAGA	Chr01	24438187	2	2.09965e-22	27:A>T	27	0.98227	0.974729	0.184116	0.815884	0.025271	0.158845	0.049264	0.300434	0.174849	25.8423	9.5	0.992308	2	0	0	0	2	0	0	0	0	0	0	0	1	0	0	0	0	2	0	0	0	2	0	0	0	0	2	0	0
7568008|F|0-46:A>C-46:A>C	TGCAGATGTGAAGGTCAGTTCCTTGCTCCCATGTTTACACCCAGTAACTTTAGCATTTGAAATTCTTTA	TGCAGATGTGAAGGTCAGTTCCTTGCTCCCATGTTTACACCCAGTAACTTTAGCATTTGAAATTCTTTA	Chr01	24532818	2	4.48109e-29	46:A>C	46	0.989362	0.913978	0.383513	0.616487	0.086022	0.297491	0.157244	0.472861	0.315052	49.8056	14.3556	0.992537	0	0	0	2	2	1	0	0	2	0	2	2	0	0	0	0	0	2	1	0	2	0	0	0	0	2	0	0	0
7568008|F|0-41:C>T-41:C>T	TGCAGATGTGAAGGTCAGTTCCTTGCTCCCATGTTTACACCCAGTAACTTTAGCATTTGAAATTCTTTA	TGCAGATGTGAAGGTCAGTTCCTTGCTCCCATGTTTACACCCAGTAACTTTAGCATTTGAAATTCTTTA	Chr01	24532818	2	4.48109e-29	41:C>T	41	0.989362	0.90681	0.512545	0.487455	0.09319	0.419355	0.169011	0.499685	0.334348	50.1136	28.9167	0.992647	0	2	0	0	0	1	2	2	0	2	0	2	0	0	0	2	0	0	1	2	0	0	0	2	2	0	0	0	2
7615148|F|0-67:C>T-67:C>T	TGCAGCTCTTCATCTGATCAAGAAGCAAGAGCAAGTAATTTTTGTCAATGATGGGTAAATCTCTCTCCC	TGCAGCTCTTCATCTGATCAAGAAGCAAGAGCAAGTAATTTTTGTCAATGATGGGTAAATCTCTCTCCC	Chr01	24589881	1	3.48869e-25	67:C>T	67	1	1	0.716312	0.283688	0	0.716312	0	0.406418	0.203209	35.0876	10.6745	0.985294	0	2	0	0	0	2	2	2	0	2	0	2	2	0	0	2	2	2	2	2	0	0	2	2	2	0	0	0	2
100077426|F|0-42:C>A-42:C>A	TGCAGCCATATCCTTTAGATGAAACCCTAAAAAGAGCCCTAACGAGTAGCCTCATTTGCTAAGGTCATA	TGCAGCCATATCCTTTAGATGAAACCCTAAAAAGAGCCCTAACGAGTAGCCTCATTTGCTAAGGTCATA	Chr01	24610915	1	4.51291e-24	42:C>A	42	1	0.996454	0.705674	0.294326	0.003546	0.702128	0.007067	0.415397	0.211232	18.849	8.15726	0.985294	0	2	2	2	0	2	2	2	0	2	2	2	0	0	0	2	2	0	2	2	2	0	2	2	2	2	0	2	2
100083058|F|0-61:A>T-61:A>T	TGCAGAATCTCAAAAGAAATTGGCATGGGCAGATCTCTTTTGTCCCTCTTCAAGGTAGAGCATCTGAAT	TGCAGAATCTCAAAAGAAATTGGCATGGGCAGATCTCTTTTGTCCCTCTTCAAGGTAGAGCATCTGAAT	Chr01	24656197	1	9.69986e-26	61:A>T	61	0.996454	0.996441	0.715302	0.284698	0.003559	0.711744	0.007092	0.40729	0.207191	15.4729	5.46774	0.963235	2	2	2	2	2	2	0	0	2	2	2	0	2	2	2	0	0	2	0	2	2	2	2	0	2	2	2	0	2
14508141|F|0-9:G>A-9:G>A	TGCAGTACCGCCAATTCCAACAACTCGTTGGGGTATCACGGGTAGGGGACCTCCCATTGGGATAACACA	TGCAGTACCGCCAATTCCAACAACTCGTTGGGGTATCACGGGTAGGGGACCTCCCATTGGGATAACACA	Chr01	24682586	1	2.08485e-27	9:G>A	9	0.992908	1	0.467857	0.532143	0	0.467857	0	0.497934	0.248967	19.2849	5.25309	0.977941	0	2	0	0	0	0	2	0	0	0	0	2	2	0	2	2	2	0	2	2	2	0	2	2	0	2	0	2	0
100014570|F|0-5:A>T-5:A>T	TGCAGATAGAAGAGCAACAACCAGTGATGAATAGCGACGAAGACTCGAGGAAGGCCATCGAAGAAAGCC	TGCAGATAGAAGAGCAACAACCAGTGATGAATAGCGACGAAGACTCGAGGAAGGCCATCGAAGAAAGCC	Chr01	24699413	1	5.83781e-23	5:A>T	5	0.978723	1	0.32971	0.67029	0	0.32971	0	0.442003	0.221001	6.35756	2.84545	0.961538	2	0	2	2	0	0	2	2	0	0	0	0	0	0	0	0	2	0	0	0	0	0	0	0	2	0	2	2	0
100074472|F|0-66:T>C-66:T>C	TGCAGAATTCTAATCCCTCTTGGAGGCCAACAAAAATGTTCCTCGGATACATTACAGTTGTGTGTGTTC	TGCAGAATTCTAATCCCTCTTGGAGGCCAACAAAAATGTTCCTCGGATACATTACAGTTGTGTGTGTTC	Chr01	24765502	1	2.08485e-27	66:T>C	66	0.911348	0.735409	0.700389	0.299611	0.264591	0.435798	0.389166	0.419688	0.404427	7.24359	4.68468	1	2	2	2	2	1	1	0	0	1	2	2	-	1	1	0	0	0	1	2	1	0	2	2	0	2	0	2	0	1
19448535|F|0-15:A>T-15:A>T	TGCAGGCCATCGAGTAGGGGCGGAGGTGCGGCGAGAGAACCGGACCTGCCGGACCCGGCATTCGCGGCA	TGCAGGCCATCGAGTAGGGGCGGAGGTGCGGCGAGAGAACCGGACCTGCCGGACCCGGCATTCGCGGCA	Chr01	24777042	1	2.08485e-27	15:A>T	15	0.985816	0.859712	0.838129	0.161871	0.140288	0.697842	0.241214	0.271337	0.256276	9.71333	11.0274	0.992647	2	2	2	2	1	2	2	2	1	2	2	0	2	2	0	2	1	1	2	2	0	2	1	2	2	0	2	2	2
100060429|F|0-24:T>G-24:T>G	TGCAGTTACTTTAGCTACACTTTATTCATTTTTCATCAGCATCTCATGCTTTTATCACTTGATATGGTC	TGCAGTTACTTTAGCTACACTTTATTCATTTTTCATCAGCATCTCATGCTTTTATCACTTGATATGGTC	Chr01	24779560	1	9.69986e-26	24:T>G	24	1	1	0.730496	0.269504	0	0.730496	0	0.393743	0.196871	19.2373	5.90272	0.985294	2	2	2	2	2	2	2	2	2	2	2	2	0	2	2	0	2	2	2	0	2	0	0	0	2	2	2	2	0
100099734|F|0-32:A>G-32:A>G	TGCAGTTCCTTGACTAGGACCTCGTATTGGTCACCGGAAGAAAGAATTTTACAGATCGGAAGAGCGGTT	TGCAGTTCCTTGACTAGGACCTCGTATTGGTCACCGGAAGAAAGAATTTTAC	Chr01	24781855	1	1.31573e-17	32:A>G	32	0.978723	0.873188	0.601449	0.398551	0.126812	0.474638	0.221461	0.479416	0.350438	37.7434	26.7971	0.992424	0	1	2	2	2	1	2	2	0	0	2	0	2	0	0	2	2	2	1	2	0	0	2	2	0	0	0	2	0
7559133|F|0-25:C>G-25:C>G	TGCAGTAGCAAGCTCAGAAACGACACAAAAACGCACAATTGTGTATTTACAAATTATTTTGTTTACAGA	TGCAGTAGCAAGCTCAGAAACGACACAAAAACGCACAATTGTGTATTTACAAATTATTTTGTTTACAGA	Chr01	24781904	1	7.49845e-27	25:C>G	25	0.98227	0.98556	0.498195	0.501805	0.01444	0.483755	0.028464	0.499993	0.264229	33.2727	14.474	0.992424	0	2	2	2	2	2	2	2	0	0	2	0	2	0	0	2	2	2	2	0	0	0	2	2	0	0	0	2	0
7616737|F|0-29:A>T-29:A>T	TGCAGAGTTCTGAACTTGATTTCTCATTTATGTGTTACAGATCGGAAGAGCGGTTCAGCAGGAATGCCG	TGCAGAGTTCTGAACTTGATTTCTCATTTATGTGTTAC	Chr01	24793045	1	9.18258e-12	29:A>T	29	0.985816	1	0.320144	0.679856	0	0.320144	0	0.435304	0.217652	30.8252	8.21101	0.985294	2	2	2	2	0	0	2	0	0	0	0	0	0	0	0	2	2	0	2	0	0	0	2	2	0	0	0	0	0
100103233|F|0-13:C>T-13:C>T	TGCAGTTTTAGGCCAAAAGGTCAATCTTCCTGGGTAACTTTCCCAGGAAAATGTATTGGGGAAACTTTT	TGCAGTTTTAGGCCAAAAGGTCAATCTTCCTGGGTAACTTTCCCAGGAAAATGTATTGGGGAAACTTTT	Chr01	24831038	1	3.48869e-25	13:C>T	13	0.925532	0.931034	0.172414	0.827586	0.068966	0.103448	0.128419	0.285375	0.206897	8.94737	5.01786	0.992063	0	-	0	2	0	0	0	0	0	0	2	0	0	0	0	0	0	0	1	0	0	0	0	0	0	0	0	0	0
100055285|F|0-67:C>T-67:C>T	TGCAGCCTCATCACATGCAACAGTTGAAGTTCTTATTCCAAACAAATTGTTGAAGAAGATATGTTTTCG	TGCAGCCTCATCACATGCAACAGTTGAAGTTCTTATTCCAAACAAATTGTTGAAGAAGATATGTTTTCG	Chr01	24832077	1	1.62313e-23	67:C>T	67	0.932624	0.904943	0.65019	0.34981	0.095057	0.555133	0.172042	0.454886	0.313464	4.60544	2.59155	0.951613	2	2	2	2	1	1	2	0	1	2	2	2	0	0	2	0	1	1	2	0	2	0	0	0	2	2	2	2	0
9847166|F|0-59:A>G-59:A>G	TGCAGATCGGCTTCGTGCTATGGACGTGAAATGTAAACAAGTGGCTGAAATAGAACAGAACACAGACGT	TGCAGATCGGCTTCGTGCTATGGACGTGAAATGTAAACAAGTGGCTGAAATAGAACAGAACACAGACGT	Chr01	24871003	1	4.48109e-29	59:A>G	59	0.989362	0.989247	0.225806	0.774194	0.010753	0.215054	0.021274	0.349636	0.185455	16.1098	6.87805	1	0	0	0	0	2	1	0	0	0	2	0	0	2	0	0	0	0	2	0	0	0	0	0	0	0	0	0	0	0
100113373|F|0-16:A>G-16:A>G	TGCAGCCCGGCTTCGTATTATGGATGTGAAATGTAAACAAGTGGCTGAAATAGAACAGAACACAGACGT	TGCAGCCCGGCTTCGTATTATGGATGTGAAATGTAAACAAGTGGCTGAAATAGAACAGAACACAGACGT	Chr01	24871003	1	9.76873e-21	16:A>G	16	0.925532	0.923372	0.394636	0.605364	0.076628	0.318008	0.141513	0.477797	0.309655	8.19463	5.67939	0.984127	0	0	0	2	2	2	0	0	2	0	1	2	0	0	0	0	-	2	1	0	2	0	0	0	0	2	0	-	0
100076655|F|0-18:C>T-18:C>T	TGCAGCAACTTCAGGTACCTAGAACACCTCCAATAATGTATCAAACAGGAAATGGTGACTTCCAGTTCA	TGCAGCAACTTCAGGTACCTAGAACACCTCCAATAATGTATCAAACAGGAAATGGTGACTTCCAGTTCA	Chr01	24874137	1	2.08485e-27	18:C>T	18	0.925532	0.904215	0.37931	0.62069	0.095785	0.283525	0.173221	0.470868	0.322045	5.64483	4.12598	0.97619	0	0	0	2	2	2	0	0	2	0	1	2	0	0	0	-	0	2	1	0	2	0	0	0	0	2	0	-	0
7620902|F|0-17:G>C-17:G>C	TGCAGAGACTTTATCAAGAAGTTCAAAGCGGCCTATGCACCAATATATAATAAGCTGGCAACAAAATGC	TGCAGAGACTTTATCAAGAAGTTCAAAGCGGCCTATGCACCAATATATAATAAGCTGGCAACAAAATGC	Chr01	24874327	1	4.48109e-29	17:G>C	17	1	0.992908	0.599291	0.400709	0.007092	0.592199	0.014084	0.480283	0.247183	25.7806	11.6854	1	0	0	2	0	0	0	2	0	2	0	2	2	2	0	2	2	0	0	2	2	0	2	0	2	0	0	2	2	2
7574080|F|0-5:A>T-5:A>T	TGCAGAGTGAACATTCCCATTCAAATTATTAGTACAGTTCTAGGCAACTTTACAAATAAAGCCAACAGC	TGCAGAGTGAACATTCCCATTCAAATTATTAGTACAGTTCTAGGCAACTTTACAAATAAAGCCAACAGC	Chr01	24979911	2	2.08485e-27	5:A>T	5	0.989362	0.781362	0.767025	0.232975	0.218638	0.548387	0.341671	0.357395	0.349533	10.7709	17.764	0.985075	2	2	2	0	1	1	2	2	0	2	0	2	2	2	2	0	2	-	2	0	2	2	1	2	2	2	2	2	1
7552132|F|0-20:A>C-20:A>C	TGCAGAATATGTAAAACCCCATTTTTTTTAGGGAAACAGATATGACAAACAAATGTAATCATGCATGGA	TGCAGAATATGTAAAACCCCATTTTTTTTAGGGAAACAGATATGACAAACAAATGTAATCATGCATGGA	Chr01	25030867	1	2.08485e-27	20:A>C	20	1	1	0.347518	0.652482	0	0.347518	0	0.453498	0.226749	23.6073	11.6777	1	0	2	0	0	0	0	2	0	0	2	0	0	0	2	0	2	2	0	2	0	0	0	2	2	0	0	0	0	0
7539997|F|0-18:G>T-18:G>T	TGCAGTGATGAATAAAGAGAAGATCAGAGCACTGTACTTACCAAACCATAACTCCTGATGATATGGAGA	TGCAGTGATGAATAAAGAGAAGATCAGAGCACTGTACTTACCAAACCATAACTCCTGATGATATGGAGA	Chr01	25080056	2	2.08485e-27	18:G>T	18	1	1	0.680851	0.319149	0	0.680851	0	0.434586	0.217293	46.9378	18.5165	1	2	0	2	2	2	2	0	0	2	2	2	0	2	2	0	0	0	2	2	2	0	2	2	0	2	0	2	0	2
7555785|F|0-14:A>G-14:A>G	TGCAGCCATGGCTTATGAAATATGTACTCAGAGATCACCTAATGTTTACAGATCGGAAGAGCGGTTCAG	TGCAGCCATGGCTTATGAAATATGTACTCAGAGATCACCTAATGTTTAC	Chr01	25091449	1	1.17475e-17	14:A>G	14	1	1	0.496454	0.503546	0	0.496454	0	0.499975	0.249987	43.6582	20.0796	1	0	2	0	0	0	2	2	2	0	0	0	2	0	0	0	2	0	0	2	2	2	0	0	2	2	2	0	0	2
19445130|F|0-53:C>T-53:C>T	TGCAGAAATGCAGAATGAGATTTAGTGAATAAGAGGCTTACTAGTGCAATAAACATTCAACAGATCGGA	TGCAGAAATGCAGAATGAGATTTAGTGAATAAGAGGCTTACTAGTGCAATAAACATTTTAC	Chr01	25113902	1	1.72638e-22	53:C>T	53	0.989362	0.996416	0.573477	0.426523	0.003584	0.569892	0.007143	0.489202	0.248173	22.0431	6.43434	0.985294	2	2	2	0	0	0	2	0	0	2	0	0	0	2	0	2	2	0	2	0	0	2	2	2	2	0	0	0	2
11824316|F|0-7:G>A-7:G>A	TGCAGAAGTGTTCAATGAAATGGAAGATAAAGATGTTATTAGCTGGTCAACAATGATGAGCTTATTGGT	TGCAGAAGTGTTCAATGAAATGGAAGATAAAGATGTTATTAGCTGGTCAACAATGATGAGCTTATTGGT	Chr01	25139191	1	9.69986e-26	7:G>A	7	0.964539	0.720588	0.8125	0.1875	0.279412	0.533088	0.402682	0.304688	0.353685	18.5789	4.54579	0.969697	2	1	2	2	2	2	1	1	2	0	2	2	2	2	1	-	1	2	2	0	1	2	2	1	2	1	2	1	0
7569935|F|0-20:T>C-20:T>C	TGCAGCCACATGTAACTCTGTCAAAGTTGAATACATGGAAAGAAGTGCATTGCTAACCTCTATATCATG	TGCAGCCACATGTAACTCTGTCAAAGTTGAATACATGGAAAGAAGTGCATTGCTAACCTCTATATCATG	Chr01	25139257	1	2.69692e-26	20:T>C	20	0.968085	0.956044	0.179487	0.820513	0.043956	0.135531	0.084048	0.294543	0.189295	12.8558	6.8	1	0	0	0	0	0	0	0	0	0	0	0	0	0	0	0	2	0	0	1	0	0	0	0	0	2	0	0	0	2
7569935|F|0-56:C>G-56:C>G	TGCAGCCACATGTAACTCTGTCAAAGTTGAATACATGGAAAGAAGTGCATTGCTAACCTCTATATCATG	TGCAGCCACATGTAACTCTGTCAAAGTTGAATACATGGAAAGAAGTGCATTGCTAACCTCTATATCATG	Chr01	25139257	1	2.69692e-26	56:C>G	56	0.978723	0.945652	0.699275	0.300725	0.054348	0.644928	0.102788	0.420579	0.261683	12.8558	9.31799	0.985075	0	2	2	2	0	0	2	2	0	2	2	2	2	2	2	2	0	0	1	2	2	2	0	0	2	2	2	2	0
7623339|F|0-58:G>A-58:G>A	TGCAGAAGCTGCCAAGAAGGGTCCGGCAAAGGAAACCTAGTTCTAGAAAAAATGCACCGTCTTCGACTC	TGCAGAAGCTGCCAAGAAGGGTCCGGCAAAGGAAACCTAGTTCTAGAAAAAATGCACCGTCTTCGACTC	Chr01	25148096	1	2.08485e-27	58:G>A	58	0.989362	1	0.340502	0.659498	0	0.340502	0	0.449121	0.22456	18.6408	6.0087	0.977612	2	0	2	2	0	0	2	2	0	0	0	0	0	0	2	0	2	0	0	0	0	0	0	0	2	0	2	2	2
100104221|F|0-32:G>A-32:G>A	TGCAGTAAATAATCATGCATTGTAAAAGTACTGGTTGGGAGGGAAGGCTCCCCACCCTTACCCCTACCC	TGCAGTAAATAATCATGCATTGTAAAAGTACTGGTTGGGAGGGAAGGCTCCCCACCCTTACCCCTACCC	Chr01	25153973	2	1.61169e-28	32:G>A	32	0.985816	1	0.183453	0.816547	0	0.183453	0	0.299596	0.149798	14.9339	14.3387	0.985294	0	0	0	0	0	0	0	0	0	0	0	0	0	0	0	2	0	0	2	0	0	0	0	0	2	0	0	0	2
100050151|F|0-51:A>T-51:A>T	TGCAGAAAATAATTTCACTGGTGCTTTGTTCTTTGCTAAGTTTGTTTTGTCAGCTAAAGGGTCAATCAC	TGCAGAAAATAATTTCACTGGTGCTTTGTTCTTTGCTAAGTTTGTTTTGTCAGCTAAAGGGTCAATCAC	Chr01	25171427	1	7.49845e-27	51:A>T	51	1	1	0.762411	0.237589	0	0.762411	0	0.362281	0.18114	12.1299	5.11194	0.970588	2	2	2	2	0	2	2	0	2	2	2	2	2	2	2	2	2	2	2	2	0	2	0	2	2	0	2	2	0
100050152|F|0-65:C>T-65:C>T	TGCAGAAAATAATTTCACTGGTGCTTTGTTCTTTGCTAAGTTTGTTTTGTCAGCTAAAGGGTCAACCAT	TGCAGAAAATAATTTCACTGGTGCTTTGTTCTTTGCTAAGTTTGTTTTGTCAGCTAAAGGGTCAACCAT	Chr01	25171427	1	4.48109e-29	65:C>T	65	1	1	0.762411	0.237589	0	0.762411	0	0.362281	0.18114	18.8672	5.11194	0.970588	2	2	2	2	0	2	2	0	2	2	2	2	2	2	2	2	2	2	2	2	0	2	0	2	2	0	2	2	0
7552647|F|0-68:T>C-68:T>C	TGCAGATGCAGCAGGACCTCCAGCCTTTGCAGCATTTTGAAAGCTAGCAAAAGCTGGCGATACAACGAT	TGCAGATGCAGCAGGACCTCCAGCCTTTGCAGCATTTTGAAAGCTAGCAAAAGCTGGCGATACAACGAT	Chr01	25232127	1	1.61169e-28	68:T>C	68	0.964539	0.724265	0.746324	0.253676	0.275735	0.470588	0.399411	0.378649	0.38903	17.1463	19.623	0.992537	1	0	2	2	1	1	0	2	1	2	2	0	2	2	0	2	1	1	0	2	0	2	1	-	2	0	2	2	1
14505412|F|0-9:G>T-9:G>T	TGCAGACTTGCCTGTCACAAAATTTTCTAGACGAGTGGATTGGTACAGATCAAAGTAAATCAAGTTCAT	TGCAGACTTGCCTGTCACAAAATTTTCTAGACGAGTGGATTGGTACAGATCAAAGTAAATCAAGTTCAT	Chr01	25237238	1	4.48109e-29	9:G>T	9	1	0.992908	0.687943	0.312057	0.007092	0.680851	0.014084	0.429355	0.221719	15.8352	5.82231	0.985294	0	2	2	2	0	0	2	2	0	2	2	2	2	2	2	2	0	0	2	2	2	2	0	0	2	2	2	2	0
14505412|F|0-33:A>G-33:A>G	TGCAGACTTGCCTGTCACAAAATTTTCTAGACGAGTGGATTGGTACAGATCAAAGTAAATCAAGTTCAT	TGCAGACTTGCCTGTCACAAAATTTTCTAGACGAGTGGATTGGTACAGATCAAAGTAAATCAAGTTCAT	Chr01	25237238	1	4.48109e-29	33:A>G	33	1	0.992908	0.503546	0.496454	0.007092	0.496454	0.014084	0.499975	0.257029	15.8352	5.0618	0.985294	2	2	2	0	2	2	2	0	0	0	0	0	2	0	0	2	2	2	2	0	0	2	2	2	2	0	0	0	0
9846559|F|0-68:A>C-68:A>C	TGCAGGCCTGCCTGTTTCAAAGATATGAAGGTGAATGATGTTTGGGAGATTTCACTGAAATTACAGAAA	TGCAGGCCTGCCTGTTTCAAAGATATGAAGGTGAATGATGTTTGGGAGATTTCACTGAAATTACAGAAA	Chr01	25238574	1	5.79666e-28	68:A>C	68	1	1	0.762411	0.237589	0	0.762411	0	0.362281	0.18114	15.1193	7.50746	0.948529	2	2	2	2	2	2	2	0	2	0	2	2	2	0	0	2	2	2	2	0	2	2	2	2	2	2	2	0	0
11825133|F|0-67:T>A-67:T>A	TGCAGGCCTGCCTGTTTCAAAGATATGAAGGTGAATGATGTTTGGGAGATTTCACTGAAATTACAGATC	TGCAGGCCTGCCTGTTTCAAAGATATGAAGGTGAATGATGTTTGGGAGATTTCACTGAAATTAC	Chr01	25238574	1	2.39727e-26	67:T>A	67	0.946809	0.805243	0.749064	0.250936	0.194757	0.554307	0.313653	0.375935	0.344794	7.50746	8.34137	0.961538	2	2	2	2	2	2	0	-	2	1	2	0	2	1	-	2	2	2	0	1	0	2	2	0	2	0	2	1	1
7610819|F|0-25:C>T-25:C>T	TGCAGGACCGTGTTATGGTTTGGTTCGTGGACATGTTGAAGAAATTATAGCTGCATTTTGAGCCTTTTT	TGCAGGACCGTGTTATGGTTTGGTTCGTGGACATGTTGAAGAAATTATAGCTGCATTTTGAGCCTTTTT	Chr01	25258293	1	4.48109e-29	25:C>T	25	0.996454	0.996441	0.402135	0.597865	0.003559	0.398577	0.007092	0.480845	0.243969	64.8006	16.1127	1	2	2	0	0	0	0	2	0	0	0	0	0	0	0	0	2	2	0	2	0	0	2	2	2	2	0	0	0	0
7564384|F|0-24:A>G-24:A>G	TGCAGGAAATTATCCAGAACAGGTATTTTTCATCTAAAACAATTGCCTTTACAGATCGGAAGAGCGGTT	TGCAGGAAATTATCCAGAACAGGTATTTTTCATCTAAAACAATTGCCTTTAC	Chr01	25276584	1	1.31573e-17	24:A>G	24	0.907801	0.816406	0.578125	0.421875	0.183594	0.394531	0.299774	0.487793	0.393784	9.4981	6.93478	0.967742	2	0	0	1	2	2	0	-	2	0	1	1	2	0	-	0	0	2	1	0	1	0	0	0	0	1	2	-	0
7568194|F|0-36:A>G-36:A>G	TGCAGCATCTAGGCCGTACAAGATACCATTGGGCACACGAGGGTCGATCTTGATGTGTATACCTCCGAC	TGCAGCATCTAGGCCGTACAAGATACCATTGGGCACACGAGGGTCGATCTTGATGTGTATACCTCCGAC	Chr01	25291512	1	2.08485e-27	36:A>G	36	0.996454	1	0.519573	0.480427	0	0.519573	0	0.499234	0.249617	23.5938	6.92179	0.977941	2	0	2	0	2	2	0	0	2	2	0	0	0	2	0	0	0	2	0	2	0	2	2	0	2	0	2	0	2
7630711|F|0-27:C>A-27:C>A	TGCAGCTCTGAGGCACTAGGGTTTCAGCGGCATGACGAGGTGAGAATCCATTCATATATTCTAGTTTCG	TGCAGCTCTGAGGCACTAGGGTTTCAGCGGCATGACGAGGTGAGAATCCATTCATATATTCTAGTTTCG	Chr01	25347026	1	2.08485e-27	27:C>A	27	0.989362	0.967742	0.480287	0.519713	0.032258	0.448029	0.062435	0.499223	0.280829	12.4226	6.65244	0.977941	2	2	2	2	2	2	2	2	0	2	0	0	2	2	2	0	2	2	0	0	0	0	0	0	2	0	2	2	0
9846913|F|0-5:T>C-5:T>C	TGCAGTGCATTTTTGCCATTGTTATGATTTATGTTATTACAGATCGGAAGAGCGGTTCAGCAGGAATGC	TGCAGTGCATTTTTGCCATTGTTATGATTTATGTTATTAC	Chr01	25349494	1	3.743e-11	5:T>C	5	1	1	0.397163	0.602837	0	0.397163	0	0.478849	0.239425	27.3729	10.5816	1	0	0	2	2	0	0	2	0	0	0	0	0	0	0	2	2	0	0	2	0	0	0	0	0	2	0	0	0	2
11822204|F|0-6:G>A-6:G>A	TGCAGCGAAACTTTTCCCTGGCATGTGTATAGGACTTGTTACCGTTTGCCATCCTAACCCATACAAAAC	TGCAGCGAAACTTTTCCCTGGCATGTGTATAGGACTTGTTACCGTTTGCCATCCTAACCCATACAAAAC	Chr01	25349531	1	1.63465e-18	6:G>A	6	0.968085	0.56044	0.831502	0.168498	0.43956	0.391941	0.492694	0.280213	0.386454	9.37566	11.393	0.977273	2	-	2	1	2	2	1	1	2	0	1	1	1	0	1	1	1	2	1	0	1	2	2	1	2	1	2	1	0
14505513|F|0-29:G>T-29:G>T	TGCAGCAGTTACTGCCTGAAACTTACAGTGTTTACTGGTCCACTCACCAACAACCAGCTTGCCCAAATC	TGCAGCAGTTACTGCCTGAAACTTACAGTGTTTACTGGTCCACTCACCAACAACCAGCTTGCCCAAATC	Chr01	25366550	1	4.48109e-29	29:G>T	29	0.996454	1	0.483986	0.516014	0	0.483986	0	0.499487	0.249744	29.1449	9.69048	1	0	0	2	2	0	0	2	2	0	0	2	0	0	0	2	2	2	0	2	0	0	0	0	0	2	0	0	2	2
7557097|F|0-35:C>T-35:C>T	TGCAGATAAATTTAGTAGTGTAACATTATGTTCTTCTTGAGGTTTTACCCTTTCTGGGTAACCAGCTTT	TGCAGATAAATTTAGTAGTGTAACATTATGTTCTTCTTGAGGTTTTACCCTTTCTGGGTAACCAGCTTT	Chr01	25382110	1	9.69986e-26	35:C>T	35	0.900709	0.850394	0.468504	0.531496	0.149606	0.318898	0.254449	0.498016	0.376232	5.97368	4.07285	0.95082	2	-	2	0	2	2	2	0	2	1	0	0	1	-	0	0	0	2	0	1	0	-	1	1	2	0	0	0	0
100108896|F|0-54:G>A-54:G>A	TGCAGATGACTGTTCTAAGGATAAGAAGGTGGGATTTGAAGAAGGAACAGATAGGATTTCACTTGTGAA	TGCAGATGACTGTTCTAAGGATAAGAAGGTGGGATTTGAAGAAGGAACAGATAGGATTTCACTTGTGAA	Chr01	25411630	1	4.51291e-24	54:G>A	54	0.900709	0.677165	0.728346	0.271654	0.322835	0.405512	0.437225	0.395716	0.41647	26.3317	20.4912	0.964912	0	1	2	2	-	-	0	2	-	1	1	1	1	1	2	2	0	-	2	1	1	1	-	0	2	1	2	2	0
11821499|F|0-61:C>T-61:C>T	TGCAGTATGCTCACAGAAAATGTGTACAACATTGGTGCAATGAGAAAGGGGACACTATTTGCGAGATAT	TGCAGTATGCTCACAGAAAATGTGTACAACATTGGTGCAATGAGAAAGGGGACACTATTTGCGAGATAT	Chr01	25453162	1	2.08485e-27	61:C>T	61	0.957447	0.807407	0.748148	0.251852	0.192593	0.555556	0.311001	0.376845	0.343923	9.88768	6.012	0.954545	2	2	1	1	2	2	2	0	1	2	2	0	2	2	0	2	2	2	2	2	0	2	2	2	2	0	2	2	1
11821499|F|0-13:C>T-13:C>T	TGCAGTATGCTCACAGAAAATGTGTACAACATTGGTGCAATGAGAAAGGGGACACTATTTGCGAGATAT	TGCAGTATGCTCACAGAAAATGTGTACAACATTGGTGCAATGAGAAAGGGGACACTATTTGCGAGATAT	Chr01	25453162	1	2.08485e-27	13:C>T	13	0.960993	0.804428	0.546125	0.453875	0.195572	0.350554	0.314647	0.495745	0.405196	9.88768	8.24865	0.984615	0	0	1	1	2	0	2	0	1	0	2	0	0	0	2	2	0	0	2	2	0	0	0	0	2	0	0	0	1
7555581|F|0-12:G>T-12:G>T	TGCAGCAACCTTGTTTAGTAGGAAAATCATGAATCTCTTTGCACCACAATCGCGATCTTACAGATCGGA	TGCAGCAACCTTGTTTAGTAGGAAAATCATGAATCTCTTTGCACCACAATCGCGATCTTAC	Chr01	25453686	1	3.71061e-24	12:G>T	12	0.911348	0.933852	0.385214	0.614786	0.066148	0.319066	0.123545	0.473648	0.298596	12.0269	6.06452	0.991935	0	0	0	0	2	2	2	0	0	2	0	0	2	0	0	0	2	0	0	0	0	2	1	1	2	0	0	0	-
9847094|F|0-53:C>A-53:C>A	TGCAGAATATTCTCCCTGGATTATATTTGGCAGGACTCTCAGTTGACTCCTATCGAGCTCACGAATCAC	TGCAGAATATTCTCCCTGGATTATATTTGGCAGGACTCTCAGTTGACTCCTATCGAGCTCACGAATCAC	Chr01	25464707	1	2.08485e-27	53:C>A	53	0.978723	0.956522	0.554348	0.445652	0.043478	0.51087	0.083176	0.494093	0.288634	7.30395	4.47396	0.940299	2	0	0	2	2	2	2	0	2	2	2	0	2	0	0	0	2	2	1	2	0	2	2	2	2	0	0	0	0
100109722|F|0-52:G>A-52:G>A	TGCAGCTGATCAGCATCAGGATTTTGTGCCACAAGAAAAATCTCCTGCACCAGTGATGTCAAATCAGGC	TGCAGCTGATCAGCATCAGGATTTTGTGCCACAAGAAAAATCTCCTGCACCAGTGATGTCAAATCAGGC	Chr01	25490967	2	2.08485e-27	52:G>A	52	0.989362	0.985663	0.792115	0.207885	0.014337	0.777778	0.028263	0.329338	0.1788	15.1308	7.73455	0.977941	2	2	2	0	2	2	2	0	2	2	0	2	2	2	2	0	0	2	2	2	2	2	2	2	2	2	2	2	2
100109692|F|0-17:C>T-17:C>T	TGCAGCTCGGCAACCTCCGCAACTTCAGCCTCCTCCGGGTCTGCACGTTGCAATGATCTTATGATCTCA	TGCAGCTCGGCAACCTCCGCAACTTCAGCCTCCTCCGGGTCTGCACGTTGCAATGATCTTATGATCTCA	Chr01	25514475	1	2.08485e-27	17:C>T	17	0.91844	0.857143	0.69112	0.30888	0.142857	0.548263	0.244898	0.426947	0.335922	8.65233	8.26697	0.968254	2	0	2	1	-	0	2	1	0	-	2	2	0	2	0	1	2	0	2	0	0	1	2	2	2	0	1	2	2
7626617|F|0-25:G>A-25:G>A	TGCAGTTGCAGAGTCATAATAATCAGCTGTTGCCTGTTGAGTGCTGAATGTTCTTGCACCTTATGCAGA	TGCAGTTGCAGAGTCATAATAATCAGCTGTTGCCTGTTGAGTGCTGAATGTTCTTGCACCTTATGCAGA	Chr01	25571038	1	2.08485e-27	25:G>A	25	1	1	0.492908	0.507092	0	0.492908	0	0.499899	0.24995	31.3023	8.33721	0.992647	2	0	2	0	2	2	0	0	2	2	0	0	0	2	0	0	0	2	0	2	0	2	2	0	2	0	2	0	2
7627428|F|0-68:G>C-68:G>C	TGCAGATGAGGTAATTATAGTTTTCGTAGCTTCTCCCACCTAACTTCTAGGTTCAATTCTACATGTGCG	TGCAGATGAGGTAATTATAGTTTTCGTAGCTTCTCCCACCTAACTTCTAGGTTCAATTCTACATGTGCG	Chr01	25588566	1	4.48109e-29	68:G>C	68	0.975177	0.992727	0.312727	0.687273	0.007273	0.305455	0.01444	0.429858	0.222149	10.0904	5.42593	0.985075	0	0	2	2	0	0	2	0	0	0	0	0	0	0	1	2	2	0	0	0	0	0	0	0	2	0	0	0	2
100060354|F|0-18:C>A-18:C>A	TGCAGTGTTTGTACCATACCCTTGACTATACAAATTCCCATAGCCACAAGCCCCACCTGTACAAATAAA	TGCAGTGTTTGTACCATACCCTTGACTATACAAATTCCCATAGCCACAAGCCCCACCTGTACAAATAAA	Chr01	25604511	1	2.08485e-27	18:C>A	18	1	1	0.35461	0.64539	0	0.35461	0	0.457723	0.228862	14.9463	4.30579	0.977941	0	0	0	0	0	0	0	0	2	0	0	0	2	2	2	0	0	0	0	0	0	0	0	2	0	0	0	2	0
7542019|F|0-34:A>T-34:A>T	TGCAGAGAATAGAGATTCCTCTGCAATCTGCATCATATCGCAGCTCTTCAATTTCCTTACAGATCGGAA	TGCAGAGAATAGAGATTCCTCTGCAATCTGCATCATATCGCAGCTCTTCAATTTCCTTAC	Chr01	25608602	1	1.2985e-23	34:A>T	34	0.996454	0.992883	0.227758	0.772242	0.007117	0.220641	0.014134	0.351769	0.182951	28.8343	5.9625	0.992647	0	2	0	0	0	0	2	0	0	0	0	0	0	0	0	2	2	0	2	0	0	0	2	2	0	0	0	0	0
7619226|F|0-14:A>T-14:A>T	TGCAGTTCAAAGTAAAAGCACTTTATAAGAGAATATGCAAGTAGCACAAGCTGAAAACAGAAAAGTCAC	TGCAGTTCAAAGTAAAAGCACTTTATAAGAGAATATGCAAGTAGCACAAGCTGAAAACAGAAAAGTCAC	Chr01	25675229	1	2.08485e-27	14:A>T	14	1	0.992908	0.450355	0.549645	0.007092	0.443262	0.014084	0.495071	0.254577	16.4331	6.23899	1	2	0	0	2	2	2	0	0	2	0	2	2	0	0	0	2	0	2	2	0	2	0	0	0	0	2	0	0	0
7556276|F|0-12:C>T-12:C>T	TGCAGGGATAAGCCCTCACGGTTCATAAGTCCATTACAGATCGGAAGAGCGGTTCAGCAGGAATGCCGA	TGCAGGGATAAGCCCTCACGGTTCATAAGTCCATTAC	Chr01	25723192	1	3.08247e-11	12:C>T	12	0.978723	0.797101	0.804348	0.195652	0.202899	0.601449	0.323461	0.314745	0.319103	15.4	14.9674	1	2	2	2	2	1	1	2	2	1	2	2	0	2	2	0	2	2	1	2	2	0	2	1	1	2	0	2	2	2
7561978|F|0-20:G>A-20:G>A	TGCAGATAACCATTGCAGCAGAAATAAATCTCTGTTGTTTCTCACGAAGAAGGAAGGACTCATTACAGA	TGCAGATAACCATTGCAGCAGAAATAAATCTCTGTTGTTTCTCACGAAGAAGGAAGGACTCATTACAGA	Chr01	25723624	1	7.49845e-27	20:G>A	20	0.985816	0.791367	0.805755	0.194245	0.208633	0.597122	0.330211	0.313027	0.321619	18.6594	17.0072	0.985075	2	2	2	2	1	1	2	2	1	2	2	0	2	2	0	2	2	1	2	2	0	2	1	1	2	0	2	2	2
19443071|F|0-24:C>T-24:C>T	TGCAGATTGCTGCCTTATCTACCTCAGGTGATTATAACTATTTGATGGTACTTATCAACTGAGAGAATA	TGCAGATTGCTGCCTTATCTACCTCAGGTGATTATAACTATTTGATGGTACTTATCAACTGAGAGAATA	Chr01	25723690	1	2.08485e-27	24:C>T	24	1	0.950355	0.48227	0.51773	0.049645	0.432624	0.094361	0.499371	0.296866	23.1662	11.5207	1	2	0	2	2	0	0	2	2	0	0	0	0	0	0	1	2	2	0	0	0	0	0	0	0	2	0	2	2	2
14508002|F|0-62:A>T-62:A>T	TGCAGCATCTTTACAACAGTGAGTACACTCTTGTCCCTTTTTATCAGCTGTAATGAATAAAAATTTTCT	TGCAGCATCTTTACAACAGTGAGTACACTCTTGTCCCTTTTTATCAGCTGTAATGAATAAAAATTTTCT	Chr01	25744046	1	4.48109e-29	62:A>T	62	1	0.996454	0.524823	0.475177	0.003546	0.521277	0.007067	0.498768	0.252917	20.5	6.62703	0.992647	2	2	0	0	2	2	2	0	0	2	0	0	2	2	2	0	2	2	0	0	0	2	2	2	2	0	0	2	0
7618313|F|0-20:C>A-20:C>A	TGCAGCAGGACCTAGTCTTGCAGAATTATGTGCGACATTGGTAAGCTGTAAAATGTATGCTTTCTTATT	TGCAGCAGGACCTAGTCTTGCAGAATTATGTGCGACATTGGTAAGCTGTAAAATGTATGCTTTCTTATT	Chr01	25747197	1	4.48109e-29	20:C>A	20	0.985816	1	0.309353	0.690647	0	0.309353	0	0.427307	0.213654	13.546	5.66667	0.992647	0	0	2	2	0	0	2	0	0	0	0	0	0	0	2	2	0	0	0	0	0	0	0	0	2	0	0	0	2
9841713|F|0-14:C>T-14:C>T	TGCAGTCAACTTTGCTTTTCATTTTTGATAACCATGTTTTGCATTCTACTTGAGAGGATGTGAAGCATA	TGCAGTCAACTTTGCTTTTCATTTTTGATAACCATGTTTTGCATTCTACTTGAGAGGATGTGAAGCATA	Chr01	25769429	1	4.48109e-29	14:C>T	14	1	1	0.77305	0.22695	0	0.77305	0	0.350888	0.175444	15.0932	8.23985	0.970588	2	0	2	2	2	2	2	0	2	2	2	2	2	2	2	2	0	2	2	2	0	2	2	2	2	0	2	0	2
100078012|F|0-37:T>A-37:T>A	TGCAGCTAACTGGCATTTATATGACAGTAGGAATTACTACTGTCATATAAATGCAAAGTAGTAATAGAA	TGCAGCTAACTGGCATTTATATGACAGTAGGAATTACTACTGTCATATAAATGCAAAGTAGTAATAGAA	Chr01	25777636	1	2.69692e-26	37:T>A	37	0.992908	0.985714	0.214286	0.785714	0.014286	0.2	0.028163	0.336735	0.182449	9.17681	3.04054	0.985075	0	0	0	0	0	0	0	0	0	0	0	0	2	0	0	0	0	0	2	0	0	0	0	0	0	0	2	0	0
7619322|F|0-31:T>C-31:T>C	TGCAGTTTGAGTTGAACAGCCAAGCAGCTAGTAGGCAAGTATGAATCCTTTGGTTAGTTATAGTTGCCA	TGCAGTTTGAGTTGAACAGCCAAGCAGCTAGTAGGCAAGTATGAATCCTTTGGTTAGTTATAGTTGCCA	Chr01	25880854	1	2.71607e-21	31:T>C	31	1	1	0.468085	0.531915	0	0.468085	0	0.497963	0.248981	19.4859	14.5185	0.970588	2	0	2	2	2	0	2	2	0	0	2	0	0	0	2	2	2	2	0	0	0	0	0	0	2	0	2	2	2
7567821|F|0-28:C>T-28:C>T	TGCAGACTATGAAAACTGACAGAGGGCACATAATCACATAACAGTCTTGATTTTTCATTTTCAGCGTTG	TGCAGACTATGAAAACTGACAGAGGGCACATAATCACATAACAGTCTTGATTTTTCATTTTCAGCGTTG	Chr01	25905144	1	9.69986e-26	28:C>T	28	0.91844	0.888031	0.698842	0.301158	0.111969	0.586873	0.198864	0.420924	0.309894	35.8443	25.5177	1	2	1	2	2	2	0	2	2	2	0	2	-	2	0	0	2	2	0	2	2	-	0	2	1	0	-	0	2	0
7574568|F|0-37:C>G-37:C>G	TGCAGTGGGAACCGCGAAGCTCCTCCTGCAAAGACTACCACAGCTCTCCATCACTGTCTTGATCATGAA	TGCAGTGGGAACCGCGAAGCTCCTCCTGCAAAGACTACCACAGCTCTCCATCACTGTCTTGATCATGAA	Chr01	25916656	3	4.48109e-29	37:C>G	37	0.907801	0.671875	0.753906	0.246094	0.328125	0.425781	0.440918	0.371063	0.405991	8.72811	7.6556	0.975	1	1	0	0	2	2	2	1	0	1	2	2	1	1	2	1	-	2	2	2	2	1	1	1	1	2	1	-	-
100052962|F|0-46:A>T-46:A>T	TGCAGATCAGGAAATTACTCTGCATTATGATAAAGTACAAGTCATGAAAAAGAGAAAATCTGGAAGCGG	TGCAGATCAGGAAATTACTCTGCATTATGATAAAGTACAAGTCATGAAAAAGAGAAAATCTGGAAGCGG	Chr01	26022198	1	2.08485e-27	46:A>T	46	0.996454	1	0.622776	0.377224	0	0.622776	0	0.469852	0.234926	14.196	5.58333	0.955882	0	2	0	2	0	0	2	2	0	2	2	2	2	2	2	2	0	0	0	2	2	2	0	0	2	2	2	0	0
19446154|F|0-38:C>T-38:C>T	TGCAGAATGATCAGAAGCAATCTCAAAGGCAAAACTTCCCACATCTCTATCATTTTTACCCTTTTTTTG	TGCAGAATGATCAGAAGCAATCTCAAAGGCAAAACTTCCCACATCTCTATCATTTTTACCCTTTTTTTG	Chr01	26033927	1	4.48109e-29	38:C>T	38	0.996454	1	0.569395	0.430605	0	0.569395	0	0.490369	0.245184	15.6108	5.05584	0.963235	2	0	2	2	2	2	0	0	2	2	2	0	0	2	0	0	0	0	2	2	0	2	2	0	2	0	2	0	2
14509249|F|0-33:A>G-33:A>G	TGCAGTGCCTCCAGTGCAGCTTAGGCAGCTCCGACCTTCTTACTACAAATCAGGGTTACAGATCGGAAG	TGCAGTGCCTCCAGTGCAGCTTAGGCAGCTCCGACCTTCTTACTACAAATCAGGGTTAC	Chr01	26056946	1	4.54052e-23	33:A>G	33	0.992908	1	0.396429	0.603571	0	0.396429	0	0.478546	0.239273	20.3068	5.34752	0.985294	2	0	2	2	0	0	2	0	0	0	2	2	0	0	2	0	0	0	2	0	0	0	0	0	0	0	0	0	0
7618275|F|0-67:G>A-67:G>A	TGCAGCAGAGAATGTTGATATTTTCACAAAAGCGGGAGGAAAGAACAAGGCATACCATGAGGATTACGT	TGCAGCAGAGAATGTTGATATTTTCACAAAAGCGGGAGGAAAGAACAAGGCATACCATGAGGATTACGT	Chr01	26137712	1	4.48109e-29	67:G>A	67	0.989362	0.992832	0.394265	0.605735	0.007168	0.387097	0.014234	0.47764	0.245937	13.0231	5.18182	0.970588	0	0	2	2	0	0	2	2	0	0	0	0	0	0	2	0	2	0	0	0	0	0	0	0	2	0	0	2	0
7560776|F|0-45:C>T-45:C>T	TGCAGGAGAAGTTGAAGAAAGGGAAGAGCAGGAAACAGTAGTAGGCGTTTACAGATCGGAAGAGCGGTT	TGCAGGAGAAGTTGAAGAAAGGGAAGAGCAGGAAACAGTAGTAGGCGTTTAC	Chr01	26251181	1	2.82797e-19	45:C>T	45	0.996454	1	0.58363	0.41637	0	0.58363	0	0.486012	0.243006	37.3466	13.0437	1	2	0	2	2	2	2	0	0	2	2	2	0	0	2	0	0	0	2	2	2	0	2	2	0	2	0	2	0	2
7546967|F|0-65:T>C-65:T>C	TGCAGCTAAGAGCGGAGGTGGGGAGAATTTGAATGGGAGAATGGCAGAACTTGGAATTATACAAATGCA	TGCAGCTAAGAGCGGAGGTGGGGAGAATTTGAATGGGAGAATGGCAGAACTTGGAATTATACAAATGCA	Chr01	26265820	1	2.08485e-27	65:T>C	65	0.989362	0.953405	0.770609	0.229391	0.046595	0.724014	0.088848	0.353541	0.221194	9.29697	7.78327	0.94697	2	0	2	2	2	2	0	2	2	2	2	0	0	1	0	2	2	2	2	2	0	2	2	0	2	0	2	2	2
7611208|F|0-54:A>G-54:A>G	TGCAGTCTCTCCCTTTCAAGTATTTGCTCAGCACTATCCTCTGTTGGTTCTGGAATTGCAGACAAAGAT	TGCAGTCTCTCCCTTTCAAGTATTTGCTCAGCACTATCCTCTGTTGGTTCTGGAATTGCAGACAAAGAT	Chr01	26320430	1	4.48109e-29	54:A>G	54	1	1	0.695035	0.304965	0	0.695035	0	0.423922	0.211961	46.7345	15.938	1	2	2	2	2	2	2	2	2	0	2	2	0	2	2	2	2	2	2	2	0	0	2	2	2	2	0	0	2	2
100078420|F|0-12:A>C-12:A>C	TGCAGCTGATAAAATGAGAAATGTCAGCTTCACTACTTTGCCAAAGCCACTGAATGAGATGACAGCAAG	TGCAGCTGATAAAATGAGAAATGTCAGCTTCACTACTTTGCCAAAGCCACTGAATGAGATGACAGCAAG	Chr01	26348659	1	4.48109e-29	12:A>C	12	0.932624	0.768061	0.634981	0.365019	0.231939	0.403042	0.356287	0.46356	0.409924	4.94	4.48544	0.952381	0	-	2	2	0	0	2	1	0	2	2	1	2	2	2	1	1	0	-	2	1	2	0	-	2	1	2	1	0
7626546|F|0-31:T>G-31:T>G	TGCAGTGGAGTGAATGGAGGGATTGAAGGTGTAGAGGATATGCTTTCATGGTTTAGAACTCAAGTGGAA	TGCAGTGGAGTGAATGGAGGGATTGAAGGTGTAGAGGATATGCTTTCATGGTTTAGAACTCAAGTGGAA	Chr01	26348725	1	4.48109e-29	31:T>G	31	0.968085	0.978022	0.25641	0.74359	0.021978	0.234432	0.04299	0.381328	0.212159	24.5134	8.15294	0.992537	0	0	2	2	0	0	2	2	0	0	0	0	0	0	2	0	2	0	0	0	-	0	0	0	2	-	0	2	0
7561262|F|0-18:A>G-18:A>G	TGCAGTTCACCAAAGAGTAAAATACTATGACCAGAAAGAAATTACAGATCGGAAGAGCGGTTCAGCAGG	TGCAGTTCACCAAAGAGTAAAATACTATGACCAGAAAGAAATTAC	Chr01	26376476	1	1.65126e-15	18:A>G	18	1	1	0.737589	0.262411	0	0.737589	0	0.387103	0.193552	88.8475	28.3282	1	2	0	2	2	2	2	2	0	2	2	2	0	0	2	2	0	0	2	2	2	0	2	2	0	2	0	2	0	2
14505738|F|0-63:C>T-63:C>T	TGCAGTGAGAACAGAACATTCAAATCTTGAATCAGTAAATACCTTATACCTTGTTTTGGGAAACAGATA	TGCAGTGAGAACAGAACATTCAAATCTTGAATCAGTAAATACCTTATACCTTGTTTTGGGAAACAGATA	Chr01	26382808	1	2.08485e-27	63:C>T	63	1	1	0.755319	0.244681	0	0.755319	0	0.369624	0.184812	20.3853	6.0947	0.963235	2	2	2	2	2	2	2	2	0	2	2	2	2	2	2	2	2	2	2	2	2	2	0	0	2	2	2	2	0
7627774|F|0-39:C>G-39:C>G	TGCAGGCCTCAACAAAGGTACGCAATGCAAAAACAGAATCAACCCTAACCCGAAGTTCAAGGTCGCGCA	TGCAGGCCTCAACAAAGGTACGCAATGCAAAAACAGAATCAACCCTAACCCGAAGTTCAAGGTCGCGCA	Chr01	26398640	2	4.48109e-29	39:C>G	39	1	1	0.234043	0.765957	0	0.234043	0	0.358533	0.179267	27.0452	7.975	1	0	0	2	2	0	0	2	2	0	0	0	0	0	0	2	0	2	0	0	0	0	0	0	0	2	0	0	2	0
7627774|F|0-55:T>G-55:T>G	TGCAGGCCTCAACAAAGGTACGCAATGCAAAAACAGAATCAACCCTAACCCGAAGTTCAAGGTCGCGCA	TGCAGGCCTCAACAAAGGTACGCAATGCAAAAACAGAATCAACCCTAACCCGAAGTTCAAGGTCGCGCA	Chr01	26398640	2	4.48109e-29	55:T>G	55	1	1	0.684397	0.315603	0	0.684397	0	0.431995	0.215998	27.0452	12.9622	0.992647	2	2	2	2	2	2	2	2	0	2	2	2	2	2	2	2	2	2	2	0	0	2	2	2	2	0	0	2	2
100056481|F|0-10:C>T-10:C>T	TGCAGCTTTACGTGCCAAGTTCTCAGCCCTGTAAAAGAGTAAGCCAAATAAATATGTGTAGAGCCACCC	TGCAGCTTTACGTGCCAAGTTCTCAGCCCTGTAAAAGAGTAAGCCAAATAAATATGTGTAGAGCCACCC	Chr01	26415736	1	4.48109e-29	10:C>T	10	1	1	0.251773	0.748227	0	0.251773	0	0.376767	0.188383	26.6997	7.38095	0.977941	0	0	2	2	0	0	2	2	0	0	0	0	0	0	2	0	2	0	0	2	0	0	0	0	2	0	0	2	0
7567523|F|0-40:C>T-40:C>T	TGCAGTTGTCATTTCCATTATTCCATATAGTATAATTGTGCACACCTTGGATGAAATTTACAGATCGGA	TGCAGTTGTCATTTCCATTATTCCATATAGTATAATTGTGCACACCTTGGATGAAATTTAC	Chr01	26440856	1	3.71061e-24	40:C>T	40	1	1	0.684397	0.315603	0	0.684397	0	0.431995	0.215998	38.8446	13.8861	0.985294	2	2	2	2	2	2	2	2	0	2	2	0	2	2	2	2	2	2	2	0	0	2	2	2	2	0	0	2	2
9845112|F|0-42:A>G-42:A>G	TGCAGCATTGTCACCGGCGCCGCCGTTGAAGTTGCTACTGGCAGCCAGGCTCAAAGAGAGTTCTGGGAA	TGCAGCATTGTCACCGGCGCCGCCGTTGAAGTTGCTACTGGCAGCCAGGCTCAAAGAGAGTTCTGGGAA	Chr01	26459341	1	2.08485e-27	42:A>G	42	0.989362	1	0.146953	0.853047	0	0.146953	0	0.250716	0.125358	16.0286	5.86275	0.992647	0	0	2	0	2	0	0	0	0	0	0	0	0	0	0	0	0	0	0	2	0	0	0	0	0	0	0	0	0
7560058|F|0-15:T>C-15:T>C	TGCAGACTATTGCCCTTGAAAGCATTTCCTTTCTTTCCATGTTACAGATCGGAAGAGCGGTTCAGCAGG	TGCAGACTATTGCCCTTGAAAGCATTTCCTTTCTTTCCATGTTAC	Chr01	26469963	1	1.65126e-15	15:T>C	15	1	1	0.723404	0.276596	0	0.723404	0	0.400181	0.200091	23.452	8.82283	0.992647	2	2	2	2	2	2	2	2	0	2	2	0	2	2	2	2	2	2	2	0	0	2	2	2	2	0	0	2	2
7560058|F|0-11:G>T-11:G>T	TGCAGACTATTGCCCTTGAAAGCATTTCCTTTCTTTCCATGTTACAGATCGGAAGAGCGGTTCAGCAGG	TGCAGACTATTGCCCTTGAAAGCATTTCCTTTCTTTCCATGTTAC	Chr01	26469963	1	1.65126e-15	11:G>T	11	1	1	0.549645	0.450355	0	0.549645	0	0.495071	0.247535	23.452	7.53927	0.955882	0	2	0	0	2	2	0	2	0	2	2	2	2	2	2	2	0	2	2	0	2	2	0	0	2	2	2	2	0
100057620|F|0-20:C>A-20:C>A	TGCAGGCTTTCCTCCTGGACCAAACATAGCCGGAGGAGGTTACTATCCTGTGCATGGCGCTGGCAATTA	TGCAGGCTTTCCTCCTGGACCAAACATAGCCGGAGGAGGTTACTATCCTGTGCATGGCGCTGGCAATTA	Chr01	26475909	1	4.48109e-29	20:C>A	20	1	1	0.570922	0.429078	0	0.570922	0	0.48994	0.24497	10.274	3.81122	0.955882	2	0	2	2	2	2	0	0	0	2	2	0	0	2	0	0	0	2	2	2	0	2	2	0	2	0	2	0	2
7615137|F|0-47:G>A-47:G>A	TGCAGCTCCTTCAATTGCCAGTTTGGGTCGCGGAATTCAAAGTTTGCGCGAAGCATCTCAGGCAATGAG	TGCAGCTCCTTCAATTGCCAGTTTGGGTCGCGGAATTCAAAGTTTGCGCGAAGCATCTCAGGCAATGAG	Chr01	26487329	1	4.48109e-29	47:G>A	47	0.996454	1	0.729537	0.270463	0	0.729537	0	0.394625	0.197313	22.3665	7.09163	0.970588	2	2	2	2	2	2	2	2	0	2	2	0	2	2	2	2	2	2	2	0	0	2	2	2	2	0	0	2	2
100021779|F|0-28:A>G-28:A>G	TGCAGTTCTTTACATTATTATTCAGTCTATAAATTTTCTCTTCTTTCTCATTCAAGCTCTAAGTACCTG	TGCAGTTCTTTACATTATTATTCAGTCTATAAATTTTCTCTTCTTTCTCATTCAAGCTCTAAGTACCTG	Chr01	26502895	1	9.69986e-26	28:A>G	28	1	1	0.624113	0.375887	0	0.624113	0	0.469192	0.234596	21.5932	7.23182	0.977941	2	2	2	2	2	2	2	2	2	0	0	0	2	0	2	2	2	2	2	0	0	0	2	2	0	0	2	0	0
100074824|F|0-6:T>C-6:T>C	TGCAGATTCACCCTCCTCTGCCTCTAGCCCCATAGCCAATTGGAAGATCTCCAGTCCTGGTAAGTTTTA	TGCAGATTCACCCTCCTCTGCCTCTAGCCCCATAGCCAATTGGAAGATCTCCAGTCCTGGTAAGTTTTA	Chr01	26507507	1	5.79666e-28	6:T>C	6	1	0.985816	0.521277	0.478723	0.014184	0.507092	0.027966	0.499095	0.263531	6.53623	5.49724	0.947761	2	0	2	2	0	0	2	2	0	0	0	2	0	0	2	0	2	0	2	0	0	0	0	0	2	0	2	2	0
7553220|F|0-13:T>C-13:T>C	TGCAGCTAGTGAGTCTGGAGCTTTTCATTCAGGAAACACGCTACAGACAGCGCTATTTGGATTTGATGC	TGCAGCTAGTGAGTCTGGAGCTTTTCATTCAGGAAACACGCTACAGACAGCGCTATTTGGATTTGATGC	Chr01	26534164	1	2.08485e-27	13:T>C	13	1	1	0.702128	0.297872	0	0.702128	0	0.418289	0.209144	61.6215	19.7339	1	2	2	2	0	2	2	2	2	2	2	0	0	2	2	0	2	2	2	2	2	0	2	2	2	2	0	2	0	2
7553952|F|0-6:T>A-6:T>A	TGCAGTTATCTATTCCACTCCTGACCATTCCCCTTTGATTGGTATAACTGCTGGGAATGACTTTGTTTG	TGCAGTTATCTATTCCACTCCTGACCATTCCCCTTTGATTGGTATAACTGCTGGGAATGACTTTGTTTG	Chr01	26600857	1	2.08485e-27	6:T>A	6	1	1	0.351064	0.648936	0	0.351064	0	0.455636	0.227818	20.9263	5.59677	0.985294	0	0	2	2	2	0	2	2	0	0	0	0	0	0	2	0	2	0	0	2	0	0	0	0	2	0	0	0	0
7557817|F|0-42:G>A-42:G>A	TGCAGATGCAATTGTATTTCTATCAGATAAATCGTATTGTTCGTTAGAAATGCAGTAGGCACAAAATTG	TGCAGATGCAATTGTATTTCTATCAGATAAATCGTATTGTTCGTTAGAAATGCAGTAGGCACAAAATTG	Chr01	26618960	1	2.08485e-27	42:G>A	42	0.989362	0.989247	0.197133	0.802867	0.010753	0.18638	0.021274	0.316543	0.168908	25.6619	7.48485	1	0	0	0	0	0	0	0	0	0	0	0	0	0	1	2	0	0	0	0	0	0	0	0	0	0	0	0	2	0
7557818|F|0-42:C>T-42:C>T	TGCAGATGCAATTGTATTTCTATCAGATAAATCGTATTTTCGCTAGAAATGCAGTAGGCACAAAACTGT	TGCAGATGCAATTGTATTTCTATCAGATAAATCGTATTTTCGCTAGAAATGCAGTAGGCACAAAACTGT	Chr01	26618960	1	9.69986e-26	42:C>T	42	0.960993	0.870849	0.501845	0.498155	0.129151	0.372694	0.224942	0.499993	0.362468	14.4266	9.88889	0.992188	0	2	0	0	0	0	0	2	0	2	2	1	2	2	1	2	0	0	2	2	1	2	0	0	2	1	0	2	0
100103183|F|0-53:G>A-53:G>A	TGCAGCTTCAGCAAAATTGCCAGACTCTTCCTCTAACAATAACAATTCGTCTAGACAATCCAGAGGCTT	TGCAGCTTCAGCAAAATTGCCAGACTCTTCCTCTAACAATAACAATTCGTCTAGACAATCCAGAGGCTT	Chr01	26669240	1	2.08485e-27	53:G>A	53	1	0.978723	0.531915	0.468085	0.021277	0.510638	0.041648	0.497963	0.269805	23.7746	9.84783	0.992647	0	2	2	2	2	2	0	2	0	2	2	0	2	2	0	2	2	2	2	0	0	0	0	0	0	0	0	2	2
100103183|F|0-42:C>T-42:C>T	TGCAGCTTCAGCAAAATTGCCAGACTCTTCCTCTAACAATAACAATTCGTCTAGACAATCCAGAGGCTT	TGCAGCTTCAGCAAAATTGCCAGACTCTTCCTCTAACAATAACAATTCGTCTAGACAATCCAGAGGCTT	Chr01	26669240	1	2.08485e-27	42:C>T	42	1	0.978723	0.485816	0.514184	0.021277	0.464539	0.041648	0.499598	0.270623	23.7746	10.4556	0.970588	2	0	2	0	2	2	0	0	2	2	0	0	0	2	0	0	0	2	0	2	0	2	2	0	2	0	2	0	2
11823224|F|0-40:G>A-40:G>A	TGCAGTTCTTTTTCAAGAGCATAAAAAGCAGTATGCTAATGGTACTTGTCTTTCCAGTACCAGGAGGAC	TGCAGTTCTTTTTCAAGAGCATAAAAAGCAGTATGCTAATGGTACTTGTCTTTCCAGTACCAGGAGGAC	Chr01	26674822	2	2.08485e-27	40:G>A	40	1	1	0.195035	0.804965	0	0.195035	0	0.313993	0.156997	13.3814	5.26471	0.985294	0	2	0	0	2	2	0	0	0	0	0	0	2	2	0	0	0	2	0	0	0	0	0	0	0	0	0	0	0
100060733|F|0-57:T>A-57:T>A	TGCAGTTCTTTTTCAAGAGCATAAAAAGCAGTATGCTAATAGTACTTGTCTTTCCAGTACCAGGAGGAC	TGCAGTTCTTTTTCAAGAGCATAAAAAGCAGTATGCTAATAGTACTTGTCTTTCCAGTACCAGGAGGAC	Chr01	26674822	2	4.48109e-29	57:T>A	57	1	1	0.195035	0.804965	0	0.195035	0	0.313993	0.156997	15.6243	5.26471	0.985294	0	2	0	0	2	2	0	0	0	0	0	0	2	2	0	0	0	2	0	0	0	0	0	0	0	0	0	0	0
7549286|F|0-5:A>G-5:A>G	TGCAGACCTGGTTGCAGAGTGTTTCCTAGTACTTACCTTACAGATCGGAAGAGCGGTTCAGCAGGAATG	TGCAGACCTGGTTGCAGAGTGTTTCCTAGTACTTACCTTAC	Chr01	26727500	1	2.3684e-13	5:A>G	5	0.992908	0.985714	0.610714	0.389286	0.014286	0.596429	0.028163	0.475485	0.251824	13.1301	7.05189	0.970149	0	2	0	0	2	2	0	2	0	2	2	2	2	2	2	0	0	2	2	2	2	2	0	0	2	2	2	0	0
100056791|F|0-15:G>A-15:G>A	TGCAGGACAAGAGTCGAGTATCAGCAATCAAAATCTTACACAATTTAGTTTTAGGGGAAAATCATCATA	TGCAGGACAAGAGTCGAGTATCAGCAATCAAAATCTTACACAATTTAGTTTTAGGGGAAAATCATCATA	Chr01	26777830	1	4.48109e-29	15:G>A	15	0.975177	0.981818	0.312727	0.687273	0.018182	0.294545	0.035702	0.429858	0.23278	6.68955	2.91818	0.926471	0	2	0	0	2	0	2	2	2	0	-	0	2	0	0	2	2	2	0	0	0	0	2	2	0	0	0	0	0
100018857|F|0-40:T>C-40:T>C	TGCAGGCTGGAAAAAAGAAAGAAGAAATGCTCCATATTTATTGTTTTTAGATGAAGATCAAGAATGTAT	TGCAGGCTGGAAAAAAGAAAGAAGAAATGCTCCATATTTATTGTTTTTAGATGAAGATCAAGAATGTAT	Chr01	26780836	1	4.48109e-29	40:T>C	40	0.989362	0.996416	0.422939	0.577061	0.003584	0.419355	0.007143	0.488123	0.247633	10.2759	8.30667	0.970588	0	2	0	0	2	2	2	2	2	2	0	0	2	2	0	2	2	2	2	0	0	0	2	2	0	0	0	0	0
100094024|F|0-63:T>C-63:T>C	TGCAGGCTGCGGGTTATCTTCACTTGCAGAAGAGCTCAGTTCAGAATACGTGCTGCCATAATGTAATAA	TGCAGGCTGCGGGTTATCTTCACTTGCAGAAGAGCTCAGTTCAGAATACGTGCTGCCATAATGTAATAA	Chr01	26784381	1	2.09965e-22	63:T>C	63	0.975177	0.974545	0.418182	0.581818	0.025455	0.392727	0.049613	0.486612	0.268112	4.78571	2.55396	0.953846	2	0	2	2	2	0	2	2	0	0	0	2	0	0	2	0	2	0	0	2	0	0	0	0	2	0	2	0	0
100094024|F|0-6:C>G-6:C>G	TGCAGGCTGCGGGTTATCTTCACTTGCAGAAGAGCTCAGTTCAGAATACGTGCTGCCATAATGTAATAA	TGCAGGCTGCGGGTTATCTTCACTTGCAGAAGAGCTCAGTTCAGAATACGTGCTGCCATAATGTAATAA	Chr01	26784381	1	2.09965e-22	6:C>G	6	0.985816	0.964029	0.57554	0.42446	0.035971	0.539568	0.069355	0.488588	0.278971	4.78571	2.97475	0.947761	2	0	2	2	2	2	2	0	0	2	0	0	0	2	2	0	2	2	0	2	0	2	2	0	2	0	2	0	2
100091039|F|0-45:T>C-45:T>C	TGCAGATAGGCAATTGCTTGAAGTAAACAATGGCATAGAATCAGATGGCACAGCGAGGATTGACCCTTT	TGCAGATAGGCAATTGCTTGAAGTAAACAATGGCATAGAATCAGATGGCACAGCGAGGATTGACCCTTT	Chr01	26807584	1	2.08485e-27	45:T>C	45	1	1	0.648936	0.351064	0	0.648936	0	0.455636	0.227818	21.0904	7.16157	0.992647	2	0	2	2	2	2	2	0	0	2	0	0	0	2	2	0	2	2	0	2	0	2	2	0	2	0	2	0	2
7539879|F|0-20:A>T-20:A>T	TGCAGTCAAATGCATATGTTATGATCTGTTATTTGGACTGGAGATAGAAAACTGCAATCATGTGGAAGA	TGCAGTCAAATGCATATGTTATGATCTGTTATTTGGACTGGAGATAGAAAACTGCAATCATGTGGAAGA	Chr01	26819789	1	4.54495e-19	20:A>T	20	0.992908	0.996429	0.235714	0.764286	0.003571	0.232143	0.007117	0.360306	0.183712	31.6268	12.775	1	0	0	2	2	0	0	2	2	0	0	0	0	0	0	2	0	2	0	0	0	0	0	0	0	2	0	0	2	0
100053722|F|0-18:G>A-18:G>A	TGCAGATTTGCAAGTGGAGCTTCAAGGCCGAAAGGTAATTGTTATACTTATCTGCTTGCATATTACCTG	TGCAGATTTGCAAGTGGAGCTTCAAGGCCGAAAGGTAATTGTTATACTTATCTGCTTGCATATTACCTG	Chr01	26824756	1	4.48109e-29	18:G>A	18	1	1	0.680851	0.319149	0	0.680851	0	0.434586	0.217293	9.0791	4.21519	0.955882	0	2	2	2	0	0	2	2	0	2	2	2	2	2	2	0	2	0	2	2	2	2	0	0	2	0	2	2	0
7623660|F|0-31:C>T-31:C>T	TGCAGATGGATGGCTGTAAGTTTCACCCTTACAAGCTTCAATTCTCCTGCTATCCGGGATAATTATGCT	TGCAGATGGATGGCTGTAAGTTTCACCCTTACAAGCTTCAATTCTCCTGCTATCCGGGATAATTATGCT	Chr01	26829416	1	4.48109e-29	31:C>T	31	0.960993	0.99631	0.158672	0.841328	0.00369	0.154982	0.007353	0.26699	0.137171	32.6422	13.8889	1	2	0	0	0	0	0	0	0	0	0	0	0	0	-	0	0	0	0	0	0	0	0	0	0	0	0	2	0	0
100131520|F|0-63:A>T-63:A>T	TGCAGACAACGCTAATTCAACTGCAAGTAAAGAATCTATGTGTCTATTCGTTTTTTTTTTTTTACAGAT	TGCAGACAACGCTAATTCAACTGCAAGTAAAGAATCTATGTGTCTATTCGTTTTTTTTTTTTTAC	Chr01	26834809	1	2.4572e-26	63:A>T	63	0.992908	0.992857	0.446429	0.553571	0.007143	0.439286	0.014184	0.49426	0.254222	12	7.23529	0.962687	2	0	2	2	2	2	2	2	0	0	2	0	2	0	2	0	2	2	0	0	0	0	0	0	2	0	2	2	0
7570991|F|0-15:T>C-15:T>C	TGCAGACCCTGGAATTGGTCGGCCGGCGAGAACTGCCGTCGATCTTGCAAAAACAGACACGCCCGGTGT	TGCAGACCCTGGAATTGGTCGGCCGGCGAGAACTGCCGTCGATCTTGCAAAAACAGACACGCCCGGTGT	Chr01	26873117	1	9.69986e-26	15:T>C	15	0.989362	0.81362	0.781362	0.218638	0.18638	0.594982	0.303285	0.341671	0.322478	13.4351	11.0967	0.984615	2	0	1	1	1	1	0	2	2	2	2	0	0	2	0	2	2	1	2	2	0	2	2	0	2	0	2	2	1
7574577|F|0-42:C>G-42:C>G	TGCAGTGGGAACAGCCAAGCTCCTACTACAAACACAACCTCACCTCTCCATCACTGTCTTACTCATGAA	TGCAGTGGGAACAGCCAAGCTCCTACTACAAACACAACCTCACCTCTCCATCACTGTCTTACTCATGAA	Chr01	26943011	1	4.48109e-29	42:C>G	42	0.992908	1	0.367857	0.632143	0	0.367857	0	0.465077	0.232538	21.4829	10.8992	0.992647	2	0	2	2	0	0	2	0	0	0	0	0	0	0	2	0	2	0	0	0	0	2	0	2	2	0	0	0	0
7567283|F|0-6:T>G-6:T>G	TGCAGGTCACACTGATCGATGTTTCTGGCCAGAGTAATTACAGATCGGAAGAGCGGTTCAGCAGGAATG	TGCAGGTCACACTGATCGATGTTTCTGGCCAGAGTAATTAC	Chr01	26949308	1	1.10191e-11	6:T>G	6	0.91844	0.779923	0.571429	0.428571	0.220077	0.351351	0.343286	0.489796	0.416541	12.6575	10.8187	0.984127	1	2	2	1	0	0	1	2	-	0	0	0	0	2	2	0	1	0	0	0	0	0	-	-	2	0	2	2	-
100110132|F|0-7:G>A-7:G>A	TGCAGGCGGATTAGTGCTTTCGTCTGCAATATTCTTCTCTGTGCCTAGGTTTTTCACTAAGGACTGGTC	TGCAGGCGGATTAGTGCTTTCGTCTGCAATATTCTTCTCTGTGCCTAGGTTTTTCACTAAGGACTGGTC	Chr01	26951112	1	4.48109e-29	7:G>A	7	1	0.996454	0.177305	0.822695	0.003546	0.173759	0.007067	0.291736	0.149401	13.7642	4.69841	0.985294	2	0	0	0	0	0	0	0	0	0	0	0	0	0	0	0	0	0	0	0	0	2	0	2	2	0	0	0	0
7550030|F|0-17:G>T-17:G>T	TGCAGCCCTCCGCCGTCGCCCTAAGCCGCTAACCCGACAGCTAAGGTTACAGATCGGAAGAGCGGTTCA	TGCAGCCCTCCGCCGTCGCCCTAAGCCGCTAACCCGACAGCTAAGGTTAC	Chr01	26965276	1	3.39691e-18	17:G>T	17	0.985816	0.989209	0.223022	0.776978	0.010791	0.21223	0.02135	0.346566	0.183958	16.5204	5.36842	0.992647	2	2	0	0	0	0	0	0	0	0	0	0	2	2	0	0	0	2	0	0	0	0	0	0	2	0	2	0	0
100082649|F|0-5:T>C-5:T>C	TGCAGTTTCTATTTCTAGGGAGACGTGCCGCCTCTCATCTGTACCTTTTCTTCAACACACAACTCATTT	TGCAGTTTCTATTTCTAGGGAGACGTGCCGCCTCTCATCTGTACCTTTTCTTCAACACACAACTCATTT	Chr01	27014107	2	4.48109e-29	5:T>C	5	0.985816	0.931655	0.604317	0.395683	0.068345	0.535971	0.127348	0.478236	0.302792	5.02181	3.72249	0.924242	2	1	0	0	2	2	2	0	2	2	0	0	2	2	0	2	2	2	0	0	0	2	2	1	2	0	2	0	0
100093499|F|0-23:T>C-23:T>C	TGCAGGAAATTCCCTAATACTGGTGAAGCAACACTCTGTGAACAAATGATAAAGAAGAAATGCCAAAAG	TGCAGGAAATTCCCTAATACTGGTGAAGCAACACTCTGTGAACAAATGATAAAGAAGAAATGCCAAAAG	Chr01	27027718	1	2.08485e-27	23:T>C	23	0.950355	0.895522	0.462687	0.537313	0.104478	0.358209	0.187124	0.497215	0.34217	29.2933	6.63399	0.977273	0	-	0	2	0	0	0	0	0	0	2	1	2	0	0	0	2	0	2	0	-	0	2	1	0	1	2	2	0
100131473|F|0-49:G>A-49:G>A	TGCAGTGGGAAAGGGGGAATTGCATGGACTTTGCTACGCCATGTGTGAGGAGCAAGGTGACTTTACAGA	TGCAGTGGGAAAGGGGGAATTGCATGGACTTTGCTACGCCATGTGTGAGGAGCAAGGTGACTTTACAGA	Chr01	27034201	2	7.49845e-27	49:G>A	49	0.932624	0.935361	0.48289	0.51711	0.064639	0.418251	0.120921	0.499414	0.310168	14.7068	13.0701	1	2	0	2	0	2	2	0	0	-	2	0	0	0	2	0	-	0	2	0	2	0	1	1	0	2	0	2	0	1
7570388|F|0-58:C>G-58:C>G	TGCAGTGGGAAAGGGGGAATTGCATGGACTTTGCTACGCCATGTGTGAGAACTAAGGTCACTTTACAGA	TGCAGTGGGAAAGGGGGAATTGCATGGACTTTGCTACGCCATGTGTGAGAACTAAGGTCACTTTACAGA	Chr01	27048927	2	3.48869e-25	58:C>G	58	0.992908	1	0.446429	0.553571	0	0.446429	0	0.49426	0.24713	33.4091	9.86364	0.985294	2	0	2	0	2	2	0	0	0	2	0	0	0	2	0	0	0	2	0	2	0	2	2	0	2	0	2	0	2
14510325|F|0-49:C>T-49:C>T	TGCAGCTGAACGGACAGGACAATGCCGAGCAGCTGCTGATTCGAACCAGCCCTCAGATTGGTTGACAGT	TGCAGCTGAACGGACAGGACAATGCCGAGCAGCTGCTGATTCGAACCAGCCCTCAGATTGGTTGACAGT	Chr01	27129183	3	4.48109e-29	49:C>T	49	0.98227	0.978339	0.310469	0.689531	0.021661	0.288809	0.042383	0.428156	0.23527	14.9644	6.44037	0.984848	0	2	0	0	0	0	2	2	2	2	0	0	0	0	0	0	2	0	2	0	0	0	2	2	0	0	0	0	0
9841754|F|0-23:G>T-23:G>T	TGCAGTGAAATCAAGATAGTACAGAGCATGGAAAATCACAGGAATAAAGACCAACACTAACTAAAAATA	TGCAGTGAAATCAAGATAGTACAGAGCATGGAAAATCACAGGAATAAAGACCAACACTAACTAAAAATA	Chr01	27150736	1	2.08485e-27	23:G>T	23	1	1	0.524823	0.475177	0	0.524823	0	0.498768	0.249384	28.4605	9.70492	1	0	2	2	2	2	2	0	2	2	2	2	0	2	2	0	2	2	2	0	2	0	0	0	0	0	0	2	2	2
7610239|F|0-41:T>C-41:T>C	TGCAGAGCCTTCTCAGCCAAAGAATCCATTGAAACAAACCATTGCTTGCTTACTAGAGGCTCTATGATC	TGCAGAGCCTTCTCAGCCAAAGAATCCATTGAAACAAACCATTGCTTGCTTACTAGAGGCTCTATGATC	Chr01	27155018	1	2.08485e-27	41:T>C	41	1	0.996454	0.464539	0.535461	0.003546	0.460993	0.007067	0.497485	0.252276	53.9318	11.125	0.977941	0	2	2	2	0	0	0	2	2	2	2	0	2	2	0	2	2	2	0	2	0	0	0	0	0	0	2	2	2
9841126|F|0-67:C>A-67:C>A	TGCAGATGTTTGTTGTTGATGTGAAACATATGGTCTATCACTCTCACACTGTCACACACTGCAATTTCT	TGCAGATGTTTGTTGTTGATGTGAAACATATGGTCTATCACTCTCACACTGTCACACACTGCAATTTCT	Chr01	27160657	1	4.48109e-29	67:C>A	67	1	0.996454	0.429078	0.570922	0.003546	0.425532	0.007067	0.48994	0.248504	17.2011	5.37415	0.992647	0	2	2	2	0	0	0	2	2	2	2	0	2	2	0	2	2	2	0	2	0	0	0	0	0	0	2	2	2
7630900|F|0-21:G>A-21:G>A	TGCAGATACTGCAATGCAACAGAAATGAATTCAACCATTTGAAAGCACACTAACCGTTTGACTTATTTC	TGCAGATACTGCAATGCAACAGAAATGAATTCAACCATTTGAAAGCACACTAACCGTTTGACTTATTTC	Chr01	27161519	1	9.76873e-21	21:G>A	21	1	1	0.79078	0.20922	0	0.79078	0	0.330894	0.165447	16.9943	7.50181	0.977941	2	2	2	2	0	0	2	2	0	2	2	2	2	2	2	2	2	0	2	2	2	2	0	2	2	2	2	2	0
7567350|F|0-43:C>T-43:C>T	TGCAGTAACACCATCTTGCTGTTTTGTGGTTTTGTCATCACCTCCGCCCTTTACAGATCGGAAGAGCGG	TGCAGTAACACCATCTTGCTGTTTTGTGGTTTTGTCATCACCTCCGCCCTTTAC	Chr01	27198610	1	5.0702e-17	43:C>T	43	0.996454	1	0.782918	0.217082	0	0.782918	0	0.339915	0.169957	24.0623	13.8913	0.992647	2	2	0	2	2	2	2	2	0	2	2	2	2	2	2	2	2	2	2	2	2	2	0	2	2	2	2	2	0
7567350|F|0-35:C>T-35:C>T	TGCAGTAACACCATCTTGCTGTTTTGTGGTTTTGTCATCACCTCCGCCCTTTACAGATCGGAAGAGCGG	TGCAGTAACACCATCTTGCTGTTTTGTGGTTTTGTCATCACCTCCGCCCTTTAC	Chr01	27198610	1	5.0702e-17	35:C>T	35	1	0.996454	0.446809	0.553191	0.003546	0.443262	0.007067	0.494341	0.250704	24.0623	8.29412	0.977941	0	2	2	2	0	0	0	2	2	2	2	0	2	2	0	2	2	2	0	2	2	0	0	0	0	0	2	2	2
9843076|F|0-7:G>A-7:G>A	TGCAGAAGACGGACACTGAGGATATAGAAGGAAGGTGCCAAAATGATTTTGTTGAGTTATGCAAAACAG	TGCAGAAGACGGACACTGAGGATATAGAAGGAAGGTGCCAAAATGATTTTGTTGAGTTATGCAAAACAG	Chr01	27200108	1	2.08485e-27	7:G>A	7	0.996454	1	0.252669	0.747331	0	0.252669	0	0.377655	0.188827	12.1225	5.81395	0.992647	0	0	2	2	0	0	2	2	0	0	2	0	0	0	2	0	2	0	0	0	0	0	0	0	2	0	0	2	0
7563509|F|0-25:A>G-25:A>G	TGCAGTTTACTTTGTTTAGACAATGACATATTTTACAGGAACTAAGGATATGCTTGTCTCAACAAAATC	TGCAGTTTACTTTGTTTAGACAATGACATATTTTACAGGAACTAAGGATATGCTTGTCTCAACAAAATC	Chr01	27276523	1	2.08485e-27	25:A>G	25	0.989362	0.863799	0.795699	0.204301	0.136201	0.659498	0.2353	0.325124	0.280212	25.9801	24.8267	0.992537	0	2	2	2	0	0	2	2	1	2	2	0	2	2	2	2	2	2	2	2	0	0	1	2	0	0	2	2	1
7562725|F|0-31:T>A-31:T>A	TGCAGGAACTAAAGAAGCTTCCTGATGTTGATAAAGAAAGCAATTAGGGCAGAGAATGACCTTAGCTTG	TGCAGGAACTAAAGAAGCTTCCTGATGTTGATAAAGAAAGCAATTAGGGCAGAGAATGACCTTAGCTTG	Chr01	27280209	1	4.48109e-29	31:T>A	31	1	1	0.421986	0.578014	0	0.421986	0	0.487828	0.243914	50.4746	13.1074	1	0	0	0	2	0	0	0	0	0	0	2	2	2	0	0	0	2	0	2	0	2	0	0	2	0	2	0	2	0
100019270|F|0-31:T>C-31:T>C	TGCAGGTAAAATTATGGGATTTGTCCAACAATCAACCTTCATGTATTGCCACAAGGAACCCCAAAGCTG	TGCAGGTAAAATTATGGGATTTGTCCAACAATCAACCTTCATGTATTGCCACAAGGAACCCCAAAGCTG	Chr01	27337675	1	4.48109e-29	31:T>C	31	1	1	0.446809	0.553191	0	0.446809	0	0.494341	0.247171	9.57224	8.83333	0.970588	2	0	2	0	2	2	0	0	0	2	0	0	0	2	0	0	0	2	0	2	0	2	2	0	2	0	2	0	2
100054352|F|0-12:T>C-12:T>C	TGCAGCAGCACCTATACAGAGCTGAGAAAGAAGGGATTGAGGCCTCAAACATTTTCAAAATGTAATTTT	TGCAGCAGCACCTATACAGAGCTGAGAAAGAAGGGATTGAGGCCTCAAACATTTTCAAAATGTAATTTT	Chr01	27435494	1	9.69986e-26	12:T>C	12	0.975177	0.872727	0.752727	0.247273	0.127273	0.625455	0.222149	0.372258	0.297203	15.198	14.3372	0.992537	2	0	0	2	1	1	2	0	0	0	2	2	2	0	0	0	2	1	2	0	2	2	0	2	2	2	2	2	0
100050750|F|0-25:A>T-25:A>T	TGCAGAACTTGTGCAAATGAATATCAGAAACGCCAAGAAATGGCTACTGCTGCTTTGGCCTATAAATGC	TGCAGAACTTGTGCAAATGAATATCAGAAACGCCAAGAAATGGCTACTGCTGCTTTGGCCTATAAATGC	Chr01	27464600	1	2.08485e-27	25:A>T	25	0.960993	0.99631	0.184502	0.815498	0.00369	0.180812	0.007353	0.300922	0.154137	8.27083	2.91667	0.968254	0	0	0	0	0	0	2	0	0	0	0	0	0	0	2	0	-	0	0	0	0	2	0	2	2	0	0	0	0
7548000|F|0-59:G>A-59:G>A	TGCAGTGGTGAAAGCGGTAAATATGGGGAGGCAAATCAGATTCAAATCTATACTAATACGGCAAAGCTT	TGCAGTGGTGAAAGCGGTAAATATGGGGAGGCAAATCAGATTCAAATCTATACTAATACGGCAAAGCTT	Chr01	27465421	1	4.48109e-29	59:G>A	59	1	1	0.737589	0.262411	0	0.737589	0	0.387103	0.193552	46.709	12.5458	1	2	0	0	2	2	2	2	0	0	0	2	2	2	0	0	0	2	2	2	0	2	2	0	2	2	2	2	2	0
7552060|F|0-65:G>T-65:G>T	TGCAGGAGAATGAATTAGTCCCTACACCATGCCACACAACCTTTGTACAAACTAAATCAGATATCGCAA	TGCAGGAGAATGAATTAGTCCCTACACCATGCCACACAACCTTTGTACAAACTAAATCAGATATCGCAA	Chr01	27493686	1	4.48109e-29	65:G>T	65	0.978723	0.942029	0.721014	0.278986	0.057971	0.663043	0.109221	0.402305	0.255763	17.8019	13.0484	0.970149	0	2	2	0	0	0	2	2	2	2	2	2	2	2	2	2	2	0	2	0	2	2	1	2	2	2	2	2	0
7539149|F|0-24:A>T-24:A>T	TGCAGCTCCAGTTTTGCTACAATTATGAACCAGTTATGTTTTGGTTTTCATGTGGAGACATCTCTCTTA	TGCAGCTCCAGTTTTGCTACAATTATGAACCAGTTATGTTTTGGTTTTCATGTGGAGACATCTCTCTTA	Chr01	27493752	1	4.48109e-29	24:A>T	24	0.992908	1	0.696429	0.303571	0	0.696429	0	0.422832	0.211416	29.4688	9.71138	0.992647	0	2	2	0	0	0	2	2	2	2	2	2	2	2	2	2	2	0	2	2	2	2	2	2	2	2	2	2	0
7556198|F|0-24:A>T-24:A>T	TGCAGGCATTTGATCATCTCAGAAATGTGAGTTTTGCTACTTCTTTACAGATCGGAAGAGCGGTTCAGC	TGCAGGCATTTGATCATCTCAGAAATGTGAGTTTTGCTACTTCTTTAC	Chr01	27515860	1	4.05616e-17	24:A>T	24	0.992908	0.971429	0.707143	0.292857	0.028571	0.678571	0.05551	0.414184	0.234847	25.8618	11.744	0.992537	0	2	2	0	0	0	2	2	2	2	2	2	2	2	2	2	2	0	2	2	2	2	2	2	2	2	2	2	0
100058842|F|0-18:T>C-18:T>C	TGCAGTAAGGTTGGGCTGTGAAGGTAGCACTCAAGAAACCGTGAAGCGCTTACTCTTGCGCTTTCTTGA	TGCAGTAAGGTTGGGCTGTGAAGGTAGCACTCAAGAAACCGTGAAGCGCTTACTCTTGCGCTTTCTTGA	Chr01	27575051	1	5.83781e-23	18:T>C	18	0.989362	1	0.290323	0.709677	0	0.290323	0	0.412071	0.206035	9.40115	3.2	0.962687	2	0	0	0	2	0	2	0	0	0	0	0	0	0	0	0	0	0	0	2	0	0	0	2	2	0	0	0	0
7614655|F|0-26:C>T-26:C>T	TGCAGAGGGACCACGCCATGTAATTCCAAATCTGTTTTCTTGGTGTTCACAATTTTGTAGCATGTTCTG	TGCAGAGGGACCACGCCATGTAATTCCAAATCTGTTTTCTTGGTGTTCACAATTTTGTAGCATGTTCTG	Chr01	27583831	1	4.48109e-29	26:C>T	26	0.989362	1	0.362007	0.637993	0	0.362007	0	0.461916	0.230958	13.6361	5.07258	1	0	0	2	2	0	0	0	2	2	2	2	0	0	0	0	2	2	0	0	2	0	0	0	0	0	0	2	2	2
100076425|F|0-45:C>T-45:C>T	TGCAGATTTCAGTAAAGAAAATGGTGTTTCCCATAGCCTGAGAAGCTGTTGATCTTTGTAGTTTTTACA	TGCAGATTTCAGTAAAGAAAATGGTGTTTCCCATAGCCTGAGAAGCTGTTGATCTTTGTAGTTTTTACA	Chr01	27659596	1	4.48109e-29	45:C>T	45	0.996454	0.989324	0.782918	0.217082	0.010676	0.772242	0.021124	0.339915	0.180519	9.98286	6.18978	0.985294	2	2	2	0	2	2	2	2	2	2	2	0	2	2	0	2	2	2	2	2	0	2	2	2	2	0	2	2	2
100076425|F|0-29:C>T-29:C>T	TGCAGATTTCAGTAAAGAAAATGGTGTTTCCCATAGCCTGAGAAGCTGTTGATCTTTGTAGTTTTTACA	TGCAGATTTCAGTAAAGAAAATGGTGTTTCCCATAGCCTGAGAAGCTGTTGATCTTTGTAGTTTTTACA	Chr01	27659596	1	4.48109e-29	29:C>T	29	0.996454	0.989324	0.58363	0.41637	0.010676	0.572954	0.021124	0.486012	0.253568	9.98286	4.41951	0.977941	2	0	2	2	2	0	2	0	0	0	0	2	0	0	2	0	2	0	2	2	0	0	0	2	2	0	2	2	0
7629177|F|0-23:G>A-23:G>A	TGCAGTTCCAAAGCTCATTGTCTGCCTTATAACATTTCATTCCAAGTGCAAAACCTGATTCACCTTTTA	TGCAGTTCCAAAGCTCATTGTCTGCCTTATAACATTTCATTCCAAGTGCAAAACCTGATTCACCTTTTA	Chr01	27680350	1	4.48109e-29	23:G>A	23	0.93617	0.939394	0.416667	0.583333	0.060606	0.356061	0.113866	0.486111	0.299989	12.8786	5.54545	0.961538	2	-	0	0	0	2	0	0	-	2	0	0	0	1	0	-	0	2	0	2	0	1	1	0	2	0	2	0	2
7552656|F|0-26:A>G-26:A>G	TGCAGATGCTAAAAAAATCATGAGCAATCAACCTTTCAAACACATTGAGTTTACCGATCTTTACAGATC	TGCAGATGCTAAAAAAATCATGAGCAATCAACCTTTCAAACACATTGAGTTTACCGATCTTTAC	Chr01	27680416	1	4.01147e-24	26:A>G	26	0.907801	0.925781	0.320312	0.679688	0.074219	0.246094	0.137421	0.435425	0.286423	18.8649	12.125	0.984375	2	-	0	0	2	0	2	0	-	0	0	0	0	0	0	-	0	0	0	1	0	-	-	2	2	0	0	0	0
7568413|F|0-25:G>A-25:G>A	TGCAGCTTGCTTGGTTGATTTTTGGGATACGGTGATACATTGTAAATAAGGACACATGATTTACAGATC	TGCAGCTTGCTTGGTTGATTTTTGGGATACGGTGATACATTGTAAATAAGGACACATGATTTAC	Chr01	27706028	1	1.11534e-24	25:G>A	25	1	1	0.386525	0.613475	0	0.386525	0	0.474247	0.237123	41.6073	14.8519	1	2	0	0	0	0	2	0	0	0	2	0	0	0	2	0	0	0	2	0	2	0	2	2	0	2	0	2	0	2
21585691|F|0-12:A>G-12:A>G	TGCAGGGTGAATATCAGGATATCTTCATCACTATTCTGATTTGCTTCTTTCTCTCCATCACAGAAAGGA	TGCAGGGTGAATATCAGGATATCTTCATCACTATTCTGATTTGCTTCTTTCTCTCCATCACAGAAAGGA	Chr01	27710808	1	9.69986e-26	12:A>G	12	0.978723	0.927536	0.706522	0.293478	0.072464	0.634058	0.134426	0.414698	0.274562	10.8043	7.97119	0.977612	0	2	2	2	0	0	0	2	2	2	2	2	2	2	2	2	2	0	2	2	2	2	0	0	2	2	2	2	2
100055740|F|0-66:A>G-66:A>G	TGCAGCTACTTTCTTCAAGACATTATAAGCATCTTTTACTCTGCCTTTGGTACATAAATACCTAGGAGA	TGCAGCTACTTTCTTCAAGACATTATAAGCATCTTTTACTCTGCCTTTGGTACATAAATACCTAGGAGA	Chr01	27733339	1	4.48109e-29	66:A>G	66	0.992908	0.996429	0.310714	0.689286	0.003571	0.307143	0.007117	0.428342	0.21773	10.0484	3.6	0.963235	0	2	0	0	0	0	2	2	2	2	0	0	0	0	0	2	2	0	2	0	0	2	2	2	0	0	0	0	0
7555693|F|0-8:T>C-8:T>C	TGCAGCAGTTATTGATTTTTCATTGTCGATTTGGGATATTACAATTACAGATCGGAAGAGCGGTTCAGC	TGCAGCAGTTATTGATTTTTCATTGTCGATTTGGGATATTACAATTAC	Chr01	27773308	1	4.05616e-17	8:T>C	8	0.985816	0.992806	0.517986	0.482014	0.007194	0.510791	0.014285	0.499353	0.256819	21.6763	8.80556	0.977941	0	2	0	0	0	0	0	2	0	2	2	2	2	2	2	2	0	0	2	2	2	2	0	0	2	2	2	0	0
7572496|F|0-21:G>A-21:G>A	TGCAGAAATACAAACACAGTTGTGTGAGATGCATTGATATACAAAAATACAAACGTTACAGATCGGAAG	TGCAGAAATACAAACACAGTTGTGTGAGATGCATTGATATACAAAAATACAAACGTTAC	Chr01	27919129	1	2.1125e-21	21:G>A	21	0.939716	0.860377	0.622642	0.377358	0.139623	0.483019	0.240256	0.469918	0.355087	13.5563	11.1805	0.984615	2	-	0	0	2	2	2	0	0	2	0	0	0	1	0	-	0	2	0	1	0	1	1	2	2	0	2	0	2
100119250|F|0-26:G>A-26:G>A	TGCAGAAGCTTGCTGATGATCAATCTGAGACGTACCCTCTTGGCCCATCTATGGCACTTACATTCTTAT	TGCAGAAGCTTGCTGATGATCAATCTGAGACGTACCCTCTTGGCCCATCTATGGCACTTACATTCTTAT	Chr01	27945475	2	9.69986e-26	26:G>A	26	0.968085	0.930403	0.655678	0.344322	0.069597	0.586081	0.129507	0.451529	0.290518	16.0625	9.43805	1	2	0	2	2	2	2	2	0	0	0	0	2	2	0	2	0	2	2	2	2	0	0	2	2	2	0	0	2	0
100051105|F|0-45:A>T-45:A>T	TGCAGAATAATGTGCAAGATCTTTACAGCCTTCTGTGTTTCTTGCATGTTGAGCCAGTGCAATTGGGCA	TGCAGAATAATGTGCAAGATCTTTACAGCCTTCTGTGTTTCTTGCATGTTGAGCCAGTGCAATTGGGCA	Chr01	27954419	7	2.08485e-27	45:A>T	45	1	0.996454	0.379433	0.620567	0.003546	0.375887	0.007067	0.470927	0.238997	18.7443	6.59231	0.985294	2	0	0	0	0	2	0	0	0	2	0	0	0	2	0	0	0	2	0	2	0	2	2	0	2	0	2	0	2
100119251|F|0-29:A>C-29:A>C	TGCAGAAGCTTGCTGATGATCAATCTGAAATGTACCCTCTTGGCCCATCTATGGCACTTACATTCTTAT	TGCAGAAGCTTGCTGATGATCAATCTGAAATGTACCCTCTTGGCCCATCTATGGCACTTACATTCTTAT	Chr01	27974867	2	4.48109e-29	29:A>C	29	0.992908	0.996429	0.796429	0.203571	0.003571	0.792857	0.007117	0.32426	0.165689	32.5343	12.2796	0.985294	2	0	2	2	2	2	2	2	2	2	2	2	2	0	2	0	2	2	2	0	2	0	0	2	2	2	2	2	2
7573935|F|0-30:T>C-30:T>C	TGCAGAAGCTTGCTGATGATCAATCTGAAATGTACCCTCTTGGCCCATCTATGACACTTACATTCTTAT	TGCAGAAGCTTGCTGATGATCAATCTGAAATGTACCCTCTTGGCCCATCTATGACACTTACATTCTTAT	Chr01	27974867	2	2.08485e-27	30:T>C	30	0.953901	0.855019	0.628253	0.371747	0.144981	0.483271	0.247924	0.467102	0.357513	12.2168	10.4905	0.977273	2	-	0	0	2	2	2	0	0	2	0	0	0	1	0	0	0	2	0	1	0	1	1	2	2	2	2	0	2
11821682|F|0-68:T>A-68:T>A	TGCAGTGCCCATTCATGGAAATATAATAATGAATGGAATGGAATGGAATGAAAGACTCATAAAAGAAGT	TGCAGTGCCCATTCATGGAAATATAATAATGAATGGAATGGAATGGAATGAAAGACTCATAAAAGAAGT	Chr01	27986519	1	1.61169e-28	68:T>A	68	0.996454	0.967972	0.480427	0.519573	0.032028	0.448399	0.062005	0.499234	0.28062	21.6628	9.42941	1	0	0	2	2	2	2	2	0	0	0	0	2	2	0	2	0	2	2	2	0	0	0	0	0	2	0	0	2	0
7557848|F|0-39:G>A-39:G>A	TGCAGATGGTGCTAGGTGCTAGGCGCTAGTCGGGTGCCAGGTGTCGCCTAGCACCTAACCGGCTGCCTT	TGCAGATGGTGCTAGGTGCTAGGCGCTAGTCGGGTGCCAGGTGTCGCCTAGCACCTAACCGGCTGCCTT	Chr01	27992444	1	2.08485e-27	39:G>A	39	0.992908	0.957143	0.292857	0.707143	0.042857	0.25	0.082041	0.414184	0.248112	13.3033	6.63107	0.977941	2	0	0	0	2	0	2	0	0	0	0	0	0	0	0	0	0	0	0	2	0	0	1	2	2	0	0	0	0
7570245|F|0-30:C>T-30:C>T	TGCAGGTGATGCATGCAAGCCTATAGATAGCTGCCTTTTGTGATTTTGGATGAGAGATTTACAGATCGG	TGCAGGTGATGCATGCAAGCCTATAGATAGCTGCCTTTTGTGATTTTGGATGAGAGATTTAC	Chr01	28026675	1	2.29357e-21	30:C>T	30	0.996454	0.935943	0.548043	0.451957	0.064057	0.483986	0.119907	0.495384	0.307646	23.2644	17.8995	0.992647	2	0	0	2	2	0	2	2	2	2	2	0	0	0	0	2	2	0	0	2	0	0	1	2	2	0	2	2	2
7628252|F|0-37:A>T-37:A>T	TGCAGATGTACCCGTCTAGGCCGCCTATTTTATCTAAATTTTGTATATATAAATGCTTACAGATCGGAA	TGCAGATGTACCCGTCTAGGCCGCCTATTTTATCTAAATTTTGTATATATAAATGCTTAC	Chr01	28028799	1	6.04135e-22	37:A>T	37	0.950355	0.854478	0.522388	0.477612	0.145522	0.376866	0.248691	0.498998	0.373844	6.70775	4.35503	0.960317	0	1	0	2	0	0	0	2	2	0	2	0	2	1	0	1	2	2	0	1	0	-	-	0	0	0	2	2	2
7540258|F|0-48:A>G-48:A>G	TGCAGTTTCTGTAGCTGTTGTTACATGTCATTGCGATTTATGTTATTGATCTACTTCTTCCCTTTTGAG	TGCAGTTTCTGTAGCTGTTGTTACATGTCATTGCGATTTATGTTATTGATCTACTTCTTCCCTTTTGAG	Chr01	28042532	1	2.08485e-27	48:A>G	48	0.91844	0.899614	0.405405	0.594595	0.100386	0.305019	0.180617	0.482104	0.331361	17.3253	10.5271	1	0	-	0	2	0	0	0	2	2	2	2	0	0	-	0	1	2	0	0	1	0	-	-	0	0	0	2	2	2
9848726|F|0-64:T>C-64:T>C	TGCAGCTGGTTCTCTCCCGGCGAGCTCGGTCAACGGCAGCCGATCTGGTCTTTGACGGAGGATTTGAGA	TGCAGCTGGTTCTCTCCCGGCGAGCTCGGTCAACGGCAGCCGATCTGGTCTTTGACGGAGGATTTGAGA	Chr01	28170847	1	9.69986e-26	64:T>C	64	0.914894	0.74031	0.748062	0.251938	0.25969	0.488372	0.384502	0.37693	0.380716	8.27615	8.59671	0.992188	0	0	2	1	0	0	2	2	1	0	2	-	2	0	1	2	-	0	2	1	2	-	2	2	0	2	1	2	1
100060932|F|0-40:G>C-40:G>C	TGCAGTTGTCTTCCTGGATAGATTTAGTTCTTCCTGTTTGGTTGCAAAATTCCAAAATTCTTGTTAGAA	TGCAGTTGTCTTCCTGGATAGATTTAGTTCTTCCTGTTTGGTTGCAAAATTCCAAAATTCTTGTTAGAA	Chr01	28219879	1	2.08485e-27	40:G>C	40	0.989362	0.899642	0.842294	0.157706	0.100358	0.741935	0.180573	0.26567	0.223121	6.17143	5.40339	0.955882	2	0	2	2	2	2	2	2	2	2	2	2	2	0	2	0	2	2	2	-	0	0	0	2	2	2	1	2	2
100060931|F|0-30:G>T-30:G>T	TGCAGTTGTCTTCCTGGATAGATTTAGTTCGTCCTGTTTGCTTGCAAAATTCCAAAATTCTTGTTAGAA	TGCAGTTGTCTTCCTGGATAGATTTAGTTCGTCCTGTTTGCTTGCAAAATTCCAAAATTCTTGTTAGAA	Chr01	28219879	1	2.08485e-27	30:G>T	30	0.996454	0.836299	0.836299	0.163701	0.163701	0.672598	0.273806	0.273806	0.273806	5.40339	5.03378	0.962687	2	1	0	0	2	2	2	2	0	2	2	2	2	1	2	1	0	2	2	1	1	1	1	2	2	2	2	2	2
100123917|F|0-63:C>T-63:C>T	TGCAGTCATTTTCAGTAAATGCTCCTATAGAGCACAAAAGAGTAAGCACCTCCCAATTGAGAACGATTT	TGCAGTCATTTTCAGTAAATGCTCCTATAGAGCACAAAAGAGTAAGCACCTCCCAATTGAGAACGATTT	Chr01	28242447	1	2.09965e-22	63:C>T	63	0.996454	1	0.3879	0.6121	0	0.3879	0	0.474867	0.237434	72.8244	42.4444	1	2	0	0	0	0	2	0	0	0	2	0	0	0	2	0	0	0	2	0	2	0	2	2	0	2	0	2	0	2
7573007|F|0-55:A>G-55:A>G	TGCAGTCATTTTCAGTAAATGCTCCTATAGAGCACAAAAGAGTAAGCACCTCCCAATTGAGAATGATTT	TGCAGTCATTTTCAGTAAATGCTCCTATAGAGCACAAAAGAGTAAGCACCTCCCAATTGAGAATGATTT	Chr01	28242447	1	4.51291e-24	55:A>G	55	0.992908	0.992857	0.389286	0.610714	0.007143	0.382143	0.014184	0.475485	0.244834	69.5948	42.4444	1	2	0	0	0	0	2	0	0	0	2	0	0	0	2	0	0	0	2	0	2	0	2	2	0	2	0	2	0	2
100093420|F|0-5:G>C-5:G>C	TGCAGGTTTGATGTTGTGGTTATGATCAGTATAACCAAGAAAATTGCCCATTATATTCACGTTGCAGAA	TGCAGGTTTGATGTTGTGGTTATGATCAGTATAACCAAGAAAATTGCCCATTATATTCACGTTGCAGAA	Chr01	28376599	1	9.69986e-26	5:G>C	5	0.996454	0.989324	0.395018	0.604982	0.010676	0.384342	0.021124	0.477957	0.249541	8.88506	3.54745	0.970149	0	0	2	2	0	0	2	0	0	0	0	0	0	0	2	0	2	0	2	0	0	0	0	0	2	0	0	2	0
7559123|F|0-17:A>G-17:A>G	TGCAGTAGAATGATTGGAGTGTGGAGTGTTTTTTGTCATGTGAAAAAGAGAAGATGCACACGCTAAAGG	TGCAGTAGAATGATTGGAGTGTGGAGTGTTTTTTGTCATGTGAAAAAGAGAAGATGCACACGCTAAAGG	Chr01	28392235	1	2.08485e-27	17:A>G	17	0.985816	0.985612	0.489209	0.510791	0.014388	0.47482	0.028363	0.499767	0.264065	30.9592	15.3837	0.992537	2	2	0	0	2	2	2	0	0	0	0	0	2	2	0	0	0	2	0	2	0	0	2	2	2	0	2	0	0
7618486|F|0-46:G>A-46:G>A	TGCAGCTACTCATCCTCAGGTGCAGATGATGCTATAGCTTCACATAGCGTTTGTGGTTACCCATTGTGC	TGCAGCTACTCATCCTCAGGTGCAGATGATGCTATAGCTTCACATAGCGTTTGTGGTTACCCATTGTGC	Chr01	28399379	1	4.48109e-29	46:G>A	46	0.992908	1	0.539286	0.460714	0	0.539286	0	0.496913	0.248457	17.3543	5.52941	0.962687	2	0	2	2	2	0	2	0	2	2	2	2	0	0	2	0	2	2	2	2	0	0	0	0	2	0	2	2	0
7615001|F|0-45:C>G-45:C>G	TGCAGCCAAGAAATTTGGTGTGACTGACTTTGTCAACCCAAAAGACCATAGCAAACCAGTTCAAGAAGT	TGCAGCCAAGAAATTTGGTGTGACTGACTTTGTCAACCCAAAAGACCATAGCAAACCAGTTCAAGAAGT	Chr01	28404062	2	4.48109e-29	45:C>G	45	0.943262	0.864662	0.37594	0.62406	0.135338	0.240602	0.234044	0.469218	0.351631	13.7456	9.4252	1	0	2	0	0	0	0	2	2	2	2	0	0	0	0	0	1	2	0	0	0	-	2	2	1	0	-	0	0	0
100021895|F|0-12:C>G-12:C>G	TGCAGTTGGAATCTCCAGAGTTGAAATTCAGTGGTCCTGATAAACTTGGACGAGTGCAATATTTTCAAC	TGCAGTTGGAATCTCCAGAGTTGAAATTCAGTGGTCCTGATAAACTTGGACGAGTGCAATATTTTCAAC	Chr01	28496812	1	4.48109e-29	12:C>G	12	1	1	0.687943	0.312057	0	0.687943	0	0.429355	0.214677	12.3023	4.38235	0.955882	0	2	2	2	0	0	2	2	2	2	2	2	2	0	0	2	2	0	2	0	2	2	2	2	0	2	2	2	2
9843104|F|0-17:G>A-17:G>A	TGCAGAATAAAGCCACGGACTTTACTCTAGCTCAGCAGTTATCGTATCTCAAAACGGTTACAAGCATGC	TGCAGAATAAAGCCACGGACTTTACTCTAGCTCAGCAGTTATCGTATCTCAAAACGGTTACAAGCATGC	Chr01	28511045	1	4.48109e-29	17:G>A	17	0.957447	0.885185	0.366667	0.633333	0.114815	0.251852	0.203265	0.464444	0.333855	6.22109	4.68595	0.95	0	0	0	0	1	2	2	1	1	2	0	0	0	0	0	-	2	2	0	0	0	2	2	2	0	0	0	0	0
100102889|F|0-65:C>T-65:C>T	TGCAGCGTCTCCCAATTTTGCCTTTTTTCCTTTCTATTCTACTGTACACCAAACACCTTCTTCTTCTTT	TGCAGCGTCTCCCAATTTTGCCTTTTTTCCTTTCTATTCTACTGTACACCAAACACCTTCTTCTTCTTT	Chr01	28511919	1	4.48109e-29	65:C>T	65	0.985816	1	0.593525	0.406475	0	0.593525	0	0.482506	0.241253	25.1523	6.85294	0.985294	0	2	0	0	0	0	0	2	0	2	2	2	2	2	2	2	2	0	2	2	2	2	2	0	2	2	2	2	0
7538727|F|0-60:G>C-60:G>C	TGCAGCAAATCTTTGGGAATCTACTAAAGATATAATCATAGTCCAATAAGCAAGAATACAGTGTATTAC	TGCAGCAAATCTTTGGGAATCTACTAAAGATATAATCATAGTCCAATAAGCAAGAATACAGTGTATTAC	Chr01	28515133	1	7.49845e-27	60:G>C	60	0.968085	0.981685	0.307692	0.692308	0.018315	0.289377	0.035959	0.426036	0.230997	27.3922	11.9434	0.992188	2	0	0	0	1	0	2	0	0	0	0	0	0	0	0	0	0	0	0	2	0	0	2	2	2	0	0	0	0
11823183|F|0-26:T>A-26:T>A	TGCAGTGAATGCACTGGTTGAGTTGATATGATGAGCCTGTCTTTGTGGCAGTAAATTTAATTACAGATC	TGCAGTGAATGCACTGGTTGAGTTGATATGATGAGCCTGTCTTTGTGGCAGTAAATTTAATTAC	Chr01	28522018	1	3.12308e-20	26:T>A	26	0.996454	0.868327	0.83274	0.16726	0.131673	0.701068	0.22867	0.278568	0.253619	12.7541	12.226	0.940299	2	0	2	2	1	1	0	2	2	2	2	2	2	0	0	2	2	1	2	2	2	0	2	2	0	2	2	2	1
100100498|F|0-6:A>G-6:A>G	TGCAGAAATAATTACTGTGATTGATGATGTGTATGATGTATATGCTACCTTGAATGAAGTCGAAACCTT	TGCAGAAATAATTACTGTGATTGATGATGTGTATGATGTATATGCTACCTTGAATGAAGTCGAAACCTT	Chr01	28573700	1	2.08485e-27	6:A>G	6	1	0.914894	0.765957	0.234043	0.085106	0.680851	0.155727	0.358533	0.25713	12.6316	11.3051	0.985294	0	0	2	2	2	2	0	2	2	2	2	2	2	0	0	2	1	2	2	2	2	0	0	2	0	2	1	2	2
100015437|F|0-48:T>C-48:T>C	TGCAGATTTTGTTGAGATCTTTCTGCAATATTCAAACTCAGGTTCATATGCCAACCCAACACTCCATAG	TGCAGATTTTGTTGAGATCTTTCTGCAATATTCAAACTCAGGTTCATATGCCAACCCAACACTCCATAG	Chr01	28573766	1	4.48109e-29	48:T>C	48	1	0.946809	0.748227	0.251773	0.053191	0.695035	0.100724	0.376767	0.238746	11.0597	4.25095	0.955882	0	0	2	2	2	2	0	2	2	2	2	2	2	0	0	2	2	2	2	2	2	0	0	2	0	2	2	2	2
7558235|F|0-60:A>C-60:A>C	TGCAGCCAAAAATAAGACCAATCAAGCAATGGCTTCATACTCAGACATCAGAACAGATGAAAAGACAAA	TGCAGCCAAAAATAAGACCAATCAAGCAATGGCTTCATACTCAGACATCAGAACAGATGAAAAGACAAA	Chr01	28636576	1	4.51291e-24	60:A>C	60	0.904255	0.713725	0.74902	0.25098	0.286275	0.462745	0.408643	0.375978	0.392311	12.8622	17.3165	0.974576	0	0	1	1	0	-	1	0	0	0	2	2	2	0	2	0	1	-	2	0	2	0	0	1	0	2	0	2	1
11823754|F|0-38:G>A-38:G>A	TGCAGCCAAAAATAAGACCAATCAAGCAATGGCTTCATGCTCAGACATCAGAACAGATGACAAGACAAA	TGCAGCCAAAAATAAGACCAATCAAGCAATGGCTTCATGCTCAGACATCAGAACAGATGACAAGACAAA	Chr01	28636576	1	4.51291e-24	38:G>A	38	0.953901	0.795539	0.710037	0.289963	0.204461	0.505576	0.325313	0.411769	0.368541	17.119	17.3165	0.992308	0	-	2	2	0	0	2	0	0	0	2	2	2	0	2	-	2	0	1	0	1	0	0	1	0	1	0	2	2
100099550|F|0-36:C>A-36:C>A	TGCAGGTATTTGATTATTACAGTATTGAATGGAAAACATAGCTTATTGGGGAACTTACAGATCGGAAGA	TGCAGGTATTTGATTATTACAGTATTGAATGGAAAACATAGCTTATTGGGGAACTTAC	Chr01	28654178	1	1.5864e-22	36:C>A	36	1	0.996454	0.287234	0.712766	0.003546	0.283688	0.007067	0.409461	0.208264	22.5949	4.90385	1	2	0	0	0	2	0	2	0	0	0	0	0	0	0	0	0	0	0	0	2	0	0	2	0	2	0	0	0	0
100119649|F|0-33:C>T-33:C>T	TGCAGCATAGTTTGCCTCTTTGATGATGCATTGCTATGAATATTTATTTGAGCGTCATTATTATTACAG	TGCAGCATAGTTTGCCTCTTTGATGATGCATTGCTATGAATATTTATTTGAGCGTCATTATTATTACAG	Chr01	28780219	1	9.69986e-26	33:C>T	33	0.91844	0.918919	0.277992	0.722008	0.081081	0.196911	0.149014	0.401425	0.27522	20.4053	10.3977	1	0	0	1	-	0	0	2	0	0	0	0	0	0	0	2	0	2	0	0	0	0	0	0	0	0	0	0	2	0
100055413|F|0-54:G>C-54:G>C	TGCAGCCTTGGCATCTTTTCTTCTTTTCAGTGCTTATATGGATGAGGTTGCCGCGCTTTCTAATGCACC	TGCAGCCTTGGCATCTTTTCTTCTTTTCAGTGCTTATATGGATGAGGTTGCCGCGCTTTCTAATGCACC	Chr01	28908096	1	4.48109e-29	54:G>C	54	0.992908	0.910714	0.535714	0.464286	0.089286	0.446429	0.162628	0.497449	0.330038	11.4781	6.79679	0.985294	2	0	2	2	0	0	0	0	0	0	2	1	2	0	0	0	2	0	1	2	1	0	0	2	0	1	2	2	2
100070187|F|0-29:A>T-29:A>T	TGCAGCCTCCTGGAACCAGAAACCAAATAATCATAGTATATTACAGATCGGAAGAGCGGTTCAGCAGGA	TGCAGCCTCCTGGAACCAGAAACCAAATAATCATAGTATATTAC	Chr01	28916038	1	2.63156e-13	29:A>T	29	0.978723	0.978261	0.528986	0.471014	0.021739	0.507246	0.042533	0.49832	0.270426	26.7313	13.3081	0.992537	0	0	2	2	2	2	2	2	2	2	2	2	2	0	2	0	1	2	2	0	0	0	0	0	2	0	2	2	0
7624346|F|0-52:C>T-52:C>T	TGCAGGTGGTTGATGCACTGTGCAATGTTGTGGTAGCTTCGCCTGCAAAAGCCGCAACAGCTGTTGTGC	TGCAGGTGGTTGATGCACTGTGCAATGTTGTGGTAGCTTCGCCTGCAAAAGCCGCAACAGCTGTTGTGC	Chr01	28938402	1	2.08485e-27	52:C>T	52	0.989362	0.913978	0.83871	0.16129	0.086022	0.752688	0.157244	0.270552	0.213898	9.03125	9.32877	0.985294	2	2	2	2	2	2	2	2	2	2	2	1	2	2	2	2	1	2	2	2	0	2	2	2	2	0	1	2	2
7563024|F|0-58:G>A-58:G>A	TGCAGGTGGTTGATGCACTGTGCAATGTTGTGGTAGCTTCGCCTGCAAAAGCTGCAACGGCTGTTGTGC	TGCAGGTGGTTGATGCACTGTGCAATGTTGTGGTAGCTTCGCCTGCAAAAGCTGCAACGGCTGTTGTGC	Chr01	28938402	1	2.08485e-27	58:G>A	58	0.992908	0.817857	0.835714	0.164286	0.182143	0.653571	0.297934	0.274592	0.286263	7.57544	9.32877	0.970588	2	2	2	1	1	1	2	2	2	2	2	2	2	2	2	2	2	1	2	2	0	2	2	2	2	0	2	2	1
7624346|F|0-19:G>A-19:G>A	TGCAGGTGGTTGATGCACTGTGCAATGTTGTGGTAGCTTCGCCTGCAAAAGCCGCAACAGCTGTTGTGC	TGCAGGTGGTTGATGCACTGTGCAATGTTGTGGTAGCTTCGCCTGCAAAAGCCGCAACAGCTGTTGTGC	Chr01	28938402	1	2.08485e-27	19:G>A	19	0.98227	0.920578	0.530686	0.469314	0.079422	0.451264	0.146229	0.498117	0.322173	9.03125	5.57609	1	2	0	2	2	0	0	0	0	0	0	2	1	2	0	0	0	1	0	2	0	2	0	0	2	0	2	1	2	2
7570914|F|0-14:A>C-14:A>C	TGCAGAAAGGAGATAGATGGTCAAGAAAGTATAAATAGATGTATGCTATGTTGTTTCTAACTCTATGGA	TGCAGAAAGGAGATAGATGGTCAAGAAAGTATAAATAGATGTATGCTATGTTGTTTCTAACTCTATGGA	Chr01	28938468	1	2.08485e-27	14:A>C	14	1	1	0.262411	0.737589	0	0.262411	0	0.387103	0.193552	54.1785	13.732	1	0	0	0	0	2	0	0	0	2	2	0	2	2	0	0	0	0	2	2	0	0	0	0	0	0	0	2	0	0
100102151|F|0-9:G>A-9:G>A	TGCAGCAATGCCTGCTCTCATGGACATTGCAATTCCAATTGCACGCAAGAAATGTAAATGCATCCAATT	TGCAGCAATGCCTGCTCTCATGGACATTGCAATTCCAATTGCACGCAAGAAATGTAAATGCATCCAATT	Chr01	28940316	1	4.48109e-29	9:G>A	9	0.975177	0.974545	0.225455	0.774545	0.025455	0.2	0.049613	0.34925	0.199431	12.3018	4.64474	0.977612	0	2	0	0	0	0	2	0	2	0	0	0	0	0	0	0	2	0	0	0	0	0	0	2	0	0	0	0	0
9846332|F|0-36:G>A-36:G>A	TGCAGCAATACCTGCTCTCATGGACATTGCAATTCCGATTGCACGCAAGAAATGTAAATGCATCCAATT	TGCAGCAATACCTGCTCTCATGGACATTGCAATTCCGATTGCACGCAAGAAATGTAAATGCATCCAATT	Chr01	28940316	1	9.69986e-26	36:G>A	36	0.989362	0.9319	0.526882	0.473118	0.0681	0.458781	0.126925	0.498555	0.31274	11.5528	6.28415	0.977612	2	0	2	2	0	0	0	0	0	0	2	2	2	0	0	0	1	0	2	2	2	0	0	2	0	2	1	2	2
7567873|F|0-65:T>G-65:T>G	TGCAGAGCACAAGGTTTTGGCCTTGCCTAGCCAGTCCCTAAGGAAGATGATGATCGGTTAGTAAATGAA	TGCAGAGCACAAGGTTTTGGCCTTGCCTAGCCAGTCCCTAAGGAAGATGATGATCGGTTAGTAAATGAA	Chr01	28972108	1	4.48109e-29	65:T>G	65	0.985816	0.982014	0.359712	0.640288	0.017986	0.341727	0.035324	0.460639	0.247981	23.1882	10.968	0.977612	0	0	2	2	2	2	2	2	0	0	2	0	2	0	2	0	2	2	0	0	0	0	0	0	2	0	0	2	0
7567873|F|0-8:A>G-8:A>G	TGCAGAGCACAAGGTTTTGGCCTTGCCTAGCCAGTCCCTAAGGAAGATGATGATCGGTTAGTAAATGAA	TGCAGAGCACAAGGTTTTGGCCTTGCCTAGCCAGTCCCTAAGGAAGATGATGATCGGTTAGTAAATGAA	Chr01	28972108	1	4.48109e-29	8:A>G	8	0.98227	0.99278	0.534296	0.465704	0.00722	0.527076	0.014336	0.497648	0.255992	23.0585	9.81081	0.962121	0	2	2	0	2	2	0	0	0	0	2	2	2	0	0	2	0	2	0	0	2	0	0	0	2	2	2	0	0
100108202|F|0-55:C>T-55:C>T	TGCAGAAGACATAAAGGAATTTAGGTTGAATGATTTAGAAAAGGAAATTGAAACACTAGAGAAGGAACT	TGCAGAAGACATAAAGGAATTTAGGTTGAATGATTTAGAAAAGGAAATTGAAACACTAGAGAAGGAACT	Chr01	28972174	1	4.51291e-24	55:C>T	55	0.953901	0.799257	0.67658	0.32342	0.200743	0.475836	0.320891	0.437639	0.379265	4.53358	3.80702	0.925373	1	2	2	1	2	2	2	2	2	2	2	0	2	2	0	0	2	2	0	0	0	2	2	1	2	0	2	2	1
7572794|F|0-51:G>C-51:G>C	TGCAGCAATAATCACACCATGAATAGGAGAACAAACTCGAGGGAAGTGAAGGTAATAGTAGGCAAATAG	TGCAGCAATAATCACACCATGAATAGGAGAACAAACTCGAGGGAAGTGAAGGTAATAGTAGGCAAATAG	Chr01	29018704	1	9.69986e-26	51:G>C	51	0.985816	0.982014	0.535971	0.464029	0.017986	0.517986	0.035324	0.497412	0.266368	22.4211	13.2363	0.985294	0	0	2	2	2	2	2	2	2	2	2	0	0	0	2	2	2	2	0	2	0	0	0	0	0	0	2	2	2
7553851|F|0-17:A>G-17:A>G	TGCAGGTGGGACGCCGGATACATGTACTGATTGCCAGAATAAATGAAGAAACTAATGACTTACAGATCG	TGCAGGTGGGACGCCGGATACATGTACTGATTGCCAGAATAAATGAAGAAACTAATGACTTAC	Chr01	29018770	1	3.02353e-25	17:A>G	17	0.985816	0.985612	0.31295	0.68705	0.014388	0.298561	0.028363	0.430024	0.229194	30.6647	9.37383	0.977941	0	0	2	2	2	0	2	2	0	0	2	0	0	0	2	0	2	0	0	0	0	0	0	0	2	0	0	2	0
7547661|F|0-25:C>A-25:C>A	TGCAGGTTTTCCGGGTGGCAAAGTCCATTAGTCATCATGCACGGTTCAGGTCTACCATGGTAAGTGGTG	TGCAGGTTTTCCGGGTGGCAAAGTCCATTAGTCATCATGCACGGTTCAGGTCTACCATGGTAAGTGGTG	Chr01	29034701	1	4.48109e-29	25:C>A	25	0.964539	0.963235	0.341912	0.658088	0.036765	0.305147	0.070826	0.450016	0.260421	12.4606	6.9115	1	0	0	2	0	0	0	2	0	0	0	0	0	0	2	2	0	2	0	0	0	0	0	0	-	0	0	0	2	-
7547661|F|0-67:T>C-67:T>C	TGCAGGTTTTCCGGGTGGCAAAGTCCATTAGTCATCATGCACGGTTCAGGTCTACCATGGTAAGTGGTG	TGCAGGTTTTCCGGGTGGCAAAGTCCATTAGTCATCATGCACGGTTCAGGTCTACCATGGTAAGTGGTG	Chr01	29034701	1	4.48109e-29	67:T>C	67	0.968085	0.959707	0.413919	0.586081	0.040293	0.373626	0.077339	0.48518	0.28126	12.4606	6.39706	0.985075	0	0	0	2	0	0	0	2	2	2	2	0	0	0	0	2	2	0	0	2	0	0	0	1	0	0	2	2	1
100094891|F|0-47:A>G-47:A>G	TGCAGTAATGCCTCCAACTTGTTCTCTGAGCCAGAAAGTCTGATGAAATCATGCCGAGCAGAAGCAATC	TGCAGTAATGCCTCCAACTTGTTCTCTGAGCCAGAAAGTCTGATGAAATCATGCCGAGCAGAAGCAATC	Chr01	29035865	1	2.08485e-27	47:A>G	47	1	0.985816	0.294326	0.705674	0.014184	0.280142	0.027966	0.415397	0.221682	14.5402	5.14815	0.985294	0	2	0	0	2	2	0	0	2	2	0	2	2	2	0	0	0	2	0	0	0	0	0	0	0	0	2	0	0
100114364|F|0-9:C>G-9:C>G	TGCAGGGAACATTGTTGCCCCTGCAAAAGCTCCCCTTGCTCTCCCATGGAAGTGATGATAAATCTGAAT	TGCAGGGAACATTGTTGCCCCTGCAAAAGCTCCCCTTGCTCTCCCATGGAAGTGATGATAAATCTGAAT	Chr01	29038357	1	2.08485e-27	9:C>G	9	0.91844	0.857143	0.505792	0.494208	0.142857	0.362934	0.244898	0.499933	0.372415	3.88571	3.45912	0.903226	2	0	1	1	0	0	2	2	0	0	0	0	0	2	2	0	2	0	0	0	0	0	0	0	2	0	0	2	0
100060039|F|0-48:C>T-48:C>T	TGCAGTGCTGCACTTCACACAACAATTTCCATCTTGGTTTGTAACATGCAAGTGAGAAGGAGGAAACTG	TGCAGTGCTGCACTTCACACAACAATTTCCATCTTGGTTTGTAACATGCAAGTGAGAAGGAGGAAACTG	Chr01	29134450	1	2.08485e-27	48:C>T	48	0.996454	1	0.498221	0.501779	0	0.498221	0	0.499994	0.249997	22.8011	5.88068	0.977941	0	0	2	2	2	2	0	0	2	2	0	2	2	2	0	0	0	2	2	0	0	0	0	0	0	0	2	0	2
14508788|F|0-16:G>T-16:G>T	TGCAGCAACAGGTGATGGAAGAGAAAACTGCATGAGGTCTACAAATTGCCCTCAGATTGCTCATATTTC	TGCAGCAACAGGTGATGGAAGAGAAAACTGCATGAGGTCTACAAATTGCCCTCAGATTGCTCATATTTC	Chr01	29166768	1	4.48109e-29	16:G>T	16	0.989362	0.992832	0.802867	0.197133	0.007168	0.795699	0.014234	0.316543	0.165388	27.9566	19.2857	0.992647	2	0	2	2	2	2	2	0	2	2	2	2	2	0	2	0	2	2	2	2	2	0	0	2	0	2	2	2	2
14508788|F|0-10:G>T-10:G>T	TGCAGCAACAGGTGATGGAAGAGAAAACTGCATGAGGTCTACAAATTGCCCTCAGATTGCTCATATTTC	TGCAGCAACAGGTGATGGAAGAGAAAACTGCATGAGGTCTACAAATTGCCCTCAGATTGCTCATATTTC	Chr01	29166768	1	4.48109e-29	10:G>T	10	0.985816	1	0.600719	0.399281	0	0.600719	0	0.479711	0.239856	27.879	9.30769	0.977612	0	2	0	2	0	0	2	2	2	2	2	2	2	2	2	2	2	0	2	2	2	2	2	0	2	2	2	2	0
100081595|F|0-55:A>T-55:A>T	TGCAGTGAGATAGTTTGCCAAGCAAAATGTAATGGCGGGGCATAGGATTGTTCAAAAGTCAAAACCATG	TGCAGTGAGATAGTTTGCCAAGCAAAATGTAATGGCGGGGCATAGGATTGTTCAAAAGTCAAAACCATG	Chr01	29184553	1	2.08485e-27	55:A>T	55	0.992908	0.914286	0.785714	0.214286	0.085714	0.7	0.156735	0.336735	0.246735	6.09119	6.05128	0.932836	2	2	1	2	0	0	2	2	2	2	2	2	2	2	1	2	2	0	2	1	2	2	2	0	2	2	2	2	2
9843136|F|0-63:G>T-63:G>T	TGCAGAATTGGTGATTTCATACACTAAAATCTTCTATGAACCTCATACTCTTGCTTATATTTTGAGTCT	TGCAGAATTGGTGATTTCATACACTAAAATCTTCTATGAACCTCATACTCTTGCTTATATTTTGAGTCT	Chr01	29191196	1	9.69986e-26	63:G>T	63	0.992908	0.975	0.810714	0.189286	0.025	0.785714	0.04875	0.306913	0.177832	12.1554	6.33566	0.985075	0	2	2	0	2	2	2	2	2	2	2	2	2	2	2	2	2	0	2	2	2	2	2	2	2	2	2	2	0
100059935|F|0-23:A>G-23:A>G	TGCAGTGCACACAGAGAATCCCAAAAGAGGGAAAAGAATAACCAAAAGAAACAAAACGCCGGCAGGCCG	TGCAGTGCACACAGAGAATCCCAAAAGAGGGAAAAGAATAACCAAAAGAAACAAAACGCCGGCAGGCCG	Chr01	29257551	1	4.48109e-29	23:A>G	23	0.925532	0.89272	0.655172	0.344828	0.10728	0.547893	0.191542	0.451843	0.321692	10.4949	7.93578	1	-	2	0	0	0	0	2	1	2	2	2	2	2	2	1	1	2	0	2	2	2	2	2	0	2	2	2	2	0
7552688|F|0-15:C>A-15:C>A	TGCAGATTATAGAATCCTCAAAGTTAGGGAAATCCTTCAAACTAAAACCAGATAGTTATGCATATAGAT	TGCAGATTATAGAATCCTCAAAGTTAGGGAAATCCTTCAAACTAAAACCAGATAGTTATGCATATAGAT	Chr01	29277903	1	2.08485e-27	15:C>A	15	1	1	0.62766	0.37234	0	0.62766	0	0.467406	0.233703	46.6356	15.9954	0.985294	2	2	2	0	0	2	2	0	2	2	0	2	2	2	2	0	2	2	0	2	0	2	2	0	2	0	2	2	2
7546138|F|0-68:A>G-68:A>G	TGCAGAGAATGGTGGGGGAAGCAATTTGGTTGCTAATCGCGCCAGTGCCTCTGGCTGGGAAACTTTCAA	TGCAGAGAATGGTGGGGGAAGCAATTTGGTTGCTAATCGCGCCAGTGCCTCTGGCTGGGAAACTTTCAA	Chr01	29278546	1	1.61169e-28	68:A>G	68	0.992908	1	0.589286	0.410714	0	0.589286	0	0.484056	0.242028	25.8886	9.20588	1	2	0	2	0	0	2	2	0	2	2	0	0	0	2	2	0	2	2	0	2	0	2	2	0	2	0	2	2	2
14314583|F|0-5:G>T-5:G>T	TGCAGGTAGATTTGACTAGTACTCGAGTAAGAAAACGTAGCCATCCAGTAGACTTACAGATCGGAAGAG	TGCAGGTAGATTTGACTAGTACTCGAGTAAGAAAACGTAGCCATCCAGTAGACTTAC	Chr01	29469112	2	5.53791e-22	5:G>T	5	0.996454	1	0.213523	0.786477	0	0.213523	0	0.335862	0.167931	15.7806	5.22078	0.992647	0	2	0	0	0	0	2	0	2	0	0	0	0	0	0	0	2	0	0	0	0	0	0	2	0	0	0	0	0
11821475|F|0-65:C>A-65:C>A	TGCAGGTGGGCTGAGTGGAATGGTATGTATCGTGATGACATAAGAAGATTTATAAAGGTAAAGCTCCAA	TGCAGGTGGGCTGAGTGGAATGGTATGTATCGTGATGACATAAGAAGATTTATAAAGGTAAAGCTCCAA	Chr01	29516909	1	9.69986e-26	65:C>A	65	0.996454	0.989324	0.729537	0.270463	0.010676	0.718861	0.021124	0.394625	0.207875	31.0634	16.3139	1	2	2	2	2	0	0	2	0	2	0	2	2	2	0	0	0	2	0	2	2	2	0	2	2	0	2	2	2	2
7549302|F|0-6:C>T-6:C>T	TGCAGACTATCAAGTGGAAAGAGAGCACTCAAGAAACTCATTTTACAGATCGGAAGAGCGGTTCAGCAG	TGCAGACTATCAAGTGGAAAGAGAGCACTCAAGAAACTCATTTTAC	Chr01	29520122	1	2.23775e-14	6:C>T	6	1	0.900709	0.826241	0.173759	0.099291	0.72695	0.178864	0.287133	0.232999	40.2987	34.8213	1	2	2	2	2	0	0	2	2	2	2	2	2	2	2	2	1	2	0	2	2	1	2	0	2	2	1	2	2	2
7558384|F|0-43:C>T-43:C>T	TGCAGCGCTAAAATTTGGGATGCTGTCATAAGGTTGTTCTGCACTCAATGTCCCAATATGACAAAAATA	TGCAGCGCTAAAATTTGGGATGCTGTCATAAGGTTGTTCTGCACTCAATGTCCCAATATGACAAAAATA	Chr01	29529540	1	4.48109e-29	43:C>T	43	1	1	0.617021	0.382979	0	0.617021	0	0.472612	0.236306	56.322	14.3105	0.985294	0	2	0	0	0	0	2	2	2	2	2	2	2	2	2	2	2	0	2	2	2	2	0	0	2	2	2	2	0
7554493|F|0-57:A>G-57:A>G	TGCAGTTTCAACGTGGTAAATTCACATACTGTCTCTAGAGATTCTTGATGGTCTTTGAAATATGTCATC	TGCAGTTTCAACGTGGTAAATTCACATACTGTCTCTAGAGATTCTTGATGGTCTTTGAAATATGTCATC	Chr01	29615305	1	2.71607e-21	57:A>G	57	0.93617	0.94697	0.284091	0.715909	0.05303	0.231061	0.100436	0.406767	0.253601	23.1608	13.3061	0.983871	0	0	0	0	2	2	0	0	2	2	0	1	2	0	0	0	0	2	1	0	-	0	0	0	0	-	2	0	0
7626389|F|0-51:C>A-51:C>A	TGCAGGTTTCTCTACTTCAACTCCGATCATATTGCACCAGGAATGCCATCCCCAATTCTTCTTCTTCTT	TGCAGGTTTCTCTACTTCAACTCCGATCATATTGCACCAGGAATGCCATCCCCAATTCTTCTTCTTCTT	Chr01	29665777	1	4.48109e-29	51:C>A	51	0.93617	0.973485	0.352273	0.647727	0.026515	0.325758	0.051624	0.456353	0.253989	13.1781	10.7217	0.984127	0	2	2	0	0	0	2	0	-	0	0	0	1	2	2	0	2	0	0	-	0	0	0	0	0	0	-	2	0
100069906|F|0-24:T>C-24:T>C	TGCAGATATTGGTGCAATAATGCGTAGAGCTGAGAAAGATGACTGAATTTTGTTACAGATCGGAAGAGC	TGCAGATATTGGTGCAATAATGCGTAGAGCTGAGAAAGATGACTGAATTTTGTTAC	Chr01	29665843	1	1.93143e-21	24:T>C	24	0.921986	0.980769	0.157692	0.842308	0.019231	0.138462	0.037722	0.265651	0.151686	24.9156	12.48	1	0	0	2	2	0	0	0	0	-	0	0	0	0	0	0	0	0	0	0	-	0	0	2	0	0	0	-	0	2
100058620|F|0-67:A>G-67:A>G	TGCAGGTTGGGCACATTGAACCAGCTGCTGCATGTGTGCCGGATTGGATGGCGTCCTGATAGAATGCAT	TGCAGGTTGGGCACATTGAACCAGCTGCTGCATGTGTGCCGGATTGGATGGCGTCCTGATAGAATGCAT	Chr01	29702200	1	4.48109e-29	67:A>G	67	1	1	0.638298	0.361702	0	0.638298	0	0.461747	0.230874	16.2345	5.45575	0.970588	0	2	0	0	0	0	2	2	2	2	2	2	2	2	2	2	2	0	2	2	2	2	0	0	2	2	2	2	0
7632882|F|0-40:C>A-40:C>A	TGCAGCACTGTGGCTCCGTCTCTCTGTCTCCGGTCGTCTGCGTAGGTGGCTACTGCTTAGGTCAGTTTG	TGCAGCACTGTGGCTCCGTCTCTCTGTCTCCGGTCGTCTGCGTAGGTGGCTACTGCTTAGGTCAGTTTG	Chr01	29724208	1	4.48109e-29	40:C>A	40	0.93617	0.981061	0.257576	0.742424	0.018939	0.238636	0.037161	0.382461	0.209811	16.8431	7.33735	0.984615	0	0	2	-	0	0	2	0	0	2	0	0	0	2	0	2	0	0	0	0	0	0	1	2	0	0	0	0	0
7560730|F|0-38:G>T-38:G>T	TGCAGCTTTGTACTTCCAAGTTCGGTGGCTGTCCATCCGATCTCATCGTATATTTTACAGATCGGAAGA	TGCAGCTTTGTACTTCCAAGTTCGGTGGCTGTCCATCCGATCTCATCGTATATTTTAC	Chr01	29771027	1	1.5864e-22	38:G>T	38	1	1	0.173759	0.826241	0	0.173759	0	0.287133	0.143567	67.7797	19.6667	0.992647	2	0	0	0	0	0	0	0	0	2	0	0	0	0	0	0	0	0	0	0	0	0	0	0	0	0	2	0	0
7560730|F|0-37:C>A-37:C>A	TGCAGCTTTGTACTTCCAAGTTCGGTGGCTGTCCATCCGATCTCATCGTATATTTTACAGATCGGAAGA	TGCAGCTTTGTACTTCCAAGTTCGGTGGCTGTCCATCCGATCTCATCGTATATTTTAC	Chr01	29771027	1	1.5864e-22	37:C>A	37	1	1	0.585106	0.414894	0	0.585106	0	0.485514	0.242757	67.7797	18.1122	1	0	0	0	2	2	0	2	0	2	2	2	0	2	0	0	2	2	0	0	2	0	2	2	2	2	0	2	2	2
100060306|F|0-45:G>A-45:G>A	TGCAGTGTGTGCACAAAATTTCTTGTCAATAAACATTGAAAATAAGCAAATATCTAGACTCTATATCAC	TGCAGTGTGTGCACAAAATTTCTTGTCAATAAACATTGAAAATAAGCAAATATCTAGACTCTATATCAC	Chr01	29866066	1	4.48109e-29	45:G>A	45	0.946809	0.715356	0.808989	0.191011	0.284644	0.524345	0.407244	0.309052	0.358148	5.56067	4.39382	0.934426	-	2	0	2	2	2	1	0	2	2	2	2	2	1	-	1	2	2	2	2	2	1	1	0	1	2	2	2	2
100060307|F|0-64:C>A-64:C>A	TGCAGTGTGTGCACAAAATTTCTTGTCAATAAACATTGAAAATAAGCAAATATCTAGACTCTATCACAA	TGCAGTGTGTGCACAAAATTTCTTGTCAATAAACATTGAAAATAAGCAAATATCTAGACTCTATCACAA	Chr01	29866066	1	2.69692e-26	64:C>A	64	0.992908	0.910714	0.682143	0.317857	0.089286	0.592857	0.162628	0.433648	0.298138	7.37224	5.56067	0.947761	0	2	2	2	2	2	0	2	2	2	2	1	2	0	0	0	1	2	2	2	2	0	0	2	0	2	2	1	2
100079049|F|0-67:T>A-67:T>A	TGCAGGAATTTCCCTGACTAACATTGCACCTTCAATCAGTAATTGTTTGAGGAAACAAAAAATAGCATT	TGCAGGAATTTCCCTGACTAACATTGCACCTTCAATCAGTAATTGTTTGAGGAAACAAAAAATAGCATT	Chr01	29885391	1	4.48109e-29	67:T>A	67	0.978723	0.967391	0.605072	0.394928	0.032609	0.572464	0.063091	0.47792	0.270505	5.68997	4.06311	0.923077	2	2	2	0	2	2	2	0	2	2	0	0	2	2	2	2	2	2	0	2	0	2	0	0	2	0	2	2	0
100013825|F|0-39:C>G-39:C>G	TGCAGACTTGCATTACTAGATTCAGATTCTGCATAAATTCGAGAAAACCAATGGCCCAGATTTCATAGT	TGCAGACTTGCATTACTAGATTCAGATTCTGCATAAATTCGAGAAAACCAATGGCCCAGATTTCATAGT	Chr01	29926177	1	2.08485e-27	39:C>G	39	0.960993	0.819188	0.815498	0.184502	0.180812	0.634686	0.296238	0.300922	0.29858	6.26354	5.85662	0.945312	2	2	2	2	1	2	2	2	0	0	2	-	0	2	2	1	0	0	1	0	2	2	2	2	2	2	0	0	2
100012527|F|0-68:A>T-68:A>T	TGCAGAAATTGAAGAGGGCGTGGGTAATTGTGGATGTTACTTGAATGAGATACATATTTTTGAAGGATA	TGCAGAAATTGAAGAGGGCGTGGGTAATTGTGGATGTTACTTGAATGAGATACATATTTTTGAAGGATA	Chr01	29938672	2	1.61169e-28	68:A>T	68	0.992908	0.989286	0.782143	0.217857	0.010714	0.771429	0.021199	0.340791	0.180995	8.11561	4.67033	0.955882	0	2	2	2	2	2	2	2	2	2	2	2	2	2	2	0	2	2	2	2	2	2	2	2	0	2	2	2	2
7626406|F|0-42:A>C-42:A>C	TGCAGTAAGCATGCGATTCCATTTAGAATCAAACTTATTAGGAGAATGCAAAATTAGGAATTTTAGGCC	TGCAGTAAGCATGCGATTCCATTTAGAATCAAACTTATTAGGAGAATGCAAAATTAGGAATTTTAGGCC	Chr01	29961252	1	4.51291e-24	42:A>C	42	0.992908	0.932143	0.692857	0.307143	0.067857	0.625	0.126505	0.425612	0.276059	13.9692	6.95436	0.970149	2	2	2	0	2	2	2	2	2	2	2	0	-	2	2	2	2	2	0	0	2	2	0	2	2	2	2	0	0
100022236|F|0-61:G>T-61:G>T	TGCAGTTTTAGGAGGTGCAGAAACAGGAATGAAGCAACAGCGAGATGATTTTCCAGATCAAGGTACTTC	TGCAGTTTTAGGAGGTGCAGAAACAGGAATGAAGCAACAGCGAGATGATTTTCCAGATCAAGGTACTTC	Chr01	29965305	1	4.48109e-29	61:G>T	61	1	1	0.670213	0.329787	0	0.670213	0	0.442055	0.221028	11.2542	4.51271	0.963235	0	2	2	2	2	2	0	2	2	2	2	2	2	0	0	0	2	2	2	2	2	0	0	0	0	2	2	0	2
7626437|F|0-32:G>C-32:G>C	TGCAGTAGGAGCAAGCAACGTCCATCTTCTTGGCCGCCGAAACTGTGTGTTTGTGTATGACACTATCTT	TGCAGTAGGAGCAAGCAACGTCCATCTTCTTGGCCGCCGAAACTGTGTGTTTGTGTATGACACTATCTT	Chr01	29971197	1	4.48109e-29	32:G>C	32	1	1	0.429078	0.570922	0	0.429078	0	0.48994	0.24497	23.3125	7.95364	0.992647	2	0	0	0	0	2	0	0	2	2	0	0	2	2	0	2	0	2	0	2	0	2	2	0	2	0	2	0	2
7566560|F|0-30:C>T-30:C>T	TGCAGTTGAAGCTTTCGATTCCTTGTTTCTCGATCAGTGCTTTCATGCTACAAAGCAGGAGCCACCAAG	TGCAGTTGAAGCTTTCGATTCCTTGTTTCTCGATCAGTGCTTTCATGCTACAAAGCAGGAGCCACCAAG	Chr01	29999750	1	4.51291e-24	30:C>T	30	0.960993	0.95203	0.424354	0.575646	0.04797	0.376384	0.091339	0.488555	0.289947	15.4766	7.40816	1	0	2	0	0	0	0	2	2	2	0	2	0	0	2	0	0	2	0	0	0	2	2	0	2	2	2	0	0	0
11822275|F|0-23:G>A-23:G>A	TGCAGCTGGCCGGTGTATCAGGCGGTATAGGCTTCCTCTGTTCCAAAAGAAGGCAAAACAATGTTCAAC	TGCAGCTGGCCGGTGTATCAGGCGGTATAGGCTTCCTCTGTTCCAAAAGAAGGCAAAACAATGTTCAAC	Chr01	30024130	1	2.08485e-27	23:G>A	23	0.943262	0.669173	0.725564	0.274436	0.330827	0.394737	0.442761	0.398242	0.420501	6.98649	6.4916	0.953846	0	1	2	1	2	2	0	1	1	2	1	2	2	-	0	0	2	2	1	1	1	0	0	0	0	1	2	2	2
7547126|F|0-27:A>G-27:A>G	TGCAGCTGTAGAAGTAACTTCTTGGAGATTTCAGCAATAGAGTTCCATCAAACACATATCAGATTGATG	TGCAGCTGTAGAAGTAACTTCTTGGAGATTTCAGCAATAGAGTTCCATCAAACACATATCAGATTGATG	Chr01	30053802	1	4.48109e-29	27:A>G	27	0.989362	1	0.505376	0.494624	0	0.505376	0	0.499942	0.249971	36.06	11.0629	0.992647	2	0	2	0	0	2	0	2	2	2	0	0	2	2	0	2	0	2	0	2	0	2	2	2	2	0	2	0	2
7538412|F|0-66:A>C-66:A>C	TGCAGAGGTCTGTTTCTTTGGCTCGCTATTTTTTGTGGCCCCTTCTTTACTAGGTTCCTGAGACTTATG	TGCAGAGGTCTGTTTCTTTGGCTCGCTATTTTTTGTGGCCCCTTCTTTACTAGGTTCCTGAGACTTATG	Chr01	30059878	1	2.08485e-27	66:A>C	66	0.989362	0.996416	0.792115	0.207885	0.003584	0.78853	0.007143	0.329338	0.16824	44.8247	18.9679	1	0	2	2	2	2	2	2	2	2	2	2	2	2	0	2	0	2	2	2	2	2	0	0	0	0	2	2	2	2
100013517|F|0-52:A>G-52:A>G	TGCAGACATAGCTCTGCGTTTTATTGCTTCTAGGAACTGATGAAATGCACTAACCTATAATGTAGGTGT	TGCAGACATAGCTCTGCGTTTTATTGCTTCTAGGAACTGATGAAATGCACTAACCTATAATGTAGGTGT	Chr01	30071123	1	4.51291e-24	52:A>G	52	0.98227	0.978339	0.32491	0.67509	0.021661	0.303249	0.042383	0.438687	0.240535	7.61652	3.64815	0.94697	0	0	2	0	0	0	0	2	0	2	0	0	0	2	0	2	0	0	0	0	0	2	2	2	0	0	2	0	2
14314458|F|0-34:C>T-34:C>T	TGCAGAGTTCTATATTCCTGATACCAACCCAAAGCATCTTACAGATCGGAAGAGCGGTTCAGCAGGAAT	TGCAGAGTTCTATATTCCTGATACCAACCCAAAGCATCTTAC	Chr01	30080761	2	6.95087e-14	34:C>T	34	1	1	0.744681	0.255319	0	0.744681	0	0.380263	0.190131	45.6176	18.3599	0.992647	2	2	2	0	2	2	2	2	2	2	2	2	2	2	2	2	2	2	2	0	2	2	0	2	2	2	2	2	0
7539063|F|0-33:T>G-33:T>G	TGCAGCGCTGCGATCAGGGATGCCTATCTCCCATAGTGTTGGGCCATCCCTTGGAGGCTTGTAAAGGAT	TGCAGCGCTGCGATCAGGGATGCCTATCTCCCATAGTGTTGGGCCATCCCTTGGAGGCTTGTAAAGGAT	Chr01	30089090	2	4.48109e-29	33:T>G	33	0.992908	0.996429	0.496429	0.503571	0.003571	0.492857	0.007117	0.499974	0.253546	29.553	6.5	0.992647	2	2	2	0	2	2	2	0	0	2	0	2	2	2	2	2	2	2	2	0	0	0	0	0	2	0	2	2	0
100054956|F|0-49:G>T-49:G>T	TGCAGCCACTGGTTAGTATTGTTTTCCTATGATTTTTCTTCTTCTCGGTGCTATTTCTACTTGTAAATT	TGCAGCCACTGGTTAGTATTGTTTTCCTATGATTTTTCTTCTTCTCGGTGCTATTTCTACTTGTAAATT	Chr01	30097031	1	2.08485e-27	49:G>T	49	1	0.897163	0.673759	0.326241	0.102837	0.570922	0.184523	0.439616	0.312069	7.71111	6.75105	0.933824	2	0	2	0	0	2	2	0	2	2	0	0	2	0	1	1	2	2	0	2	0	2	2	0	2	0	2	1	2
7565521|F|0-10:A>G-10:A>G	TGCAGCAACGAGTCGTGCAGTTCCAAACAGTTGCCCTAGGGCATCTCAAGTCTAGATGAATAGAAAATA	TGCAGCAACGAGTCGTGCAGTTCCAAACAGTTGCCCTAGGGCATCTCAAGTCTAGATGAATAGAAAATA	Chr01	30190992	1	4.51291e-24	10:A>G	10	0.98227	1	0.176895	0.823105	0	0.176895	0	0.291207	0.145603	27.0922	11.6833	1	2	0	2	0	0	0	0	0	0	0	0	0	0	0	0	0	0	0	0	0	0	0	0	0	0	0	2	0	0
7547874|F|0-16:G>A-16:G>A	TGCAGTCTCTGATGATGCTGCATCCATCTCTACCACAATCCACAACAATGGAGGCTGCACATGCCTCAA	TGCAGTCTCTGATGATGCTGCATCCATCTCTACCACAATCCACAACAATGGAGGCTGCACATGCCTCAA	Chr01	30219826	1	4.48109e-29	16:G>A	16	1	1	0.72695	0.27305	0	0.72695	0	0.396987	0.198494	37.5847	9.52326	1	2	2	2	0	2	2	2	2	2	2	2	0	2	2	2	2	2	2	0	0	2	2	2	2	2	2	2	2	2
100051731|F|0-15:G>A-15:G>A	TGCAGACTATAACCCGAGCCTAGAAGGCCATGTCTTTCCAAATCCAGTAGATACAAGAAGCTACATGGT	TGCAGACTATAACCCGAGCCTAGAAGGCCATGTCTTTCCAAATCCAGTAGATACAAGAAGCTACATGGT	Chr01	30266660	1	2.08485e-27	15:G>A	15	0.985816	0.989209	0.258993	0.741007	0.010791	0.248201	0.02135	0.383831	0.20259	6.42486	4.02299	0.970588	0	1	0	0	0	2	0	0	0	2	0	0	0	2	0	0	0	0	0	0	0	2	2	2	0	0	2	0	0
7615680|F|0-21:C>T-21:C>T	TGCAGTGATTCCAAATACCTGCGGCACAGGAAAAAAAAATCCCAGAGAGAGTTTTACTTTTGTGCTAAT	TGCAGTGATTCCAAATACCTGCGGCACAGGAAAAAAAAATCCCAGAGAGAGTTTTACTTTTGTGCTAAT	Chr01	30266726	1	3.48869e-25	21:C>T	21	0.996454	1	0.501779	0.498221	0	0.501779	0	0.499994	0.249997	16.2436	5.75568	0.970588	2	2	0	0	0	0	2	2	2	0	2	0	2	2	0	0	2	0	0	0	2	2	2	2	2	2	0	0	2
7631359|F|0-25:G>T-25:G>T	TGCAGCGTAACTCCACGAAGCCGAAGATGGGCTGACAGAAAACCTGCGGAAACAAGCCAAGAAAAGTGG	TGCAGCGTAACTCCACGAAGCCGAAGATGGGCTGACAGAAAACCTGCGGAAACAAGCCAAGAAAAGTGG	Chr01	30288450	1	9.69986e-26	25:G>T	25	0.971631	0.981752	0.452555	0.547445	0.018248	0.434307	0.03583	0.495498	0.265664	6.58434	3.94737	0.953846	2	0	0	0	0	2	0	2	2	2	0	0	2	2	0	2	0	2	0	2	0	2	2	0	2	0	1	0	2
7547130|F|0-44:A>G-44:A>G	TGCAGCTGTGAGTAAAGCTCAGCTGAGACTACCTCTTGGTGAGCATGTACTCTGTGTTCGTCTATTTTT	TGCAGCTGTGAGTAAAGCTCAGCTGAGACTACCTCTTGGTGAGCATGTACTCTGTGTTCGTCTATTTTT	Chr01	30317423	1	1.62313e-23	44:A>G	44	0.996454	0.978648	0.669039	0.330961	0.021352	0.647687	0.041793	0.442852	0.242322	30.5698	14.9828	0.992647	0	0	0	2	2	2	2	0	2	2	2	2	0	0	0	2	2	2	2	2	2	2	2	2	2	2	2	2	0
19446696|F|0-30:T>C-30:T>C	TGCAGAAATTGCAGATAAGAGTTGTACGTTTGAATGAGAGAGAAAGTGATGAAGATGGTAGATAGTGTC	TGCAGAAATTGCAGATAAGAGTTGTACGTTTGAATGAGAGAGAAAGTGATGAAGATGGTAGATAGTGTC	Chr01	30320632	1	2.08485e-27	30:T>C	30	0.964539	0.878676	0.772059	0.227941	0.121324	0.650735	0.213208	0.351968	0.282588	9.07744	6.95437	0.969231	0	2	2	0	0	0	2	2	1	0	2	1	1	1	2	2	2	0	2	-	2	2	2	2	2	2	-	2	2
9846282|F|0-18:G>A-18:G>A	TGCAGATGATTGGAAAGTGGAAACCCCCAATTGTTCCATTGCTTGTATTATCTGATCTCTTGAATCGAT	TGCAGATGATTGGAAAGTGGAAACCCCCAATTGTTCCATTGCTTGTATTATCTGATCTCTTGAATCGAT	Chr01	30330763	1	2.69692e-26	18:G>A	18	0.975177	0.967273	0.414545	0.585455	0.032727	0.381818	0.063312	0.485395	0.274354	9.0753	4.70748	0.984848	0	2	0	0	0	0	2	2	2	0	2	-	2	2	0	0	2	0	0	0	2	2	2	2	2	2	0	0	2
100060034|F|0-68:T>C-68:T>C	TGCAGTGCTGAGAATTGGAAATTTCCTGCCAAGCAATTTGTGAAGGCCTATCCACAAGATGTCATAGTT	TGCAGTGCTGAGAATTGGAAATTTCCTGCCAAGCAATTTGTGAAGGCCTATCCACAAGATGTCATAGTT	Chr01	30335631	1	2.08485e-27	68:T>C	68	0.996454	1	0.66548	0.33452	0	0.66548	0	0.445232	0.222616	18.6969	6.49565	0.977941	2	0	2	2	0	2	2	2	2	2	0	0	2	2	2	2	0	2	0	2	0	2	2	0	2	0	2	2	2
7627762|F|0-57:T>A-57:T>A	TGCAGGCAGGTAAAACCACAAAGAGAGAAACACTATTATCAGCATCAAACATGACAATAACAGCCCCAA	TGCAGGCAGGTAAAACCACAAAGAGAGAAACACTATTATCAGCATCAAACATGACAATAACAGCCCCAA	Chr01	30335697	1	9.69986e-26	57:T>A	57	0.975177	0.854545	0.749091	0.250909	0.145455	0.603636	0.248595	0.375907	0.312251	6.96246	5.75097	0.985075	0	1	2	0	2	2	0	0	2	2	1	2	2	2	2	0	2	2	2	2	1	0	0	0	0	1	2	2	2
7547429|F|0-45:T>A-45:T>A	TGCAGGCTTCTCCATACTCTCCTTGTCATTGACATTGATGATTGCTGGGTTTTCCATGCTCTCTCTTGA	TGCAGGCTTCTCCATACTCTCCTTGTCATTGACATTGATGATTGCTGGGTTTTCCATGCTCTCTCTTGA	Chr01	30343054	1	2.08485e-27	45:T>A	45	1	1	0.489362	0.510638	0	0.489362	0	0.499774	0.249887	41.452	11.0058	0.992647	0	0	2	2	2	0	2	0	2	2	0	2	0	0	2	0	0	0	2	2	0	2	2	2	2	0	0	2	0
14508151|F|0-15:C>T-15:C>T	TGCAGTTATCAATGCCAGCAGTATCTTGGAATCTGAGGTATTTCAATCAATGGGATTTTACTGTTTACT	TGCAGTTATCAATGCCAGCAGTATCTTGGAATCTGAGGTATTTCAATCAATGGGATTTTACTGTTTACT	Chr01	30343120	1	4.48109e-29	15:C>T	15	1	1	0.219858	0.780142	0	0.219858	0	0.343041	0.171521	16.4788	4.36986	0.963235	0	0	2	2	0	0	2	0	2	0	0	0	0	0	2	0	0	0	0	2	0	0	2	0	2	0	0	2	0
14508151|F|0-6:T>C-6:T>C	TGCAGTTATCAATGCCAGCAGTATCTTGGAATCTGAGGTATTTCAATCAATGGGATTTTACTGTTTACT	TGCAGTTATCAATGCCAGCAGTATCTTGGAATCTGAGGTATTTCAATCAATGGGATTTTACTGTTTACT	Chr01	30343120	1	4.48109e-29	6:T>C	6	1	1	0.641844	0.358156	0	0.641844	0	0.459761	0.22988	16.4788	6.67411	0.977941	2	2	2	2	2	2	2	2	0	2	0	2	2	2	0	0	0	2	2	2	0	2	2	2	2	0	2	0	0
100057431|F|0-29:A>T-29:A>T	TGCAGGCGAGACATCTCCTCCGTCTCAGAATATGTTACTGATGAATTGTTTTGTTTTGTGGGTCCGTTT	TGCAGGCGAGACATCTCCTCCGTCTCAGAATATGTTACTGATGAATTGTTTTGTTTTGTGGGTCCGTTT	Chr01	30350421	1	2.69692e-26	29:A>T	29	0.971631	0.981752	0.357664	0.642336	0.018248	0.339416	0.03583	0.459481	0.247656	6.56119	2.70085	0.946154	0	0	0	2	2	2	2	0	2	0	0	0	0	0	1	2	2	2	0	0	0	0	2	0	2	0	0	0	0
7562038|F|0-28:A>T-28:A>T	TGCAGATCGATACCACCCTAAAAGGAGAATTTTGTGCTGTGGCAATACCTACCAATTTCACATCGTTAC	TGCAGATCGATACCACCCTAAAAGGAGAATTTTGTGCTGTGGCAATACCTACCAATTTCACATCGTTAC	Chr01	30428250	1	2.08485e-27	28:A>T	28	0.992908	0.996429	0.278571	0.721429	0.003571	0.275	0.007117	0.401939	0.204528	12.7371	5.57292	0.977941	0	0	2	0	0	0	2	0	0	0	0	0	0	0	2	0	2	0	0	0	0	0	0	0	0	0	0	2	0
100093525|F|0-37:C>G-37:C>G	TGCAGGAACTTTTCTCGTTGGTCTGTAAGGCGAGCAACCTTTTGAGATGAGTCCGAGGCTTTCTGGATT	TGCAGGAACTTTTCTCGTTGGTCTGTAAGGCGAGCAACCTTTTGAGATGAGTCCGAGGCTTTCTGGATT	Chr01	30468695	1	2.08485e-27	37:C>G	37	1	0.985816	0.744681	0.255319	0.014184	0.730496	0.027966	0.380263	0.204114	19.8052	8.8417	0.985294	2	2	2	2	2	2	2	2	0	2	2	0	0	0	2	2	0	0	2	0	2	2	2	2	2	2	2	0	2
14506853|F|0-48:G>A-48:G>A	TGCAGAGTTGTTGGTGTGTTGGTCCAAATACATTGTCCACCCGGATTCGCAGCCACTGCTGTATTCATC	TGCAGAGTTGTTGGTGTGTTGGTCCAAATACATTGTCCACCCGGATTCGCAGCCACTGCTGTATTCATC	Chr01	30525902	1	4.48109e-29	48:G>A	48	0.985816	0.996403	0.381295	0.618705	0.003597	0.377698	0.007168	0.471818	0.239493	22.5418	4.72388	0.977941	0	2	0	0	0	0	2	2	2	0	2	2	2	2	0	0	2	0	0	0	2	0	2	2	2	2	0	0	0
9844998|F|0-55:T>C-55:T>C	TGCAGATTTCCAGCGAGACAGTGTTGAACGGGATGAATTGAACGGAGAGAGATTTTTGGACCTATGAAC	TGCAGATTTCCAGCGAGACAGTGTTGAACGGGATGAATTGAACGGAGAGAGATTTTTGGACCTATGAAC	Chr01	30553766	1	2.08485e-27	55:T>C	55	0.992908	0.885714	0.825	0.175	0.114286	0.710714	0.202449	0.28875	0.245599	5.26861	5.52431	0.91791	2	1	2	2	2	2	2	1	2	2	2	0	2	2	2	1	0	2	0	2	2	2	2	2	1	2	2	0	2
7569226|F|0-33:T>C-33:T>C	TGCAGCATACCTTTTACTGATTAGTAAATCTTGTGTGAAAACATATTACATAATTACAGATCGGAAGAG	TGCAGCATACCTTTTACTGATTAGTAAATCTTGTGTGAAAACATATTACATAATTAC	Chr01	30569607	1	1.19875e-18	33:T>C	33	0.911348	0.937743	0.44358	0.55642	0.062257	0.381323	0.116762	0.493634	0.305198	13.0364	7.87234	0.976923	-	2	0	2	2	0	2	-	0	2	0	2	2	2	2	-	0	0	2	2	0	1	0	0	0	0	0	0	0
14508729|F|0-27:T>C-27:T>C	TGCAGAGCATAAATAATTTTTTATTGCTATGCCAAATCCATTCATTTAGTTTGATCTGATGAACGAACG	TGCAGAGCATAAATAATTTTTTATTGCTATGCCAAATCCATTCATTTAGTTTGATCTGATGAACGAACG	Chr01	30574589	1	2.08485e-27	27:T>C	27	0.971631	0.985401	0.19708	0.80292	0.014599	0.182482	0.028771	0.316479	0.172625	9.92878	5.01538	0.992424	2	0	2	0	0	0	0	1	0	0	0	0	0	0	0	2	0	0	0	0	0	2	2	2	0	0	2	0	0
7542638|F|0-19:G>T-19:G>T	TGCAGCAGTAACGGCTCTGGAAACTTTACCATTTTTACAGATCGGAAGAGCGGTTCAGCAGGAATGCCG	TGCAGCAGTAACGGCTCTGGAAACTTTACCATTTTTAC	Chr01	30592298	1	9.18258e-12	19:G>T	19	0.989362	0.996416	0.548387	0.451613	0.003584	0.544803	0.007143	0.495317	0.25123	44.8822	11.3243	0.970588	0	0	0	2	0	2	0	0	2	0	2	2	0	0	2	2	2	2	2	2	2	0	0	0	0	2	2	2	2
9843747|F|0-12:C>T-12:C>T	TGCAGGCTGAGACGTAGAAGTATCTCCTCCTTCGATATGTCTATTTAGGGCAGCTGTGAACGCCTCCAC	TGCAGGCTGAGACGTAGAAGTATCTCCTCCTTCGATATGTCTATTTAGGGCAGCTGTGAACGCCTCCAC	Chr01	30601285	1	4.48109e-29	12:C>T	12	0.996454	0.992883	0.427046	0.572954	0.007117	0.419929	0.014134	0.489356	0.251745	20.1343	4.76974	0.977941	0	2	0	0	0	2	2	2	2	0	2	2	2	2	0	0	2	0	0	0	2	0	2	2	2	2	0	0	0
7562590|F|0-31:G>T-31:G>T	TGCAGCTGATGGCGATAAGGATAAGGATGATGGTCAGGCAAAATCAGTGAAGGTATGAAGAATTATTTA	TGCAGCTGATGGCGATAAGGATAAGGATGATGGTCAGGCAAAATCAGTGAAGGTATGAAGAATTATTTA	Chr01	30605578	1	4.51291e-24	31:G>T	31	0.953901	0.973978	0.234201	0.765799	0.026022	0.208178	0.05069	0.358702	0.204696	41.0122	9	1	0	0	2	0	2	2	2	0	0	0	0	0	0	0	2	0	1	2	0	0	0	0	0	0	0	0	0	1	0
9847303|F|0-21:A>G-21:A>G	TGCAGCTCAAAATTCATCCAAACTTGCAAACATCAAAGGCAGGAAAGTTTATTATCAGTAAATTGCAAA	TGCAGCTCAAAATTCATCCAAACTTGCAAACATCAAAGGCAGGAAAGTTTATTATCAGTAAATTGCAAA	Chr01	30608477	1	4.48109e-29	21:A>G	21	0.996454	1	0.398577	0.601423	0	0.398577	0	0.479427	0.239713	35.3371	11.1409	0.992647	0	2	0	0	0	0	2	2	2	0	2	2	2	2	0	0	2	0	0	0	2	0	2	2	2	2	0	0	0
7627456|F|0-60:G>A-60:G>A	TGCAGATTCTCCAGTTCACCTATTTCAGGTGGAATCTGACCCGAAATGGAATTTTGATGCGCGTCAAAC	TGCAGATTCTCCAGTTCACCTATTTCAGGTGGAATCTGACCCGAAATGGAATTTTGATGCGCGTCAAAC	Chr01	30634491	1	4.48109e-29	60:G>A	60	0.929078	0.942748	0.167939	0.832061	0.057252	0.110687	0.107948	0.279471	0.19371	17.672	9.37736	0.984127	0	0	2	2	0	0	0	1	0	0	0	0	0	0	0	1	0	0	0	0	0	1	2	2	0	0	0	0	0
14508912|F|0-19:T>C-19:T>C	TGCAGGTGCTGAATCTCTCTCACAACAACTTGGAAGGGCAAGTCCCCTGCAATGGGGTCTTTGCAGACC	TGCAGGTGCTGAATCTCTCTCACAACAACTTGGAAGGGCAAGTCCCCTGCAATGGGGTCTTTGCAGACC	Chr01	30635064	1	9.69986e-26	19:T>C	19	0.98227	0.974729	0.198556	0.801444	0.025271	0.173285	0.049264	0.318263	0.183764	11.506	3.36765	0.984848	2	2	0	0	0	0	0	0	0	2	0	0	2	2	0	0	0	0	0	0	0	0	0	0	0	0	2	0	0
14508912|F|0-8:C>T-8:C>T	TGCAGGTGCTGAATCTCTCTCACAACAACTTGGAAGGGCAAGTCCCCTGCAATGGGGTCTTTGCAGACC	TGCAGGTGCTGAATCTCTCTCACAACAACTTGGAAGGGCAAGTCCCCTGCAATGGGGTCTTTGCAGACC	Chr01	30635064	1	9.69986e-26	8:C>T	8	0.968085	0.989011	0.369963	0.630037	0.010989	0.358974	0.021737	0.466181	0.243959	11.506	4.82258	0.969697	2	0	2	0	2	2	2	0	0	2	0	0	2	0	2	0	2	2	0	0	0	0	0	0	0	0	2	2	0
100015249|F|0-34:G>C-34:G>C	TGCAGATTCTTGAAATGCCGGATAGAGTTTTCCCGTTTGCTTTATTCATACCATTCTTTCATGTCAGTT	TGCAGATTCTTGAAATGCCGGATAGAGTTTTCCCGTTTGCTTTATTCATACCATTCTTTCATGTCAGTT	Chr01	30643517	1	4.48109e-29	34:G>C	34	0.964539	0.919118	0.511029	0.488971	0.080882	0.430147	0.148681	0.499757	0.324219	5.64145	3.43452	0.949153	0	0	0	2	0	2	0	0	1	0	2	2	0	0	2	2	1	2	2	2	2	0	0	0	0	2	2	1	2
7623825|F|0-37:C>G-37:C>G	TGCAGCATAGTAGTATTCAAGTTTCTCCATGATTGAGCTAATCAGAGCAGAAAAGCAAGGGGGAGTTTA	TGCAGCATAGTAGTATTCAAGTTTCTCCATGATTGAGCTAATCAGAGCAGAAAAGCAAGGGGGAGTTTA	Chr01	30647355	1	4.48109e-29	37:C>G	37	0.989362	1	0.781362	0.218638	0	0.781362	0	0.341671	0.170835	34.4543	13.8967	0.970588	2	2	2	2	0	0	2	2	2	2	2	2	2	2	2	2	2	2	0	2	2	2	2	2	2	2	2	0	0
21586243|F|0-49:G>A-49:G>A	TGCAGGCCAGCCAAAGTTGCAAACTTTACTTCAAAGAAACAATTTTTATGACTAATTCTCGAGTCACAA	TGCAGGCCAGCCAAAGTTGCAAACTTTACTTCAAAGAAACAATTTTTATGACTAATTCTCGAGTCACAA	Chr01	30649282	1	9.76873e-21	49:G>A	49	0.91844	0.942085	0.444015	0.555985	0.057915	0.3861	0.109122	0.493731	0.301427	6.79392	3.75714	0.922414	0	2	2	2	0	2	2	0	2	2	0	0	0	2	2	2	-	0	-	2	0	0	2	0	0	0	0	-	0
9847381|F|0-16:T>G-16:T>G	TGCAGGCCAGCCAAAGTTGCAAACTTTACCTCAAAGAAACGATTTTTATGACTAATTCTTGAGTCACAA	TGCAGGCCAGCCAAAGTTGCAAACTTTACCTCAAAGAAACGATTTTTATGACTAATTCTTGAGTCACAA	Chr01	30649282	1	9.69986e-26	16:T>G	16	0.957447	0.955556	0.462963	0.537037	0.044444	0.418519	0.084938	0.497257	0.291097	9.38006	3.28105	0.946154	0	0	0	0	0	2	0	0	2	0	0	2	0	0	0	1	2	2	0	2	2	0	0	0	0	2	0	2	2
7561026|F|0-35:C>A-35:C>A	TGCAGTACAAAATCATAATGTCACTTCAAAAAACTCTAATCTGATTACAGATCGGAAGAGCGGTTCAGC	TGCAGTACAAAATCATAATGTCACTTCAAAAAACTCTAATCTGATTAC	Chr01	30649348	1	1.88715e-15	35:C>A	35	0.943262	0.586466	0.834586	0.165414	0.413534	0.421053	0.485047	0.276104	0.380575	12.5	13.7651	0.984375	0	2	2	1	2	2	0	0	1	2	1	1	2	2	0	0	2	2	1	1	1	0	2	2	1	1	2	2	1
7561515|F|0-35:G>A-35:G>A	TGCAGAAACCTTCCCCAAAATTCGGTGCCAGATCTGCACTACATTATCAAGGATTTTGAATTCAAAAGT	TGCAGAAACCTTCCCCAAAATTCGGTGCCAGATCTGCACTACATTATCAAGGATTTTGAATTCAAAAGT	Chr01	30699844	1	9.69986e-26	35:G>A	35	0.960993	0.918819	0.457565	0.542435	0.081181	0.376384	0.149181	0.496398	0.32279	22.4664	12.6065	1	2	0	2	2	0	0	2	0	2	2	0	0	0	0	1	-	0	0	0	2	0	-	2	0	0	0	0	0	2
7557876|F|0-39:G>C-39:G>C	TGCAGATTATTGTGTAAAATAAAAGGAAGCCTTCAAGTAGTAAGAATTTTTCTAGGAAGTCAAAAATAT	TGCAGATTATTGTGTAAAATAAAAGGAAGCCTTCAAGTAGTAAGAATTTTTCTAGGAAGTCAAAAATAT	Chr01	30700089	1	7.49845e-27	39:G>C	39	0.964539	0.959559	0.327206	0.672794	0.040441	0.286765	0.077611	0.440284	0.258948	25.6718	11.1727	1	2	0	2	0	2	2	2	0	0	0	0	0	2	0	2	0	1	2	0	0	0	0	0	0	0	0	2	1	0
7557876|F|0-45:A>T-45:A>T	TGCAGATTATTGTGTAAAATAAAAGGAAGCCTTCAAGTAGTAAGAATTTTTCTAGGAAGTCAAAAATAT	TGCAGATTATTGTGTAAAATAAAAGGAAGCCTTCAAGTAGTAAGAATTTTTCTAGGAAGTCAAAAATAT	Chr01	30700089	1	7.49845e-27	45:A>T	45	0.964539	0.959559	0.455882	0.544118	0.040441	0.415441	0.077611	0.496107	0.286859	25.6718	14.3718	0.992308	2	0	2	2	0	0	2	0	2	2	0	0	0	0	2	0	-	0	0	2	0	0	2	0	0	0	0	-	2
19443028|F|0-31:T>C-31:T>C	TGCAGAAGAAATGGCTCCTTCCCCTTTCTAGTATGGTCTGCTTAGTCTTTGGTCTTGGAATATTCTGTT	TGCAGAAGAAATGGCTCCTTCCCCTTTCTAGTATGGTCTGCTTAGTCTTTGGTCTTGGAATATTCTGTT	Chr01	30728212	1	4.48109e-29	31:T>C	31	1	0.992908	0.556738	0.443262	0.007092	0.549645	0.014084	0.493562	0.253823	14.4403	6.22105	0.985294	0	0	0	2	0	2	0	0	2	2	2	2	0	0	2	2	2	2	2	2	2	0	0	0	0	2	2	2	2
7557783|F|0-15:T>A-15:T>A	TGCAGATCTGACCCATATATACGCCGCCGATACGCAGCAAGTGTGGTGGATATATGGCGGCATGCAAAA	TGCAGATCTGACCCATATATACGCCGCCGATACGCAGCAAGTGTGGTGGATATATGGCGGCATGCAAAA	Chr01	30756943	1	4.48109e-29	15:T>A	15	0.989362	0.982079	0.587814	0.412186	0.017921	0.569892	0.0352	0.484578	0.259889	22.8169	10.5529	1	0	2	2	0	0	0	2	1	2	0	2	2	2	2	2	2	2	0	0	2	2	0	2	2	2	2	0	0	2
7630388|F|0-13:A>G-13:A>G	TGCAGATTCAGATATCACTGTCCACAATGCAAGTTTTTCATTCGAAAACAAGCACGAAACGAAGAGCTA	TGCAGATTCAGATATCACTGTCCACAATGCAAGTTTTTCATTCGAAAACAAGCACGAAACGAAGAGCTA	Chr01	30806020	1	2.08485e-27	13:A>G	13	0.960993	0.944649	0.261993	0.738007	0.055351	0.206642	0.104574	0.386705	0.245639	5.1195	2.9881	0.959677	0	0	2	0	2	0	2	2	0	0	0	-	0	0	2	0	1	2	0	0	0	2	0	2	0	-	0	1	0
14505478|F|0-22:A>G-22:A>G	TGCAGATTTTCTCCATTGATGGACAGTCTGAAACTTATATTGTCCATATGGATTTATCATTACAGATCG	TGCAGATTTTCTCCATTGATGGACAGTCTGAAACTTATATTGTCCATATGGATTTATCATTAC	Chr01	30817892	1	1.40671e-23	22:A>G	22	1	1	0.48227	0.51773	0	0.48227	0	0.499371	0.249686	19.1045	7.09524	0.963235	2	2	2	0	2	0	2	2	0	2	0	0	0	0	2	0	2	2	0	0	0	2	0	0	0	0	2	2	2
100058966|F|0-33:G>A-33:G>A	TGCAGTACGTATAATCAATCATGCAATGAATTTGTAGGTTCTTCATATATAGATGATATATGGAAGAAG	TGCAGTACGTATAATCAATCATGCAATGAATTTGTAGGTTCTTCATATATAGATGATATATGGAAGAAG	Chr01	30838555	1	4.48109e-29	33:G>A	33	0.989362	0.996416	0.182796	0.817204	0.003584	0.179211	0.007143	0.298763	0.152953	6.43391	2.8125	0.970149	0	2	0	0	0	2	2	0	0	0	0	0	0	0	0	0	0	0	0	0	0	0	0	0	0	0	0	0	0
7551415|F|0-33:T>C-33:T>C	TGCAGTTTGGGGACTCTCTTCGCCATTCAAAAATGGTGAATTATTTGAATTACAGATCGGAAGAGCGGT	TGCAGTTTGGGGACTCTCTTCGCCATTCAAAAATGGTGAATTATTTGAATTAC	Chr01	30878796	1	8.14362e-20	33:T>C	33	1	1	0.698582	0.301418	0	0.698582	0	0.421131	0.210565	52.1638	20.1833	1	2	2	0	0	0	2	2	2	2	0	2	2	2	2	0	2	2	2	0	2	2	0	2	2	2	2	2	0	2
7546390|F|0-58:G>A-58:G>A	TGCAGATCTTCGGGAAGTGCCTCTGAAACTGCAAGGGTGTAACAGCCAGGGACAAAACGTCCTGTAGAG	TGCAGATCTTCGGGAAGTGCCTCTGAAACTGCAAGGGTGTAACAGCCAGGGACAAAACGTCCTGTAGAG	Chr01	30882308	1	4.48109e-29	58:G>A	58	0.960993	0.97786	0.276753	0.723247	0.02214	0.254613	0.0433	0.400321	0.221811	23.8739	9.78889	0.969231	0	0	2	2	0	2	2	0	2	0	0	2	2	0	2	0	0	0	0	2	0	0	2	0	0	0	0	0	2
7611005|F|0-54:G>T-54:G>T	TGCAGGTATAGTATGACCAACAGTTTTTACTTGCAACCTGTTCTTAGTGTCGTAGTAGAATGTTCTTTA	TGCAGGTATAGTATGACCAACAGTTTTTACTTGCAACCTGTTCTTAGTGTCGTAGTAGAATGTTCTTTA	Chr01	30882374	1	9.76873e-21	54:G>T	54	1	1	0.234043	0.765957	0	0.234043	0	0.358533	0.179267	20.8814	7.69136	0.992647	0	0	2	0	2	0	2	0	0	0	0	0	0	0	2	0	2	2	0	0	0	0	0	0	0	0	0	2	2
7566193|F|0-14:G>A-14:G>A	TGCAGGTATAGTACGACAAACAGTTTTTTTGTGCAACCTGTTCTTAGTGTCGTAGTAGAATGTGCTTTA	TGCAGGTATAGTACGACAAACAGTTTTTTTGTGCAACCTGTTCTTAGTGTCGTAGTAGAATGTGCTTTA	Chr01	30882374	1	2.08485e-27	14:G>A	14	0.921986	0.873077	0.438462	0.561538	0.126923	0.311538	0.221627	0.492426	0.357027	10.7053	7.27857	0.992063	0	0	0	2	1	0	2	0	0	1	0	2	0	2	0	0	0	0	1	2	0	1	0	0	0	0	2	-	0
7618556|F|0-21:A>G-21:A>G	TGCAGCTGCTATATACTCCAAAGAACAACTCTTGAATAACATTTTGAGTGCAATTCCACCAGACCTCAA	TGCAGCTGCTATATACTCCAAAGAACAACTCTTGAATAACATTTTGAGTGCAATTCCACCAGACCTCAA	Chr01	30892741	1	4.48109e-29	21:A>G	21	0.989362	0.985663	0.792115	0.207885	0.014337	0.777778	0.028263	0.329338	0.1788	16.1391	7.68613	0.977941	2	2	2	2	0	2	2	1	0	2	2	0	0	0	0	2	0	0	2	0	2	2	2	2	2	2	2	0	2
7618556|F|0-35:A>G-35:A>G	TGCAGCTGCTATATACTCCAAAGAACAACTCTTGAATAACATTTTGAGTGCAATTCCACCAGACCTCAA	TGCAGCTGCTATATACTCCAAAGAACAACTCTTGAATAACATTTTGAGTGCAATTCCACCAGACCTCAA	Chr01	30892741	1	4.48109e-29	35:A>G	35	0.992908	0.982143	0.764286	0.235714	0.017857	0.746429	0.035077	0.360306	0.197691	16.1391	7.54647	0.985294	2	2	0	0	0	2	2	1	2	2	2	2	2	2	0	2	2	2	2	2	2	0	2	2	2	2	2	0	2
7567774|F|0-52:G>A-52:G>A	TGCAGAATTTCCTTTCACAAAAGGATAGAATTCACAGGAAAAAGAAAACCCTGAAAGAACTACAGCTCA	TGCAGAATTTCCTTTCACAAAAGGATAGAATTCACAGGAAAAAGAAAACCCTGAAAGAACTACAGCTCA	Chr01	30893000	1	4.48109e-29	52:G>A	52	1	0.996454	0.521277	0.478723	0.003546	0.51773	0.007067	0.499095	0.253081	11.4986	4.89326	0.970588	2	0	0	2	0	0	2	0	2	0	2	2	0	0	2	2	2	2	2	2	2	0	0	0	0	0	2	2	0
100074310|F|0-15:G>T-15:G>T	TGCAGAATATAGATAGATAACAATGTGAGCTGGTAGGATGTCACTTCTTCTGTTCTGTGCAAATAGGGG	TGCAGAATATAGATAGATAACAATGTGAGCTGGTAGGATGTCACTTCTTCTGTTCTGTGCAAATAGGGG	Chr01	30897997	1	4.48109e-29	15:G>T	15	1	1	0.588652	0.411348	0	0.588652	0	0.484281	0.242141	21.6695	6.18537	0.992647	2	0	2	2	2	0	0	2	0	2	2	0	0	0	0	2	0	0	2	0	0	2	2	2	2	0	2	0	2
7557698|F|0-20:G>A-20:G>A	TGCAGATAATAATACAAAACGTGATTTCTATTGTGCACCTAGAAGTGAGCAGAGTTGTCTGCCATAAGT	TGCAGATAATAATACAAAACGTGATTTCTATTGTGCACCTAGAAGTGAGCAGAGTTGTCTGCCATAAGT	Chr01	30898063	1	9.69986e-26	20:G>A	20	1	1	0.599291	0.400709	0	0.599291	0	0.480283	0.240141	52.517	17.244	1	2	0	2	2	2	0	0	2	0	2	2	0	0	0	0	2	0	0	2	0	0	2	2	2	2	0	2	0	2
7556537|F|0-14:A>T-14:A>T	TGCAGTATAACCTAAGCAAGAGTTAGCTAATATGCATACACACCTCATAACTTACAGATCGGAAGAGCG	TGCAGTATAACCTAAGCAAGAGTTAGCTAATATGCATACACACCTCATAACTTAC	Chr01	30900300	1	3.13096e-19	14:A>T	14	0.98227	0.891697	0.613718	0.386282	0.108303	0.505415	0.193147	0.474136	0.333642	16.3214	9.67773	0.984848	2	0	2	2	2	0	-	1	0	2	2	0	0	0	0	1	0	0	2	0	0	1	2	2	2	0	2	0	2
7614993|F|0-24:A>G-24:A>G	TGCAGCATTGATTCTCATGCTCTTATTGGAACTGGGCGTTGAGACGTGCATCAGGCATGATCTACTGGG	TGCAGCATTGATTCTCATGCTCTTATTGGAACTGGGCGTTGAGACGTGCATCAGGCATGATCTACTGGG	Chr01	30927446	1	2.08485e-27	24:A>G	24	1	0.996454	0.751773	0.248227	0.003546	0.748227	0.007067	0.373221	0.190144	21.9716	6.20992	0.985294	0	2	2	2	2	2	2	2	2	2	0	2	0	2	2	2	0	0	2	2	2	2	2	2	0	0	2	0	2
7538818|F|0-33:A>G-33:A>G	TGCAGCAGCATGTGAATAAAATTCCACAAAACCATATCCCTCCGAGAAACCAGTCTGCTTGTTTCGAAT	TGCAGCAGCATGTGAATAAAATTCCACAAAACCATATCCCTCCGAGAAACCAGTCTGCTTGTTTCGAAT	Chr01	30941595	1	2.08485e-27	33:A>G	33	0.978723	0.996377	0.242754	0.757246	0.003623	0.23913	0.00722	0.367649	0.187434	15.6145	6.01282	0.963235	0	0	2	0	0	0	2	2	0	2	0	0	0	0	0	0	0	0	0	0	0	2	2	2	0	0	0	2	0
7563333|F|0-37:C>T-37:C>T	TGCAGTGCTTCCTCTGCGTCATTTCTGCCAATAAAAACCAGATTCATTCATTACCGACATGCCATTTTA	TGCAGTGCTTCCTCTGCGTCATTTCTGCCAATAAAAACCAGATTCATTCATTACCGACATGCCATTTTA	Chr01	30942697	1	4.51291e-24	37:C>T	37	1	0.914894	0.780142	0.219858	0.085106	0.695035	0.155727	0.343041	0.249384	30.1358	30.0968	0.992647	0	2	2	0	0	2	2	1	2	0	2	2	2	2	0	1	2	2	2	2	2	2	2	2	2	2	2	0	2
7563332|F|0-54:C>T-54:C>T	TGCAGTGCTTCCTCTGCGTCATTTCTGCCAATAAAAATCGGATTCATTCATTACCGACATGCCATTTTA	TGCAGTGCTTCCTCTGCGTCATTTCTGCCAATAAAAATCGGATTCATTCATTACCGACATGCCATTTTA	Chr01	30942697	1	4.51291e-24	54:C>T	54	0.93617	0.837121	0.560606	0.439394	0.162879	0.397727	0.272699	0.492654	0.382676	29.9929	19.1202	1	0	0	0	1	-	0	2	0	2	-	2	2	0	0	1	2	2	2	2	2	2	0	0	0	0	2	2	1	0
7538996|F|0-18:C>A-18:C>A	TGCAGCCTATGAAGGCTCCTGGGAAGCTTGAAAAAGTAAGATTGAAATTGTGGATTGTTTACAGATCGG	TGCAGCCTATGAAGGCTCCTGGGAAGCTTGAAAAAGTAAGATTGAAATTGTGGATTGTTTAC	Chr01	30986207	1	1.05957e-24	18:C>A	18	1	1	0.702128	0.297872	0	0.702128	0	0.418289	0.209144	54.9179	19.1587	1	2	2	0	0	0	2	2	2	2	2	2	2	2	2	0	2	2	2	0	2	2	0	2	2	2	2	2	0	2
7622290|F|0-64:T>C-64:T>C	TGCAGTTTTTATCTTTTCTGCTCTTTCTTGAGCTCCACGAGGACTTTTCACATGCTTTGCAATGTTCTT	TGCAGTTTTTATCTTTTCTGCTCTTTCTTGAGCTCCACGAGGACTTTTCACATGCTTTGCAATGTTCTT	Chr01	31019280	1	2.08485e-27	64:T>C	64	0.957447	0.848148	0.674074	0.325926	0.151852	0.522222	0.257586	0.439396	0.348491	8.41812	6.84305	0.992188	2	2	2	2	2	2	1	1	0	2	0	2	0	1	1	-	0	0	2	2	0	1	0	2	0	0	2	0	0
100114110|F|0-53:G>A-53:G>A	TGCAGGAAATGGAGCCCAGAAACCATGTGTGTATAATATTGTAGGTTGAAGAAGCAGATTCTCATGTAC	TGCAGGAAATGGAGCCCAGAAACCATGTGTGTATAATATTGTAGGTTGAAGAAGCAGATTCTCATGTAC	Chr01	31025698	1	2.08485e-27	53:G>A	53	1	1	0.595745	0.404255	0	0.595745	0	0.481666	0.240833	59.1893	21.2548	0.992647	2	0	2	2	2	0	0	2	0	2	2	0	2	0	0	2	0	0	2	0	0	2	2	2	2	0	2	0	2
7619065|F|0-35:T>A-35:T>A	TGCAGTCCTTGAAGAAACAAGAGGACTTTGTGTTTTCAGTTTTCAGCTCCTTGTGCTGCTGCAAGTATT	TGCAGTCCTTGAAGAAACAAGAGGACTTTGTGTTTTCAGTTTTCAGCTCCTTGTGCTGCTGCAAGTATT	Chr01	31025764	1	4.48109e-29	35:T>A	35	1	1	0.524823	0.475177	0	0.524823	0	0.498768	0.249384	21.0452	6.68333	0.985294	0	0	0	2	0	0	2	0	2	0	2	2	0	0	2	2	2	2	2	2	2	2	0	0	0	2	2	2	0
9847139|F|0-42:A>C-42:A>C	TGCAGAGGGTATCCACTGATCTTGAAATGGGGTGGCCGGTCAAGAACTGGTAAGAGCTTTCCTCTCCAG	TGCAGAGGGTATCCACTGATCTTGAAATGGGGTGGCCGGTCAAGAACTGGTAAGAGCTTTCCTCTCCAG	Chr01	31103646	1	4.48109e-29	42:A>C	42	0.996454	1	0.316726	0.683274	0	0.316726	0	0.432821	0.216411	38.5284	10.7685	0.970588	0	0	2	2	0	0	2	0	2	0	2	2	0	0	2	0	0	0	2	2	0	0	2	0	0	0	0	0	2
9847139|F|0-29:G>C-29:G>C	TGCAGAGGGTATCCACTGATCTTGAAATGGGGTGGCCGGTCAAGAACTGGTAAGAGCTTTCCTCTCCAG	TGCAGAGGGTATCCACTGATCTTGAAATGGGGTGGCCGGTCAAGAACTGGTAAGAGCTTTCCTCTCCAG	Chr01	31103646	1	4.48109e-29	29:G>C	29	0.996454	1	0.501779	0.498221	0	0.501779	0	0.499994	0.249997	38.5284	12.4713	0.977941	0	0	0	0	0	2	0	2	2	2	0	0	2	2	0	2	0	2	0	2	2	0	2	0	2	2	2	0	2
7573044|F|0-68:T>C-68:T>C	TGCAGTTCCTAGAGTTGCCTTCTCTGGGTCCCACCCGCTGTACAACTTTTCGGTGAACAAACAGCCACT	TGCAGTTCCTAGAGTTGCCTTCTCTGGGTCCCACCCGCTGTACAACTTTTCGGTGAACAAACAGCCACT	Chr01	31116325	1	7.49845e-27	68:T>C	68	0.989362	0.946237	0.784946	0.215054	0.053763	0.731183	0.101746	0.337611	0.219679	24.497	17.3272	0.992537	2	2	2	2	2	2	-	2	0	2	2	0	2	2	1	2	0	2	2	0	0	1	2	2	2	0	2	0	2
7573044|F|0-66:A>G-66:A>G	TGCAGTTCCTAGAGTTGCCTTCTCTGGGTCCCACCCGCTGTACAACTTTTCGGTGAACAAACAGCCACT	TGCAGTTCCTAGAGTTGCCTTCTCTGGGTCCCACCCGCTGTACAACTTTTCGGTGAACAAACAGCCACT	Chr01	31116325	1	7.49845e-27	66:A>G	66	0.971631	0.963504	0.284672	0.715328	0.036496	0.248175	0.070329	0.407267	0.238798	24.497	9.13542	0.977273	0	0	2	0	2	0	1	0	0	0	0	0	0	0	1	0	2	2	0	0	0	1	0	0	0	0	0	2	0
100117927|F|0-14:T>C-14:T>C	TGCAGTTCCTAGAGTTGCCTTCTCTGGGTCCCACCCGCTGTACAACTTTTCGGTGAACAAACAGCCACC	TGCAGTTCCTAGAGTTGCCTTCTCTGGGTCCCACCCGCTGTACAACTTTTCGGTGAACAAACAGCCACC	Chr01	31116325	1	2.08485e-27	14:T>C	14	0.946809	0.831461	0.58427	0.41573	0.168539	0.41573	0.280268	0.485797	0.383032	17.1491	12.0104	1	0	0	0	2	0	0	1	0	1	0	2	1	0	0	2	2	1	2	2	1	1	2	0	0	0	2	2	1	2
7614399|F|0-68:G>C-68:G>C	TGCAGAACCTTGGCATAATTGTTTCCGCCGCCGATGAAAGACGGGACTCCGCCGCCTGGTATTGAGGGG	TGCAGAACCTTGGCATAATTGTTTCCGCCGCCGATGAAAGACGGGACTCCGCCGCCTGGTATTGAGGGG	Chr01	31136371	1	1.61169e-28	68:G>C	68	0.971631	0.937956	0.452555	0.547445	0.062044	0.390511	0.116389	0.495498	0.305943	11.866	5.72667	0.992424	0	2	0	2	2	2	2	0	0	2	0	2	0	2	0	-	0	0	2	2	0	1	0	0	0	0	2	0	0
100074430|F|0-49:G>A-49:G>A	TGCAGAGTGGAGTTTCTTCCAATTCATGCAATAAAATTGATGATTCTCAGCTAATGGATATTGCTTACA	TGCAGAGTGGAGTTTCTTCCAATTCATGCAATAAAATTGATGATTCTCAGCTAATGGATATTGCTTACA	Chr01	31235081	1	9.69986e-26	49:G>A	49	0.996454	0.996441	0.736655	0.263345	0.003559	0.733096	0.007092	0.387989	0.197541	12.1066	6.79297	0.985075	0	0	0	2	2	0	2	0	2	2	2	2	2	2	2	2	2	2	2	2	2	2	0	0	0	2	2	2	2
7546494|F|0-32:G>T-32:G>T	TGCAGATTCTTTACTTGGTTTGCAGTTGCAGGGTCTCTGCTAGGTTCAGTTCTGTGCTTTATTGAGGTT	TGCAGATTCTTTACTTGGTTTGCAGTTGCAGGGTCTCTGCTAGGTTCAGTTCTGTGCTTTATTGAGGTT	Chr01	31239085	1	2.08485e-27	32:G>T	32	0.971631	0.974453	0.29562	0.70438	0.025547	0.270073	0.04979	0.416458	0.233124	17.6446	14.3267	0.977273	0	2	2	0	0	2	0	0	0	2	0	0	2	2	2	0	0	-	0	0	0	0	0	0	0	0	0	0	0
7621501|F|0-29:T>G-29:T>G	TGCAGCTATGTCATTGGCATTGGTGAAGCTGAGGCATTTTCTGAGAGGATGAAGAGAGAACTTCAAGCT	TGCAGCTATGTCATTGGCATTGGTGAAGCTGAGGCATTTTCTGAGAGGATGAAGAGAGAACTTCAAGCT	Chr01	31246496	1	4.48109e-29	29:T>G	29	0.996454	1	0.537367	0.462633	0	0.537367	0	0.497207	0.248604	32.1813	8.28947	1	0	0	0	0	2	2	0	2	2	2	0	2	2	2	0	2	0	2	0	2	2	0	2	0	2	2	2	0	2
7625014|F|0-22:T>G-22:T>G	TGCAGATCATACATGATACAACTCTAGACATAGTCAGAACCATGTTACAGATCGGAAGAGCGGTTCAGC	TGCAGATCATACATGATACAACTCTAGACATAGTCAGAACCATGTTAC	Chr01	31246562	1	4.05616e-17	22:T>G	22	0.996454	0.985765	0.217082	0.782918	0.014235	0.202847	0.028064	0.339915	0.18399	23.5274	10.92	0.977941	2	0	2	0	0	0	0	0	0	0	0	0	0	0	2	0	2	0	0	0	0	2	0	0	0	0	2	2	0
7625014|F|0-36:G>T-36:G>T	TGCAGATCATACATGATACAACTCTAGACATAGTCAGAACCATGTTACAGATCGGAAGAGCGGTTCAGC	TGCAGATCATACATGATACAACTCTAGACATAGTCAGAACCATGTTAC	Chr01	31246562	1	4.05616e-17	36:G>T	36	0.992908	0.989286	0.407143	0.592857	0.010714	0.396429	0.021199	0.482755	0.251977	23.4626	6.14894	1	0	0	0	2	2	0	2	0	0	2	0	2	0	2	0	0	0	0	2	0	0	2	0	0	0	0	2	0	0
11821885|F|0-21:T>C-21:T>C	TGCAGCCCAAACTGACTAACATTTCATAAAAGTTACAGATCGGAAGAGCGGTTCAGCAGGAATGCCGAG	TGCAGCCCAAACTGACTAACATTTCATAAAAGTTAC	Chr01	31256979	1	1.02946e-10	21:T>C	21	0.960993	0.97048	0.413284	0.586716	0.02952	0.383764	0.057298	0.484961	0.271129	7.01846	5.66165	0.938462	-	0	0	0	2	0	2	0	0	1	0	2	0	2	0	0	0	0	1	0	0	2	0	0	0	0	2	0	0
7564997|F|0-15:A>G-15:A>G	TGCAGAAATTTTTCCATAGCATCTAAGTGAGTTGAAATTTTGATAACTTTGTAGCTCATATTGCTGATG	TGCAGAAATTTTTCCATAGCATCTAAGTGAGTTGAAATTTTGATAACTTTGTAGCTCATATTGCTGATG	Chr01	31291769	1	4.48109e-29	15:A>G	15	0.989362	0.992832	0.18638	0.81362	0.007168	0.179211	0.014234	0.303285	0.15876	42.8218	15.2615	1	2	0	0	0	0	0	0	2	0	2	0	0	0	0	0	0	0	0	0	0	0	2	0	2	0	0	2	0	0
7563031|F|0-34:C>T-34:C>T	TGCAGGTTATGCATGTTCTAGGATTTGACCCACACGCTTTTGCACATTTTCGTGATGAGAGGAAGAGAA	TGCAGGTTATGCATGTTCTAGGATTTGACCCACACGCTTTTGCACATTTTCGTGATGAGAGGAAGAGAA	Chr01	31292319	1	2.08485e-27	34:C>T	34	0.996454	0.94306	0.825623	0.174377	0.05694	0.768683	0.107395	0.28794	0.197667	16.6486	15.2715	0.992647	2	0	2	2	2	2	2	1	2	2	2	0	2	2	0	1	0	2	2	2	2	2	2	2	2	2	2	0	2
100104128|F|0-43:A>G-43:A>G	TGCAGGTTATGCATGTTCTAGGATTTGACCCACATGCTTTTGCACATTTTCGTGATGAGAGGAAGAGAA	TGCAGGTTATGCATGTTCTAGGATTTGACCCACATGCTTTTGCACATTTTCGTGATGAGAGGAAGAGAA	Chr01	31292319	1	4.48109e-29	43:A>G	43	1	0.946809	0.819149	0.180851	0.053191	0.765957	0.100724	0.296288	0.198506	20.4358	15.3207	0.992647	1	0	2	2	1	2	2	2	2	2	2	0	2	2	0	2	0	2	2	2	2	2	2	2	2	2	2	0	2
7563698|F|0-8:C>A-8:C>A	TGCAGAAACCCAAAGTTATACATTAGCAGTGGAAGATAAACGTTACAGATCGGAAGAGCGGTTCAGCAG	TGCAGAAACCCAAAGTTATACATTAGCAGTGGAAGATAAACGTTAC	Chr01	31292385	1	4.80973e-16	8:C>A	8	0.989362	0.946237	0.827957	0.172043	0.053763	0.774194	0.101746	0.284888	0.193317	24.3163	19.9069	0.992647	1	0	2	2	1	2	2	2	2	2	2	0	2	2	0	2	0	2	2	2	2	2	2	2	2	2	2	0	2
7561567|F|0-5:G>A-5:G>A	TGCAGGAATATGGGACCCGCGAAACCAGACGAGGTGATTATTCAGCTCGCTCCATCAGGTATGCCAAAT	TGCAGGAATATGGGACCCGCGAAACCAGACGAGGTGATTATTCAGCTCGCTCCATCAGGTATGCCAAAT	Chr01	31317943	1	4.51291e-24	5:G>A	5	0.98227	0.924188	0.610108	0.389892	0.075812	0.534296	0.14013	0.475752	0.307941	11.0218	6.38028	0.985294	2	2	2	1	0	0	0	0	0	2	2	2	2	0	0	0	2	0	2	1	2	2	0	0	0	2	0	2	2
100075994|F|0-48:G>A-48:G>A	TGCAGATGAAGCCCAAGAAAAACGGAAAGCTCTTTATAGAGAACAATGGTTACATAGAGCACAGAATAG	TGCAGATGAAGCCCAAGAAAAACGGAAAGCTCTTTATAGAGAACAATGGTTACATAGAGCACAGAATAG	Chr01	31319244	1	9.69986e-26	48:G>A	48	0.996454	0.982206	0.523132	0.476868	0.017794	0.505338	0.034954	0.49893	0.266942	6.63265	3.62637	0.941176	0	0	0	0	2	2	0	2	2	2	0	0	2	2	0	2	0	2	0	2	2	2	2	0	2	2	0	0	2
7571127|F|0-5:G>A-5:G>A	TGCAGGTTTTGCTCCCTCTGGAACCCTTTGCCACACACGTCGCACACGTACCTGTTCGTTTCAAGTAGT	TGCAGGTTTTGCTCCCTCTGGAACCCTTTGCCACACACGTCGCACACGTACCTGTTCGTTTCAAGTAGT	Chr01	31376503	1	3.48869e-25	5:G>A	5	0.921986	0.792308	0.457692	0.542308	0.207692	0.25	0.329112	0.49642	0.412766	12.5385	9.86806	0.975806	0	0	0	1	2	0	2	-	0	1	0	2	0	1	0	0	0	0	2	1	0	2	0	0	0	0	2	0	-
7553319|F|0-9:T>C-9:T>C	TGCAGCTGGTCCTCAACGTTCCCGTGTACTTGCCACATTGTATAAAGTAAACACAAAACCATTACAGAT	TGCAGCTGGTCCTCAACGTTCCCGTGTACTTGCCACATTGTATAAAGTAAACACAAAACCATTAC	Chr01	31382088	1	2.4572e-26	9:T>C	9	1	1	0.617021	0.382979	0	0.617021	0	0.472612	0.236306	64.8277	18.8664	0.992647	2	2	2	2	0	0	0	0	0	2	2	2	2	0	0	0	2	0	2	2	2	2	0	0	0	2	2	2	2
7565292|F|0-66:T>A-66:T>A	TGCAGAGGCGCTTCTGAAGCTCAACTTACCGATCAGCGTTCTCCATGCCACTGATCATATCAACCATGG	TGCAGAGGCGCTTCTGAAGCTCAACTTACCGATCAGCGTTCTCCATGCCACTGATCATATCAACCATGG	Chr01	31407176	1	9.69986e-26	66:T>A	66	0.985816	0.946043	0.794964	0.205036	0.053957	0.741007	0.102091	0.325992	0.214042	28.5396	20.9565	0.992647	0	1	2	2	0	2	2	2	2	2	2	2	2	2	0	2	2	2	2	0	2	2	2	2	2	2	2	2	0
7565292|F|0-39:T>C-39:T>C	TGCAGAGGCGCTTCTGAAGCTCAACTTACCGATCAGCGTTCTCCATGCCACTGATCATATCAACCATGG	TGCAGAGGCGCTTCTGAAGCTCAACTTACCGATCAGCGTTCTCCATGCCACTGATCATATCAACCATGG	Chr01	31407176	1	9.69986e-26	39:T>C	39	0.98227	0.949458	0.624549	0.375451	0.050542	0.574007	0.095974	0.468975	0.282475	28.5396	13.7083	0.992647	2	1	2	2	0	0	0	0	0	2	2	2	2	0	0	0	2	0	2	2	2	2	0	0	0	2	2	2	2
7544074|F|0-33:T>A-33:T>A	TGCAGTGCTGAGGAATAGATGGCTTTTGATCAGTGTCTCCTTACAGATCGGAAGAGCGGTTCAGCAGGA	TGCAGTGCTGAGGAATAGATGGCTTTTGATCAGTGTCTCCTTAC	Chr01	31407242	1	5.65616e-15	33:T>A	33	0.985816	1	0.564748	0.435252	0	0.564748	0	0.491615	0.245808	13.9224	4.69036	0.977941	2	2	2	2	0	0	0	0	0	2	2	2	0	0	0	0	2	0	2	2	2	2	0	0	0	2	0	2	2
7615734|F|0-51:G>T-51:G>T	TGCAGTTAGAACTTACAGATTCTAGAGTTTTTATCTGTCGAGAACCCCGGTGAGGTTGTCCAGCATTTG	TGCAGTTAGAACTTACAGATTCTAGAGTTTTTATCTGTCGAGAACCCCGGTGAGGTTGTCCAGCATTTG	Chr01	31409970	1	2.08485e-27	51:G>T	51	1	1	0.730496	0.269504	0	0.730496	0	0.393743	0.196871	22.6582	9.93359	0.985294	0	0	0	2	2	2	2	2	2	2	0	2	2	2	0	2	0	2	2	2	2	2	2	0	2	2	2	0	2
7627649|F|0-59:G>C-59:G>C	TGCAGCTCGGCTACGAGAGCTATGGTGGTTGAAAACTCGAAGGCGGCCAGGCAGCCGCCGCGGAGGAGA	TGCAGCTCGGCTACGAGAGCTATGGTGGTTGAAAACTCGAAGGCGGCCAGGCAGCCGCCGCGGAGGAGA	Chr01	31432968	1	2.08485e-27	59:G>C	59	0.989362	0.971326	0.827957	0.172043	0.028674	0.799283	0.055703	0.284888	0.170296	8.89676	7.5035	0.955882	2	0	2	2	2	2	2	2	2	2	2	0	2	2	0	2	0	2	2	2	2	2	2	2	2	2	2	0	2
7627649|F|0-41:G>T-41:G>T	TGCAGCTCGGCTACGAGAGCTATGGTGGTTGAAAACTCGAAGGCGGCCAGGCAGCCGCCGCGGAGGAGA	TGCAGCTCGGCTACGAGAGCTATGGTGGTTGAAAACTCGAAGGCGGCCAGGCAGCCGCCGCGGAGGAGA	Chr01	31432968	1	2.08485e-27	41:G>T	41	0.978723	0.981884	0.391304	0.608696	0.018116	0.373188	0.035576	0.476371	0.255973	8.89676	5.06015	0.992537	0	0	0	2	2	0	2	0	0	2	0	2	0	2	0	0	0	0	2	2	0	2	0	0	0	0	2	0	0
7557577|F|0-30:G>A-30:G>A	TGCAGAGCAGAAATTTGAGTAATTATATGCGTGATCTCTAAACAAATTTCAAGGTTGTTGGAATTGAAA	TGCAGAGCAGAAATTTGAGTAATTATATGCGTGATCTCTAAACAAATTTCAAGGTTGTTGGAATTGAAA	Chr01	31471401	1	2.08485e-27	30:G>A	30	0.989362	1	0.544803	0.455197	0	0.544803	0	0.495985	0.247993	45.2063	15.6387	1	0	0	0	0	2	2	0	2	2	2	0	0	2	2	0	2	0	2	0	2	2	2	2	0	2	2	2	0	2
7613065|F|0-31:G>A-31:G>A	TGCAGAAGGGCTCTGCTAAGACTGCCATCTGGACAAAAATTACAGATCGGAAGAGCGGTTCAGCAGGAA	TGCAGAAGGGCTCTGCTAAGACTGCCATCTGGACAAAAATTAC	Chr01	31518042	1	9.46476e-13	31:G>A	31	0.989362	1	0.405018	0.594982	0	0.405018	0	0.481957	0.240978	28.1576	10.9496	1	0	0	0	2	2	0	2	0	0	2	0	2	0	2	0	0	0	0	2	2	0	2	0	0	0	0	2	0	0
7615040|F|0-58:T>C-58:T>C	TGCAGCCGACCGACGACGTTTGACCCCCAAAAACCGGCGACACTTTTATCATTTATTTTCCTGTCTTAC	TGCAGCCGACCGACGACGTTTGACCCCCAAAAACCGGCGACACTTTTATCATTTATTTTCCTGTCTTAC	Chr01	31540910	1	4.48109e-29	58:T>C	58	0.975177	0.989091	0.414545	0.585455	0.010909	0.403636	0.02158	0.485395	0.253488	15.4559	6.17391	0.985075	-	0	0	0	2	0	2	0	0	2	0	2	0	2	0	0	0	0	2	0	0	2	0	0	0	0	2	0	0
100053062|F|0-24:G>A-24:G>A	TGCAGATCTGATGCAAGGCTACTCGCACCTTCCTGCATATTATAACTGACTGATAATTTCAAGATTGCA	TGCAGATCTGATGCAAGGCTACTCGCACCTTCCTGCATATTATAACTGACTGATAATTTCAAGATTGCA	Chr01	31604117	1	2.08485e-27	24:G>A	24	0.975177	0.869091	0.76	0.24	0.130909	0.629091	0.227544	0.3648	0.296172	10.83	10.1472	1	2	2	2	2	1	2	0	-	2	0	2	2	2	0	0	0	2	2	2	2	2	0	2	1	1	2	2	2	2
7625805|F|0-52:C>G-52:C>G	TGCAGATTCAATATAGAATTATGCAAAATGGATTGTCTTCCTAAACTGTTTTCATAGGAAATTATGCCC	TGCAGATTCAATATAGAATTATGCAAAATGGATTGTCTTCCTAAACTGTTTTCATAGGAAATTATGCCC	Chr01	31608688	1	9.69986e-26	52:C>G	52	1	0.985816	0.553191	0.446809	0.014184	0.539007	0.027966	0.494341	0.261154	30.9086	10.6804	1	0	0	0	2	2	2	0	2	2	2	0	2	2	1	0	2	0	2	0	2	2	2	2	0	2	2	2	0	2
100021934|F|0-25:C>G-25:C>G	TGCAGTTGTACGTAGAGGAGGTTTTCCAGATGCAATACTAGATTTGCTCTTTGGTGGGATGGTAACAGT	TGCAGTTGTACGTAGAGGAGGTTTTCCAGATGCAATACTAGATTTGCTCTTTGGTGGGATGGTAACAGT	Chr01	31613606	1	4.48109e-29	25:C>G	25	1	1	0.478723	0.521277	0	0.478723	0	0.499095	0.249547	13.1215	3.5241	0.955882	0	2	2	2	0	2	2	0	2	0	2	0	0	0	2	2	0	0	2	2	2	0	2	0	0	2	0	0	2
9840896|F|0-12:G>A-12:G>A	TGCAGAAGTGGAGGCCACAGAGGATGCGAACAGACACTTGGATGTTGAAGAGAGTGAAGTAAGGGACAT	TGCAGAAGTGGAGGCCACAGAGGATGCGAACAGACACTTGGATGTTGAAGAGAGTGAAGTAAGGGACAT	Chr01	31614399	1	4.48109e-29	12:G>A	12	0.989362	1	0.577061	0.422939	0	0.577061	0	0.488123	0.244062	14.7657	4.65829	0.970588	2	0	2	2	2	0	2	2	0	2	2	0	0	0	0	2	0	0	2	0	0	2	2	2	2	0	2	0	2
7552482|F|0-55:T>C-55:T>C	TGCAGAGTTGCCATCAAAAACTGTGGAGAGAGAGCAGAAGGATGCTGATGCTCTATGTGATGAAACAGT	TGCAGAGTTGCCATCAAAAACTGTGGAGAGAGAGCAGAAGGATGCTGATGCTCTATGTGATGAAACAGT	Chr01	31619283	1	2.08485e-27	55:T>C	55	0.985816	1	0.604317	0.395683	0	0.604317	0	0.478236	0.239118	43.2011	15.7571	1	2	0	2	2	2	0	2	2	0	2	2	0	0	0	0	2	0	0	2	0	0	2	2	2	2	0	2	0	2
7547488|F|0-27:A>G-27:A>G	TGCAGGGTACATAGTGCCCCCCATGGGATAACCTGTGTTGCGGCTAGTCCTCTGATTGGAGACAACAAA	TGCAGGGTACATAGTGCCCCCCATGGGATAACCTGTGTTGCGGCTAGTCCTCTGATTGGAGACAACAAA	Chr01	31623140	1	4.48109e-29	27:A>G	27	1	1	0.592199	0.407801	0	0.592199	0	0.482999	0.241499	43.3898	13.3791	1	0	2	2	0	0	2	2	2	2	0	2	2	2	2	2	0	2	2	0	0	2	2	0	2	2	2	0	2	2
100095365|F|0-6:C>T-6:C>T	TGCAGTCCTCAACTCCAGCAAGTTACGATCAATCTCTGGCTCATGCTTCAAAACCATTGGTCTGAAGAA	TGCAGTCCTCAACTCCAGCAAGTTACGATCAATCTCTGGCTCATGCTTCAAAACCATTGGTCTGAAGAA	Chr01	31715280	1	4.48109e-29	6:C>T	6	1	1	0.744681	0.255319	0	0.744681	0	0.380263	0.190131	23.5282	7.96947	0.963235	2	2	2	0	0	2	2	2	2	2	2	2	2	2	2	0	2	2	0	0	2	2	2	2	2	2	0	2	0
100082123|F|0-40:C>T-40:C>T	TGCAGTTATGGATTTGTTTCTGAGATTTCAAGGATGTTTTCAGACTCAAGTTCTTGATGGAATCTTTAG	TGCAGTTATGGATTTGTTTCTGAGATTTCAAGGATGTTTTCAGACTCAAGTTCTTGATGGAATCTTTAG	Chr01	31734718	1	4.48109e-29	40:C>T	40	0.98227	0.98917	0.436823	0.563177	0.01083	0.425993	0.021426	0.492017	0.256722	5.2064	3.90968	0.977612	2	2	0	0	0	2	2	2	2	0	0	0	2	2	0	0	2	0	0	0	2	2	1	2	2	0	0	0	0
14509843|F|0-30:A>T-30:A>T	TGCAGGCTACGAAGCCTTACTGCAAAACCTAGCTGAAAGTGATAATGGTGGAAGACGGGGAGCTCCGCC	TGCAGGCTACGAAGCCTTACTGCAAAACCTAGCTGAAAGTGATAATGGTGGAAGACGGGGAGCTCCGCC	Chr01	31773084	1	4.48109e-29	30:A>T	30	1	0.996454	0.723404	0.276596	0.003546	0.719858	0.007067	0.400181	0.203624	16.8159	6.88492	0.970588	0	0	2	2	0	0	2	0	2	2	2	2	2	0	2	2	2	2	0	2	2	2	2	0	0	2	2	2	2
14505342|F|0-30:A>T-30:A>T	TGCAGAAAATTGAGAGAATAAGGGTGTCTGAAACAATTTCCAAAATTCACTTGCTTGAAACCTTCTTTA	TGCAGAAAATTGAGAGAATAAGGGTGTCTGAAACAATTTCCAAAATTCACTTGCTTGAAACCTTCTTTA	Chr01	31833861	1	2.08485e-27	30:A>T	30	1	1	0.404255	0.595745	0	0.404255	0	0.481666	0.240833	42.7989	10.7929	1	0	0	0	2	2	0	2	0	0	2	0	2	0	2	0	0	0	0	2	2	0	2	0	0	0	0	2	0	0
100092162|F|0-37:T>C-37:T>C	TGCAGCATAACTTGAAAAAGAATAAAGGGAACATAAATCATCACTGCCAAACTTCAAATCAAAAGAACA	TGCAGCATAACTTGAAAAAGAATAAAGGGAACATAAATCATCACTGCCAAACTTCAAATCAAAAGAACA	Chr01	31850349	1	9.69986e-26	37:T>C	37	0.98227	0.761733	0.851986	0.148014	0.238267	0.613718	0.362992	0.252212	0.307602	9.96212	7.95833	0.961538	2	2	2	2	1	2	2	1	2	2	2	2	2	2	2	0	2	0	2	2	2	2	1	1	1	2	2	0	1
7610961|F|0-19:C>T-19:C>T	TGCAGGGTAATTATTTGAGCGGACTGATTCCTGATCAATTGGGAAACCTTTCTTTTCTTGAAAATCTGT	TGCAGGGTAATTATTTGAGCGGACTGATTCCTGATCAATTGGGAAACCTTTCTTTTCTTGAAAATCTGT	Chr01	31864121	1	4.48109e-29	19:C>T	19	1	1	0.574468	0.425532	0	0.574468	0	0.488909	0.244455	29.3701	8.27861	0.992647	0	0	2	2	0	0	2	0	2	0	2	2	0	0	2	2	2	2	2	2	2	2	0	0	0	2	2	2	2
7559063|F|0-9:T>C-9:T>C	TGCAGTAAATCCTGTATGCATGCTGTATTAGTACTGATAGATGATTTGGTTTGGTTTAGACATTACGTC	TGCAGTAAATCCTGTATGCATGCTGTATTAGTACTGATAGATGATTTGGTTTGGTTTAGACATTACGTC	Chr01	31897573	1	4.48109e-29	9:T>C	9	1	1	0.496454	0.503546	0	0.496454	0	0.499975	0.249987	33.113	8.67442	0.992647	0	0	2	2	0	0	2	0	2	0	2	2	0	2	2	2	0	0	2	2	0	2	2	0	0	0	0	0	2
7543644|F|0-8:C>A-8:C>A	TGCAGGTTCTCAAGTTTTTCTAATCCCTCAGCATCATCAATCAACTGTGCATAATAATTACAGATCGGA	TGCAGGTTCTCAAGTTTTTCTAATCCCTCAGCATCATCAATCAACTGTGCATAATAATTAC	Chr01	31925245	1	3.71061e-24	8:C>A	8	1	1	0.705674	0.294326	0	0.705674	0	0.415397	0.207698	53.3475	19.0121	1	2	0	2	2	2	0	2	2	0	2	2	0	0	0	2	2	2	0	2	0	0	2	2	2	2	0	2	2	2
7627287|F|0-38:T>A-38:T>A	TGCAGACAGTGTTGAGATTCCAGTTTCAACACGTTTGTTGCATGAATAAGAGTAAAGAATTTGGGTTTC	TGCAGACAGTGTTGAGATTCCAGTTTCAACACGTTTGTTGCATGAATAAGAGTAAAGAATTTGGGTTTC	Chr01	31941751	2	2.08485e-27	38:T>A	38	0.975177	0.996364	0.738182	0.261818	0.003636	0.734545	0.007246	0.386539	0.196893	24.3169	11.7984	0.984848	2	0	-	2	2	0	2	2	0	2	2	2	0	0	2	0	2	0	2	2	0	2	2	2	2	0	2	2	2
19445674|F|0-27:G>A-27:G>A	TGCAGGTACAGGAGTATCTCCACAGACGCAAAAAAGATTGGATATTGCTAGTTGCGACTGTCCTCCAAG	TGCAGGTACAGGAGTATCTCCACAGACGCAAAAAAGATTGGATATTGCTAGTTGCGACTGTCCTCCAAG	Chr01	31961927	1	4.48109e-29	27:G>A	27	1	0.985816	0.741135	0.258865	0.014184	0.72695	0.027966	0.383708	0.205837	30.1066	15.2966	0.985294	2	2	2	2	2	2	0	0	2	2	2	2	2	0	0	0	2	2	2	2	2	0	0	0	0	2	2	2	2
7543146|F|0-12:G>C-12:G>C	TGCAGCTTTGACGAAACTATCAACAATACGGTTACAGATCGGAAGAGCGGTTCAGCAGGAATGCCGAGA	TGCAGCTTTGACGAAACTATCAACAATACGGTTAC	Chr01	31969329	1	3.41779e-10	12:G>C	12	0.996454	1	0.686833	0.313167	0	0.686833	0	0.430187	0.215094	20.5977	9.22222	0.977941	2	2	2	2	2	2	0	0	2	0	2	2	2	0	0	0	2	2	2	2	2	0	0	0	0	2	2	2	2
7557975|F|0-44:C>A-44:C>A	TGCAGCAAACCCTGCACAAGCAGAAGACATGTTATCCACTCTGCCCTCAAGGATGTTAGATGGTTAGCC	TGCAGCAAACCCTGCACAAGCAGAAGACATGTTATCCACTCTGCCCTCAAGGATGTTAGATGGTTAGCC	Chr01	31970612	1	4.48109e-29	44:C>A	44	0.989362	1	0.741935	0.258065	0	0.741935	0	0.382934	0.191467	17.3639	10.3475	0.977941	2	2	2	2	2	2	0	0	2	2	2	2	2	0	0	0	2	2	2	2	2	0	0	0	0	2	2	2	2
7559002|F|0-43:T>C-43:T>C	TGCAGGTGGTCTGCTTTTCACTGCTTTCATGTTGTCATCATTGTTTTCAACATCATCTATGCATCTGTT	TGCAGGTGGTCTGCTTTTCACTGCTTTCATGTTGTCATCATTGTTTTCAACATCATCTATGCATCTGTT	Chr01	31977886	1	2.08485e-27	43:T>C	43	1	1	0.567376	0.432624	0	0.567376	0	0.490921	0.24546	57.3362	15.735	1	0	0	0	2	2	2	0	2	2	2	0	2	2	2	0	2	0	2	0	2	2	2	2	0	2	2	2	0	2
7568866|F|0-38:T>A-38:T>A	TGCAGTTGGCACTAAACAGCCTTCACCAATCATGCAAATTTTGAAACTTGGAATATATTTGACAACATA	TGCAGTTGGCACTAAACAGCCTTCACCAATCATGCAAATTTTGAAACTTGGAATATATTTGACAACATA	Chr01	31984942	1	4.48109e-29	38:T>A	38	1	1	0.666667	0.333333	0	0.666667	0	0.444444	0.222222	36.7373	13.2627	0.985294	0	2	2	2	2	2	0	0	2	0	2	2	2	0	0	0	2	2	2	2	2	0	0	0	0	2	2	2	2
100079237|F|0-61:G>A-61:G>A	TGCAGGAGTTGCTCCGGATGATCTTCAATGCAAGCAAGTCCATGCTGAGATTGCATAGAATGCAAAACC	TGCAGGAGTTGCTCCGGATGATCTTCAATGCAAGCAAGTCCATGCTGAGATTGCATAGAATGCAAAACC	Chr01	31998155	1	9.69986e-26	61:G>A	61	0.996454	0.996441	0.548043	0.451957	0.003559	0.544484	0.007092	0.495384	0.251238	32.9486	13.0622	1	0	0	0	2	2	2	0	2	2	2	0	0	2	2	0	2	0	2	0	2	2	2	2	0	2	2	2	0	2
9845341|F|0-60:C>G-60:C>G	TGCAGGCACTTGAGGAATCGCTTAGTCTGGTAGGAACTGTCAAGTGTTATGCTTCTTTGTCTTCTTTGA	TGCAGGCACTTGAGGAATCGCTTAGTCTGGTAGGAACTGTCAAGTGTTATGCTTCTTTGTCTTCTTTGA	Chr01	31998221	1	9.69986e-26	60:C>G	60	1	0.971631	0.797872	0.202128	0.028369	0.769504	0.055128	0.322544	0.188836	11.8837	8.25	0.992647	2	0	2	2	2	0	2	2	2	2	2	2	0	2	2	2	0	0	2	0	0	2	2	2	2	0	2	2	2
9845341|F|0-48:A>T-48:A>T	TGCAGGCACTTGAGGAATCGCTTAGTCTGGTAGGAACTGTCAAGTGTTATGCTTCTTTGTCTTCTTTGA	TGCAGGCACTTGAGGAATCGCTTAGTCTGGTAGGAACTGTCAAGTGTTATGCTTCTTTGTCTTCTTTGA	Chr01	31998221	1	9.69986e-26	48:A>T	48	1	0.971631	0.535461	0.464539	0.028369	0.507092	0.055128	0.497485	0.276307	11.8837	4.92973	0.963235	0	0	0	2	2	2	0	2	2	2	0	0	2	2	0	2	0	2	0	2	2	2	2	0	2	2	2	0	2
7558957|F|0-27:A>T-27:A>T	TGCAGGTATTGCAATTGGAGGGGATGTATTCCCTGGCTCTACACTGTCTGACCATGTTCTGCGCTTTAC	TGCAGGTATTGCAATTGGAGGGGATGTATTCCCTGGCTCTACACTGTCTGACCATGTTCTGCGCTTTAC	Chr01	32003791	1	1.61169e-28	27:A>T	27	1	1	0.744681	0.255319	0	0.744681	0	0.380263	0.190131	50.8701	15.9199	0.992647	0	0	0	2	2	2	2	2	2	2	0	2	2	2	0	2	0	2	2	2	0	2	2	0	2	2	2	0	2
100074713|F|0-11:C>T-11:C>T	TGCAGACCAAACGCCTGCATAAGAAATTCACAAGCATAACGGAGGGGGAAAGGGATGCACCTGGCAGAA	TGCAGACCAAACGCCTGCATAAGAAATTCACAAGCATAACGGAGGGGGAAAGGGATGCACCTGGCAGAA	Chr01	32009896	1	9.69986e-26	11:C>T	11	0.992908	0.978571	0.65	0.35	0.021429	0.628571	0.041939	0.455	0.248469	7.27647	4.71556	0.933824	0	2	2	2	2	2	0	0	2	0	2	2	2	0	0	0	2	2	2	2	2	0	0	0	0	2	2	2	2
19446940|F|0-50:C>T-50:C>T	TGCAGTTTGCCTCTGCCATTGTTGAAGAATATGGTAATTTCCTTTCTACTCTGATCTGATCTGATCTGA	TGCAGTTTGCCTCTGCCATTGTTGAAGAATATGGTAATTTCCTTTCTACTCTGATCTGATCTGATCTGA	Chr01	32013360	1	4.48109e-29	50:C>T	50	1	1	0.471631	0.528369	0	0.471631	0	0.49839	0.249195	39.2797	11.3529	1	2	2	0	0	0	2	2	2	2	0	2	2	2	2	0	0	2	0	0	0	2	2	2	2	2	2	0	0	0
100012268|F|0-65:C>G-65:C>G	TGCAGAAACAATAAGAGTGTCCATTGATAGATTGATCTGACATACATGAAACCATTCAACTTACTCTTA	TGCAGAAACAATAAGAGTGTCCATTGATAGATTGATCTGACATACATGAAACCATTCAACTTACTCTTA	Chr01	32027268	1	2.08485e-27	65:C>G	65	0.992908	0.992857	0.360714	0.639286	0.007143	0.353571	0.014184	0.461199	0.237691	14	4.27419	0.985075	0	0	0	2	2	0	2	0	0	2	0	2	0	0	0	0	0	0	2	2	0	0	0	0	0	0	0	0	0
7538766|F|0-41:A>T-41:A>T	TGCAGCACAAGAAGGTGGAATTACCAGTAGTAGTAGTAGTTATTGTTTCGAGGAGCTGGACAACAATAA	TGCAGCACAAGAAGGTGGAATTACCAGTAGTAGTAGTAGTTATTGTTTCGAGGAGCTGGACAACAATAA	Chr01	32072474	1	2.08485e-27	41:A>T	41	0.989362	0.989247	0.46595	0.53405	0.010753	0.455197	0.021274	0.497681	0.259478	32.1246	10.4817	0.970588	2	2	0	0	0	2	2	2	2	0	2	2	2	2	0	0	2	0	0	0	2	2	2	2	2	2	0	0	0
7543265|F|0-44:T>A-44:T>A	TGCAGGAGGGTAACAACTAACAAATCATTTGTTATTTTAGATTTTTTTTACAGATCGGAAGAGCGGTTC	TGCAGGAGGGTAACAACTAACAAATCATTTGTTATTTTAGATTTTTTTTAC	Chr01	32074933	1	3.52756e-18	44:T>A	44	0.957447	0.962963	0.340741	0.659259	0.037037	0.303704	0.071331	0.449273	0.260302	26.6	34.0088	0.984848	2	2	2	0	0	2	0	0	0	2	0	0	2	2	2	0	0	0	0	0	0	0	0	0	0	0	0	0	0
7558557|F|0-64:G>A-64:G>A	TGCAGCTTCAACTCAAATATGATCTTGTTTTGCTGCTTACAATGATTTTGAATATGCAACACTCGCCGC	TGCAGCTTCAACTCAAATATGATCTTGTTTTGCTGCTTACAATGATTTTGAATATGCAACACTCGCCGC	Chr01	32114389	1	2.08485e-27	64:G>A	64	0.996454	1	0.683274	0.316726	0	0.683274	0	0.432821	0.216411	15.2792	7.41494	0.963235	2	2	2	2	2	2	0	0	2	0	2	2	2	0	0	0	2	2	2	2	2	0	0	0	0	2	2	2	2
14503424|F|0-45:C>T-45:C>T	TGCAGTTACGATGGATGAGAAAGGCAATGAAACATTTGATACAAGCGGTGCTTTAGATAGATTACGCAA	TGCAGTTACGATGGATGAGAAAGGCAATGAAACATTTGATACAAGCGGTGCTTTAGATAGATTACGCAA	Chr01	32193588	1	4.48109e-29	45:C>T	45	1	1	0.549645	0.450355	0	0.549645	0	0.495071	0.247535	26.8277	7.10825	0.977941	2	2	0	0	2	2	2	2	2	2	2	2	2	2	2	0	2	0	0	0	2	2	2	2	2	2	0	2	0
7547863|F|0-18:G>A-18:G>A	TGCAGTCGTGAAGACAAGGATGCAAGTGGCGGCAGCGAGTTCTGGATTCTCACATATGACAGGACTATC	TGCAGTCGTGAAGACAAGGATGCAAGTGGCGGCAGCGAGTTCTGGATTCTCACATATGACAGGACTATC	Chr01	32202561	1	4.48109e-29	18:G>A	18	1	0.996454	0.531915	0.468085	0.003546	0.528369	0.007067	0.497963	0.252515	44.8867	13.7	1	2	2	0	0	0	2	2	2	2	2	2	2	2	2	2	0	2	0	0	0	2	2	2	1	2	2	0	2	0
7547423|F|0-49:C>T-49:C>T	TGCAGGCTGCCGGCCTGGGTATTTATTTTGATGCTCAATCAATCAGTTCCCTCTTTCTTACTATGTGTA	TGCAGGCTGCCGGCCTGGGTATTTATTTTGATGCTCAATCAATCAGTTCCCTCTTTCTTACTATGTGTA	Chr01	32204364	1	4.48109e-29	49:C>T	49	0.992908	0.996429	0.489286	0.510714	0.003571	0.485714	0.007117	0.49977	0.253444	34.0229	12.7674	0.977941	2	2	0	0	0	2	2	2	2	2	2	2	2	2	0	0	2	0	0	0	2	2	2	1	2	2	0	0	0
9841283|F|0-40:C>A-40:C>A	TGCAGCCATCATAATTGCCTTCAAACGTCTTGCCTGCATACATATAAAGACACCACATTAGTTTTCTTA	TGCAGCCATCATAATTGCCTTCAAACGTCTTGCCTGCATACATATAAAGACACCACATTAGTTTTCTTA	Chr01	32225689	1	4.48109e-29	40:C>A	40	1	1	0.539007	0.460993	0	0.539007	0	0.496957	0.248478	42.2655	11.2356	1	0	0	0	2	2	2	0	2	2	2	0	0	2	2	0	2	0	2	0	2	2	2	2	0	2	2	2	0	2
7545782|F|0-53:C>T-53:C>T	TGCAGAAATAGTTTACTTTTCATTTCCCTATACATGTCAAGTATGCCGAAGCCCCTTGTCTTCTTTTCC	TGCAGAAATAGTTTACTTTTCATTTCCCTATACATGTCAAGTATGCCGAAGCCCCTTGTCTTCTTTTCC	Chr02	29068	1	4.48109e-29	53:C>T	53	1	1	0.634752	0.365248	0	0.634752	0	0.463684	0.231842	37.1723	20.2818	0.992647	0	2	2	2	2	2	0	2	2	2	2	2	0	2	2	2	0	2	2	2	0	2	2	0	2	0	2	2	2
7545857|F|0-9:A>T-9:A>T	TGCAGAAGAAACCTCTTAGTTGGGCGAGATTTGAGCTGCGACTCTTTCTCAAGGCCAATTTTATCATTT	TGCAGAAGAAACCTCTTAGTTGGGCGAGATTTGAGCTGCGACTCTTTCTCAAGGCCAATTTTATCATTT	Chr02	30946	1	4.48109e-29	9:A>T	9	0.992908	0.967857	0.632143	0.367857	0.032143	0.6	0.062219	0.465077	0.263648	24.8592	16.0833	0.977941	0	2	2	2	2	2	0	2	2	2	2	2	0	2	2	2	0	2	2	2	0	2	2	0	2	0	2	2	2
7568004|F|0-34:T>C-34:T>C	TGCAGATGGTGATGCTTTTGAGTCCTTGAGTCCATCGTTTTTATCTATATATGTGTGTGTGTTTGTGTG	TGCAGATGGTGATGCTTTTGAGTCCTTGAGTCCATCGTTTTTATCTATATATGTGTGTGTGTTTGTGTG	Chr02	170519	1	2.69692e-26	34:T>C	34	0.992908	0.867857	0.642857	0.357143	0.132143	0.510714	0.229362	0.459184	0.344273	8.39145	7.00448	0.955882	0	2	2	1	1	2	0	2	2	1	2	2	2	1	2	1	0	2	2	2	0	2	2	0	2	0	2	2	1
7549588|F|0-17:T>A-17:T>A	TGCAGATGACCAACTCCTTGGCCTGCAACTTCAGGATTACAGATCGGAAGAGCGGTTCAGCAGGAATGC	TGCAGATGACCAACTCCTTGGCCTGCAACTTCAGGATTAC	Chr02	359370	1	8.04505e-13	17:T>A	17	0.996454	0.996441	0.601423	0.398577	0.003559	0.597865	0.007092	0.479427	0.243259	20.131	6.64929	0.985294	2	2	2	0	0	2	2	2	2	0	0	0	2	0	2	0	2	2	0	2	2	2	2	2	0	2	0	2	0
100050542|F|0-50:T>C-50:T>C	TGCAGAAATTGATTGAGTGAATGTATTCCTTATGGCGGTGGAAGAGTTGTTATGAAAAGTTGAAAACTA	TGCAGAAATTGATTGAGTGAATGTATTCCTTATGGCGGTGGAAGAGTTGTTATGAAAAGTTGAAAACTA	Chr02	359407	1	4.48109e-29	50:T>C	50	0.985816	1	0.21223	0.78777	0	0.21223	0	0.334377	0.167189	10.2486	3.22222	0.970588	0	2	0	2	0	2	0	0	0	2	0	2	2	-	0	0	0	2	0	0	0	0	0	0	0	0	2	0	0
7570651|F|0-26:A>G-26:A>G	TGCAGATGAAACATATAAAACAATATAAGAGATGTATTCAAAGTTGATTGGTTTACAGATCGGAAGAGC	TGCAGATGAAACATATAAAACAATATAAGAGATGTATTCAAAGTTGATTGGTTTAC	Chr02	521151	1	8.98606e-20	26:A>G	26	0.964539	0.904412	0.849265	0.150735	0.095588	0.753676	0.172902	0.256028	0.214465	14.0065	7.85614	0.955224	2	2	2	2	2	2	2	2	2	0	2	2	0	0	2	2	2	2	2	2	-	2	0	2	2	-	1	2	2
7570651|F|0-16:A>G-16:A>G	TGCAGATGAAACATATAAAACAATATAAGAGATGTATTCAAAGTTGATTGGTTTACAGATCGGAAGAGC	TGCAGATGAAACATATAAAACAATATAAGAGATGTATTCAAAGTTGATTGGTTTAC	Chr02	521151	1	8.98606e-20	16:A>G	16	0.968085	0.901099	0.498168	0.501832	0.098901	0.399267	0.178239	0.499993	0.339116	14.0065	5.08929	0.985075	2	2	2	0	0	0	0	0	0	2	0	0	0	0	2	2	0	0	0	2	1	0	0	0	0	1	-	2	2
100076016|F|0-60:G>C-60:G>C	TGCAGATGAGCAGATCAATTCTGATTTCTGAAGGGGCATGCATGTCATTATGTCAACAAGGTTTTTGGC	TGCAGATGAGCAGATCAATTCTGATTTCTGAAGGGGCATGCATGTCATTATGTCAACAAGGTTTTTGGC	Chr02	602795	1	4.48109e-29	60:G>C	60	0.985816	1	0.330935	0.669065	0	0.330935	0	0.442834	0.221417	20.7249	5.51724	0.985294	0	0	2	0	2	0	2	0	2	0	2	2	0	0	0	0	0	0	2	0	0	0	0	2	0	0	0	0	0
7546434|F|0-67:G>T-67:G>T	TGCAGATGGCTTGTCGTCATAAGGAATTGATGGTTTTTTGTCATGGATGCTAAATGTTGTCTGAAATGG	TGCAGATGGCTTGTCGTCATAAGGAATTGATGGTTTTTTGTCATGGATGCTAAATGTTGTCTGAAATGG	Chr02	665834	1	2.08485e-27	67:G>T	67	1	0.996454	0.340426	0.659574	0.003546	0.336879	0.007067	0.449072	0.22807	16.0426	10.4016	1	0	0	0	0	2	0	2	0	2	0	2	2	0	0	0	0	0	0	2	0	0	0	0	2	0	0	0	0	0
7562213|F|0-30:G>A-30:G>A	TGCAGCAACTGCCTGTTCTTCAACAGCGGAGCAGCGTAATATATGAGAGGTTTTGAGTTTTCTTGAGCC	TGCAGCAACTGCCTGTTCTTCAACAGCGGAGCAGCGTAATATATGAGAGGTTTTGAGTTTTCTTGAGCC	Chr02	696743	1	4.48109e-29	30:G>A	30	0.996454	0.992883	0.523132	0.476868	0.007117	0.516014	0.014134	0.49893	0.256532	17.788	6.37705	0.992647	2	2	2	0	0	0	2	0	0	2	0	0	0	0	2	2	0	0	2	2	2	0	0	0	0	2	0	2	2
100052399|F|0-46:C>T-46:C>T	TGCAGAGGCTTTGTCAAAGAAGGATGATAATGATAATGGTTTTTTGCGTACTAAGAACTTGGCCAAGTA	TGCAGAGGCTTTGTCAAAGAAGGATGATAATGATAATGGTTTTTTGCGTACTAAGAACTTGGCCAAGTA	Chr02	812168	1	2.08485e-27	46:C>T	46	0.996454	1	0.217082	0.782918	0	0.217082	0	0.339915	0.169957	12.547	3.31944	0.948529	0	0	2	0	0	2	2	2	0	0	2	0	0	0	2	2	0	0	0	0	0	0	0	0	2	0	0	0	2
7629542|F|0-19:A>G-19:A>G	TGCAGAATTATGCTCACGAAGGCAATGAGTGATCTTCACTTCCCAATCTTTGCCATCCCACTCCTTGCA	TGCAGAATTATGCTCACGAAGGCAATGAGTGATCTTCACTTCCCAATCTTTGCCATCCCACTCCTTGCA	Chr02	933952	1	2.71607e-21	19:A>G	19	0.911348	0.669261	0.634241	0.365759	0.330739	0.303502	0.442702	0.463959	0.45333	10.6573	9.34314	0.991803	0	1	0	2	1	2	0	1	1	2	2	2	1	2	0	2	0	1	-	1	-	0	1	1	0	-	0	0	0
7625498|F|0-41:C>T-41:C>T	TGCAGAAGCAATTCTTGAAAAAGCTTCAACACCAACAGTGGCATCTTCCATCTGCAATAGAAAGAAATT	TGCAGAAGCAATTCTTGAAAAAGCTTCAACACCAACAGTGGCATCTTCCATCTGCAATAGAAAGAAATT	Chr02	1522790	1	4.48109e-29	41:C>T	41	0.992908	0.992857	0.25	0.75	0.007143	0.242857	0.014184	0.375	0.194592	31.2057	9.82759	0.992647	0	0	0	2	0	0	0	0	0	2	0	0	2	0	0	0	2	0	0	0	0	2	0	0	0	0	0	0	0
7625498|F|0-21:A>G-21:A>G	TGCAGAAGCAATTCTTGAAAAAGCTTCAACACCAACAGTGGCATCTTCCATCTGCAATAGAAAGAAATT	TGCAGAAGCAATTCTTGAAAAAGCTTCAACACCAACAGTGGCATCTTCCATCTGCAATAGAAAGAAATT	Chr02	1522790	1	4.48109e-29	21:A>G	21	1	0.98227	0.687943	0.312057	0.01773	0.670213	0.034832	0.429355	0.232093	31.2923	14.4979	1	2	2	2	2	2	2	2	0	0	2	2	2	2	2	2	2	2	0	2	0	2	0	2	2	2	2	1	2	2
7625498|F|0-47:C>T-47:C>T	TGCAGAAGCAATTCTTGAAAAAGCTTCAACACCAACAGTGGCATCTTCCATCTGCAATAGAAAGAAATT	TGCAGAAGCAATTCTTGAAAAAGCTTCAACACCAACAGTGGCATCTTCCATCTGCAATAGAAAGAAATT	Chr02	1522790	1	4.48109e-29	47:C>T	47	1	0.98227	0.602837	0.397163	0.01773	0.585106	0.034832	0.478849	0.256841	31.2923	10.1509	1	2	2	2	0	2	0	2	2	2	2	0	0	2	0	2	2	2	2	2	2	2	2	0	2	0	2	1	2	2
100018346|F|0-38:C>G-38:C>G	TGCAGGAGTGAAGTGATGTTCAGACATGAGAATTGTTTCAGTATTCAAAATCTCTCTTGGAGAGGAGGG	TGCAGGAGTGAAGTGATGTTCAGACATGAGAATTGTTTCAGTATTCAAAATCTCTCTTGGAGAGGAGGG	Chr02	1595254	1	4.48109e-29	38:C>G	38	0.968085	0.945055	0.388278	0.611722	0.054945	0.333333	0.103852	0.475037	0.289444	5.25392	3.15625	0.959677	2	0	2	0	0	0	0	1	0	0	2	0	0	2	0	2	0	0	2	-	0	0	0	2	0	0	0	0	2
100043295|F|0-32:C>A-32:C>A	TGCAGCTCTTCCCTGTTCTCCTCAAACCTAAACACATCAAAATCAAATGAATTAATTACAGATCGGAAG	TGCAGCTCTTCCCTGTTCTCCTCAAACCTAAACACATCAAAATCAAATGAATTAATTAC	Chr02	1754879	1	4.54052e-23	32:C>A	32	0.992908	1	0.282143	0.717857	0	0.282143	0	0.405077	0.202538	27.4915	7.05102	0.992647	0	0	0	0	2	2	0	0	0	0	0	0	0	2	2	0	0	2	2	0	2	0	0	0	0	0	0	0	0
19444694|F|0-47:A>G-47:A>G	TGCAGAATCAATTTGGAGAGTTCCCCTATTCTGGAAAATTTTGGGAAAGCTACAACGATGGGAATCTAT	TGCAGAATCAATTTGGAGAGTTCCCCTATTCTGGAAAATTTTGGGAAAGCTACAACGATGGGAATCTAT	Chr02	2262278	3	9.69986e-26	47:A>G	47	1	1	0.719858	0.280142	0	0.719858	0	0.403325	0.201662	22.887	10.6932	0.970588	2	0	2	2	2	2	2	2	2	0	2	2	0	2	2	2	2	2	2	0	0	2	2	2	2	0	0	2	0
7611458|F|0-48:C>G-48:C>G	TGCAGATATTGAGATTTACTGCGGGGATACTTCTCTACGATTCGGCTGCCGGGGATATCAGCGAGACGC	TGCAGATATTGAGATTTACTGCGGGGATACTTCTCTACGATTCGGCTGCCGGGGATATCAGCGAGACGC	Chr02	2404790	1	4.48109e-29	48:C>G	48	0.946809	0.827715	0.677903	0.322097	0.172285	0.505618	0.285205	0.436701	0.360953	14.3165	9.91071	0.975806	2	1	2	0	1	-	1	2	2	2	0	0	2	0	1	2	2	1	2	1	2	2	0	2	-	2	1	1	2
7570156|F|0-7:C>T-7:C>T	TGCAGGCCAGCATGCAGCTTCTCAGAAATGAGGAAGAGCTTCCATGTTATCGAGCTCATCCAAGAAGAA	TGCAGGCCAGCATGCAGCTTCTCAGAAATGAGGAAGAGCTTCCATGTTATCGAGCTCATCCAAGAAGAA	Chr02	2423003	1	5.83781e-23	7:C>T	7	0.989362	1	0.727599	0.272401	0	0.727599	0	0.396398	0.198199	18.7257	12.7656	1	2	0	2	2	0	0	0	2	2	2	2	0	2	2	0	2	2	0	2	0	0	2	2	2	0	0	0	0	2
7570157|F|0-59:C>A-59:C>A	TGCAGGCTAGCATGCAGCTTCCCAGAAATGAGGAAGAGCTTCCATGTTATCGAGCTCATCCAAGAAGAA	TGCAGGCTAGCATGCAGCTTCCCAGAAATGAGGAAGAGCTTCCATGTTATCGAGCTCATCCAAGAAGAA	Chr02	2423003	1	2.69692e-26	59:C>A	59	1	0.968085	0.719858	0.280142	0.031915	0.687943	0.061793	0.403325	0.232559	22.6735	12.8118	0.992647	2	0	2	2	0	0	0	2	2	2	2	0	2	2	0	2	2	0	2	0	0	1	2	2	0	0	0	0	2
7539902|F|0-37:T>C-37:T>C	TGCAGTCATGGGGAACTTTTTTACCTTACAATTTTTGTAGAGGGGACAAAATGTTGGCAAACTTGTACT	TGCAGTCATGGGGAACTTTTTTACCTTACAATTTTTGTAGAGGGGACAAAATGTTGGCAAACTTGTACT	Chr02	2593200	1	2.08485e-27	37:T>C	37	0.932624	0.95057	0.296578	0.703422	0.04943	0.247148	0.093973	0.417239	0.255606	23.6943	12.5625	1	2	0	0	0	2	0	0	-	0	0	0	0	0	2	0	0	0	1	0	0	0	1	2	2	0	0	0	0	0
7556006|F|0-31:T>C-31:T>C	TGCAGCTTCATGCATAATATCTGATATAAACTAAGAATGTAGTGCAGTGATTACAGATCGGAAGAGCGG	TGCAGCTTCATGCATAATATCTGATATAAACTAAGAATGTAGTGCAGTGATTAC	Chr02	2593937	1	1.08977e-18	31:T>C	31	0.985816	0.928058	0.805755	0.194245	0.071942	0.733813	0.133533	0.313027	0.22328	14.9657	9.35231	0.985294	2	2	2	2	0	2	2	2	2	2	2	2	2	2	0	2	2	2	2	0	1	0	0	2	0	1	2	0	2
7541865|F|0-20:T>C-20:T>C	TGCAGAATTGCATGAGAACGTGAGGAAGTTTCATTACAGATCGGAAGAGCGGTTCAGCAGGAATGCCGA	TGCAGAATTGCATGAGAACGTGAGGAAGTTTCATTAC	Chr02	2695934	1	3.08247e-11	20:T>C	20	1	1	0.719858	0.280142	0	0.719858	0	0.403325	0.201662	54.9096	16.1063	0.992647	2	2	2	2	2	0	2	2	2	2	0	0	2	0	2	2	2	2	2	2	0	2	0	2	0	0	2	2	2
9844823|F|0-48:A>G-48:A>G	TGCAGACCCAACGCTCATTGTGGGGACTGGTGGGGCATTATTCATTGCATATCTCCTCATTCCACCCAT	TGCAGACCCAACGCTCATTGTGGGGACTGGTGGGGCATTATTCATTGCATATCTCCTCATTCCACCCAT	Chr02	2817065	1	4.48109e-29	48:A>G	48	0.992908	1	0.271429	0.728571	0	0.271429	0	0.39551	0.197755	15.3807	4.69892	0.970588	2	0	0	0	0	0	0	0	0	0	0	0	0	0	0	0	0	0	0	0	0	2	2	2	0	0	0	0	0
7550620|F|0-41:A>G-41:A>G	TGCAGGGTAAATACATAATTTGGCCTAAAAGCTAGCTAAAAATTACTACTTGAAAATTACAGATCGGAA	TGCAGGGTAAATACATAATTTGGCCTAAAAGCTAGCTAAAAATTACTACTTGAAAATTAC	Chr02	2861138	1	1.2985e-23	41:A>G	41	0.971631	0.945255	0.693431	0.306569	0.054745	0.638686	0.103495	0.425169	0.264332	18.1323	15.6025	1	2	0	0	2	2	1	0	2	2	0	2	2	0	2	2	2	2	2	2	0	-	2	2	2	1	-	0	2	0
7567788|F|0-6:T>C-6:T>C	TGCAGATATTTTGAGAGTTACTAAGGTATGTATTGCACAAATAAAGATAAACAAACCATAAATAGTTCT	TGCAGATATTTTGAGAGTTACTAAGGTATGTATTGCACAAATAAAGATAAACAAACCATAAATAGTTCT	Chr02	2912248	2	4.51291e-24	6:T>C	6	0.996454	0.921708	0.829181	0.170819	0.078292	0.75089	0.144324	0.283279	0.213802	35.0432	21.8567	1	2	2	0	0	1	2	0	0	2	2	2	2	2	0	2	2	2	2	1	0	2	2	2	2	2	2	2	2	2
14507362|F|0-22:T>G-22:T>G	TGCAGATGACAAACTGGAAAATTATAAATCTTATTTTTTTACAGATCGGAAGAGCGGTTCAGCAGGAAT	TGCAGATGACAAACTGGAAAATTATAAATCTTATTTTTTTAC	Chr02	2977111	1	8.99152e-13	22:T>G	22	0.943262	0.973684	0.398496	0.601504	0.026316	0.37218	0.051247	0.479394	0.26532	8.24921	11.7218	0.966667	2	2	0	0	2	2	0	0	0	1	0	2	2	2	0	0	0	2	2	2	2	0	2	2	2	2	2	0	0
7630633|F|0-55:C>G-55:C>G	TGCAGTCTCCATCGCCATCGCACAAGCGTCTTCATTGGTCCATGTAGTTTCGCGCCCGGAAGATTCATC	TGCAGTCTCCATCGCCATCGCACAAGCGTCTTCATTGGTCCATGTAGTTTCGCGCCCGGAAGATTCATC	Chr02	3261080	1	9.69986e-26	55:C>G	55	0.978723	0.887681	0.644928	0.355072	0.112319	0.532609	0.199407	0.457992	0.328699	20.9383	13.6861	1	2	0	2	1	2	0	2	2	2	0	2	0	0	2	0	2	2	0	2	1	0	0	0	2	-	0	2	0	2
7539940|F|0-11:C>T-11:C>T	TGCAGTCTATGCACATTTGCTTCCCTAAAGATATGTGCGATAAAACACACCTACTCTCATTACAGATCG	TGCAGTCTATGCACATTTGCTTCCCTAAAGATATGTGCGATAAAACACACCTACTCTCATTAC	Chr02	3357177	1	1.8197e-22	11:C>T	11	0.932624	0.908745	0.391635	0.608365	0.091255	0.30038	0.165855	0.476514	0.321184	14.1595	8.92913	0.984375	0	0	1	2	2	0	0	0	1	-	2	0	0	0	0	2	2	0	2	0	0	0	0	0	0	0	1	0	1
7565353|F|0-59:T>A-59:T>A	TGCAGATAATTTAGCGGCATCTTCAATGTCCAAAGCATCTGAATAAGTTCCGCATACCCTTTTACAGAT	TGCAGATAATTTAGCGGCATCTTCAATGTCCAAAGCATCTGAATAAGTTCCGCATACCCTTTTAC	Chr02	3376133	1	5.3189e-23	59:T>A	59	1	0.932624	0.801418	0.198582	0.067376	0.734043	0.125673	0.318294	0.221983	25.2061	11.4086	0.955882	2	2	2	2	2	2	0	1	2	2	2	2	2	2	0	2	2	2	2	2	0	1	0	2	0	0	2	0	2
7565353|F|0-42:A>C-42:A>C	TGCAGATAATTTAGCGGCATCTTCAATGTCCAAAGCATCTGAATAAGTTCCGCATACCCTTTTACAGAT	TGCAGATAATTTAGCGGCATCTTCAATGTCCAAAGCATCTGAATAAGTTCCGCATACCCTTTTAC	Chr02	3376133	1	5.3189e-23	42:A>C	42	0.950355	0.981343	0.223881	0.776119	0.018657	0.205224	0.036617	0.347516	0.192067	25.2061	12.5676	1	2	0	0	0	0	0	2	-	0	0	0	0	0	0	0	0	0	0	0	0	0	1	2	2	0	0	0	0	0
7572124|F|0-12:T>G-12:T>G	TGCAGCACTTTTTGATAAGACCGCTGCTGTTCCTCCCATCAAAAAATTGACCGAAAAATTCTCTGATTT	TGCAGCACTTTTTGATAAGACCGCTGCTGTTCCTCCCATCAAAAAATTGACCGAAAAATTCTCTGATTT	Chr02	3393564	1	4.48109e-29	12:T>G	12	0.996454	0.989324	0.704626	0.295374	0.010676	0.69395	0.021124	0.416256	0.21869	21.804	11.902	0.970588	2	2	0	2	2	0	2	2	2	2	0	0	2	2	0	0	2	2	0	0	2	2	2	2	0	2	0	0	0
7572124|F|0-21:C>T-21:C>T	TGCAGCACTTTTTGATAAGACCGCTGCTGTTCCTCCCATCAAAAAATTGACCGAAAAATTCTCTGATTT	TGCAGCACTTTTTGATAAGACCGCTGCTGTTCCTCCCATCAAAAAATTGACCGAAAAATTCTCTGATTT	Chr02	3393564	1	4.48109e-29	21:C>T	21	0.996454	0.989324	0.565836	0.434164	0.010676	0.55516	0.021124	0.491331	0.256228	21.804	9.33673	0.992537	2	2	0	2	0	0	2	0	2	2	0	0	0	0	2	0	0	0	0	2	2	0	0	2	2	2	2	2	0
7631316|F|0-20:C>T-20:C>T	TGCAGCACTTTTGGATAAGACCGCTGCTGTTCCTCCCATCAAAAAATTGACCGAAAATTTCTCTGATTT	TGCAGCACTTTTGGATAAGACCGCTGCTGTTCCTCCCATCAAAAAATTGACCGAAAATTTCTCTGATTT	Chr02	3393564	1	9.69986e-26	20:C>T	20	0.900709	0.795276	0.452756	0.547244	0.204724	0.248031	0.325625	0.495536	0.41058	11.5992	8.1831	0.991667	0	0	1	2	2	-	0	0	2	0	1	-	0	0	-	1	2	0	1	1	0	0	0	0	-	0	1	-	1
7626931|F|0-21:G>C-21:G>C	TGCAGCAGTGGGATAGGATTAGCTTTGCTGAGATGACAAAAACCGGGCTAGTTACAGATCGGAAGAGCG	TGCAGCAGTGGGATAGGATTAGCTTTGCTGAGATGACAAAAACCGGGCTAGTTAC	Chr02	3651039	1	1.4567e-17	21:G>C	21	0.964539	0.933824	0.378676	0.621324	0.066176	0.3125	0.123594	0.470561	0.297078	7.75633	4.00787	0.969231	0	0	1	2	2	0	0	0	2	-	2	0	0	0	2	0	2	0	0	1	0	0	0	0	0	0	1	0	1
7542510|F|0-48:G>C-48:G>C	TGCAGCAACTGAGCCATATCAAAGGTGTACTCTTAGGATATCGGCCATGAAAATTTACAGATCGGAAGA	TGCAGCAACTGAGCCATATCAAAGGTGTACTCTTAGGATATCGGCCATGAAAATTTAC	Chr02	3673650	1	3.43396e-19	48:G>C	48	0.989362	1	0.587814	0.412186	0	0.587814	0	0.484578	0.242289	30.6619	9.82266	0.985294	0	0	2	2	2	0	0	2	2	2	2	0	2	0	2	2	2	0	2	2	0	0	0	0	0	0	2	0	2
7625531|F|0-21:T>C-21:T>C	TGCAGAATCTAAGAAGGGATTTCTACCAGTCACTGACAAGAAGGATGGATACTCTTTCGTCTATCCCTT	TGCAGAATCTAAGAAGGGATTTCTACCAGTCACTGACAAGAAGGATGGATACTCTTTCGTCTATCCCTT	Chr02	3673705	1	4.48109e-29	21:T>C	21	0.992908	1	0.203571	0.796429	0	0.203571	0	0.32426	0.16213	11.4274	3.28169	0.977612	0	0	0	0	2	2	0	2	0	0	0	2	0	0	0	0	0	2	2	2	0	0	0	0	0	0	0	0	0
100077520|F|0-29:A>G-29:A>G	TGCAGCCCCTAATTCAATTCATATCCAAAATCTAGAGTAGAGTATCCCAAAATTGAAGGTTTTGTAGAC	TGCAGCCCCTAATTCAATTCATATCCAAAATCTAGAGTAGAGTATCCCAAAATTGAAGGTTTTGTAGAC	Chr02	3775485	2	2.08485e-27	29:A>G	29	0.957447	0.940741	0.355556	0.644444	0.059259	0.296296	0.111495	0.458272	0.284883	8.34286	3.45133	0.927419	0	0	2	0	0	0	0	1	0	2	2	2	0	0	2	2	0	0	0	0	0	1	0	0	2	0	2	2	2
7567960|F|0-34:C>G-34:C>G	TGCAGATCACATAAACTAAAACAGATTCAATAATCACCCTTGTAAAACCATTTCAACATAAGAAATTAC	TGCAGATCACATAAACTAAAACAGATTCAATAATCACCCTTGTAAAACCATTTCAACATAAGAAATTAC	Chr02	3779690	2	3.48869e-25	34:C>G	34	0.992908	0.95	0.492857	0.507143	0.05	0.442857	0.095	0.499898	0.297449	37.8478	17.4444	0.992647	2	2	0	2	2	0	0	1	0	2	0	0	2	2	0	0	2	2	0	0	0	1	0	2	0	0	0	0	0
7616313|F|0-37:A>G-37:A>G	TGCAGGATTTTATTTTGTTTTCGGAACAATATACGATAAGATGGAAGGGAGAGAAGGAAAGAGAGAGAA	TGCAGGATTTTATTTTGTTTTCGGAACAATATACGATAAGATGGAAGGGAGAGAAGGAAAGAGAGAGAA	Chr02	3923627	1	4.48109e-29	37:A>G	37	0.939716	0.950943	0.433962	0.566038	0.049057	0.384906	0.0933	0.491278	0.292289	20.0127	11.5845	0.992188	2	2	-	2	2	0	0	0	0	1	0	0	2	2	0	0	2	2	0	0	0	0	0	0	0	0	-	0	-
7574264|F|0-32:T>C-32:T>C	TGCAGCAAGAGCAGCATAAATAGTGTTATTTATCGGAAACAAAAATCAGTTACAGATCGGAAGAGCGGT	TGCAGCAAGAGCAGCATAAATAGTGTTATTTATCGGAAACAAAAATCAGTTAC	Chr02	3982756	4	3.78886e-18	32:T>C	32	0.93617	0.810606	0.655303	0.344697	0.189394	0.465909	0.307048	0.451762	0.379405	19.6517	17.7442	0.992188	2	2	0	2	2	2	1	0	1	0	0	2	0	0	2	0	0	2	1	1	1	0	-	2	2	1	2	2	0
7574263|F|0-29:T>A-29:T>A	TGCAGCAAGAGCAGCATAAATAGTGTTATTTATCTGAAACAAAAATCAATTACAGATCGGAAGAGCGGT	TGCAGCAAGAGCAGCATAAATAGTGTTATTTATCTGAAACAAAAATCAATTAC	Chr02	3982756	4	3.78886e-18	29:T>A	29	0.950355	0.936567	0.44403	0.55597	0.063433	0.380597	0.118818	0.493735	0.306276	74.9968	15.8212	1	2	0	-	0	0	0	2	0	2	-	0	0	2	0	0	0	2	0	0	0	2	2	2	2	0	2	0	0	-
7559246|F|0-32:A>G-32:A>G	TGCAGTCATTCATTCCAAAAACGCTCGATACTATGAAAAACGCGGGGCAGATGTGCAACGTATTGTTAG	TGCAGTCATTCATTCCAAAAACGCTCGATACTATGAAAAACGCGGGGCAGATGTGCAACGTATTGTTAG	Chr02	4012744	2	9.69986e-26	32:A>G	32	0.911348	0.976654	0.14786	0.85214	0.023346	0.124514	0.045603	0.251995	0.148799	11.3312	5.1875	0.992063	0	0	-	0	0	0	0	0	0	-	0	0	2	0	0	0	0	0	0	0	2	0	0	0	0	2	-	0	-
7569890|F|0-5:T>C-5:T>C	TGCAGTAGCTTATTATGGCTAAACCTCGCGAGTAACGAGCTTTCTGGTCCAATCCCTCCCGAGCTAGCA	TGCAGTAGCTTATTATGGCTAAACCTCGCGAGTAACGAGCTTTCTGGTCCAATCCCTCCCGAGCTAGCA	Chr02	4069568	1	4.48109e-29	5:T>C	5	0.971631	0.989051	0.19708	0.80292	0.010949	0.186131	0.021658	0.316479	0.169069	7.89941	3.34328	0.984375	0	0	0	0	2	2	0	0	0	0	0	2	0	0	0	0	0	2	2	2	0	0	0	0	0	0	0	0	0
7569891|F|0-36:A>G-36:A>G	TGCAGCAGCTTATTATGGCTAAACCTCGCGAGTAACAAGCTTTCTGGTCCAATCCCTCCCGAGCTAGCA	TGCAGCAGCTTATTATGGCTAAACCTCGCGAGTAACAAGCTTTCTGGTCCAATCCCTCCCGAGCTAGCA	Chr02	4069568	1	9.69986e-26	36:A>G	36	0.91844	0.945946	0.23166	0.76834	0.054054	0.177606	0.102264	0.355988	0.229126	7.48355	3.68919	0.959016	2	0	-	0	0	0	1	0	0	0	0	0	0	0	0	0	0	0	0	0	0	0	0	0	0	0	0	0	0
7626393|F|0-10:G>A-10:G>A	TGCAGGTTTTGTTTTGTTTAGGTTGGACTTTCTTCCACTGAGCCTAGGTTTGGAAATAGAAGATTTATG	TGCAGGTTTTGTTTTGTTTAGGTTGGACTTTCTTCCACTGAGCCTAGGTTTGGAAATAGAAGATTTATG	Chr02	4087997	1	2.08485e-27	10:G>A	10	0.964539	1	0.150735	0.849265	0	0.150735	0	0.256028	0.128014	17.6784	5.25	0.992424	0	0	-	0	0	0	0	0	0	0	0	0	2	0	0	0	0	0	0	-	2	0	0	0	0	2	-	0	-
7614642|F|0-9:A>G-9:A>G	TGCAGAGGAATAATCAGGATGTTCTGCCAAAAATCAAGTGGGGTGATTTGGATGATACAGCTCTGGTGT	TGCAGAGGAATAATCAGGATGTTCTGCCAAAAATCAAGTGGGGTGATTTGGATGATACAGCTCTGGTGT	Chr02	4144856	1	2.08485e-27	9:A>G	9	0.989362	1	0.541219	0.458781	0	0.541219	0	0.496602	0.248301	22.7851	8.95722	0.985294	0	0	2	0	2	0	2	0	2	0	2	0	0	0	2	2	2	2	2	2	2	0	0	0	0	0	2	0	2
7558454|F|0-48:A>G-48:A>G	TGCAGCTATTGCAATCTGAAAGCTTGAATCTTGTTAGTTGTTACGTTGACAGTAGGGTTTTTACAGATC	TGCAGCTATTGCAATCTGAAAGCTTGAATCTTGTTAGTTGTTACGTTGACAGTAGGGTTTTTAC	Chr02	4226615	1	8.6221e-26	48:A>G	48	0.996454	1	0.644128	0.355872	0	0.644128	0	0.458454	0.229227	56.3881	18.8304	1	2	2	2	0	0	2	2	0	0	2	2	2	2	2	2	0	2	0	2	0	2	0	2	2	0	2	2	2	2
7558454|F|0-39:G>C-39:G>C	TGCAGCTATTGCAATCTGAAAGCTTGAATCTTGTTAGTTGTTACGTTGACAGTAGGGTTTTTACAGATC	TGCAGCTATTGCAATCTGAAAGCTTGAATCTTGTTAGTTGTTACGTTGACAGTAGGGTTTTTAC	Chr02	4226615	1	8.6221e-26	39:G>C	39	1	0.996454	0.421986	0.578014	0.003546	0.41844	0.007067	0.487828	0.247447	56.3881	18	0.992647	2	0	0	0	0	0	2	0	2	0	0	0	2	0	0	0	2	0	0	0	2	2	2	2	2	2	0	0	0
7561769|F|0-8:A>T-8:A>T	TGCAGAATAGGGGAGGTCTTTCGGCTTGCACTGTGGTTTACGGCGTAGCTGAGGTAGTTTTACAGATCG	TGCAGAATAGGGGAGGTCTTTCGGCTTGCACTGTGGTTTACGGCGTAGCTGAGGTAGTTTTAC	Chr02	4295755	1	2.35393e-21	8:A>T	8	0.960993	0.907749	0.527675	0.472325	0.092251	0.435424	0.167481	0.498468	0.332975	21.9062	13.7	1	0	0	1	2	2	0	0	0	1	-	2	0	2	0	2	2	2	0	2	2	2	2	0	0	0	2	1	0	1
100087994|F|0-23:T>A-23:T>A	TGCAGTTGCAGAAGCAATTTCAGTAAATGAATCATGTAAGGAAATTACAGATCGGAAGAGCGGTTCAGC	TGCAGTTGCAGAAGCAATTTCAGTAAATGAATCATGTAAGGAAATTAC	Chr02	4301027	1	1.88715e-15	23:T>A	23	1	0.989362	0.343972	0.656028	0.010638	0.333333	0.02105	0.45131	0.23618	35.92	13.9672	0.992647	2	0	0	0	0	0	2	0	2	0	0	0	0	0	0	0	2	0	0	0	0	2	2	2	0	0	0	0	0
100058771|F|0-7:A>T-7:A>T	TGCAGTAAATAGAAAGGCTATGGAAACCTTAGCCTGAGATTGGATGAGAGATAAATGCATCAGATATTA	TGCAGTAAATAGAAAGGCTATGGAAACCTTAGCCTGAGATTGGATGAGAGATAAATGCATCAGATATTA	Chr02	4392314	1	2.08485e-27	7:A>T	7	1	1	0.776596	0.223404	0	0.776596	0	0.34699	0.173495	18.678	7.89416	0.963235	2	0	0	2	2	2	2	2	2	2	0	2	2	2	0	0	2	2	2	2	2	2	0	2	0	2	0	0	0
9840822|F|0-68:T>C-68:T>C	TGCAGAAAGGTTTCAGAGAACAAATTCAGTGATTCAATTAGCTGCATCATTTAGTGAGTCAGCAATTAT	TGCAGAAAGGTTTCAGAGAACAAATTCAGTGATTCAATTAGCTGCATCATTTAGTGAGTCAGCAATTAT	Chr02	4450699	1	2.08485e-27	68:T>C	68	1	1	0.656028	0.343972	0	0.656028	0	0.45131	0.225655	17.7025	6.78855	0.985294	2	2	2	2	0	0	2	2	2	2	2	0	0	0	2	2	0	0	0	2	2	2	0	2	2	2	2	2	2
100061078|F|0-7:T>C-7:T>C	TGCAGTTTCCCTTGACTTCAAGATCAGTTATTTTGTCTTTTTGATTGATTTTGTATTTGCTATATATAA	TGCAGTTTCCCTTGACTTCAAGATCAGTTATTTTGTCTTTTTGATTGATTTTGTATTTGCTATATATAA	Chr02	4465083	1	2.08485e-27	7:T>C	7	0.978723	0.963768	0.365942	0.634058	0.036232	0.32971	0.069838	0.464057	0.266948	6.66767	4.75781	0.976923	0	0	0	0	1	2	0	0	0	0	0	2	2	0	0	0	0	2	2	2	2	0	0	0	0	2	0	0	0
7624026|F|0-43:C>T-43:C>T	TGCAGCTCTCCTTGAGTTGAACTTCAATCCAAAGGCTTTTTGGCGTGAAGGCTTAGACCCAGCAGATGT	TGCAGCTCTCCTTGAGTTGAACTTCAATCCAAAGGCTTTTTGGCGTGAAGGCTTAGACCCAGCAGATGT	Chr02	4615532	1	4.48109e-29	43:C>T	43	0.992908	0.978571	0.539286	0.460714	0.021429	0.517857	0.041939	0.496913	0.269426	16.7988	7.63874	1	2	0	0	2	2	0	2	1	2	0	2	2	0	0	0	2	2	2	2	2	0	0	0	0	0	0	2	0	2
9847816|F|0-40:C>A-40:C>A	TGCAGATGGAGTTGCACCGCGTGCTAAAATGAATCAACAGCGAGCAAGGCGATTTAGAGCTGCTAAAGA	TGCAGATGGAGTTGCACCGCGTGCTAAAATGAATCAACAGCGAGCAAGGCGATTTAGAGCTGCTAAAGA	Chr02	4747861	3	2.08485e-27	40:C>A	40	0.992908	0.978571	0.489286	0.510714	0.021429	0.467857	0.041939	0.49977	0.270855	12.0029	3.59302	0.963235	2	0	2	2	2	0	2	-	2	0	2	0	0	0	0	2	2	2	2	2	0	0	0	0	0	0	2	0	2
19449170|F|0-8:A>G-8:A>G	TGCAGACAACACGTCAAAACACAAGTTCTCAGAACTACAGCAAAATGTTACATACAATGTGCTTTCTAA	TGCAGACAACACGTCAAAACACAAGTTCTCAGAACTACAGCAAAATGTTACATACAATGTGCTTTCTAA	Chr02	4747927	3	2.08485e-27	8:A>G	8	1	1	0.62766	0.37234	0	0.62766	0	0.467406	0.233703	36.0198	9.51613	0.992647	2	2	2	2	0	0	2	0	2	2	2	2	0	0	2	2	2	0	0	2	2	0	0	2	0	2	2	2	2
100059023|F|0-29:A>G-29:A>G	TGCAGTAGACAGCAGCGACCGACGGCCTCATGCCTCCGCCGGTGGCGGCGACTTGATGGTATAGTGCTA	TGCAGTAGACAGCAGCGACCGACGGCCTCATGCCTCCGCCGGTGGCGGCGACTTGATGGTATAGTGCTA	Chr02	4749827	1	2.08485e-27	29:A>G	29	1	1	0.382979	0.617021	0	0.382979	0	0.472612	0.236306	14.4533	3.71212	0.977941	2	0	0	2	0	0	0	2	0	2	0	0	2	2	0	0	2	0	0	2	0	0	0	0	0	0	0	0	0
7619025|F|0-57:A>C-57:A>C	TGCAGTCAAATCCAGAAAATGGGAATAAATGAAGAAAAGTGTCAAAACTGCGGACGGATTTCATATCAT	TGCAGTCAAATCCAGAAAATGGGAATAAATGAAGAAAAGTGTCAAAACTGCGGACGGATTTCATATCAT	Chr02	4808786	1	4.48109e-29	57:A>C	57	1	0.971631	0.737589	0.262411	0.028369	0.70922	0.055128	0.387103	0.221116	10.5455	5.75194	0.955882	2	0	2	2	2	0	2	2	2	2	2	0	2	2	0	2	2	2	2	2	0	2	0	0	0	0	2	0	2
7627363|F|0-7:T>C-7:T>C	TGCAGAGTACCCAGTCATTTTGTACCTACAGGGGAAAAATCAAAATCCATTCAGAGAAGGGTAATCTGA	TGCAGAGTACCCAGTCATTTTGTACCTACAGGGGAAAAATCAAAATCCATTCAGAGAAGGGTAATCTGA	Chr02	4835606	1	1.62313e-23	7:T>C	7	0.985816	0.964029	0.794964	0.205036	0.035971	0.758993	0.069355	0.325992	0.197674	14.9015	7.81884	0.992647	2	0	0	2	2	0	2	2	2	2	2	0	2	2	0	2	2	2	2	2	2	0	0	0	0	2	2	0	2
7627363|F|0-65:C>A-65:C>A	TGCAGAGTACCCAGTCATTTTGTACCTACAGGGGAAAAATCAAAATCCATTCAGAGAAGGGTAATCTGA	TGCAGAGTACCCAGTCATTTTGTACCTACAGGGGAAAAATCAAAATCCATTCAGAGAAGGGTAATCTGA	Chr02	4835606	1	1.62313e-23	65:C>A	65	0.985816	0.964029	0.776978	0.223022	0.035971	0.741007	0.069355	0.346566	0.20796	14.9015	9.05639	0.985294	2	2	0	2	2	2	2	2	0	0	0	2	2	2	2	2	2	2	2	2	2	2	2	2	2	2	0	2	0
7613753|F|0-19:C>T-19:C>T	TGCAGTGAAATTAGAATTGCAAAATTGAAGTGAAAGACATAAATGATAACTAATTTACAGATCGGAAGA	TGCAGTGAAATTAGAATTGCAAAATTGAAGTGAAAGACATAAATGATAACTAATTTAC	Chr02	5094562	1	5.74623e-17	19:C>T	19	0.964539	0.900735	0.525735	0.474265	0.099265	0.426471	0.178822	0.498675	0.338749	11.5523	9.92265	0.985075	2	0	0	2	2	0	2	1	2	0	2	0	0	0	0	2	0	1	2	1	0	0	0	0	0	0	2	-	2
7621353|F|0-62:A>T-62:A>T	TGCAGCATTGATCATCTTGTACCTGGATACTGCAACCTGGCCGGGAAATGGAAATATGAAACAAATGAA	TGCAGCATTGATCATCTTGTACCTGGATACTGCAACCTGGCCGGGAAATGGAAATATGAAACAAATGAA	Chr02	5106781	1	2.08485e-27	62:A>T	62	0.925532	0.97318	0.310345	0.689655	0.02682	0.283525	0.052201	0.428062	0.240132	11.3249	3.7619	0.991935	0	0	2	0	0	2	0	0	0	0	0	1	0	0	0	0	0	2	2	0	0	-	-	0	-	0	0	0	0
7621353|F|0-33:A>T-33:A>T	TGCAGCATTGATCATCTTGTACCTGGATACTGCAACCTGGCCGGGAAATGGAAATATGAAACAAATGAA	TGCAGCATTGATCATCTTGTACCTGGATACTGCAACCTGGCCGGGAAATGGAAATATGAAACAAATGAA	Chr02	5106781	1	2.08485e-27	33:A>T	33	0.932624	0.965779	0.403042	0.596958	0.034221	0.368821	0.066099	0.481198	0.273649	11.3249	4.44361	0.96875	2	2	2	0	2	2	0	0	0	2	2	1	2	0	0	2	0	2	0	0	0	-	-	0	-	0	2	0	2
100076842|F|0-57:T>C-57:T>C	TGCAGCACGTACTACAGTAATAGACGACCAAAGTGATTACTATGAGATTGAAGGGAATAGCTGGTTGTC	TGCAGCACGTACTACAGTAATAGACGACCAAAGTGATTACTATGAGATTGAAGGGAATAGCTGGTTGTC	Chr02	5115643	1	2.08485e-27	57:T>C	57	0.985816	0.953237	0.78777	0.21223	0.046763	0.741007	0.089152	0.334377	0.211764	5.55963	5.20147	0.91791	2	2	2	0	2	2	2	2	2	2	2	2	2	0	0	2	0	2	2	2	0	0	0	0	0	0	2	0	2
7553252|F|0-44:A>G-44:A>G	TGCAGCTCATATTTTGTTGATTCCCACTTTATAGATAAGATAAAAGAGCAATTTCATATAGGGTATTTA	TGCAGCTCATATTTTGTTGATTCCCACTTTATAGATAAGATAAAAGAGCAATTTCATATAGGGTATTTA	Chr02	5250378	1	4.48109e-29	44:A>G	44	1	1	0.531915	0.468085	0	0.531915	0	0.497963	0.248981	56.2571	14.3542	1	2	2	0	0	2	2	2	0	2	0	0	0	2	0	0	2	0	2	2	0	2	0	0	0	0	2	0	0	2
7553895|F|0-65:C>T-65:C>T	TGCAGGTTTCACTAATCAATGAAATAACCTGTACATAACAGAAGAAGAAGAAAAAGGAATCAATGCCCA	TGCAGGTTTCACTAATCAATGAAATAACCTGTACATAACAGAAGAAGAAGAAAAAGGAATCAATGCCCA	Chr02	5257907	1	4.48109e-29	65:C>T	65	1	1	0.606383	0.393617	0	0.606383	0	0.477365	0.238683	100.025	27.6973	1	2	2	0	0	2	2	2	0	2	2	0	0	2	0	0	2	0	2	2	2	2	0	0	0	0	2	2	0	2
7538067|F|0-41:G>C-41:G>C	TGCAGAAGATTGATGGTGATAATTATCCTGAAGTATGTTCAGTTCCTAACTTGACTTACCAGTACCTGC	TGCAGAAGATTGATGGTGATAATTATCCTGAAGTATGTTCAGTTCCTAACTTGACTTACCAGTACCTGC	Chr02	5326988	1	4.51291e-24	41:G>C	41	0.914894	0.984496	0.344961	0.655039	0.015504	0.329457	0.030527	0.451926	0.241226	19.4174	11.4513	1	0	2	0	-	2	0	0	0	0	0	0	0	2	1	0	2	0	2	2	0	0	0	0	0	0	0	0	0	2
7546845|F|0-21:C>T-21:C>T	TGCAGCCGCGTGATAAGCTCCCGGGCATTCTTAGTGAAGTTTTTATAACCCTAAGAAAAATTACAGATC	TGCAGCCGCGTGATAAGCTCCCGGGCATTCTTAGTGAAGTTTTTATAACCCTAAGAAAAATTAC	Chr02	5327054	1	4.01147e-24	21:C>T	21	0.992908	1	0.357143	0.642857	0	0.357143	0	0.459184	0.229592	38.5909	9.94355	0.963235	2	2	2	0	2	0	0	0	0	0	2	0	0	2	0	0	0	2	0	0	0	0	0	0	2	0	0	0	0
100080049|F|0-68:C>T-68:C>T	TGCAGGGTTTTATTGAAATTCCTACTTCTTTATTGCAAGTGAGTTTTCCTTCCTATTACGAATATCAGC	TGCAGGGTTTTATTGAAATTCCTACTTCTTTATTGCAAGTGAGTTTTCCTTCCTATTACGAATATCAGC	Chr02	5349228	1	9.69986e-26	68:C>T	68	0.98227	0.967509	0.281588	0.718412	0.032491	0.249097	0.062871	0.404593	0.233732	11.2292	4.81633	0.992308	2	0	0	2	2	0	0	2	0	2	1	0	2	0	0	0	0	2	2	0	0	0	0	0	0	0	1	0	0
100017697|F|0-29:G>C-29:G>C	TGCAGCTGTTTGAGTTTCAGAACCCTATAGAAAGGAAAAGAATAAATTAGGAATGTCTTATTTGAAACT	TGCAGCTGTTTGAGTTTCAGAACCCTATAGAAAGGAAAAGAATAAATTAGGAATGTCTTATTTGAAACT	Chr02	5375861	1	9.69986e-26	29:G>C	29	0.953901	0.973978	0.301115	0.698885	0.026022	0.275093	0.05069	0.42089	0.23579	5.17791	4.84536	0.976923	2	0	2	0	0	0	0	1	0	2	0	0	0	2	0	2	0	0	0	0	0	0	2	0	0	0	0	0	2
7610780|F|0-59:G>T-59:G>T	TGCAGCTTTTGTGCAGTGTAAATCATATTCATGACAAAAAAAACTGTTGCATTTGAAGCGTTTTGGGAA	TGCAGCTTTTGTGCAGTGTAAATCATATTCATGACAAAAAAAACTGTTGCATTTGAAGCGTTTTGGGAA	Chr02	5402852	1	2.08485e-27	59:G>T	59	0.929078	0.965649	0.332061	0.667939	0.034351	0.29771	0.066342	0.443593	0.254968	12.8612	7.22115	0.984127	2	0	2	0	0	0	0	2	0	2	-	0	0	2	0	2	0	0	0	0	-	0	2	0	0	0	-	0	2
14503397|F|0-45:C>T-45:C>T	TGCAGTCCATGAATTTCGAATTCCTCCTAAGGCTCTTCTTGGACTCCATTCTTATTGCCCTGTTCATTT	TGCAGTCCATGAATTTCGAATTCCTCCTAAGGCTCTTCTTGGACTCCATTCTTATTGCCCTGTTCATTT	Chr02	5412897	1	4.48109e-29	45:C>T	45	1	1	0.223404	0.776596	0	0.223404	0	0.34699	0.173495	17.0735	4.71605	1	2	0	2	0	0	0	0	0	0	0	2	0	0	0	0	0	0	0	0	0	0	0	0	0	0	0	0	0	0
100018954|F|0-48:G>A-48:G>A	TGCAGGGAATCCCATTGATGTTTTACACGGCTTCGACACTTGTTGGCCGCACAAATCCAAATTCCCAAT	TGCAGGGAATCCCATTGATGTTTTACACGGCTTCGACACTTGTTGGCCGCACAAATCCAAATTCCCAAT	Chr02	5440757	1	4.48109e-29	48:G>A	48	1	0.943262	0.804965	0.195035	0.056738	0.748227	0.107037	0.313993	0.210515	26.5928	23.2105	0.992647	2	2	2	2	2	2	2	2	2	2	2	2	2	2	0	2	2	2	0	2	2	2	2	2	0	0	1	2	2
7629649|F|0-18:T>C-18:T>C	TGCAGATTCAACTGATGCTCTATTCTGGAAGAGAAGATGCTCTTACCCTTTTCCTTTCTCCAATGTTTG	TGCAGATTCAACTGATGCTCTATTCTGGAAGAGAAGATGCTCTTACCCTTTTCCTTTCTCCAATGTTTG	Chr02	5504585	1	4.48109e-29	18:T>C	18	0.996454	0.882562	0.736655	0.263345	0.117438	0.619217	0.207292	0.387989	0.297641	11.3942	7.68846	0.985294	2	2	0	2	2	2	0	2	2	0	0	1	2	2	1	2	2	2	2	2	1	2	2	2	1	1	0	1	2
7629649|F|0-12:T>C-12:T>C	TGCAGATTCAACTGATGCTCTATTCTGGAAGAGAAGATGCTCTTACCCTTTTCCTTTCTCCAATGTTTG	TGCAGATTCAACTGATGCTCTATTCTGGAAGAGAAGATGCTCTTACCCTTTTCCTTTCTCCAATGTTTG	Chr02	5504585	1	4.48109e-29	12:T>C	12	0.968085	0.908425	0.608059	0.391941	0.091575	0.516484	0.166378	0.476647	0.321512	11.3942	8.80769	0.992188	2	0	0	0	0	0	2	0	2	0	2	1	0	0	-	0	0	2	2	2	1	0	0	2	-	1	2	1	0
7560652|F|0-28:C>G-28:C>G	TGCAGCTCCCACTGCATGCGCCAGCTGGCCGTGTAAATTCTCTTATTTACAGATCGGAAGAGCGGTTCA	TGCAGCTCCCACTGCATGCGCCAGCTGGCCGTGTAAATTCTCTTATTTAC	Chr02	5701722	1	1.58043e-16	28:C>G	28	0.911348	0.922179	0.564202	0.435798	0.077821	0.486381	0.14353	0.491756	0.317643	9.43197	5.97191	0.967213	2	2	2	0	2	0	2	2	2	0	0	0	1	2	0	1	2	2	0	0	0	2	2	2	2	0	2	0	2
100096222|F|0-12:T>C-12:T>C	TGCAGTTGTAAATGAGACGACTTTAGAAATCCGTTTATATTGGGCTGGTAAAGGAACAACGGTTATCCC	TGCAGTTGTAAATGAGACGACTTTAGAAATCCGTTTATATTGGGCTGGTAAAGGAACAACGGTTATCCC	Chr02	5704976	2	2.08485e-27	12:T>C	12	0.992908	0.821429	0.796429	0.203571	0.178571	0.617857	0.293367	0.32426	0.308814	13.731	11.4655	0.977612	1	1	0	0	2	1	1	2	2	1	2	0	2	2	2	2	0	2	2	2	0	1	1	2	0	0	2	1	-
9846782|F|0-60:A>G-60:A>G	TGCAGTTGTAAATGAGACGACTTTAGAAATCCGTTTATATTGGGCTGGTAAAGGAACAACAGTTATCCC	TGCAGTTGTAAATGAGACGACTTTAGAAATCCGTTTATATTGGGCTGGTAAAGGAACAACAGTTATCCC	Chr02	5704976	2	9.69986e-26	60:A>G	60	0.968085	0.89011	0.578755	0.421245	0.10989	0.468864	0.195629	0.487595	0.341612	14.3234	10.3719	0.992308	2	2	2	0	2	0	2	2	2	0	0	0	1	2	0	1	2	2	0	2	0	2	2	2	2	0	2	0	2
100057397|F|0-68:C>G-68:C>G	TGCAGGCCGGAAAGGAATAGGGAATATGCTAGCTACTAAGCTTAGCTTAGTCGCACAGCACAAACTAAC	TGCAGGCCGGAAAGGAATAGGGAATATGCTAGCTACTAAGCTTAGCTTAGTCGCACAGCACAAACTAAC	Chr02	5946037	1	2.08485e-27	68:C>G	68	0.989362	0.989247	0.168459	0.831541	0.010753	0.157706	0.021274	0.280161	0.150717	10.9154	3.90741	0.992308	2	0	0	0	0	0	2	0	0	0	0	0	0	0	0	2	0	0	0	0	0	0	0	0	0	0	2	0	0
100057397|F|0-35:C>G-35:C>G	TGCAGGCCGGAAAGGAATAGGGAATATGCTAGCTACTAAGCTTAGCTTAGTCGCACAGCACAAACTAAC	TGCAGGCCGGAAAGGAATAGGGAATATGCTAGCTACTAAGCTTAGCTTAGTCGCACAGCACAAACTAAC	Chr02	5946037	1	2.08485e-27	35:C>G	35	0.989362	0.989247	0.46595	0.53405	0.010753	0.455197	0.021274	0.497681	0.259478	10.9154	4.85276	0.940299	2	0	2	0	0	0	2	0	2	2	0	2	0	0	0	0	2	0	0	2	0	0	0	2	2	0	2	2	2
7559926|F|0-5:A>G-5:A>G	TGCAGAAGAGTAACATCTGGATGCAGATACCCTACTTCCCATCAACAGGTGATTTACAGATCGGAAGAG	TGCAGAAGAGTAACATCTGGATGCAGATACCCTACTTCCCATCAACAGGTGATTTAC	Chr02	5975129	1	2.57654e-20	5:A>G	5	0.975177	0.978182	0.490909	0.509091	0.021818	0.469091	0.042684	0.499835	0.27126	24.4332	12.7849	0.992537	2	0	2	0	0	0	2	0	2	2	0	2	0	0	0	0	2	0	0	2	0	0	0	2	2	0	2	2	2
100017816|F|0-31:G>T-31:G>T	TGCAGCTTCTTCTCTGTCCTTGGATTTTGAAGGGTCAAAAAATGCCCCCACAATCACAAGGTTTACTAA	TGCAGCTTCTTCTCTGTCCTTGGATTTTGAAGGGTCAAAAAATGCCCCCACAATCACAAGGTTTACTAA	Chr02	6058992	1	4.48109e-29	31:G>T	31	1	1	0.592199	0.407801	0	0.592199	0	0.482999	0.241499	20.3446	7.26316	0.977941	0	2	0	0	2	2	2	2	0	2	2	2	0	0	2	0	0	2	2	0	2	2	2	2	2	2	2	0	0
7565651|F|0-19:G>A-19:G>A	TGCAGCATCACAAGCATGCGTTCACCACGTAATCCACTATAAATGTACTCAGGCAGATAATTGCAAATA	TGCAGCATCACAAGCATGCGTTCACCACGTAATCCACTATAAATGTACTCAGGCAGATAATTGCAAATA	Chr02	6199643	1	4.48109e-29	19:G>A	19	0.996454	1	0.512456	0.487544	0	0.512456	0	0.49969	0.249845	89.6619	25.587	1	2	0	2	0	0	0	2	0	2	2	0	2	0	0	0	0	2	0	0	2	0	0	0	2	2	0	2	2	2
14509529|F|0-43:A>G-43:A>G	TGCAGTCCATGAAGAGAGCACGAATGGTCTGGTAGAGCACCAAACCTATTTCCAGCATTGCAAATGCTT	TGCAGTCCATGAAGAGAGCACGAATGGTCTGGTAGAGCACCAAACCTATTTCCAGCATTGCAAATGCTT	Chr02	6207429	1	9.69986e-26	43:A>G	43	1	0.996454	0.705674	0.294326	0.003546	0.702128	0.007067	0.415397	0.211232	10.6581	8.14286	0.977941	0	2	2	0	2	2	2	0	2	2	0	2	2	2	2	0	2	2	2	2	2	2	2	2	2	2	0	2	2
7609930|F|0-10:T>G-10:T>G	TGCAGTCATCTGTTTGTCTGAAGCAATTAGCCTATGATCTTGTTGAGCTGCTGTTGTCATCTGCATTTC	TGCAGTCATCTGTTTGTCTGAAGCAATTAGCCTATGATCTTGTTGAGCTGCTGTTGTCATCTGCATTTC	Chr02	6247633	1	4.48109e-29	10:T>G	10	1	0.975177	0.542553	0.457447	0.024823	0.51773	0.048413	0.496378	0.272396	16.3343	11.0258	0.970588	0	2	0	0	2	2	2	0	2	0	0	2	2	2	2	0	2	2	2	2	2	2	2	2	2	1	0	2	0
7556462|F|0-24:T>C-24:T>C	TGCAGTAACTTTTACGGTCTTCTTTGAAGAAGCCACTAGAATTTCAATCCTCTCATTACAGATCGGAAG	TGCAGTAACTTTTACGGTCTTCTTTGAAGAAGCCACTAGAATTTCAATCCTCTCATTAC	Chr02	6251735	1	4.54052e-23	24:T>C	24	1	1	0.478723	0.521277	0	0.478723	0	0.499095	0.249547	32.5	9.58333	0.985294	0	2	2	2	0	0	0	2	0	0	2	2	2	2	0	2	0	2	2	0	0	0	0	0	2	0	0	0	2
7550008|F|0-5:T>C-5:T>C	TGCAGTCCAAGAGTGAATTGTTTTTTCTTTAGCAAAAAGACATTACAGATCGGAAGAGCGGTTCAGCAG	TGCAGTCCAAGAGTGAATTGTTTTTTCTTTAGCAAAAAGACATTAC	Chr02	6265556	1	2.23775e-14	5:T>C	5	1	0.953901	0.631206	0.368794	0.046099	0.585106	0.087948	0.46557	0.276759	52.368	32.8333	1	1	0	0	0	0	0	2	2	2	2	0	0	2	1	0	2	2	0	0	2	2	2	2	2	2	2	2	2	0
7557829|F|0-63:A>G-63:A>G	TGCAGATGCCTCAGCAAAAGCAATACTTAGAAAAGCAAACGCAAGCACTGCAATCACAGTCACAAAAGC	TGCAGATGCCTCAGCAAAAGCAATACTTAGAAAAGCAAACGCAAGCACTGCAATCACAGTCACAAAAGC	Chr02	6269384	1	2.08485e-27	63:A>G	63	0.996454	1	0.793594	0.206406	0	0.793594	0	0.327605	0.163802	29.3693	11.6939	0.985294	2	2	2	0	2	2	2	2	2	2	0	2	2	2	2	0	2	2	2	2	2	2	2	2	2	2	0	2	2
7612191|F|0-54:T>C-54:T>C	TGCAGCGCCAGTGATCATACCTGAGCAGACACAGAAACCTCAAACACAGTACAATGCAATGCAATGAAT	TGCAGCGCCAGTGATCATACCTGAGCAGACACAGAAACCTCAAACACAGTACAATGCAATGCAATGAAT	Chr02	6269978	1	4.51291e-24	54:T>C	54	0.985816	0.992806	0.586331	0.413669	0.007194	0.579137	0.014285	0.485094	0.249689	15.4227	6.325	0.948529	1	0	0	0	0	0	2	2	2	2	0	0	2	2	0	0	2	0	0	2	2	2	2	2	0	2	2	0	0
9842776|F|0-28:C>G-28:C>G	TGCAGTTCTTAGAAGATAACAAGTTTCCCTTAGTCAGTGTGCTGACTGAACTTACAGATCGGAAGAGCG	TGCAGTTCTTAGAAGATAACAAGTTTCCCTTAGTCAGTGTGCTGACTGAACTTAC	Chr02	6275033	1	6.72957e-21	28:C>G	28	0.996454	1	0.441281	0.558719	0	0.441281	0	0.493104	0.246552	23.5751	6.48366	0.970588	0	2	2	2	0	0	0	2	0	0	2	2	2	2	2	0	0	2	2	0	0	0	0	0	2	0	0	0	2
7618688|F|0-55:T>A-55:T>A	TGCAGGATTTCATCGGCATTGAAGGTTCCTTCTGAAATCCACATGAATAGAGTCATGCCTCAAACGATA	TGCAGGATTTCATCGGCATTGAAGGTTCCTTCTGAAATCCACATGAATAGAGTCATGCCTCAAACGATA	Chr02	6275085	1	4.48109e-29	55:T>A	55	1	1	0.159574	0.840426	0	0.159574	0	0.268221	0.13411	54.8277	14	1	2	0	0	0	0	0	0	2	0	0	0	0	0	0	0	0	0	0	0	0	0	2	0	0	2	0	2	0	0
100020558|F|0-60:G>A-60:G>A	TGCAGTCATTTTCACCAACTCTTCGGCAAGAGAGTCGCGGATGGCTTCCATAGATGCCTGGAATTGTTG	TGCAGTCATTTTCACCAACTCTTCGGCAAGAGAGTCGCGGATGGCTTCCATAGATGCCTGGAATTGTTG	Chr02	6294426	1	4.48109e-29	60:G>A	60	1	1	0.769504	0.230496	0	0.769504	0	0.354736	0.177368	18.226	6.97048	0.985294	2	2	2	2	2	2	2	2	0	2	2	2	2	2	0	2	2	2	2	2	0	0	0	2	2	0	2	2	2
7565166|F|0-43:C>G-43:C>G	TGCAGACAGCTGCTTTGTGGCTATCTCCGGTGAGTTGAAGAGTCGCTTGGCTATATCCTTCCACTACCA	TGCAGACAGCTGCTTTGTGGCTATCTCCGGTGAGTTGAAGAGTCGCTTGGCTATATCCTTCCACTACCA	Chr02	6303585	1	3.48869e-25	43:C>G	43	1	0.985816	0.705674	0.294326	0.014184	0.691489	0.027966	0.415397	0.221682	23.0373	9.624	1	1	2	2	2	0	0	0	2	0	0	2	0	2	2	2	2	2	2	2	0	0	2	2	2	2	0	0	0	2
7565165|F|0-37:T>A-37:T>A	TGCAGACAGCTGCTTTGTGGCTATCTCCGGTGAGTTGTAGAGTGGCTTGGCTATATCCTTCCACTTTCA	TGCAGACAGCTGCTTTGTGGCTATCTCCGGTGAGTTGTAGAGTGGCTTGGCTATATCCTTCCACTTTCA	Chr02	6303585	1	4.51291e-24	37:T>A	37	0.939716	0.750943	0.69434	0.30566	0.249057	0.445283	0.374055	0.424464	0.39926	9.624	7.43644	1	2	2	0	0	1	1	1	2	1	1	0	1	2	2	2	0	2	2	2	1	1	2	2	2	2	1	1	1	0
7569880|F|0-5:T>C-5:T>C	TGCAGTACTTTTGATCTGCCTTTATGGCAATATTCCCAAAGGAATCAGGCCCTTTGCTGGCTACTTCTT	TGCAGTACTTTTGATCTGCCTTTATGGCAATATTCCCAAAGGAATCAGGCCCTTTGCTGGCTACTTCTT	Chr02	6307598	1	9.69986e-26	5:T>C	5	0.996454	0.978648	0.348754	0.651246	0.021352	0.327402	0.041793	0.45425	0.248021	19.2551	6.87097	0.985294	1	0	0	0	0	0	0	0	0	0	0	0	0	1	0	2	2	0	0	0	0	2	2	2	0	0	0	0	0
7550161|F|0-5:T>C-5:T>C	TGCAGTTACCTTCAACTGATCTCGTGTGCTAAGGGGATATGCAGTCTGTTACAGATCGGAAGAGCGGTT	TGCAGTTACCTTCAACTGATCTCGTGTGCTAAGGGGATATGCAGTCTGTTAC	Chr02	6307664	1	2.82797e-19	5:T>C	5	1	0.989362	0.450355	0.549645	0.010638	0.439716	0.02105	0.495071	0.25806	30.7379	9.0559	0.977941	2	2	0	0	0	0	0	2	2	2	0	0	2	1	0	2	2	2	0	0	2	2	2	2	0	0	0	0	0
100099722|F|0-18:G>A-18:G>A	TGCAGTTACCTTCAACTGGTCTCGTGTGCTAAGGGGATATGCAGTCTGTTACAGATCGGAAGAGCGGTT	TGCAGTTACCTTCAACTGGTCTCGTGTGCTAAGGGGATATGCAGTCTGTTAC	Chr02	6307664	1	1.31573e-17	18:G>A	18	0.971631	0.959854	0.463504	0.536496	0.040146	0.423358	0.077069	0.497336	0.287202	14.8434	9.0559	0.977612	2	2	0	0	0	0	0	2	2	2	0	0	2	2	0	2	2	2	0	0	2	2	2	2	0	0	0	0	0
7540199|F|0-50:G>C-50:G>C	TGCAGTTGATGCATGCATGCAATATAATTAGAGTGATGGATGGATAAGATGAGATGATGTTACAGATCG	TGCAGTTGATGCATGCATGCAATATAATTAGAGTGATGGATGGATAAGATGAGATGATGTTAC	Chr02	6313495	1	3.02353e-25	50:G>C	50	1	1	0.212766	0.787234	0	0.212766	0	0.334993	0.167497	42.0763	11.7534	0.992647	2	2	0	0	0	0	0	0	0	0	0	0	2	2	0	0	0	2	0	0	0	0	0	0	2	0	2	0	0
7615783|F|0-17:T>C-17:T>C	TGCAGTTGACGAGGCTGTATGGCCCATCTGTCTGGCAGTCCAAGAATTCCATTTGTAGCTATGCTTTGT	TGCAGTTGACGAGGCTGTATGGCCCATCTGTCTGGCAGTCCAAGAATTCCATTTGTAGCTATGCTTTGT	Chr02	6320676	1	4.48109e-29	17:T>C	17	1	0.989362	0.531915	0.468085	0.010638	0.521277	0.02105	0.497963	0.259507	19.4314	4.8587	0.970588	1	0	2	0	2	2	2	2	0	0	0	0	2	0	2	2	2	2	0	0	0	2	2	2	0	0	2	0	0
14509668|F|0-5:C>T-5:C>T	TGCAGCAGAAAAGCTTCTTGCAGATTCGTGCAATACCCACACGAGACAATTACAGATCGGAAGAGCGGT	TGCAGCAGAAAAGCTTCTTGCAGATTCGTGCAATACCCACACGAGACAATTAC	Chr02	6342588	1	8.14362e-20	5:C>T	5	1	0.985816	0.730496	0.269504	0.014184	0.716312	0.027966	0.393743	0.210855	44.8419	18.0156	0.992647	2	2	2	0	2	2	2	2	2	0	0	2	2	2	2	2	2	2	2	2	2	0	2	2	0	2	2	2	0
7624097|F|0-48:G>A-48:G>A	TGCAGCTTTACGAGCACTGAGCCATAGATTGAGCAGGTTGAGTAGTATGTTTATCTTATCTCCGATGTT	TGCAGCTTTACGAGCACTGAGCCATAGATTGAGCAGGTTGAGTAGTATGTTTATCTTATCTCCGATGTT	Chr02	6381906	1	9.69986e-26	48:G>A	48	0.996454	1	0.615658	0.384342	0	0.615658	0	0.473246	0.236623	24.8669	9.55963	1	2	0	2	2	0	0	0	2	0	0	2	2	0	2	0	2	2	0	2	0	0	2	2	2	2	0	0	0	2
100054978|F|0-7:T>A-7:T>A	TGCAGCCTGCAATATCATGTTCTCTTCTTTCGATTTCAGCAATGTGTGCATCACAGTACAAAGCATGAT	TGCAGCCTGCAATATCATGTTCTCTTCTTTCGATTTCAGCAATGTGTGCATCACAGTACAAAGCATGAT	Chr02	6400836	1	4.48109e-29	7:T>A	7	0.996454	0.978648	0.647687	0.352313	0.021352	0.626335	0.041793	0.456377	0.249085	12.9795	5.8125	0.955882	2	2	0	0	2	2	2	2	0	2	2	0	0	0	2	2	0	2	2	0	2	2	2	2	0	2	2	0	0
7617239|F|0-12:G>A-12:G>A	TGCAGTTGAAGGGGTCAAGAGCAGTCTTATCACTGATTACACACTAAGGGTAATTACAGATCGGAAGAG	TGCAGTTGAAGGGGTCAAGAGCAGTCTTATCACTGATTACACACTAAGGGTAATTAC	Chr02	6417259	1	5.53791e-22	12:G>A	12	1	1	0.400709	0.599291	0	0.400709	0	0.480283	0.240141	36.7119	10.6338	0.992647	0	0	0	0	0	0	2	0	2	0	0	0	2	0	0	0	2	0	0	2	2	2	0	0	0	2	2	2	0
7551978|F|0-33:C>T-33:C>T	TGCAGAAATAATGGCAAAGATCATCACTTTCATCCATAAAACAACACACTATAAGCTAAAAATGGCAGT	TGCAGAAATAATGGCAAAGATCATCACTTTCATCCATAAAACAACACACTATAAGCTAAAAATGGCAGT	Chr02	6419552	1	2.11456e-17	33:C>T	33	1	1	0.411348	0.588652	0	0.411348	0	0.484281	0.242141	24.5977	9.62069	0.992647	2	0	2	0	0	0	0	2	0	0	0	0	0	2	2	2	2	0	0	0	0	2	2	2	0	0	0	0	0
7617794|F|0-6:C>T-6:C>T	TGCAGACAAACAAACAAAACTGGGAATCCAAGTGATGAAGAATTTTGATGTCTTTGTTGAAAAGAGATG	TGCAGACAAACAAACAAAACTGGGAATCCAAGTGATGAAGAATTTTGATGTCTTTGTTGAAAAGAGATG	Chr02	6420103	1	4.48109e-29	6:C>T	6	1	0.996454	0.670213	0.329787	0.003546	0.666667	0.007067	0.442055	0.224561	24.0623	8.86809	1	2	2	0	0	2	2	2	2	0	2	2	0	0	0	2	2	0	2	2	0	2	2	2	2	0	2	2	0	0
7617794|F|0-28:C>A-28:C>A	TGCAGACAAACAAACAAAACTGGGAATCCAAGTGATGAAGAATTTTGATGTCTTTGTTGAAAAGAGATG	TGCAGACAAACAAACAAAACTGGGAATCCAAGTGATGAAGAATTTTGATGTCTTTGTTGAAAAGAGATG	Chr02	6420103	1	4.48109e-29	28:C>A	28	0.996454	1	0.629893	0.370107	0	0.629893	0	0.466255	0.233128	24.0623	8.46396	0.992647	0	2	0	0	2	0	2	0	2	0	0	2	2	2	0	0	2	2	0	2	2	0	0	0	0	2	2	2	0
9843501|F|0-33:G>T-33:G>T	TGCAGCATTCTACGCCCTCTTCAATCTCTTCTCGGGATTCTTCATCCCCAGACCAGTAAGTTATAACCT	TGCAGCATTCTACGCCCTCTTCAATCTCTTCTCGGGATTCTTCATCCCCAGACCAGTAAGTTATAACCT	Chr02	6422890	1	4.48109e-29	33:G>T	33	0.992908	1	0.460714	0.539286	0	0.460714	0	0.496913	0.248457	36.4216	11.6188	0.985294	0	2	2	2	0	0	0	2	0	0	2	2	2	2	0	2	0	2	2	0	0	0	0	0	2	0	0	0	2
7573412|F|0-15:T>C-15:T>C	TGCAGTACACTCTGATTGTGATGTTGGGTTTGAGAGGGCGAAAATAACGGGTTGCTGCACAGCAGACCA	TGCAGTACACTCTGATTGTGATGTTGGGTTTGAGAGGGCGAAAATAACGGGTTGCTGCACAGCAGACCA	Chr02	6428218	1	2.08485e-27	15:T>C	15	0.925532	0.685824	0.689655	0.310345	0.314176	0.375479	0.430939	0.428062	0.4295	17.7826	17.7544	0.992188	0	2	1	1	0	0	2	2	0	2	1	2	2	1	0	1	2	2	2	2	0	-	0	1	2	0	0	2	1
7573413|F|0-63:C>A-63:C>A	TGCAGTACACTCTGACTGTGATGTTGGGTTTGAGAGGGCGAAAATAACGGGTTGCTGCACAGCCGAGCA	TGCAGTACACTCTGACTGTGATGTTGGGTTTGAGAGGGCGAAAATAACGGGTTGCTGCACAGCCGAGCA	Chr02	6428218	1	9.69986e-26	63:C>A	63	1	0.907801	0.62766	0.37234	0.092199	0.535461	0.167396	0.467406	0.317401	24.125	17.9298	1	1	2	0	0	2	2	1	1	2	2	0	2	2	0	2	0	2	2	2	2	2	0	2	0	2	2	2	2	0
9846227|F|0-13:C>T-13:C>T	TGCAGAGGTTACGCGGGAGGACTTTGAGAAAGGGCTCATGTACCCACCGTTTTCCAACATAAGAAAGAT	TGCAGAGGTTACGCGGGAGGACTTTGAGAAAGGGCTCATGTACCCACCGTTTTCCAACATAAGAAAGAT	Chr02	6428762	1	2.08485e-27	13:C>T	13	0.960993	0.785978	0.771218	0.228782	0.214022	0.557196	0.336433	0.352882	0.344658	6.86742	7.21456	0.962687	-	2	2	0	2	2	1	-	2	2	0	2	2	1	0	0	2	1	0	2	1	2	0	2	0	1	1	2	2
9846227|F|0-55:A>G-55:A>G	TGCAGAGGTTACGCGGGAGGACTTTGAGAAAGGGCTCATGTACCCACCGTTTTCCAACATAAGAAAGAT	TGCAGAGGTTACGCGGGAGGACTTTGAGAAAGGGCTCATGTACCCACCGTTTTCCAACATAAGAAAGAT	Chr02	6428762	1	2.08485e-27	55:A>G	55	0.964539	0.783088	0.632353	0.367647	0.216912	0.415441	0.339722	0.464965	0.402344	6.86742	5.45327	0.938462	1	2	0	0	2	2	1	1	2	2	0	2	2	-	2	0	2	1	2	2	1	0	2	0	2	1	1	2	0
7552238|F|0-51:G>A-51:G>A	TGCAGACCAAGTAGGAAAAGCCGGTGCTCTTCCTCTGTCCACGGAACACCTGCAAATAAAACCATACAT	TGCAGACCAAGTAGGAAAAGCCGGTGCTCTTCCTCTGTCCACGGAACACCTGCAAATAAAACCATACAT	Chr02	6430597	1	4.48109e-29	51:G>A	51	1	0.992908	0.77305	0.22695	0.007092	0.765957	0.014084	0.350888	0.182486	24.2699	10.9814	0.977941	0	2	2	2	2	2	0	0	2	2	2	2	2	0	2	2	2	0	2	2	0	2	2	2	2	0	0	2	2
100073619|F|0-56:G>A-56:G>A	TGCAGAAAGGGTTTCTTGACAGATTGGACGAGGTTTCTTCTGATGAATGAAGTTCTGCAATAGTGTGGA	TGCAGAAAGGGTTTCTTGACAGATTGGACGAGGTTTCTTCTGATGAATGAAGTTCTGCAATAGTGTGGA	Chr02	6439233	1	9.69986e-26	56:G>A	56	0.971631	0.963504	0.156934	0.843066	0.036496	0.120438	0.070329	0.264612	0.16747	6.48943	5.35294	0.984615	2	0	2	0	0	0	0	0	0	0	0	0	0	0	2	0	0	0	0	0	0	0	0	2	0	0	0	0	0
100073619|F|0-58:A>G-58:A>G	TGCAGAAAGGGTTTCTTGACAGATTGGACGAGGTTTCTTCTGATGAATGAAGTTCTGCAATAGTGTGGA	TGCAGAAAGGGTTTCTTGACAGATTGGACGAGGTTTCTTCTGATGAATGAAGTTCTGCAATAGTGTGGA	Chr02	6439233	1	9.69986e-26	58:A>G	58	0.968085	0.967033	0.351648	0.648352	0.032967	0.318681	0.06376	0.455984	0.259872	6.48943	4	0.962687	2	0	0	0	0	0	0	2	0	0	0	0	0	2	0	2	2	0	0	0	0	2	2	2	0	0	0	0	0
7618156|F|0-67:C>A-67:C>A	TGCAGATTGCACTTCTGAATGTGACAGGCAACTTTTTCTCCTCACTCCTTTGCCCCAATCTAAGGGTCT	TGCAGATTGCACTTCTGAATGTGACAGGCAACTTTTTCTCCTCACTCCTTTGCCCCAATCTAAGGGTCT	Chr02	6440275	1	2.08485e-27	67:C>A	67	1	1	0.163121	0.836879	0	0.163121	0	0.273024	0.136512	45.7175	12.6842	1	2	0	2	0	0	0	0	0	0	0	0	0	0	0	2	0	0	0	0	0	0	0	0	2	0	0	0	0	0
7618156|F|0-6:T>C-6:T>C	TGCAGATTGCACTTCTGAATGTGACAGGCAACTTTTTCTCCTCACTCCTTTGCCCCAATCTAAGGGTCT	TGCAGATTGCACTTCTGAATGTGACAGGCAACTTTTTCTCCTCACTCCTTTGCCCCAATCTAAGGGTCT	Chr02	6440275	1	2.08485e-27	6:T>C	6	1	1	0.712766	0.287234	0	0.712766	0	0.409461	0.204731	45.7175	13.5892	1	0	0	2	0	2	2	2	0	2	2	0	2	2	2	0	0	2	2	0	2	2	2	2	2	2	2	2	2	2
11823686|F|0-24:G>T-24:G>T	TGCAGATGGAGCTTTGTCCTGAGAGAGTCTGCGAGAATGGTCCTTTCCCCGAATCAGCCTCATGAGCTT	TGCAGATGGAGCTTTGTCCTGAGAGAGTCTGCGAGAATGGTCCTTTCCCCGAATCAGCCTCATGAGCTT	Chr02	6468264	1	5.83781e-23	24:G>T	24	0.996454	0.946619	0.676157	0.323843	0.053381	0.622776	0.101063	0.437938	0.2695	18.5676	11.5696	0.963235	0	2	0	0	2	2	1	0	2	2	0	2	2	0	2	0	2	2	2	2	2	2	2	0	0	2	2	2	0
7566963|F|0-13:G>C-13:G>C	TGCAGATCTGATAGTGTTGCCAAAGAGGAGACGAAGGCCGTGCGTTACAGATCGGAAGAGCGGTTCAGC	TGCAGATCTGATAGTGTTGCCAAAGAGGAGACGAAGGCCGTGCGTTAC	Chr02	6498723	1	1.88715e-15	13:G>C	13	0.929078	0.522901	0.793893	0.206107	0.477099	0.316794	0.498951	0.327254	0.413102	6.5	11.6537	0.953846	2	1	0	-	1	1	2	2	-	2	1	1	1	2	2	1	0	1	1	0	1	1	1	2	0	1	2	0	0
9846551|F|0-11:A>G-11:A>G	TGCAGGCCAGCATGTTATGTGGACGAGCACTACTTCCCAACCATGCTGACCATAGAATCGCCTCGTCTC	TGCAGGCCAGCATGTTATGTGGACGAGCACTACTTCCCAACCATGCTGACCATAGAATCGCCTCGTCTC	Chr02	6514301	1	2.08485e-27	11:A>G	11	0.996454	0.921708	0.83274	0.16726	0.078292	0.754448	0.144324	0.278568	0.211446	17.3622	12.9555	0.992647	2	2	2	1	2	2	0	2	2	2	2	2	2	0	2	2	2	0	2	2	0	2	2	2	1	0	0	2	1
7553135|F|0-42:A>G-42:A>G	TGCAGCCTTGGCTTTCTCAATACATTCATCATACTCCCCACAACGAAAAGCTTTCACTCGCTTAGACTT	TGCAGCCTTGGCTTTCTCAATACATTCATCATACTCCCCACAACGAAAAGCTTTCACTCGCTTAGACTT	Chr02	6532282	1	4.48109e-29	42:A>G	42	1	1	0.758865	0.241135	0	0.758865	0	0.365978	0.182989	51.7345	18.1791	1	2	2	0	2	2	2	2	2	0	2	2	0	2	0	2	2	0	2	2	0	2	2	2	2	0	2	2	0	2
7558219|F|0-66:C>T-66:C>T	TGCAGCATTGAAGTATCATCATCCTTTGACCATCCAGTCCAGTTTTGGATTTTGCATTTTTGTTCTCCT	TGCAGCATTGAAGTATCATCATCCTTTGACCATCCAGTCCAGTTTTGGATTTTGCATTTTTGTTCTCCT	Chr02	6536707	1	4.48109e-29	66:C>T	66	0.904255	0.898039	0.368627	0.631373	0.101961	0.266667	0.18313	0.465483	0.324306	20.3741	16.3966	1	0	2	0	0	1	-	0	0	-	0	0	2	2	2	0	0	0	2	0	0	1	-	-	0	0	1	2	0	0
7558219|F|0-9:G>C-9:G>C	TGCAGCATTGAAGTATCATCATCCTTTGACCATCCAGTCCAGTTTTGGATTTTGCATTTTTGTTCTCCT	TGCAGCATTGAAGTATCATCATCCTTTGACCATCCAGTCCAGTTTTGGATTTTGCATTTTTGTTCTCCT	Chr02	6536707	1	4.48109e-29	9:G>C	9	0.975177	0.829091	0.56	0.44	0.170909	0.389091	0.283398	0.4928	0.388099	20.4421	16.5949	1	0	2	0	0	1	1	2	0	1	2	0	2	2	0	2	0	2	2	2	2	1	1	1	0	0	1	2	2	0
100080709|F|0-41:A>G-41:A>G	TGCAGTAAGCATGGATACAGGCAAAACTGGAGAAGAAATCCATTTATCGATCTTTGCAATATGAAGCAG	TGCAGTAAGCATGGATACAGGCAAAACTGGAGAAGAAATCCATTTATCGATCTTTGCAATATGAAGCAG	Chr02	6551110	1	1.61169e-28	41:A>G	41	0.992908	0.928571	0.732143	0.267857	0.071429	0.660714	0.132653	0.392219	0.262436	11.9012	9.98456	1	2	2	2	2	2	0	2	2	2	2	0	2	2	2	0	2	2	2	0	2	2	2	2	2	2	2	2	2	2
7566487|F|0-26:C>T-26:C>T	TGCAGTGTCCTGATTGGATTCCATATCGGCTCGTGCCTTCACAGAGCAAACAAGGTTAGTCTGTTATTC	TGCAGTGTCCTGATTGGATTCCATATCGGCTCGTGCCTTCACAGAGCAAACAAGGTTAGTCTGTTATTC	Chr02	6597548	1	2.08485e-27	26:C>T	26	0.989362	1	0.358423	0.641577	0	0.358423	0	0.459912	0.229956	37.1203	12.832	0.992647	0	0	0	0	0	0	2	0	2	0	0	0	2	0	0	0	2	0	0	2	2	2	0	0	0	2	0	2	0
7621818|F|0-48:C>T-48:C>T	TGCAGGTAAGCATTTTGGAGTCTGATCTTCTGATAAGGCCACAAGTTTCAAGACATCAACCTAGTACAG	TGCAGGTAAGCATTTTGGAGTCTGATCTTCTGATAAGGCCACAAGTTTCAAGACATCAACCTAGTACAG	Chr02	6597712	1	2.08485e-27	48:C>T	48	1	1	0.432624	0.567376	0	0.432624	0	0.490921	0.24546	22.2458	6.19608	0.985294	0	2	2	2	0	0	0	2	0	0	2	2	2	2	0	2	0	2	2	0	0	0	0	0	2	0	0	0	2
9846492|F|0-52:T>A-52:T>A	TGCAGCTTTCAAAGCAGATAACATACCGAAAGTAATTGTAAATCTTGATTAGTTATGGTTTGGTTTTAT	TGCAGCTTTCAAAGCAGATAACATACCGAAAGTAATTGTAAATCTTGATTAGTTATGGTTTGGTTTTAT	Chr02	6597778	1	1.61169e-28	52:T>A	52	1	0.996454	0.453901	0.546099	0.003546	0.450355	0.007067	0.49575	0.251408	19.3201	7.88199	1	0	2	2	2	0	0	0	2	0	0	2	2	2	2	0	2	0	2	2	0	0	0	0	0	2	0	0	0	2
7610419|F|0-27:A>T-27:A>T	TGCAGATTGTCTGCAAAGAACAACAACATATTCCTCCTTTCTAATCGAGATGTCATCTGTTTTTATCTC	TGCAGATTGTCTGCAAAGAACAACAACATATTCCTCCTTTCTAATCGAGATGTCATCTGTTTTTATCTC	Chr02	6618555	1	2.08485e-27	27:A>T	27	1	1	0.606383	0.393617	0	0.606383	0	0.477365	0.238683	43.9096	14.2258	0.992647	2	2	0	0	2	2	2	0	2	2	0	2	2	2	2	0	2	2	2	2	2	0	2	0	2	2	2	2	0
100075855|F|0-25:G>T-25:G>T	TGCAGATCAAAGGGACAAAACAATAGATGCTTACAGTATAAACTGAATTCTCTATCCGATCACCTCGAA	TGCAGATCAAAGGGACAAAACAATAGATGCTTACAGTATAAACTGAATTCTCTATCCGATCACCTCGAA	Chr02	6627880	1	9.69986e-26	25:G>T	25	0.975177	0.967273	0.316364	0.683636	0.032727	0.283636	0.063312	0.432555	0.247934	7.06344	3.38679	0.977273	0	2	0	0	2	0	0	0	0	0	0	1	2	2	0	0	0	2	0	0	2	0	0	0	-	0	2	0	0
7552135|F|0-5:A>C-5:A>C	TGCAGAATCACAACACGAATAAGGTCAAGATTTTGTATAAAGTGGATAATCAAAACATAGGCAGTAGAA	TGCAGAATCACAACACGAATAAGGTCAAGATTTTGTATAAAGTGGATAATCAAAACATAGGCAGTAGAA	Chr02	6632196	1	4.48109e-29	5:A>C	5	1	1	0.617021	0.382979	0	0.617021	0	0.472612	0.236306	62.3079	19.1005	0.992647	0	2	2	0	2	2	2	0	2	2	0	2	2	2	2	0	2	2	2	2	2	0	2	2	0	2	2	2	2
100091193|F|0-58:A>G-58:A>G	TGCAGATGAAAAATTCAGTGCTTCTGCTGCATTTGCTATCTATGATAAGTTCTGGAAGAGGGAGGTTTC	TGCAGATGAAAAATTCAGTGCTTCTGCTGCATTTGCTATCTATGATAAGTTCTGGAAGAGGGAGGTTTC	Chr02	6653083	1	4.48109e-29	58:A>G	58	1	0.992908	0.265957	0.734043	0.007092	0.258865	0.014084	0.390448	0.202266	12.6657	4.21978	0.962687	0	2	0	0	0	2	0	0	2	0	0	2	0	2	0	0	0	0	0	2	0	2	2	2	2	0	0	0	0
100091193|F|0-5:A>G-5:A>G	TGCAGATGAAAAATTCAGTGCTTCTGCTGCATTTGCTATCTATGATAAGTTCTGGAAGAGGGAGGTTTC	TGCAGATGAAAAATTCAGTGCTTCTGCTGCATTTGCTATCTATGATAAGTTCTGGAAGAGGGAGGTTTC	Chr02	6653083	1	4.48109e-29	5:A>G	5	1	0.992908	0.411348	0.588652	0.007092	0.404255	0.014084	0.484281	0.249183	12.6657	5.26207	0.955882	0	0	0	0	2	2	2	0	2	0	0	0	2	0	0	0	2	2	0	0	2	2	0	0	0	2	0	2	0
7569819|F|0-5:G>A-5:G>A	TGCAGGTTCTGGTCCCGCTGAAACCCTTTGTTGCAGATTTCGCACACAAATCTGTTGGTCGCCATCAGA	TGCAGGTTCTGGTCCCGCTGAAACCCTTTGTTGCAGATTTCGCACACAAATCTGTTGGTCGCCATCAGA	Chr02	6688822	1	9.69986e-26	5:G>A	5	0.946809	0.94382	0.183521	0.816479	0.05618	0.127341	0.106047	0.299682	0.202864	17.5409	13.0333	0.992308	2	0	2	0	0	0	0	0	0	0	-	0	0	0	2	0	0	0	0	0	0	0	0	2	0	0	0	0	0
7567732|F|0-25:C>G-25:C>G	TGCAGAAGGATTCTCTCTTTATTGTCCGCTAAATAGAATGGAAAACAAGCCAACAAGGATATGTACAAC	TGCAGAAGGATTCTCTCTTTATTGTCCGCTAAATAGAATGGAAAACAAGCCAACAAGGATATGTACAAC	Chr02	6709079	1	9.69986e-26	25:C>G	25	0.992908	1	0.264286	0.735714	0	0.264286	0	0.388878	0.194439	53.7017	14.413	0.992647	0	2	0	0	2	0	0	0	0	0	0	2	0	0	0	0	0	0	0	0	2	0	0	0	0	2	2	0	0
7567732|F|0-36:A>C-36:A>C	TGCAGAAGGATTCTCTCTTTATTGTCCGCTAAATAGAATGGAAAACAAGCCAACAAGGATATGTACAAC	TGCAGAAGGATTCTCTCTTTATTGTCCGCTAAATAGAATGGAAAACAAGCCAACAAGGATATGTACAAC	Chr02	6709079	1	9.69986e-26	36:A>C	36	0.992908	1	0.460714	0.539286	0	0.460714	0	0.496913	0.248457	53.7017	15.3765	0.992647	2	2	2	0	0	2	2	0	0	2	0	2	0	0	0	0	2	2	2	2	2	0	0	2	0	2	0	2	2
7567732|F|0-35:G>A-35:G>A	TGCAGAAGGATTCTCTCTTTATTGTCCGCTAAATAGAATGGAAAACAAGCCAACAAGGATATGTACAAC	TGCAGAAGGATTCTCTCTTTATTGTCCGCTAAATAGAATGGAAAACAAGCCAACAAGGATATGTACAAC	Chr02	6709079	1	9.69986e-26	35:G>A	35	0.992908	1	0.514286	0.485714	0	0.514286	0	0.499592	0.249796	53.7017	15.0652	0.992647	2	0	0	0	2	2	2	2	2	0	0	0	2	2	2	0	2	0	0	2	2	0	2	0	0	2	2	2	0
7549242|F|0-17:T>G-17:T>G	TGCAGACACAAGCAATATTAGCATATCTACTGACATAAACAGGTCAAGATTACAGATCGGAAGAGCGGT	TGCAGACACAAGCAATATTAGCATATCTACTGACATAAACAGGTCAAGATTAC	Chr02	6773388	1	8.14362e-20	17:T>G	17	0.996454	1	0.412811	0.587189	0	0.412811	0	0.484796	0.242398	32.25	8.24658	1	0	2	2	0	0	2	2	0	0	2	0	2	0	0	0	0	2	2	2	2	2	0	0	2	0	2	0	2	2
100051240|F|0-26:C>T-26:C>T	TGCAGAATGCAAAAGCAAATTCCATCCGGTTGACAAGTGTAGGTGAGAGCTTCTGCCTAAACATTTTTT	TGCAGAATGCAAAAGCAAATTCCATCCGGTTGACAAGTGTAGGTGAGAGCTTCTGCCTAAACATTTTTT	Chr02	6812921	1	4.48109e-29	26:C>T	26	0.996454	0.996441	0.185053	0.814947	0.003559	0.181495	0.007092	0.301617	0.154355	12.9602	3.78125	0.977941	0	0	0	0	0	0	0	0	0	0	0	2	2	0	0	2	0	0	0	0	0	0	0	0	0	0	0	0	2
7552511|F|0-34:A>T-34:A>T	TGCAGATGATGCTCAGATCAAACTATCTCATGGTATTAGATATCGATGATGCTATTTTTGTTTACAGAT	TGCAGATGATGCTCAGATCAAACTATCTCATGGTATTAGATATCGATGATGCTATTTTTGTTTAC	Chr02	6878124	1	5.3189e-23	34:A>T	34	0.914894	0.883721	0.445736	0.554264	0.116279	0.329457	0.205516	0.494111	0.349814	22.8112	15.8414	1	0	2	2	0	0	2	2	0	0	2	0	1	0	0	-	0	2	2	2	2	2	0	0	2	0	2	0	2	2
7553120|F|0-43:G>C-43:G>C	TGCAGCCTCTTCTTGTGTGCCTAACATGGTTCCAAGAAACATGGCAGTGTTATGAACAAAAACTATGAT	TGCAGCCTCTTCTTGTGTGCCTAACATGGTTCCAAGAAACATGGCAGTGTTATGAACAAAAACTATGAT	Chr02	6882262	1	4.48109e-29	43:G>C	43	0.93617	0.981061	0.371212	0.628788	0.018939	0.352273	0.037161	0.466827	0.251994	26.6975	11.1417	1	0	0	0	0	2	2	2	0	1	0	0	0	2	0	2	0	2	0	0	2	2	0	2	0	0	2	0	2	0
7610187|F|0-30:C>G-30:C>G	TGCAGACTTCAGTAGATCTCTGTATTTTATCAAACTCCCTGGATAAAGTCAAACACTACATTATTCCCC	TGCAGACTTCAGTAGATCTCTGTATTTTATCAAACTCCCTGGATAAAGTCAAACACTACATTATTCCCC	Chr02	6883648	1	7.55169e-22	30:C>G	30	1	1	0.368794	0.631206	0	0.368794	0	0.46557	0.232785	42.7006	11.4031	1	0	2	0	0	2	0	0	0	0	0	0	2	0	0	0	0	0	0	0	2	2	0	0	0	0	2	2	0	0
100057512|F|0-22:T>A-22:T>A	TGCAGGCTCAATTTTTGGGACTTGACTATCCCAGATTCTGATTAGGTGAACCTAAACAAACGGGGCAAT	TGCAGGCTCAATTTTTGGGACTTGACTATCCCAGATTCTGATTAGGTGAACCTAAACAAACGGGGCAAT	Chr02	6911490	1	4.51291e-24	22:T>A	22	0.953901	0.973978	0.312268	0.687732	0.026022	0.286245	0.05069	0.429513	0.240102	6.75	2.58654	0.961538	0	0	0	0	0	0	2	0	2	0	0	0	2	0	0	0	2	0	0	0	2	0	0	0	0	0	0	2	0
100087801|F|0-41:T>G-41:T>G	TGCAGTCACTAGGATTGCACTGCTAAAAGAAGCAACATATATTTCAATGTGCAATTTACAGATCGGAAG	TGCAGTCACTAGGATTGCACTGCTAAAAGAAGCAACATATATTTCAATGTGCAATTTAC	Chr02	6956120	1	9.8285e-20	41:T>G	41	0.900709	0.704724	0.65748	0.34252	0.295276	0.362205	0.416176	0.4504	0.433288	13.35	12.1048	0.991667	2	0	1	0	1	2	2	0	1	2	-	-	1	1	2	0	2	2	0	1	0	0	2	0	-	0	0	2	1
7571161|F|0-65:G>A-65:G>A	TGCAGCACAGAGTGTAGATACAGGCAGATAGTGATCGATGAGTGTAATGAGAAGATGATGAGTTCGGAG	TGCAGCACAGAGTGTAGATACAGGCAGATAGTGATCGATGAGTGTAATGAGAAGATGATGAGTTCGGAG	Chr02	7090834	1	9.69986e-26	65:G>A	65	0.989362	0.978495	0.78853	0.21147	0.021505	0.767025	0.042086	0.3335	0.187793	38.7801	24.2764	1	2	2	0	2	0	2	2	2	2	0	2	2	0	2	0	2	2	2	2	2	2	2	2	2	2	2	2	2	0
7571161|F|0-55:T>C-55:T>C	TGCAGCACAGAGTGTAGATACAGGCAGATAGTGATCGATGAGTGTAATGAGAAGATGATGAGTTCGGAG	TGCAGCACAGAGTGTAGATACAGGCAGATAGTGATCGATGAGTGTAATGAGAAGATGATGAGTTCGGAG	Chr02	7090834	1	9.69986e-26	55:T>C	55	0.985816	0.982014	0.230216	0.769784	0.017986	0.21223	0.035324	0.354433	0.194879	38.7801	14.0488	0.992647	0	0	0	0	0	0	0	0	2	0	0	2	0	2	0	0	0	0	0	2	0	2	2	2	2	0	0	0	0
7560449|F|0-52:G>C-52:G>C	TGCAGCAGACAGTATTTTTACGCTCTGGACACAGCTCACGAATTCGCTGAAAGAAATTTACAGATCGGA	TGCAGCAGACAGTATTTTTACGCTCTGGACACAGCTCACGAATTCGCTGAAAGAAATTTAC	Chr02	7106049	1	8.03207e-21	52:G>C	52	0.992908	1	0.692857	0.307143	0	0.692857	0	0.425612	0.212806	53.0114	14.9378	0.992647	2	2	0	2	2	2	2	2	0	2	0	0	0	0	2	2	2	2	2	0	2	2	2	2	0	2	2	2	0
14508783|F|0-9:T>C-9:T>C	TGCAGCAAATAATAGCCCGTTTACCATTTTTTACAATCCAAGGTATAAAAAACGAATCTTTTCTTACTT	TGCAGCAAATAATAGCCCGTTTACCATTTTTTACAATCCAAGGTATAAAAAACGAATCTTTTCTTACTT	Chr02	7108873	1	1.62313e-23	9:T>C	9	0.957447	0.97037	0.466667	0.533333	0.02963	0.437037	0.057503	0.497778	0.277641	10.4939	6.23899	0.984615	2	2	0	0	0	0	0	2	0	0	-	-	0	2	0	2	2	2	0	0	0	2	2	2	1	0	0	0	0
100053690|F|0-66:G>T-66:G>T	TGCAGATTTCAGACCAGAGCTTTGACGCTCGTCTTCAGATTTTCTTTGACATGTACGTCTGTGTCTGTG	TGCAGATTTCAGACCAGAGCTTTGACGCTCGTCTTCAGATTTTCTTTGACATGTACGTCTGTGTCTGTG	Chr02	7161820	1	4.48109e-29	66:G>T	66	1	1	0.425532	0.574468	0	0.425532	0	0.488909	0.244455	12.2712	3.66667	0.977941	0	0	2	2	0	0	0	2	0	0	2	0	2	2	2	2	0	0	0	0	2	0	0	2	0	2	0	0	2
7565323|F|0-47:T>C-47:T>C	TGCAGAGTGCTTTGTATCTGCACTACTATCACCAAAACTCACATGCATCACTTTAGATTTCTCCTTAGT	TGCAGAGTGCTTTGTATCTGCACTACTATCACCAAAACTCACATGCATCACTTTAGATTTCTCCTTAGT	Chr02	7199158	1	1.62313e-23	47:T>C	47	1	0.992908	0.70922	0.29078	0.007092	0.702128	0.014084	0.412454	0.213269	43.3608	12.972	1	2	2	0	0	2	2	0	2	0	0	0	2	2	2	0	2	2	0	0	0	2	2	2	2	2	2	2	0	2
7565323|F|0-46:A>G-46:A>G	TGCAGAGTGCTTTGTATCTGCACTACTATCACCAAAACTCACATGCATCACTTTAGATTTCTCCTTAGT	TGCAGAGTGCTTTGTATCTGCACTACTATCACCAAAACTCACATGCATCACTTTAGATTTCTCCTTAGT	Chr02	7199158	1	1.62313e-23	46:A>G	46	0.992908	1	0.296429	0.703571	0	0.296429	0	0.417117	0.208559	43.3608	12.4112	1	0	0	2	0	2	2	0	2	0	2	0	0	2	0	0	0	0	2	0	0	0	0	0	0	0	0	2	0	2
7621020|F|0-68:G>A-68:G>A	TGCAGATACTCGGGGACAGTAAGCTCCTCGACAGCTAAAGCATGGACATTCACTCGAACATATTCCCAG	TGCAGATACTCGGGGACAGTAAGCTCCTCGACAGCTAAAGCATGGACATTCACTCGAACATATTCCCAG	Chr02	7207107	1	1.62313e-23	68:G>A	68	0.98227	0.851986	0.815884	0.184116	0.148014	0.66787	0.252212	0.300434	0.276323	8.49315	6.59075	0.970149	1	2	2	0	2	2	0	1	0	2	2	2	1	1	0	2	2	2	0	0	2	2	2	2	2	2	2	0	2
7555323|F|0-8:A>G-8:A>G	TGCAGAGTATGCTATGAGTGTGATTCCCCATTTACTGTATTTACAGATCGGAAGAGCGGTTCAGCAGGA	TGCAGAGTATGCTATGAGTGTGATTCCCCATTTACTGTATTTAC	Chr02	7236674	1	2.63156e-13	8:A>G	8	1	0.996454	0.443262	0.556738	0.003546	0.439716	0.007067	0.493562	0.250314	21.0595	7.29139	0.955882	2	0	2	2	0	0	0	2	0	0	2	0	2	2	2	2	0	0	0	0	2	0	0	2	2	2	0	0	2
15728716|F|0-16:T>C-16:T>C	TGCAGATATGTTTTTTTCTTTTCCTCCATTTGTTTCTTTGGTTTAGACTGAGAATCTATATGATAAGTG	TGCAGATATGTTTTTTTCTTTTCCTCCATTTGTTTCTTTGGTTTAGACTGAGAATCTATATGATAAGTG	Chr02	7325959	1	9.69986e-26	16:T>C	16	0.978723	0.992754	0.365942	0.634058	0.007246	0.358696	0.014388	0.464057	0.239222	14.242	4.99187	0.977273	2	0	0	0	0	0	2	0	2	0	0	0	2	0	2	0	2	0	0	2	2	0	2	0	0	2	0	2	0
7558595|F|0-44:G>A-44:G>A	TGCAGCTTTCACCATCTTTACTAGCTTCCTCAGCTCCCTACAACGTCTTTGGTTGTTATATTTTCTAAA	TGCAGCTTTCACCATCTTTACTAGCTTCCTCAGCTCCCTACAACGTCTTTGGTTGTTATATTTTCTAAA	Chr02	7376775	2	4.48109e-29	44:G>A	44	1	1	0.716312	0.283688	0	0.716312	0	0.406418	0.203209	61.8051	17.0945	1	2	2	0	0	2	0	0	2	0	0	0	2	2	2	0	2	2	2	0	0	2	2	2	2	2	2	2	0	2
7617990|F|0-51:C>T-51:C>T	TGCAGAGTGTGTTCAAATAGCTTTTGGACATTGCGCATTGTTGGAAGCTCGCGGACTGGCACTTTGCCC	TGCAGAGTGTGTTCAAATAGCTTTTGGACATTGCGCATTGTTGGAAGCTCGCGGACTGGCACTTTGCCC	Chr02	7484457	1	9.69986e-26	51:C>T	51	1	0.996454	0.606383	0.393617	0.003546	0.602837	0.007067	0.477365	0.242216	26.5807	7.17391	0.992647	0	2	2	2	0	2	2	2	0	0	2	2	0	2	2	2	2	2	2	2	2	0	2	2	2	2	0	2	2
9841342|F|0-13:G>A-13:G>A	TGCAGCGTTCTTTGTCTTCATTGGGACCGTGATTTGGGTACTTGAACACCAAGTAAACAAAGAGTTCCA	TGCAGCGTTCTTTGTCTTCATTGGGACCGTGATTTGGGTACTTGAACACCAAGTAAACAAAGAGTTCCA	Chr02	7505515	1	9.76873e-21	13:G>A	13	1	0.989362	0.666667	0.333333	0.010638	0.656028	0.02105	0.444444	0.232747	11.086	5.14348	0.985075	0	0	2	2	2	0	2	0	2	2	2	2	0	0	2	2	2	0	2	2	0	2	2	2	2	0	2	2	2
7614490|F|0-23:G>A-23:G>A	TGCAGAATGCCAAGCAGATGATCGGTGAAAATGGCGAAATCCACATCACCCACAAGACCAACGGATTCC	TGCAGAATGCCAAGCAGATGATCGGTGAAAATGGCGAAATCCACATCACCCACAAGACCAACGGATTCC	Chr02	7513116	1	9.69986e-26	23:G>A	23	0.946809	0.988764	0.183521	0.816479	0.011236	0.172285	0.022219	0.299682	0.16095	5.66975	3.09836	0.951613	0	0	2	0	0	0	0	2	0	2	0	0	0	2	0	0	0	0	0	0	0	0	0	0	0	0	0	0	0
7565913|F|0-29:G>T-29:G>T	TGCAGCTTGGTGGAAATTTACTAGCTGGAGATATTCCACCGGTGGGAGCATTGCAAGCGCTGAGGTCAT	TGCAGCTTGGTGGAAATTTACTAGCTGGAGATATTCCACCGGTGGGAGCATTGCAAGCGCTGAGGTCAT	Chr02	7530713	1	2.08485e-27	29:G>T	29	0.992908	0.996429	0.717857	0.282143	0.003571	0.714286	0.007117	0.405077	0.206097	41.4514	13.7671	0.992647	2	2	0	2	2	2	2	2	0	2	2	0	0	0	2	2	2	2	2	0	2	2	2	2	0	2	2	2	0
100093908|F|0-19:C>T-19:C>T	TGCAGGCCGCCACTGAGTTCGGTTGCCTTGTGGTGAACGCTCCCACCGCCAACACCATCGCCGCTGCCG	TGCAGGCCGCCACTGAGTTCGGTTGCCTTGTGGTGAACGCTCCCACCGCCAACACCATCGCCGCTGCCG	Chr02	7542344	1	2.09965e-22	19:C>T	19	0.921986	0.676923	0.746154	0.253846	0.323077	0.423077	0.437396	0.378817	0.408107	5.65581	4.95359	0.935484	1	1	0	2	2	1	1	1	0	-	2	0	-	-	2	2	2	1	1	0	1	2	2	1	0	1	2	2	0
100093909|F|0-22:T>C-22:T>C	TGCAGGCCGCCACTGAGTTTGGTTGCCTTGTGGTGAACGCTCCCACCGCCAACACCATCGCCGCCGCCG	TGCAGGCCGCCACTGAGTTTGGTTGCCTTGTGGTGAACGCTCCCACCGCCAACACCATCGCCGCCGCCG	Chr02	7542344	1	2.09965e-22	22:T>C	22	0.929078	0.740458	0.656489	0.343511	0.259542	0.396947	0.38436	0.451023	0.417691	4.95359	4.09813	0.927419	2	2	-	0	0	0	2	2	1	-	0	1	1	1	0	0	2	2	0	1	2	2	2	0	1	2	2	0	1
7556880|F|0-31:T>A-31:T>A	TGCAGTTTCATGAAAACAGTGTACATAACTGTGGTTTTACAGATCGGAAGAGCGGTTCAGCAGGAATGC	TGCAGTTTCATGAAAACAGTGTACATAACTGTGGTTTTAC	Chr02	7547028	1	3.743e-11	31:T>A	31	1	1	0.64539	0.35461	0	0.64539	0	0.457723	0.228862	35.2712	11.1607	0.992647	2	2	2	2	0	2	2	2	0	0	2	2	0	2	2	2	2	2	2	2	2	0	0	2	2	2	0	2	2
100091279|F|0-48:C>T-48:C>T	TGCAGATGCTGAGGGAGAGATTTGATTAGAATTGAATGATCATTTTTGCGAGAGAATTGAATTGAAGCA	TGCAGATGCTGAGGGAGAGATTTGATTAGAATTGAATGATCATTTTTGCGAGAGAATTGAATTGAAGCA	Chr02	7547206	1	2.08485e-27	48:C>T	48	1	1	0.41844	0.58156	0	0.41844	0	0.486696	0.243348	30.2062	8.68243	0.977941	0	0	0	0	2	2	2	0	2	2	0	0	2	0	2	0	2	2	0	2	2	0	2	0	0	2	2	2	0
100101043|F|0-33:A>G-33:A>G	TGCAGACCAATGTACCTGCAAACAAGAACCCCAAAGTCTATCAATTCAATGAAGAAATCATATTATCAT	TGCAGACCAATGTACCTGCAAACAAGAACCCCAAAGTCTATCAATTCAATGAAGAAATCATATTATCAT	Chr02	7547272	1	2.09965e-22	33:A>G	33	0.953901	0.695167	0.70632	0.29368	0.304833	0.401487	0.423819	0.414864	0.419342	6.6696	6.06329	0.945312	2	1	0	0	2	1	1	1	0	2	2	0	-	-	2	2	2	1	1	0	1	2	2	2	0	1	2	2	0
7546818|F|0-31:T>C-31:T>C	TGCAGCCCAAAGTGAAAAATAGTACTTGGGCTGTCCGCCTGTCCCATATTCATTTACTCAATTTGATTA	TGCAGCCCAAAGTGAAAAATAGTACTTGGGCTGTCCGCCTGTCCCATATTCATTTACTCAATTTGATTA	Chr02	7562799	1	1.25476e-24	31:T>C	31	0.929078	0.954198	0.316794	0.683206	0.045802	0.270992	0.087407	0.432871	0.260139	21.3387	13.2095	1	0	2	-	0	0	1	0	2	2	-	0	2	0	2	-	0	0	0	0	2	0	2	2	2	1	0	0	0	0
100077109|F|0-44:A>G-44:A>G	TGCAGCATAAACGCCACCACTAGAACCGCAATAAAAAGTGTAGCAGTCTCGAATAGTTGGAAATTCAAG	TGCAGCATAAACGCCACCACTAGAACCGCAATAAAAAGTGTAGCAGTCTCGAATAGTTGGAAATTCAAG	Chr02	7567677	1	4.48109e-29	44:A>G	44	0.996454	1	0.718861	0.281139	0	0.718861	0	0.4042	0.2021	9.49148	4.28112	0.948529	2	0	2	2	2	0	0	2	2	2	2	2	0	2	2	2	2	0	2	2	0	0	0	2	2	0	2	2	2
7625676|F|0-59:C>T-59:C>T	TGCAGAGAGAGGGAATTCCTCCATGGAAGCTATTGTTGCTGAAATTTAGACTAGCCAAACTGGTTGCAG	TGCAGAGAGAGGGAATTCCTCCATGGAAGCTATTGTTGCTGAAATTTAGACTAGCCAAACTGGTTGCAG	Chr02	7577076	1	4.51291e-24	59:C>T	59	0.985816	0.870504	0.830935	0.169065	0.129496	0.701439	0.225454	0.280964	0.253209	9.49832	7.10801	0.954545	2	2	0	2	2	0	2	2	2	0	2	2	1	2	0	2	2	2	2	2	2	2	2	2	0	2	2	2	2
7631070|F|0-29:G>A-29:G>A	TGCAGTCGTCTAACGTGAAACCGGACGTTGTGGTGGCGGCGGACGGCAGCGGAAACTACCGGACGGTTT	TGCAGTCGTCTAACGTGAAACCGGACGTTGTGGTGGCGGCGGACGGCAGCGGAAACTACCGGACGGTTT	Chr02	7616290	1	5.83781e-23	29:G>A	29	1	1	0.698582	0.301418	0	0.698582	0	0.421131	0.210565	19.226	8.75918	0.992647	0	0	2	2	2	0	0	0	2	2	2	2	0	0	2	2	2	0	2	2	0	2	2	2	2	0	0	2	2
7631070|F|0-19:A>G-19:A>G	TGCAGTCGTCTAACGTGAAACCGGACGTTGTGGTGGCGGCGGACGGCAGCGGAAACTACCGGACGGTTT	TGCAGTCGTCTAACGTGAAACCGGACGTTGTGGTGGCGGCGGACGGCAGCGGAAACTACCGGACGGTTT	Chr02	7616290	1	5.83781e-23	19:A>G	19	1	1	0.492908	0.507092	0	0.492908	0	0.499899	0.24995	19.226	7.08671	0.992647	0	2	0	0	2	2	0	2	2	0	0	2	0	2	0	0	0	0	0	2	2	2	2	0	2	2	2	0	0
7571373|F|0-10:A>C-10:A>C	TGCAGGCCGAAAACCCGACGCCGGACGTGGTAGTGGACAAAAATGGGTCTCCGGGGAGTGTTACAGATC	TGCAGGCCGAAAACCCGACGCCGGACGTGGTAGTGGACAAAAATGGGTCTCCGGGGAGTGTTAC	Chr02	7625842	1	4.01147e-24	10:A>C	10	0.98227	0.873646	0.765343	0.234657	0.126354	0.638989	0.220777	0.359186	0.289982	15.3894	8.27692	0.963235	2	2	1	1	0	2	2	2	0	2	2	2	2	2	2	2	2	2	2	2	2	0	0	2	2	2	0	2	2
7571373|F|0-22:G>A-22:G>A	TGCAGGCCGAAAACCCGACGCCGGACGTGGTAGTGGACAAAAATGGGTCTCCGGGGAGTGTTACAGATC	TGCAGGCCGAAAACCCGACGCCGGACGTGGTAGTGGACAAAAATGGGTCTCCGGGGAGTGTTAC	Chr02	7625842	1	4.01147e-24	22:G>A	22	0.975177	0.88	0.716364	0.283636	0.12	0.596364	0.2112	0.406374	0.308787	15.3894	8.06911	0.984848	0	0	1	1	2	0	0	0	2	2	2	2	2	0	2	0	2	0	2	2	0	2	2	2	2	0	2	2	2
7571373|F|0-7:C>A-7:C>A	TGCAGGCCGAAAACCCGACGCCGGACGTGGTAGTGGACAAAAATGGGTCTCCGGGGAGTGTTACAGATC	TGCAGGCCGAAAACCCGACGCCGGACGTGGTAGTGGACAAAAATGGGTCTCCGGGGAGTGTTAC	Chr02	7625842	1	4.01147e-24	7:C>A	7	0.957447	0.896296	0.455556	0.544444	0.103704	0.351852	0.185898	0.496049	0.340974	15.3894	6.98684	0.970149	2	0	-	1	0	0	0	2	0	2	0	0	0	2	0	2	2	0	0	0	0	2	2	2	0	2	0	0	0
7561177|F|0-11:T>C-11:T>C	TGCAGTGCATGTTGGGGAAGAAAGGGTTGGCCATTGTTGAACAGTGTTTTACAGATCGGAAGAGCGGTT	TGCAGTGCATGTTGGGGAAGAAAGGGTTGGCCATTGTTGAACAGTGTTTTAC	Chr02	7633690	1	1.31573e-17	11:T>C	11	1	1	0.72695	0.27305	0	0.72695	0	0.396987	0.198494	118.251	33.8828	0.985294	0	0	2	2	2	0	0	0	2	2	2	2	2	0	2	2	2	0	2	2	0	2	2	2	2	0	0	2	2
11825014|F|0-48:C>T-48:C>T	TGCAGCAATGAGGCCCATTCCCCATATCCGTCACCGAAAAATGCTTCCCTTTTCTGGAATGTCCGAGGC	TGCAGCAATGAGGCCCATTCCCCATATCCGTCACCGAAAAATGCTTCCCTTTTCTGGAATGTCCGAGGC	Chr02	7666422	1	4.48109e-29	48:C>T	48	0.957447	0.881481	0.4	0.6	0.118519	0.281481	0.208944	0.48	0.344472	9.36	5.99219	0.976923	2	0	1	1	0	0	0	2	0	0	2	0	0	2	2	2	0	0	0	0	0	0	0	2	2	0	0	0	2
14510678|F|0-38:C>T-38:C>T	TGCAGTGAAACTCACATGAGAAACAACGTATTTTACTACAGTACATGACACCGCTGTAAAGTGTGTCGT	TGCAGTGAAACTCACATGAGAAACAACGTATTTTACTACAGTACATGACACCGCTGTAAAGTGTGTCGT	Chr02	7672899	1	2.08485e-27	38:C>T	38	1	1	0.765957	0.234043	0	0.765957	0	0.358533	0.179267	24.1723	14.0963	0.977941	2	2	0	0	2	2	2	2	2	2	2	0	2	0	2	2	2	2	2	2	2	2	2	2	0	2	2	2	0
100012189|F|0-5:A>G-5:A>G	TGCAGAAAAGCAAGATCTCAAAATAATGTGGAGTAGATCTTCCTATAGGATATTTGAAGTAAGGGAGGA	TGCAGAAAAGCAAGATCTCAAAATAATGTGGAGTAGATCTTCCTATAGGATATTTGAAGTAAGGGAGGA	Chr02	7705746	1	9.69986e-26	5:A>G	5	1	1	0.365248	0.634752	0	0.365248	0	0.463684	0.231842	13.0822	4.14844	0.977941	0	2	2	0	0	2	2	0	0	2	0	2	0	0	0	0	2	2	2	0	2	0	0	2	0	2	0	2	2
100091650|F|0-24:C>T-24:C>T	TGCAGCAAAGTCTTCTTCCTCGCCCTCATCATCACTGGCATCCCCGGCTAAAAGCTCATCAGCGACATC	TGCAGCAAAGTCTTCTTCCTCGCCCTCATCATCACTGGCATCCCCGGCTAAAAGCTCATCAGCGACATC	Chr02	7709185	1	2.08485e-27	24:C>T	24	0.992908	0.978571	0.778571	0.221429	0.021429	0.757143	0.041939	0.344796	0.193367	7.90407	3.79026	0.948529	0	2	2	2	2	0	0	0	2	2	2	2	2	2	2	0	2	0	2	2	0	2	2	2	2	2	2	2	2
7569964|F|0-7:G>T-7:G>T	TGCAGCCGAACACAATCAAACATGCAATTCACAGGAAAACTCAACACCAATGTCAAGCAATGAATTACA	TGCAGCCGAACACAATCAAACATGCAATTCACAGGAAAACTCAACACCAATGTCAAGCAATGAATTACA	Chr02	7720203	1	5.83781e-23	7:G>T	7	0.996454	0.879004	0.790036	0.209964	0.120996	0.669039	0.212713	0.331759	0.272236	39.7476	33.767	1	2	1	0	0	2	1	2	2	0	2	2	2	2	2	2	2	2	1	2	0	2	2	2	2	2	2	1	2	2
7615751|F|0-48:C>T-48:C>T	TGCAGTTCAACAAGACTTATTAGCAGCTTGCTCTCGCGCAGCCTCTGCCGGTTTCAACCTAGACACAGT	TGCAGTTCAACAAGACTTATTAGCAGCTTGCTCTCGCGCAGCCTCTGCCGGTTTCAACCTAGACACAGT	Chr02	7723297	1	2.08485e-27	48:C>T	48	1	0.978723	0.617021	0.382979	0.021277	0.595745	0.041648	0.472612	0.25713	17.2644	6.57944	0.963235	2	0	2	2	0	0	2	2	2	0	2	0	2	2	2	2	2	0	0	0	2	0	0	2	2	2	0	0	2
7560154|F|0-18:G>A-18:G>A	TGCAGAGGTGCGAGGAGTGGATGAAGATGAGCTTTTAGAAGGTAAAAGCTTCTTACAGATCGGAAGAGC	TGCAGAGGTGCGAGGAGTGGATGAAGATGAGCTTTTAGAAGGTAAAAGCTTCTTAC	Chr02	7726500	1	8.98606e-20	18:G>A	18	0.989362	0.996416	0.709677	0.290323	0.003584	0.706093	0.007143	0.412071	0.209607	31.2644	13.3862	0.977941	2	2	0	0	2	2	2	2	0	2	2	0	0	0	2	2	2	2	2	0	2	2	2	2	0	2	2	2	2
7560154|F|0-31:C>A-31:C>A	TGCAGAGGTGCGAGGAGTGGATGAAGATGAGCTTTTAGAAGGTAAAAGCTTCTTACAGATCGGAAGAGC	TGCAGAGGTGCGAGGAGTGGATGAAGATGAGCTTTTAGAAGGTAAAAGCTTCTTAC	Chr02	7726500	1	8.98606e-20	31:C>A	31	0.989362	0.996416	0.369176	0.630824	0.003584	0.365591	0.007143	0.46577	0.236456	31.2644	8.57812	0.992647	0	2	0	0	2	0	0	0	0	0	0	2	2	2	0	0	0	2	0	2	2	0	0	0	0	2	2	0	0
9843355|F|0-27:T>A-27:T>A	TGCAGATTAGACACTATGCTTCTGATATAAGGGTGATCAGAGACAACACTACTTATATGGTGCAAATCT	TGCAGATTAGACACTATGCTTCTGATATAAGGGTGATCAGAGACAACACTACTTATATGGTGCAAATCT	Chr02	7735683	1	2.71607e-21	27:T>A	27	0.964539	0.919118	0.477941	0.522059	0.080882	0.397059	0.148681	0.499027	0.323854	11.4662	6.95706	0.984848	0	2	2	0	0	1	1	0	0	2	0	2	2	2	0	0	2	2	2	2	2	0	0	2	2	2	0	2	2
7563484|F|0-61:C>T-61:C>T	TGCAGTTGCTGATATTGGGTGCTACCTATATCACAGGTCCGAGATTACAGGAAATGTTTGTCGGAAGCG	TGCAGTTGCTGATATTGGGTGCTACCTATATCACAGGTCCGAGATTACAGGAAATGTTTGTCGGAAGCG	Chr02	7749420	1	9.69986e-26	61:C>T	61	1	1	0.617021	0.382979	0	0.617021	0	0.472612	0.236306	23.3305	9.26941	0.992647	0	2	2	0	2	2	2	0	0	2	0	2	2	0	0	0	2	2	2	2	2	0	0	2	0	2	2	2	2
7554910|F|0-28:C>A-28:C>A	TGCAGAAACAAATTGTATACAGAATTGACAAATCTGAAAAACAAACCACCTTTTACAGATCGGAAGAGC	TGCAGAAACAAATTGTATACAGAATTGACAAATCTGAAAAACAAACCACCTTTTAC	Chr02	7749486	1	2.5162e-15	28:C>A	28	1	1	0.365248	0.634752	0	0.365248	0	0.463684	0.231842	60.2458	16.9697	1	2	0	0	0	0	0	0	2	0	0	0	0	0	2	0	2	2	0	2	0	0	2	2	2	0	0	0	0	0
7552085|F|0-8:T>C-8:T>C	TGCAGAAGTGGTTCAGTCACCTGCTGGTGAATATTGCCAACATACCTGCATTTTCTCGAAAATAAACAA	TGCAGAAGTGGTTCAGTCACCTGCTGGTGAATATTGCCAACATACCTGCATTTTCTCGAAAATAAACAA	Chr02	7757014	1	4.48109e-29	8:T>C	8	0.992908	1	0.692857	0.307143	0	0.692857	0	0.425612	0.212806	60.4205	20.2209	1	2	2	0	2	2	2	0	2	2	2	2	2	2	2	0	2	2	2	2	2	0	2	2	2	2	0	2	0	2
7569892|F|0-39:G>C-39:G>C	TGCAGCAGCGAATATTGCATCTGAAGTCTCGTGCAGCTTGGGCTCTGCTGCTTCAGGGGGGAGATTCTC	TGCAGCAGCGAATATTGCATCTGAAGTCTCGTGCAGCTTGGGCTCTGCTGCTTCAGGGGGGAGATTCTC	Chr02	7781043	1	9.69986e-26	39:G>C	39	0.992908	1	0.760714	0.239286	0	0.760714	0	0.364056	0.182028	18.8657	8.7037	0.992647	0	2	0	2	2	2	2	2	2	0	0	2	2	2	0	0	2	2	0	2	2	2	2	2	2	2	2	2	0
7552712|F|0-16:A>T-16:A>T	TGCAGATTCTGAAGCCAGCTTTTACAATATTAGTTGACCACAGATCAAAATCTGTCCTCCTATTACAGA	TGCAGATTCTGAAGCCAGCTTTTACAATATTAGTTGACCACAGATCAAAATCTGTCCTCCTATTACAGA	Chr02	7795445	1	7.55169e-22	16:A>T	16	0.971631	0.937956	0.463504	0.536496	0.062044	0.40146	0.116389	0.497336	0.306862	20.7191	8.35484	0.977273	0	2	0	2	2	0	-	0	0	0	0	2	2	2	0	0	0	2	0	2	1	0	0	0	0	1	2	0	0
100104846|F|0-52:A>T-52:A>T	TGCAGTGCCACCACCCAAGGAATGCCCCACAATCTGAGCCAATGAAACAGATATTATGAATCACTATCA	TGCAGTGCCACCACCCAAGGAATGCCCCACAATCTGAGCCAATGAAACAGATATTATGAATCACTATCA	Chr02	7795946	1	9.69986e-26	52:A>T	52	0.98227	0.700361	0.837545	0.162455	0.299639	0.537906	0.419711	0.272127	0.345919	5.27801	5.19366	0.939394	0	1	2	2	2	2	1	0	1	2	0	1	2	2	2	0	2	2	2	1	1	0	2	2	0	1	2	1	2
11822939|F|0-22:C>G-22:C>G	TGCAGATTGGGTCACATTATACCAAAGAACGGCTATTGGGCTACTAACAATGTGCACCCCATCTTCCCA	TGCAGATTGGGTCACATTATACCAAAGAACGGCTATTGGGCTACTAACAATGTGCACCCCATCTTCCCA	Chr02	7842902	1	2.11456e-17	22:C>G	22	0.996454	0.903915	0.683274	0.316726	0.096085	0.587189	0.173706	0.432821	0.303264	12.3987	7.62083	0.963235	0	0	1	2	2	0	0	0	1	2	2	2	2	0	2	2	2	0	2	1	0	2	2	2	2	0	0	2	2
7610934|F|0-68:T>G-68:T>G	TGCAGGGCAATGAGCATATACAATGGCAAACATAGCTGACTGCCTGACTCAAATTGCTGTAATACTCAT	TGCAGGGCAATGAGCATATACAATGGCAAACATAGCTGACTGCCTGACTCAAATTGCTGTAATACTCAT	Chr02	7867807	1	1.61169e-28	68:T>G	68	0.989362	1	0.584229	0.415771	0	0.584229	0	0.485811	0.242905	14.2407	6.20488	1	0	2	0	2	0	2	2	0	2	0	2	2	2	0	0	0	2	2	2	2	2	0	0	2	0	2	2	2	2
100016897|F|0-54:G>A-54:G>A	TGCAGCCTGGACCTCCAGTCAACCAGATAACAACAGGGTCATCCTTTTTGCCACGGCGTGATTCAAAGA	TGCAGCCTGGACCTCCAGTCAACCAGATAACAACAGGGTCATCCTTTTTGCCACGGCGTGATTCAAAGA	Chr02	7869998	1	4.48109e-29	54:G>A	54	0.992908	1	0.557143	0.442857	0	0.557143	0	0.493469	0.246735	13.5869	3.42708	0.963235	0	2	0	2	0	2	2	0	2	0	2	0	2	0	0	0	2	2	2	2	2	0	0	2	0	2	2	2	0
14505423|F|0-17:C>G-17:C>G	TGCAGAGCTACAATTTGCTATACTGGTTGAATAAATATTTGGTTCATATTATGTGAAGTTACAATTGCC	TGCAGAGCTACAATTTGCTATACTGGTTGAATAAATATTTGGTTCATATTATGTGAAGTTACAATTGCC	Chr02	7882607	1	4.48109e-29	17:C>G	17	0.975177	0.883636	0.76	0.24	0.116364	0.643636	0.205646	0.3648	0.285223	16.901	9.91506	0.985075	0	2	2	2	2	2	0	2	2	2	2	2	2	2	2	1	0	2	0	2	2	2	2	2	1	2	2	0	2
7550454|F|0-18:C>T-18:C>T	TGCAGGCAATAATATGTACGACAGTTTACGTTTTTGGATTACAGATCGGAAGAGCGGTTCAGCAGGAAT	TGCAGGCAATAATATGTACGACAGTTTACGTTTTTGGATTAC	Chr02	7966585	1	6.95087e-14	18:C>T	18	1	1	0.648936	0.351064	0	0.648936	0	0.455636	0.227818	35.9915	11.4267	0.985294	0	0	2	2	2	0	0	0	2	0	2	2	0	0	2	2	2	0	2	2	0	2	2	2	2	0	0	2	2
7558889|F|0-21:T>C-21:T>C	TGCAGGGGCCTATAAGGTGTGTATTGCAAACAGAGACACGCCAAGCCTGATTGCCCTTTCGAGACAAAA	TGCAGGGGCCTATAAGGTGTGTATTGCAAACAGAGACACGCCAAGCCTGATTGCCCTTTCGAGACAAAA	Chr02	7986076	1	4.48109e-29	21:T>C	21	0.950355	0.716418	0.660448	0.339552	0.283582	0.376866	0.406327	0.448513	0.42742	8.92405	8.40724	0.992308	0	0	1	2	0	0	0	2	1	0	1	1	1	2	2	2	0	0	0	1	2	2	2	2	2	2	0	0	2
100079919|F|0-51:G>T-51:G>T	TGCAGGGGCCTATAAGGTGTGTATTGCAAACAGAGACACGCCAAGCCTGATGGCCCTTTCGAGACAAAA	TGCAGGGGCCTATAAGGTGTGTATTGCAAACAGAGACACGCCAAGCCTGATGGCCCTTTCGAGACAAAA	Chr02	7986076	1	2.08485e-27	51:G>T	51	0.921986	0.834615	0.623077	0.376923	0.165385	0.457692	0.276065	0.469704	0.372885	10.663	9.125	0.991935	0	1	0	1	0	2	2	-	2	0	1	1	2	0	0	-	2	2	2	2	1	0	0	1	-	1	2	2	0
7567509|F|0-35:T>A-35:T>A	TGCAGTTGAGTATCGAATGTGTTCATCCAGAAGTCTGTCTCAGATCTTTACAGATCGGAAGAGCGGTTC	TGCAGTTGAGTATCGAATGTGTTCATCCAGAAGTCTGTCTCAGATCTTTAC	Chr02	8011934	1	2.12304e-15	35:T>A	35	1	1	0.531915	0.468085	0	0.531915	0	0.497963	0.248981	68.2119	19.2811	1	0	0	2	2	0	0	0	2	0	0	2	0	2	2	2	2	0	0	0	0	2	2	0	2	2	2	0	0	2
7552212|F|0-67:C>T-67:C>T	TGCAGACACTTGTAACTCGCACAATGTCGTTATAAACAAACTATCAAACTATTCGACTCCAAATAGGCA	TGCAGACACTTGTAACTCGCACAATGTCGTTATAAACAAACTATCAAACTATTCGACTCCAAATAGGCA	Chr02	8013200	1	9.69986e-26	67:C>T	67	0.950355	0.94403	0.365672	0.634328	0.05597	0.309701	0.105675	0.463912	0.284793	15.8956	9.22314	0.960938	2	0	0	0	0	-	1	0	1	0	0	2	0	0	2	0	2	0	0	2	0	0	2	0	0	0	0	1	0
100100287|F|0-38:C>T-38:C>T	TGCAGCCCAAACCTGTTAGAGCGGATGAGGTAAAGCCACCCCTCCATGTTCCTCTCCTGGATAGCCATA	TGCAGCCCAAACCTGTTAGAGCGGATGAGGTAAAGCCACCCCTCCATGTTCCTCTCCTGGATAGCCATA	Chr02	8020253	1	4.48109e-29	38:C>T	38	0.921986	0.946154	0.338462	0.661538	0.053846	0.284615	0.101893	0.447811	0.274852	22.4495	13.7523	0.983871	0	2	-	0	1	0	0	0	0	0	0	2	2	-	0	2	0	0	0	0	2	0	0	0	-	2	2	0	1
100081517|F|0-15:A>C-15:A>C	TGCAGTGAACCCAGAAAAAAATTCAATGTCTTCAAGAAGAAAATGGCAACCTTTCAGGTAACTAGTAGA	TGCAGTGAACCCAGAAAAAAATTCAATGTCTTCAAGAAGAAAATGGCAACCTTTCAGGTAACTAGTAGA	Chr02	8021365	1	4.48109e-29	15:A>C	15	1	1	0.79078	0.20922	0	0.79078	0	0.330894	0.165447	12.7252	5.07801	0.955882	2	2	0	0	2	0	0	2	2	2	2	2	2	2	0	2	2	2	2	2	0	2	2	2	2	0	2	0	2
7569345|F|0-6:C>A-6:C>A	TGCAGGCAAATTAGACGGTAAAACGAAGAAGTAACTATTAGTTTACAGATCGGAAGAGCGGTTCAGCAG	TGCAGGCAAATTAGACGGTAAAACGAAGAAGTAACTATTAGTTTAC	Chr02	8022407	1	4.80973e-16	6:C>A	6	0.992908	1	0.232143	0.767857	0	0.232143	0	0.356505	0.178253	36.2678	13.1667	1	0	0	0	0	0	0	0	0	2	0	0	2	0	2	0	0	0	0	0	2	0	2	2	2	2	0	0	0	0
7559100|F|0-21:G>T-21:G>T	TGCAGTAATTCTTTACCACTCGGTTGTCCACCAAAAGTGTCCCCCGCAAAAGGACTATATCCGTGCTTG	TGCAGTAATTCTTTACCACTCGGTTGTCCACCAAAAGTGTCCCCCGCAAAAGGACTATATCCGTGCTTG	Chr02	8022603	1	4.48109e-29	21:G>T	21	0.989362	0.978495	0.27957	0.72043	0.021505	0.258065	0.042086	0.402821	0.222453	9.57941	4.54167	0.977273	0	2	0	0	2	0	0	0	0	0	0	2	2	0	0	2	0	0	0	0	2	0	0	0	0	2	2	0	2
7552792|F|0-19:A>G-19:A>G	TGCAGCAACCATTTGCATCAAAGTGTTTTTTGCCTTGATCTGGAAATGCAGCATTGTTAGCTATCGAGA	TGCAGCAACCATTTGCATCAAAGTGTTTTTTGCCTTGATCTGGAAATGCAGCATTGTTAGCTATCGAGA	Chr02	8024102	1	4.48109e-29	19:A>G	19	0.996454	1	0.220641	0.779359	0	0.220641	0	0.343917	0.171958	49.1477	14.0875	0.992647	0	0	0	0	0	0	0	0	2	0	0	2	0	2	0	0	0	0	0	2	0	2	2	2	2	0	0	0	0
7567606|F|0-36:T>C-36:T>C	TGCAGAAAATTCATGAACATGAACACGGTAGTTACATCCAATGTTTTGTCAAAAGAGGGAAAAATTGTA	TGCAGAAAATTCATGAACATGAACACGGTAGTTACATCCAATGTTTTGTCAAAAGAGGGAAAAATTGTA	Chr02	8045952	1	2.09965e-22	36:T>C	36	0.968085	0.897436	0.564103	0.435897	0.102564	0.461538	0.184089	0.491782	0.337936	15.5523	9.65775	0.961538	2	2	1	2	1	0	0	2	0	0	2	0	2	1	2	2	0	2	0	0	2	0	0	2	1	2	0	0	1
100079033|F|0-30:A>G-30:A>G	TGCAGGAATGTTGTCTGATACACAAGACAAAGGGCTGCTGGGAATTAGGGGATTGCTGAGTAGTGATGG	TGCAGGAATGTTGTCTGATACACAAGACAAAGGGCTGCTGGGAATTAGGGGATTGCTGAGTAGTGATGG	Chr02	8050783	1	2.08485e-27	30:A>G	30	0.992908	1	0.225	0.775	0	0.225	0	0.34875	0.174375	12.017	3.20253	0.970588	0	0	0	0	0	0	0	0	2	0	0	0	0	2	0	0	0	0	0	2	0	2	2	2	2	0	2	0	0
7552134|F|0-42:G>T-42:G>T	TGCAGAATCAAAACGAGACAGAGATTCATGTCAGTTATGGTTGGGGAGTTAGGGAGACACAACGAGGAA	TGCAGAATCAAAACGAGACAGAGATTCATGTCAGTTATGGTTGGGGAGTTAGGGAGACACAACGAGGAA	Chr02	8051492	1	4.48109e-29	42:G>T	42	1	1	0.22695	0.77305	0	0.22695	0	0.350888	0.175444	57.2853	14.9759	1	0	0	0	0	0	0	0	0	2	0	0	2	0	2	0	0	0	0	0	2	0	2	2	2	2	0	0	0	0
7547682|F|0-30:T>G-30:T>G	TGCAGTAAATGGCTGCTCAGAAACGGCGGCTGAGGAACAAGCTAAAGGCCAGAGCTCGAGCTTGGAAAA	TGCAGTAAATGGCTGCTCAGAAACGGCGGCTGAGGAACAAGCTAAAGGCCAGAGCTCGAGCTTGGAAAA	Chr02	8085390	1	2.08485e-27	30:T>G	30	1	1	0.567376	0.432624	0	0.567376	0	0.490921	0.24546	16.7649	8.56931	0.985294	0	2	0	0	2	0	0	0	0	0	0	2	2	2	0	2	0	2	2	2	2	0	0	0	0	2	2	0	2
7562933|F|0-18:C>T-18:C>T	TGCAGGGCTTGGGTTTGTCTACCACGGTAAATCTGTGCATGATGTTGAACTAAAATAACCTAGCCCAAC	TGCAGGGCTTGGGTTTGTCTACCACGGTAAATCTGTGCATGATGTTGAACTAAAATAACCTAGCCCAAC	Chr02	8132164	1	9.69986e-26	18:C>T	18	0.921986	0.869231	0.657692	0.342308	0.130769	0.526923	0.227337	0.450266	0.338802	6.64894	5.32558	0.97619	2	2	-	0	-	2	2	0	2	1	0	2	0	2	1	0	2	0	0	2	0	2	2	2	1	0	2	2	0
7565429|F|0-54:G>C-54:G>C	TGCAGATGGAGCTATCTAATAACAGTATTAGTGGCTACTGCTATATTAGCTAGGGTAAAGCTAAGGTAT	TGCAGATGGAGCTATCTAATAACAGTATTAGTGGCTACTGCTATATTAGCTAGGGTAAAGCTAAGGTAT	Chr02	8139145	1	2.08485e-27	54:G>C	54	1	1	0.414894	0.585106	0	0.414894	0	0.485514	0.242757	41.8045	14.993	1	0	0	2	2	0	0	0	2	0	0	2	0	2	2	2	0	0	0	0	0	2	0	0	2	2	2	0	0	0
7565429|F|0-28:T>C-28:T>C	TGCAGATGGAGCTATCTAATAACAGTATTAGTGGCTACTGCTATATTAGCTAGGGTAAAGCTAAGGTAT	TGCAGATGGAGCTATCTAATAACAGTATTAGTGGCTACTGCTATATTAGCTAGGGTAAAGCTAAGGTAT	Chr02	8139145	1	2.08485e-27	28:T>C	28	1	1	0.492908	0.507092	0	0.492908	0	0.499899	0.24995	41.8045	10.7616	0.992647	2	0	0	0	0	0	0	2	0	0	2	2	0	2	0	2	2	0	0	0	0	2	2	2	0	0	0	0	2
7556378|F|0-14:T>C-14:T>C	TGCAGGTGGCTACATTTTTCTAAGGCTATTGTACAAAGAATTACAGATCGGAAGAGCGGTTCAGCAGGA	TGCAGGTGGCTACATTTTTCTAAGGCTATTGTACAAAGAATTAC	Chr02	8152788	1	2.63156e-13	14:T>C	14	0.989362	1	0.401434	0.598566	0	0.401434	0	0.480569	0.240285	55.7493	16.7183	0.992647	0	2	0	0	2	0	0	0	0	2	0	2	2	0	0	2	0	0	0	0	2	2	0	0	0	2	2	0	2
7556378|F|0-23:G>T-23:G>T	TGCAGGTGGCTACATTTTTCTAAGGCTATTGTACAAAGAATTACAGATCGGAAGAGCGGTTCAGCAGGA	TGCAGGTGGCTACATTTTTCTAAGGCTATTGTACAAAGAATTAC	Chr02	8152788	1	2.63156e-13	23:G>T	23	0.992908	0.996429	0.457143	0.542857	0.003571	0.453571	0.007117	0.496327	0.251722	55.7493	17.6709	0.992647	2	2	0	0	0	2	2	0	2	2	0	0	0	0	2	0	2	0	0	2	0	0	2	0	0	0	2	2	0
7560328|F|0-18:G>A-18:G>A	TGCAGATTTCACACAGTGGAAGCTCTTCTACTTTTCTTTATATCCCTTTACAGATCGGAAGAGCGGTTC	TGCAGATTTCACACAGTGGAAGCTCTTCTACTTTTCTTTATATCCCTTTAC	Chr02	8153099	1	9.80792e-19	18:G>A	18	0.953901	0.557621	0.817844	0.182156	0.442379	0.375465	0.49336	0.297951	0.395655	12.1799	12.7143	0.992063	-	2	2	1	0	2	1	2	1	0	1	2	2	2	1	0	1	2	1	1	2	0	-	1	2	2	0	1	0
7543289|F|0-13:A>G-13:A>G	TGCAGGATGGGAGACAGATCTACATAGACAAAGTATAGCTTACAGATCGGAAGAGCGGTTCAGCAGGAA	TGCAGGATGGGAGACAGATCTACATAGACAAAGTATAGCTTAC	Chr02	8153858	1	2.03432e-14	13:A>G	13	1	1	0.237589	0.762411	0	0.237589	0	0.362281	0.18114	37.6261	10.8161	1	0	0	0	0	0	0	0	0	2	0	0	2	0	2	0	0	0	0	0	2	0	2	2	2	2	0	0	0	0
7543405|F|0-34:A>G-34:A>G	TGCAGGCTAACCAAGAAACAGATGAGGCGTACGCACAAATTGCTTTACAGATCGGAAGAGCGGTTCAGC	TGCAGGCTAACCAAGAAACAGATGAGGCGTACGCACAAATTGCTTTAC	Chr02	8155422	1	2.44118e-14	34:A>G	34	0.996454	1	0.455516	0.544484	0	0.455516	0	0.496042	0.248021	58.7614	20.8476	0.992647	0	0	2	0	2	2	0	2	0	2	0	0	2	2	0	0	0	2	0	0	0	2	0	0	2	0	0	0	2
14313862|F|0-65:A>G-65:A>G	TGCAGGTGGAACAAAATAAATACTAAGGGCATGGAAACATTGAAAAGAATACTATGGAGCAATACATAC	TGCAGGTGGAACAAAATAAATACTAAGGGCATGGAAACATTGAAAAGAATACTATGGAGCAATACATAC	Chr02	8194792	1	2.08485e-27	65:A>G	65	0.957447	0.82963	0.725926	0.274074	0.17037	0.555556	0.282689	0.397915	0.340302	15.4321	13.3704	0.992188	1	1	2	2	0	1	1	2	0	1	0	0	-	-	2	2	2	2	2	0	1	2	2	2	0	1	2	2	2
100092280|F|0-31:G>T-31:G>T	TGCAGCTTTATGATTTACGAATAGGGATATAGAACATAAGAGAAATTCCCAAAAATAGCTGAATGGGAG	TGCAGCTTTATGATTTACGAATAGGGATATAGAACATAAGAGAAATTCCCAAAAATAGCTGAATGGGAG	Chr02	8200887	1	2.08485e-27	31:G>T	31	0.996454	1	0.395018	0.604982	0	0.395018	0	0.477957	0.238979	16.8665	5.43939	0.970588	0	0	2	2	0	0	0	2	0	0	2	0	2	2	2	0	0	0	0	0	2	0	0	2	2	2	0	0	0
[truncated: 9,043 more rows]
[truncated: 253 more columns]
