# Supplementary material for: Development of diagnostic SNP markers for quality assurance and control in sweetpotato [Ipomoea batatas (L.) Lam.] breeding programs
Source: PLoS One. 2020 Apr 24;15(4):e0232173. doi: 10.1371/journal.pone.0232173 (PMC7182229; doi:10.1371/journal.pone.0232173)
Supplement: S3 Data — (XLSX) [file pone.0232173.s003.xlsx]

## Sheet: Parents-205
No	AlleleID	AlleleSequence	TrimmedSequence	Chr	Pos	AlnCnt_Sweet_Potato_Trifida_MSU_v3	AlnEvalue_Sweet_Potato_Trifida_MSU_v3	SNP	SnpPosition	CallRate	OneRatioRef	OneRatioSnp	FreqHomRef	FreqHomSnp	FreqHets	PICRef	PICSnp	AvgPIC	AvgCountRef	AvgCountSnp	RepAvg	CIP189129.12	CIP106700.1	CIP107800.3	CIP113063.2	CIP189168.32	CIP189127.1	CIP189151.5	CIP189125.9	CIP189134.1	CIP194529.6	CIP106437.3	CIP106629.1	CIP189148.18	CIP107807.3	CIP107806.2	CIP113078.1	CIP190089.6	CIP194568.12	CIP189206.14	CIP189165.38	CIP190094.36	CIP106093.1	CIP106595.1	CIP106631.1	CIP194515.15	CIP107766.2	CIP107806.3	CIP113091.1
1	7571198|F|0-58:A>G-58:A>G	TGCAGCATATGGTGCAGAAGATGAGAACGAGGTTGGTTCAAGTCTCTTTTATATATATATGTGCTTGAT	TGCAGCATATGGTGCAGAAGATGAGAACGAGGTTGGTTCAAGTCTCTTTTATATATATATGTGCTTGAT	Chr00	47418840	1	2.69692e-26	58:A>G	58	0.8429	0.910394	0.270609	0.729391	0.089606	0.181004	0.163153	0.39476	0.278956	19.0017	18.2647	0.957895	2	0	0	0	0	2	0	0	0	0	0	0	0	0	0	0	0	0	0	0	0	0	0	0	2	0	0	0
2	7614415|F|0-5:A>G-5:A>G	TGCAGAACTTTTCCTCTTTCTAGATAACTTGGCAGATTTGACATGTGTCTGACAAGCTCTTCACTGTCA	TGCAGAACTTTTCCTCTTTCTAGATAACTTGGCAGATTTGACATGTGTCTGACAAGCTCTTCACTGTCA	Chr00	13087081	1	4.51291e-24	5:A>G	5	0.76435	0.936759	0.20751	0.79249	0.063241	0.144269	0.118483	0.328899	0.223691	18.904	13.0738	0.96875	0	0	0	2	0	0	0	1	-	2	-	-	-	0	0	0	2	0	-	0	0	0	0	0	0	-	0	0
3	14508870|F|0-16:C>T-16:C>T	TGCAGGAGAGGGGTTGCCTGTGGCCTAAGGGTGGGAGGAGTTTAGATGCCATTGCTCTTGGATAAAATA	TGCAGGAGAGGGGTTGCCTGTGGCCTAAGGGTGGGAGGAGTTTAGATGCCATTGCTCTTGGATAAAATA	Chr00	25179227	1	2.08485e-27	16:C>T	16	0.811178	0.944134	0.210428	0.789572	0.055866	0.154562	0.10549	0.332296	0.218893	9.31803	8.40476	0.957547	0	0	0	0	0	0	0	-	0	0	1	0	0	0	0	-	0	0	-	0	0	0	0	0	0	2	0	0
4	11821518|F|0-51:G>A-51:G>A	TGCAGTGAATCTTTCATGATAAAATATGATTGGAGACGGCTGGTTTGAAGCGAATCAATAAATAAAACT	TGCAGTGAATCTTTCATGATAAAATATGATTGGAGACGGCTGGTTTGAAGCGAATCAATAAATAAAACT	Chr00	55028494	1	2.08485e-27	51:G>A	51	0.832326	0.947368	0.150635	0.849365	0.052632	0.098004	0.099723	0.255888	0.177806	8.33063	5.89362	0.95	0	1	0	0	0	0	0	0	0	0	2	-	0	-	0	0	-	0	0	0	0	0	0	0	0	0	0	0
5	100528857|F|0-18:G>A-18:G>A	TGCAGTTCAAAATCCTTCGGACACTCCTCATCTCCCCAACAAAACACTGTCGTAATACCCACATTATGC	TGCAGTTCAAAATCCTTCGGACACTCCTCATCTCCCCAACAAAACACTGTCGTAATACCCACATTATGC	Chr00	19615959	3	2.08485e-27	18:G>A	18	0.900302	0.964765	0.211409	0.788591	0.035235	0.176174	0.067987	0.333431	0.200709	22.1124	6.82667	0.966667	0	0	0	2	0	0	-	-	-	0	2	0	0	0	0	0	1	-	0	0	2	0	0	0	0	0	1	0
6	7627136|F|0-53:C>G-53:C>G	TGCAGTAAAAGATAGCTTACCTCAACTCTCAGCTCTCATACCATCACTATTTACTTCTCCTGTACTTTT	TGCAGTAAAAGATAGCTTACCTCAACTCTCAGCTCTCATACCATCACTATTTACTTCTCCTGTACTTTT	Chr00	72273465	2	2.08485e-27	53:C>G	53	0.89426	0.969595	0.228041	0.771959	0.030405	0.197635	0.058962	0.352076	0.205519	43.0471	19.0683	0.957364	2	-	0	0	0	2	1	0	0	2	0	2	-	0	-	0	0	-	0	2	0	0	0	0	2	-	0	0
7	100419694|F|0-26:A>T-26:A>T	TGCAGGAAACAAAGAAGAAATAATCCAGTTATGAAATAATTCACTGAAAAAAATAAAGTAATTCATATC	TGCAGGAAACAAAGAAGAAATAATCCAGTTATGAAATAATTCACTGAAAAAAATAAAGTAATTCATATC	Chr00	4425107	1	2.08485e-27	26:A>T	26	0.904834	0.96995	0.267112	0.732888	0.03005	0.237062	0.058294	0.391526	0.22491	13.9378	6.57692	0.952756	0	0	0	0	0	2	2	0	-	0	2	0	2	0	0	2	0	2	0	-	0	0	0	0	2	0	2	0
8	14510331|F|0-7:T>G-7:T>G	TGCAGCTTGTTGTTGCTGTGGCAGATTCTCAGTGCTGGCTTTTGGCTGGGTATCTGGTGTTATCCTCCA	TGCAGCTTGTTGTTGCTGTGGCAGATTCTCAGTGCTGGCTTTTGGCTGGGTATCTGGTGTTATCCTCCA	Chr00	41511556	1	4.48109e-29	7:T>G	7	0.903323	0.989967	0.150502	0.849498	0.010033	0.140468	0.019866	0.255702	0.137784	21.8401	18.6061	0.966387	0	0	0	0	0	0	0	-	0	0	0	0	0	2	0	0	0	0	0	0	2	2	2	0	0	0	0	0
9	7552615|F|0-63:G>A-63:G>A	TGCAGATGAAAGGATGACAAAGGCGGCAGACCTTGAGCAAAAGGTGGCACTGCTTGAGGTATGGTGATA	TGCAGATGAAAGGATGACAAAGGCGGCAGACCTTGAGCAAAAGGTGGCACTGCTTGAGGTATGGTGATA	Chr00	33451476	3	4.48109e-29	63:G>A	63	0.963746	0.998433	0.22884	0.77116	0.001567	0.227273	0.00313	0.352945	0.178037	64.4224	17.2651	0.965517	2	0	0	2	0	0	2	0	0	0	0	0	0	2	2	0	2	2	0	-	0	0	2	2	0	2	2	2
10	19445686|F|0-65:G>A-65:G>A	TGCAGTAAGGTGGCTGGAGAGGATGCACCGTGTGAAATTGGCCCTGATCTCCTACCATCAAGTTCGTAA	TGCAGTAAGGTGGCTGGAGAGGATGCACCGTGTGAAATTGGCCCTGATCTCCTACCATCAAGTTCGTAA	Chr00	9864681	1	4.48109e-29	65:G>A	65	0.97432	1	0.156589	0.843411	0	0.156589	0	0.264138	0.132069	53.3874	13.7217	0.962585	2	0	0	2	0	0	0	0	0	0	0	0	0	2	0	0	2	0	0	0	0	0	0	2	0	2	2	0
11	7627394|F|0-5:A>T-5:A>T	TGCAGATATAAAATCTTATCCATTATTTCTGCAACGACAAGATAAGATATATAGCGTTGAATTCTTTGT	TGCAGATATAAAATCTTATCCATTATTTCTGCAACGACAAGATAAGATATATAGCGTTGAATTCTTTGT	Chr01	30628751	1	4.51291e-24	5:A>T	5	0.826284	0.934186	0.277879	0.722121	0.065814	0.212066	0.122964	0.401325	0.262145	26.358	20.1768	0.953271	1	0	2	2	0	2	2	0	2	2	2	0	-	0	0	2	2	2	0	1	0	0	1	2	0	0	0	0
12	100619393|F|0-31:A>C-31:A>C	TGCAGTTCAGATGCTTACAGATGAAGCCCATAGTAAACAAAAGAAAGGTAGTTGCTGTGGTAGTTATAA	TGCAGTTCAGATGCTTACAGATGAAGCCCATAGTAAACAAAAGAAAGGTAGTTGCTGTGGTAGTTATAA	Chr01	3610925	1	2.08485e-27	31:A>C	31	0.812689	0.949814	0.148699	0.851301	0.050186	0.098513	0.095335	0.253175	0.174255	12.8591	9.58427	0.961957	0	-	0	0	0	0	0	-	0	0	0	0	0	0	-	0	0	-	0	-	0	-	0	0	0	0	0	0
13	7620675|F|0-13:T>C-13:T>C	TGCAGAAAGTTTTTGGTATTTTTGTACACACCAACTACCTGACTTCTACCATTCCCATATCCATTTTCA	TGCAGAAAGTTTTTGGTATTTTTGTACACACCAACTACCTGACTTCTACCATTCCCATATCCATTTTCA	Chr01	18158576	1	9.76873e-21	13:T>C	13	0.86858	0.965217	0.213913	0.786087	0.034783	0.17913	0.067146	0.336309	0.201727	17.3958	15.7083	0.978448	0	0	0	0	0	0	2	0	0	2	2	0	0	0	0	-	0	0	0	0	0	0	0	0	0	0	0	0
14	100736260|F|0-18:C>T-18:C>T	TGCAGTCAGCGACTCTCTCCAATGATATTCTTCTTCTGGAGCTGAGTGGAACTTCTTTCTTTGATTCTA	TGCAGTCAGCGACTCTCTCCAATGATATTCTTCTTCTGGAGCTGAGTGGAACTTCTTTCTTTGATTCTA	Chr01	881461	1	9.69986e-26	18:C>T	18	0.794562	0.967681	0.152091	0.847909	0.032319	0.119772	0.06255	0.257919	0.160234	17.0551	9.78161	0.973684	0	0	0	0	0	0	0	-	0	0	0	0	0	0	0	-	1	0	0	-	0	0	0	0	0	0	2	2
15	7539636|F|0-20:T>A-20:T>A	TGCAGGTGACTACAAAATGCTTGTTTGTGGTCAAGATCGTCAAACTATTCAAACATGAAAATTTATTTT	TGCAGGTGACTACAAAATGCTTGTTTGTGGTCAAGATCGTCAAACTATTCAAACATGAAAATTTATTTT	Chr01	29290005	1	4.48109e-29	20:T>A	20	0.880665	0.972556	0.186964	0.813036	0.027444	0.15952	0.053382	0.304017	0.1787	36.0841	18.3613	0.980392	1	0	0	0	0	0	0	0	0	1	0	2	0	0	0	0	2	2	2	-	0	0	0	0	1	0	0	0
16	7570571|F|0-30:G>C-30:G>C	TGCAGAAGACGCACGAATTGTGCGTTATTTGGCAAAGATTGTTACAGATCGGAAGAGCGGTTCAGCAGG	TGCAGAAGACGCACGAATTGTGCGTTATTTGGCAAAGATTGTTAC	Chr01	17407758	1	1.65126e-15	30:G>C	30	0.829305	0.972678	0.211293	0.788707	0.027322	0.183971	0.053152	0.333297	0.193224	34.0918	12.675	0.96	0	1	0	2	0	0	0	0	0	0	0	0	0	0	0	-	0	0	0	-	0	0	0	0	2	0	-	0
17	7628494|F|0-43:C>G-43:C>G	TGCAGAACAAAGAGCTAGGCGGAGTGGCAATTGGAGTTACACTCTTGTTTGAAGTCCTGGTTGCTGGGT	TGCAGAACAAAGAGCTAGGCGGAGTGGCAATTGGAGTTACACTCTTGTTTGAAGTCCTGGTTGCTGGGT	Chr01	29703739	1	4.51291e-24	43:C>G	43	0.900302	0.974832	0.191275	0.808725	0.025168	0.166107	0.049069	0.309378	0.179223	38.9359	20.4683	0.953704	2	-	0	0	0	2	0	0	0	0	2	0	0	0	0	0	0	0	0	0	0	2	0	2	2	0	0	0
18	100639585|F|0-56:C>T-56:C>T	TGCAGATTTCAAGCCTCCCAAAAATAGAAAGACTGTAATTATAGTTGCTGCAATAGCTTCTTCTTTGTT	TGCAGATTTCAAGCCTCCCAAAAATAGAAAGACTGTAATTATAGTTGCTGCAATAGCTTCTTCTTTGTT	Chr01	4545877	1	4.48109e-29	56:C>T	56	0.904834	0.981636	0.232053	0.767947	0.018364	0.213689	0.036053	0.356409	0.196231	13.3652	6.725	0.96	0	2	0	2	0	2	2	0	0	0	0	2	0	0	0	0	2	0	0	0	2	0	0	0	0	0	0	2
19	7539879|F|0-20:A>T-20:A>T	TGCAGTCAAATGCATATGTTATGATCTGTTATTTGGACTGGAGATAGAAAACTGCAATCATGTGGAAGA	TGCAGTCAAATGCATATGTTATGATCTGTTATTTGGACTGGAGATAGAAAACTGCAATCATGTGGAAGA	Chr01	26819789	1	4.54495e-19	20:A>T	20	0.939577	0.985531	0.175241	0.824759	0.014469	0.160772	0.02852	0.289063	0.158792	59.9862	25.748	0.973451	0	1	0	0	0	0	0	0	0	0	2	0	0	0	0	0	0	0	0	0	0	0	0	0	2	0	0	0
20	7558209|F|0-47:T>C-47:T>C	TGCAGCATGTAAGATAGTTCAGTAATAATGAAACATTTCATTAGTTTTCTGCTTCTTAGATCTCATTCA	TGCAGCATGTAAGATAGTTCAGTAATAATGAAACATTTCATTAGTTTTCTGCTTCTTAGATCTCATTCA	Chr01	2006967	1	4.48109e-29	47:T>C	47	0.960725	0.990566	0.231132	0.768868	0.009434	0.221698	0.01869	0.35542	0.187055	64.5858	18.3393	0.953901	0	2	2	0	2	0	0	0	0	0	0	2	0	0	0	0	2	0	2	0	0	2	2	0	0	2	0	0
21	100600764|F|0-24:G>T-24:G>T	TGCAGAATATAGATAGATAACAATGTGAGCTGGTAGGATGTCACTTCTTCTGTTCTGTGCAAATAGGGG	TGCAGAATATAGATAGATAACAATGTGAGCTGGTAGGATGTCACTTCTTCTGTTCTGTGCAAATAGGGG	Chr01	30897997	1	4.48109e-29	24:G>T	24	0.975831	0.99226	0.157895	0.842105	0.00774	0.150155	0.01536	0.265928	0.140644	29.309	8.75424	0.970395	0	0	0	0	0	0	0	2	0	0	0	0	0	0	0	0	0	0	0	0	0	0	0	2	0	0	0	0
22	7557698|F|0-64:T>A-64:T>A	TGCAGATAATAATACAAAACGTGATTTCTATTGTGCACCTAGAAGTGAGCAGAGTTGTCTGCCATAAGT	TGCAGATAATAATACAAAACGTGATTTCTATTGTGCACCTAGAAGTGAGCAGAGTTGTCTGCCATAAGT	Chr01	30898063	1	9.69986e-26	64:T>A	64	0.966767	0.99375	0.14375	0.85625	0.00625	0.1375	0.012422	0.246172	0.129297	58.3496	19.5377	0.962069	0	0	1	0	0	0	0	2	0	0	0	0	0	0	0	0	0	0	0	0	0	0	0	2	0	0	0	0
23	7628081|F|0-53:C>G-53:C>G	TGCAGTTTCGCCCGAGTGGTCGCGCTTGCCGGGGATGACAGGCGCGTTCATGACGAGATCTTGATGAGC	TGCAGTTTCGCCCGAGTGGTCGCGCTTGCCGGGGATGACAGGCGCGTTCATGACGAGATCTTGATGAGC	Chr01	2657495	1	9.69986e-26	53:C>G	53	0.963746	0.996865	0.189655	0.810345	0.003135	0.18652	0.00625	0.307372	0.156811	36.4164	11.6643	0.956376	0	-	2	0	0	0	0	0	2	2	2	0	2	2	0	0	0	2	0	0	0	0	0	2	0	2	0	2
24	100457721|F|0-44:C>T-44:C>T	TGCAGTGGAATTTTACCAAGAGAACCAATGCCTTCAAATATCACCGTGAGGCTTCCTAAGTTGGAGGAG	TGCAGTGGAATTTTACCAAGAGAACCAATGCCTTCAAATATCACCGTGAGGCTTCCTAAGTTGGAGGAG	Chr01	3130847	1	4.48109e-29	44:C>T	44	0.969789	0.998442	0.157321	0.842679	0.001558	0.155763	0.00311	0.265142	0.134126	20.5366	11.9741	0.959854	0	0	0	0	0	0	0	0	0	0	0	0	0	0	0	0	0	0	2	0	0	0	0	0	0	0	0	0
25	7557787|F|0-36:G>A-36:G>A	TGCAGATCTGTGAGAGATGAGGACTGTGACCACTATGTGAGATTGGTGTAGAGACTCATATACAATAAA	TGCAGATCTGTGAGAGATGAGGACTGTGACCACTATGTGAGATTGGTGTAGAGACTCATATACAATAAA	Chr01	30462801	1	4.48109e-29	36:G>A	36	0.989426	1	0.184733	0.815267	0	0.184733	0	0.301213	0.150607	139.069	35.5887	0.956667	0	2	0	0	2	0	0	2	0	0	0	0	0	0	0	0	0	0	0	0	0	2	2	0	0	0	2	0
26	9844160|F|0-13:C>G-13:C>G	TGCAGTTTGTTTTCTATTGGAATCAAGTCTGAAGACTATATACTTACAGAAAGAAAGAGCAATGCTGGA	TGCAGTTTGTTTTCTATTGGAATCAAGTCTGAAGACTATATACTTACAGAAAGAAAGAGCAATGCTGGA	Chr02	8437042	1	7.55169e-22	13:C>G	13	0.771903	0.898239	0.221135	0.778865	0.101761	0.119374	0.182812	0.344469	0.26364	42.2103	18.3093	0.952128	2	2	0	0	0	1	2	0	2	-	0	0	0	0	1	1	2	1	-	1	0	0	0	2	-	-	2	1
27	7619220|F|0-36:G>A-36:G>A	TGCAGTTATGTTCTTTGCGATCTCTGTGTTCTTTGAGCTGCTATGTTGCTTTTTATATGCGTTTGTTTT	TGCAGTTATGTTCTTTGCGATCTCTGTGTTCTTTGAGCTGCTATGTTGCTTTTTATATGCGTTTGTTTT	Chr02	9903665	1	2.08485e-27	36:G>A	36	0.802115	0.913371	0.188324	0.811676	0.086629	0.101695	0.158249	0.305716	0.231982	13.4035	12.1356	0.957447	0	-	0	0	0	0	0	-	0	0	2	0	0	0	0	0	1	-	0	-	0	0	0	-	0	-	-	0
28	7629110|F|0-28:G>T-28:G>T	TGCAGTCTTTGCTCTCAAAAGTTTCTTTGGAGTTCTCATATGAATTCTGAACATCACTAATTTGGATTG	TGCAGTCTTTGCTCTCAAAAGTTTCTTTGGAGTTCTCATATGAATTCTGAACATCACTAATTTGGATTG	Chr02	13184152	1	2.08485e-27	28:G>T	28	0.832326	0.92922	0.235935	0.764065	0.07078	0.165154	0.131541	0.360539	0.24604	43.1618	26.4581	0.96875	0	0	2	0	2	0	0	0	0	2	-	0	0	0	0	0	-	0	2	-	-	-	1	0	0	0	0	0
29	7618188|F|0-43:A>G-43:A>G	TGCAGATTTTTTCCAACAATAAAAATGGAGAGAGGGAGTAGTTATAGTTACGTTGTTTGACAATTCTCC	TGCAGATTTTTTCCAACAATAAAAATGGAGAGAGGGAGTAGTTATAGTTACGTTGTTTGACAATTCTCC	Chr02	22683909	1	9.69986e-26	43:A>G	43	0.839879	0.942446	0.226619	0.773381	0.057554	0.169065	0.108483	0.350525	0.229504	36.9921	21.4422	0.961207	0	2	-	0	0	0	0	0	0	0	0	0	0	0	0	0	0	2	-	0	0	0	0	0	0	0	2	0
30	7612446|F|0-24:A>C-24:A>C	TGCAGTTGGAATTGAGATCTGGACAATGCAAGATGGCATCTTGTTTGACAATGTCCTCATAGCTACTGA	TGCAGTTGGAATTGAGATCTGGACAATGCAAGATGGCATCTTGTTTGACAATGTCCTCATAGCTACTGA	Chr02	20983022	1	7.49845e-27	24:A>C	24	0.824773	0.950549	0.164835	0.835165	0.049451	0.115385	0.09401	0.275329	0.18467	18.7842	9.90385	0.972477	0	0	0	0	0	0	2	0	0	0	2	0	0	0	0	-	0	1	0	0	2	-	0	0	-	0	0	0
31	19446149|F|0-60:A>T-60:A>T	TGCAGAATCAAACAGTGGAAATAATTGTCTTTACATAAACAGAAACTTTGTCCTGTTCACAATTCTTTT	TGCAGAATCAAACAGTGGAAATAATTGTCTTTACATAAACAGAAACTTTGTCCTGTTCACAATTCTTTT	Chr02	8467208	1	2.08485e-27	60:A>T	60	0.91994	0.965517	0.159278	0.840722	0.034483	0.124795	0.066587	0.267816	0.167202	19.7041	7.74528	0.952	2	-	0	0	0	0	2	0	-	0	1	0	0	2	0	0	2	0	0	0	2	0	0	2	0	0	0	1
32	9841513|F|0-18:T>A-18:T>A	TGCAGGCATATAAACGAGTACAGGATGCCCTGTAGCCTTGTGCAGATTGAGAAAGTAGCTACATTTGTA	TGCAGGCATATAAACGAGTACAGGATGCCCTGTAGCCTTGTGCAGATTGAGAAAGTAGCTACATTTGTA	Chr02	8832851	1	4.48109e-29	18:T>A	18	0.8429	0.980287	0.145161	0.854839	0.019713	0.125448	0.038649	0.248179	0.143414	32.4771	9.1236	0.962264	0	1	0	0	0	0	0	0	0	0	0	0	2	0	0	0	0	0	0	0	0	0	0	0	0	0	0	0
33	7609930|F|0-10:T>G-10:T>G	TGCAGTCATCTGTTTGTCTGAAGCAATTAGCCTATGATCTTGTTGAGCTGCTGTTGTCATCTGCATTTC	TGCAGTCATCTGTTTGTCTGAAGCAATTAGCCTATGATCTTGTTGAGCTGCTGTTGTCATCTGCATTTC	Chr02	6247633	1	4.48109e-29	10:T>G	10	0.981873	0.990769	0.193846	0.806154	0.009231	0.184615	0.018291	0.31254	0.165415	47.8827	20.6621	0.952703	2	0	0	0	0	0	0	0	0	0	0	0	0	0	0	0	0	0	2	0	0	0	0	0	0	0	2	0
34	7610278|F|0-38:T>G-38:T>G	TGCAGAGTATAGGTTTCTAACCAGACTAATAGTGGAAATGCAGATAGCCTGCTAAGGCTTGTAGTCCTT	TGCAGAGTATAGGTTTCTAACCAGACTAATAGTGGAAATGCAGATAGCCTGCTAAGGCTTGTAGTCCTT	Chr02	7067676	1	2.69692e-26	38:T>G	38	0.935045	0.993538	0.14378	0.85622	0.006462	0.137318	0.012841	0.246215	0.129528	46.5782	22.2887	0.960317	0	-	0	0	0	0	0	0	0	0	0	2	0	0	0	0	0	0	0	0	0	0	0	0	0	0	0	0
35	7618332|F|0-31:A>C-31:A>C	TGCAGCATAACATGGTATTGAACTACAATTTACAATGCAGAGACTAATACCTATCAATCAACTAATTTT	TGCAGCATAACATGGTATTGAACTACAATTTACAATGCAGAGACTAATACCTATCAATCAACTAATTTT	Chr02	5406509	1	4.48109e-29	31:A>C	31	0.968278	0.99532	0.223089	0.776911	0.00468	0.218409	0.009317	0.346641	0.177979	61.645	19.2	0.953488	0	0	2	0	0	2	0	2	0	2	0	0	0	0	0	0	2	0	0	0	0	0	0	2	2	0	0	0
36	7559505|F|0-21:G>T-21:G>T	TGCAGTTCGTACTTCGTAAGCGTAGAGCTCGCAGCTAATTCTTCAATTTTCTTACAAATTACACTTACA	TGCAGTTCGTACTTCGTAAGCGTAGAGCTCGCAGCTAATTCTTCAATTTTCTTACAAATTACACTTACA	Chr02	18297642	1	4.48109e-29	21:G>T	21	0.981873	0.998462	0.229231	0.770769	0.001538	0.227692	0.003072	0.353368	0.17822	34.7848	8.00599	0.950658	0	2	2	0	0	0	0	0	0	0	0	0	0	0	0	0	2	2	2	0	2	2	0	0	0	0	0	0
37	7615831|F|0-67:T>A-67:T>A	TGCAGTTTCTCCATTACAGGTTGCTCAAATTTCTAATGTTTTATTTACTCTATTCAAAATGACAAAATT	TGCAGTTTCTCCATTACAGGTTGCTCAAATTTCTAATGTTTTATTTACTCTATTCAAAATGACAAAATT	Chr02	5373833	1	4.48109e-29	67:T>A	67	0.996979	0.998485	0.271212	0.728788	0.001515	0.269697	0.003026	0.395312	0.199169	143.621	33.0605	0.973856	0	2	0	0	0	0	0	0	0	2	2	0	2	0	2	0	2	2	0	0	0	0	0	0	0	2	0	2
38	14507926|F|0-59:C>A-59:C>A	TGCAGAGACAATTTCATTGTCTGAATGCTGCAAATGGACATCTTCAAATATATTCTCATCGTTGTTCTG	TGCAGAGACAATTTCATTGTCTGAATGCTGCAAATGGACATCTTCAAATATATTCTCATCGTTGTTCTG	Chr02	14844573	1	4.48109e-29	59:C>A	59	0.950151	1	0.144674	0.855326	0	0.144674	0	0.247487	0.123743	54.0196	15.233	0.955224	0	0	0	0	0	0	0	0	0	0	0	0	0	0	0	0	2	0	0	2	2	0	0	0	0	0	0	0
39	100692009|F|0-49:T>C-49:T>C	TGCAGTCAATTGCTCTACCACTGAGCTATGGACCCTTGGTGAATCAAATTCTTGAAGACAAATATACCA	TGCAGTCAATTGCTCTACCACTGAGCTATGGACCCTTGGTGAATCAAATTCTTGAAGACAAATATACCA	Chr03	22516950	1	9.76873e-21	49:T>C	49	0.755287	0.888	0.2	0.8	0.112	0.088	0.198912	0.32	0.259456	13.3023	8.95495	0.966667	-	0	-	-	0	-	-	0	0	0	0	1	2	0	0	0	-	0	0	0	2	0	0	0	-	-	0	0
40	9845122|F|0-59:A>G-59:A>G	TGCAGCCACATCATCTTATCCATCACGATTACCTTCGGTTGCTGTTACTCCCATGGCTCAGCCACAGAG	TGCAGCCACATCATCTTATCCATCACGATTACCTTCGGTTGCTGTTACTCCCATGGCTCAGCCACAGAG	Chr03	21898960	1	2.08485e-27	59:A>G	59	0.767372	0.909449	0.253937	0.746063	0.090551	0.163386	0.164703	0.378906	0.271805	12.9834	6.68276	0.953488	0	2	0	2	0	0	2	-	1	2	2	-	0	0	-	1	-	2	2	-	-	0	2	0	2	0	0	-
41	7629039|F|0-39:A>T-39:A>T	TGCAGTACAGAAAACCAACCAGCAGAAGATAATTTTTATAATGAACAGCTCAGGAACCCAGTTGGCTAG	TGCAGTACAGAAAACCAACCAGCAGAAGATAATTTTTATAATGAACAGCTCAGGAACCCAGTTGGCTAG	Chr03	24217089	1	9.69986e-26	39:A>T	39	0.858006	0.910211	0.278169	0.721831	0.089789	0.18838	0.163453	0.401582	0.282518	17.126	14.694	0.962185	2	0	0	0	0	0	1	0	2	0	0	2	2	2	2	2	0	2	0	0	0	2	0	0	0	0	0	0
42	15728705|F|0-19:C>G-19:C>G	TGCAGATTTTGCCATGCTGCAAAGTGAGGCAGTGGAGATTGCAATGGAGGATATCAAGAAAAATGTGGA	TGCAGATTTTGCCATGCTGCAAAGTGAGGCAGTGGAGATTGCAATGGAGGATATCAAGAAAAATGTGGA	Chr03	1334900	1	2.08485e-27	19:C>G	19	0.867069	0.937282	0.212544	0.787456	0.062718	0.149826	0.117569	0.334738	0.226153	26.0887	16.2535	0.967213	0	0	2	0	2	0	0	0	0	0	0	0	0	0	0	0	0	0	2	-	0	0	0	0	0	0	0	0
43	7619031|F|0-46:A>G-46:A>G	TGCAGTCAATTGCTCTACCACTGAGCTATGGACCCTTGTTGTGTCTAGTCCTTGAAGATAAATATACCA	TGCAGTCAATTGCTCTACCACTGAGCTATGGACCCTTGTTGTGTCTAGTCCTTGAAGATAAATATACCA	Chr03	20186490	3	9.76873e-21	46:A>G	46	0.873112	0.951557	0.147059	0.852941	0.048443	0.098616	0.092192	0.250865	0.171529	13.6043	9.27723	0.958333	0	2	1	0	0	0	0	0	0	1	0	0	2	0	0	0	0	0	0	0	0	1	0	0	2	0	-	0
44	7561292|F|0-28:A>G-28:A>G	TGCAGTTGACTCATCCCAACCGACCTACACATTATCAAAACAATTACAGATCGGAAGAGCGGTTCAGCA	TGCAGTTGACTCATCCCAACCGACCTACACATTATCAAAACAATTAC	Chr03	3304180	1	1.39807e-16	28:A>G	28	0.909366	0.961794	0.217608	0.782392	0.038206	0.179402	0.073493	0.340509	0.207001	74.1248	33.5	0.973214	0	0	2	0	0	0	0	2	0	0	0	-	2	0	0	-	0	0	2	0	2	0	0	0	2	0	0	0
45	7554426|F|0-64:A>T-64:A>T	TGCAGTTGAATTGCCGTGCACTGAAATGGAGAGCTCTCCATAAAGTTTTCTTTGGTTATGTCTAATGTT	TGCAGTTGAATTGCCGTGCACTGAAATGGAGAGCTCTCCATAAAGTTTTCTTTGGTTATGTCTAATGTT	Chr03	12907854	1	2.08485e-27	64:A>T	64	0.836858	0.971119	0.263538	0.736462	0.028881	0.234657	0.056094	0.388171	0.222132	30.9923	14.3275	0.986957	0	0	0	0	0	0	0	0	0	2	0	2	0	0	0	0	0	2	0	0	0	2	0	1	0	2	2	2
46	9845632|F|0-28:C>G-28:C>G	TGCAGTTCTTGTCTATGAAACTTGCGGCCTTGAACCCCAGGCTGGAATTCAACATGGATAACTTATTTC	TGCAGTTCTTGTCTATGAAACTTGCGGCCTTGAACCCCAGGCTGGAATTCAACATGGATAACTTATTTC	Chr03	4894258	1	2.08485e-27	28:C>G	28	0.957704	0.979495	0.22082	0.77918	0.020505	0.200315	0.040169	0.344117	0.192143	24.1169	11.0443	0.953901	2	0	0	0	0	0	0	1	0	0	0	0	1	0	2	0	0	0	0	0	0	0	0	2	0	0	0	0
47	7547677|F|0-13:T>C-13:T>C	TGCAGTAAATACATAACATCTCCCCATAACTAGCTTCAAGTTCCTGAAGAACGCAGGGCAAAAGAATTG	TGCAGTAAATACATAACATCTCCCCATAACTAGCTTCAAGTTCCTGAAGAACGCAGGGCAAAAGAATTG	Chr03	4210823	1	2.08485e-27	13:T>C	13	0.916918	0.983526	0.143328	0.856672	0.016474	0.126853	0.032406	0.24557	0.138988	26.4613	15.12	0.969697	0	0	0	0	0	0	0	2	0	-	0	0	0	0	0	0	0	0	0	0	0	-	0	0	2	0	2	0
48	100557716|F|0-34:G>C-34:G>C	TGCAGCCTCAGCCCAGAACTGAGCTCAGGGAGAAGTGGGAAATGAAGGTTTTCTACTTCAAACCCACCT	TGCAGCCTCAGCCCAGAACTGAGCTCAGGGAGAAGTGGGAAATGAAGGTTTTCTACTTCAAACCCACCT	Chr03	14666136	1	4.48109e-29	34:G>C	34	0.938066	0.990338	0.231884	0.768116	0.009662	0.222222	0.019137	0.356228	0.187682	16.6813	6.4586	0.955224	0	0	0	0	0	0	0	0	0	0	0	0	0	2	0	0	0	0	2	0	0	0	0	2	0	0	0	0
49	7621119|F|0-9:G>A-9:G>A	TGCAGATGTGAAAGCTGCTTCTATTGAAAACAAAAGTGACCCAGCTGTGCAATCTGTGAAAAGGAAGGC	TGCAGATGTGAAAGCTGCTTCTATTGAAAACAAAAGTGACCCAGCTGTGCAATCTGTGAAAAGGAAGGC	Chr03	26611855	1	2.08485e-27	9:G>A	9	0.965257	0.99061	0.183099	0.816901	0.00939	0.173709	0.018603	0.299147	0.158875	23.8086	18.0438	0.952206	2	2	0	0	0	2	0	0	2	0	0	0	2	0	0	2	0	0	2	0	0	0	0	2	0	2	0	2
50	100553171|F|0-48:T>C-48:T>C	TGCAGCTGTTTTGTCAGTCACTAAAAACTGACTCAAAACCATGATTTATTTACTATATTATCCCACTTC	TGCAGCTGTTTTGTCAGTCACTAAAAACTGACTCAAAACCATGATTTATTTACTATATTATCCCACTTC	Chr03	13844626	1	4.48109e-29	48:T>C	48	0.968278	0.99376	0.152886	0.847114	0.00624	0.146646	0.012403	0.259024	0.135713	36.4594	11.3739	0.97619	0	0	0	0	0	0	0	0	0	0	0	0	0	0	0	0	0	0	0	0	2	2	0	2	0	0	0	0
51	7615052|F|0-30:G>A-30:G>A	TGCAGCCTAGCTAGAGGAAAGTGTGTCGCCGAGTACAGTTCATTGTGATTGGGCTCAACTCTTATTTAC	TGCAGCCTAGCTAGAGGAAAGTGTGTCGCCGAGTACAGTTCATTGTGATTGGGCTCAACTCTTATTTAC	Chr03	9190054	1	4.48109e-29	30:G>A	30	0.962236	0.99529	0.189953	0.810047	0.00471	0.185243	0.009375	0.307742	0.158558	40.1355	9.69178	0.952899	0	0	0	0	2	0	2	0	0	2	0	2	0	0	0	2	2	0	0	0	0	2	2	0	0	0	0	0
52	7625528|F|0-32:C>G-32:C>G	TGCAGAATCGATGAATTTGCCAAATCTTGCGACTGAAATGTGTGCAGTGGAGCAGCAAGGAACCAATGC	TGCAGAATCGATGAATTTGCCAAATCTTGCGACTGAAATGTGTGCAGTGGAGCAGCAAGGAACCAATGC	Chr03	23328168	1	4.48109e-29	32:C>G	32	0.957704	0.996845	0.152997	0.847003	0.003155	0.149842	0.006289	0.259178	0.132733	20.4675	8.03306	0.963768	0	0	0	0	0	0	2	0	0	2	2	2	0	0	0	2	0	2	0	0	0	0	0	0	2	0	0	0
53	100556659|F|0-51:C>T-51:C>T	TGCAGTTTGCCACAAATCATTTAGGTATGAACATAGATGAAGGATGAACATCGGGGCCTGCATAACAGT	TGCAGTTTGCCACAAATCATTTAGGTATGAACATAGATGAAGGATGAACATCGGGGCCTGCATAACAGT	Chr03	19931109	1	4.48109e-29	51:C>T	51	0.969789	0.996885	0.182243	0.817757	0.003115	0.179128	0.006211	0.298061	0.152136	19.019	4.5969	0.952381	0	0	0	0	0	0	0	0	0	0	0	2	0	2	0	0	0	0	0	0	0	0	0	0	2	0	0	0
54	100451331|F|0-19:T>G-19:T>G	TGCAGAAATAATTTGAATCTACCGGAGTTTTAGCGCTACCTGATTTGAATTTTTACCTCTGATTTCTAG	TGCAGAAATAATTTGAATCTACCGGAGTTTTAGCGCTACCTGATTTGAATTTTTACCTCTGATTTCTAG	Chr03	4677647	1	4.48109e-29	19:T>G	19	0.980363	0.996918	0.154083	0.845917	0.003082	0.151002	0.006144	0.260683	0.133414	28.4994	8.94309	0.960526	2	0	0	0	0	2	0	0	0	0	0	0	2	0	2	0	0	0	0	0	0	0	0	0	2	0	0	0
55	7547156|F|0-8:C>T-8:C>T	TGCAGCTTCGGCTGCTCTCCAATATAACAACTGATGATGATGAACCCAATAACTTGCAGTCGTCAGCAA	TGCAGCTTCGGCTGCTCTCCAATATAACAACTGATGATGATGAACCCAATAACTTGCAGTCGTCAGCAA	Chr03	11665218	1	2.08485e-27	8:C>T	8	0.966767	0.998437	0.1625	0.8375	0.001563	0.160938	0.00312	0.272188	0.137654	73.4787	17.9491	0.953571	2	2	0	0	0	0	0	0	0	0	2	0	0	0	2	0	2	0	0	0	0	0	2	0	0	0	2	0
56	11826044|F|0-66:G>A-66:G>A	TGCAGTCCATATCAGAATGACAATTCTGTAGAGATTGCACAATCCTTTGGGTTTTCTTCTGCGTACGAT	TGCAGTCCATATCAGAATGACAATTCTGTAGAGATTGCACAATCCTTTGGGTTTTCTTCTGCGTACGAT	Chr04	31341133	1	2.08485e-27	66:G>A	66	0.770393	0.903922	0.264706	0.735294	0.096078	0.168627	0.173695	0.389273	0.281484	22.4542	16.0272	0.957746	0	1	0	-	0	0	0	1	0	2	-	0	-	0	0	0	0	0	0	1	-	0	0	0	0	-	-	0
57	7565088|F|0-28:C>T-28:C>T	TGCAGAAGTTACTGGCTTCCCAGGAAACCGAAGAGAGATGCCATTCGCAGCCGGTTCAGAGCAACAGCT	TGCAGAAGTTACTGGCTTCCCAGGAAACCGAAGAGAGATGCCATTCGCAGCCGGTTCAGAGCAACAGCT	Chr04	4131502	1	1.26366e-19	28:C>T	28	0.771903	0.906067	0.219178	0.780822	0.093933	0.125245	0.17022	0.342278	0.256249	11.3948	7.98261	0.95	0	0	0	0	0	-	-	0	0	0	0	0	0	0	0	0	-	0	0	1	-	0	0	0	-	0	0	0
58	7621977|F|0-58:T>C-58:T>C	TGCAGTATGCCCATGGCTGATAGATATTGGAAGTTATTGTACAAACAGGTTAGGTTTCTGAATGGGACC	TGCAGTATGCCCATGGCTGATAGATATTGGAAGTTATTGTACAAACAGGTTAGGTTTCTGAATGGGACC	Chr04	29433386	1	2.08485e-27	58:T>C	58	0.761329	0.914683	0.188492	0.811508	0.085317	0.103175	0.156077	0.305926	0.231001	16.8246	8.29358	0.950617	0	0	0	0	1	2	0	0	1	0	-	-	0	0	0	2	2	0	0	0	0	0	-	0	2	-	0	1
59	7569592|F|0-50:G>A-50:G>A	TGCAGAAGATGGTGGTTGCGACAGAATGAAAGAATGGAGTAAGCAGAGAAGGCCATTACCCCTTCTGAT	TGCAGAAGATGGTGGTTGCGACAGAATGAAAGAATGGAGTAAGCAGAGAAGGCCATTACCCCTTCTGAT	Chr04	5305718	1	2.08485e-27	50:G>A	50	0.900302	0.942953	0.211409	0.788591	0.057047	0.154362	0.107585	0.333431	0.220508	32.7718	25.9444	0.964602	0	2	2	0	0	0	0	0	0	0	2	0	0	0	0	0	0	0	0	-	0	0	0	0	0	0	2	0
60	9846166|F|0-7:C>T-7:C>T	TGCAGACCGAAGGCATTCATACAATTTGATTGACTTCAAGTTTGGAATTTCTGCAAACTCAGCTGGAAT	TGCAGACCGAAGGCATTCATACAATTTGATTGACTTCAAGTTTGGAATTTCTGCAAACTCAGCTGGAAT	Chr04	3081301	1	2.08485e-27	7:C>T	7	0.844411	0.957066	0.187835	0.812165	0.042934	0.144902	0.082181	0.305107	0.193644	16.962	10.7903	0.955446	0	0	-	0	0	0	0	0	2	0	1	0	0	0	0	0	0	0	0	0	0	0	-	0	0	0	0	2
61	14314560|F|0-54:T>C-54:T>C	TGCAGCATCTAAGTAAAGTACTGTCTATATATGACTCCATAGTTATCATAGCACTATAGCAGGTTGATT	TGCAGCATCTAAGTAAAGTACTGTCTATATATGACTCCATAGTTATCATAGCACTATAGCAGGTTGATT	Chr04	25721105	1	4.48109e-29	54:T>C	54	0.774924	0.957115	0.19883	0.80117	0.042885	0.155945	0.082092	0.318594	0.200343	36.9387	24.7542	0.952381	2	0	1	2	0	0	0	0	0	0	0	2	2	0	2	0	0	0	0	-	0	-	0	2	2	0	0	2
62	100490727|F|0-31:T>C-31:T>C	TGCAGTTTTACTCAGGGGGAGTGTTCACGAATAAGTGTGGGACGGAGTTGAACCACGGCGTGACGGTGG	TGCAGTTTTACTCAGGGGGAGTGTTCACGAATAAGTGTGGGACGGAGTTGAACCACGGCGTGACGGTGG	Chr04	2792642	1	4.48109e-29	31:T>C	31	0.818731	0.9631	0.158672	0.841328	0.0369	0.121771	0.071077	0.26699	0.169034	9.25478	5.94444	0.957547	0	-	0	1	0	2	0	-	0	0	-	0	2	0	0	0	0	0	0	-	0	0	2	-	0	0	-	0
63	100730079|F|0-27:C>G-27:C>G	TGCAGTAATTACCGCGCTGCAATTTCTCGGGGCAGCTTATTTTCTGTTTACTCTCATGAAATTTATATA	TGCAGTAATTACCGCGCTGCAATTTCTCGGGGCAGCTTATTTTCTGTTTACTCTCATGAAATTTATATA	Chr04	9597149	2	2.08485e-27	27:C>G	27	0.960725	0.988994	0.168239	0.831761	0.011006	0.157233	0.02177	0.279869	0.15082	12.574	5.59016	0.965278	0	0	0	0	0	2	0	0	0	0	0	2	2	0	0	0	0	2	0	0	0	0	0	0	0	0	0	0
64	9846380|F|0-39:A>C-39:A>C	TGCAGCATGACTTACAATCTTGCACAAAAAGACCTTTGAAATCCACTATTTTCACCGATCAAATTCCAA	TGCAGCATGACTTACAATCTTGCACAAAAAGACCTTTGAAATCCACTATTTTCACCGATCAAATTCCAA	Chr04	1048310	1	4.48109e-29	39:A>C	39	0.830816	0.990909	0.18	0.82	0.009091	0.170909	0.018017	0.2952	0.156608	13.2886	10.8761	0.974747	0	0	0	0	0	1	0	0	0	0	0	0	0	0	0	0	0	2	2	0	2	0	0	0	0	0	0	0
65	100456475|F|0-40:A>G-40:A>G	TGCAGGTTGTTGCCATACTTGTAAAAATATAAGAAGAAAGAAACCCAAGAATTAGTGAAAGCACCATTC	TGCAGGTTGTTGCCATACTTGTAAAAATATAAGAAGAAAGAAACCCAAGAATTAGTGAAAGCACCATTC	Chr04	6057744	1	9.69986e-26	40:A>G	40	0.941088	0.995185	0.203852	0.796148	0.004815	0.199037	0.009584	0.324593	0.167089	21.8583	6.33803	0.961806	0	0	0	0	0	2	0	0	0	0	0	0	2	0	2	0	2	0	2	0	2	2	0	0	2	2	0	2
66	9843779|F|0-48:T>A-48:T>A	TGCAGGGCTTTACAAGCTTATACCCTTCTACAAGGGTGAAAACACCATTTTTGATGTTTCACCATCTTC	TGCAGGGCTTTACAAGCTTATACCCTTCTACAAGGGTGAAAACACCATTTTTGATGTTTCACCATCTTC	Chr04	25465395	1	2.08485e-27	48:T>A	48	0.904834	0.996661	0.146912	0.853088	0.003339	0.143573	0.006655	0.250657	0.128656	24.8559	7.33962	0.95	2	0	0	0	2	0	0	0	2	0	2	0	0	0	0	0	0	0	2	0	0	0	0	0	0	0	2	0
67	7610015|F|0-19:C>A-19:C>A	TGCAGAAATCTAAGAGCAGCTTTACTACCTTTTCAATATTCTTCGCATATAATATGCATCCATGTGCTC	TGCAGAAATCTAAGAGCAGCTTTACTACCTTTTCAATATTCTTCGCATATAATATGCATCCATGTGCTC	Chr04	26597655	1	4.48109e-29	19:C>A	19	0.959215	0.99685	0.190551	0.809449	0.00315	0.187402	0.006279	0.308483	0.157381	39.7218	11.9714	0.955479	2	0	0	0	0	0	0	0	2	0	0	0	0	2	0	0	0	0	0	0	0	2	2	0	0	0	0	0
68	7566257|F|0-54:G>C-54:G>C	TGCAGGTTCTTGTCCTATCATCTTTCCCTGGATGCACTTTATCAGTAACTGATTGCAATGGATGATTTC	TGCAGGTTCTTGTCCTATCATCTTTCCCTGGATGCACTTTATCAGTAACTGATTGCAATGGATGATTTC	Chr04	9919649	1	4.48109e-29	54:G>C	54	0.978852	0.996914	0.262346	0.737654	0.003086	0.259259	0.006154	0.387041	0.196597	131.662	34.101	0.95302	2	0	0	0	0	2	0	0	2	0	0	2	2	0	2	0	0	2	2	0	0	2	0	0	0	2	0	0
69	7559626|F|0-54:T>C-54:T>C	TGCAGTTTGCAGATTAGAAACTGAATTTAGAACCTTTTCACTGTACAATGAGTTTATATATACTTACAT	TGCAGTTTGCAGATTAGAAACTGAATTTAGAACCTTTTCACTGTACAATGAGTTTATATATACTTACAT	Chr04	3724077	1	4.48109e-29	54:T>C	54	0.987915	1	0.252294	0.747706	0	0.252294	0	0.377283	0.188642	91.7129	23.5077	0.97351	2	2	2	0	0	2	0	0	2	2	0	0	0	0	0	2	2	2	2	2	2	0	0	0	2	0	0	2
70	9846338|F|0-21:A>T-21:A>T	TGCAGCACATACTCAGTAGATATGAGTACTTAGCATGTATATTGAAATGCATACACCACTTCAAAATTG	TGCAGCACATACTCAGTAGATATGAGTACTTAGCATGTATATTGAAATGCATACACCACTTCAAAATTG	Chr05	13840565	1	2.08485e-27	21:A>T	21	0.812689	0.890335	0.27881	0.72119	0.109665	0.169145	0.195278	0.40215	0.298714	20.1093	14.0643	0.961165	2	0	0	0	0	0	0	1	1	0	0	0	1	0	1	0	0	-	0	2	2	0	-	0	0	0	1	2
71	7559108|F|0-7:G>C-7:G>C	TGCAGTAGAGAATCTGTATGCTTATGATACAACAGTCCAACAGGTTTCTTCTCAAATCTATTTGTGTTT	TGCAGTAGAGAATCTGTATGCTTATGATACAACAGTCCAACAGGTTTCTTCTCAAATCTATTTGTGTTT	Chr05	24383064	1	2.08485e-27	7:G>C	7	0.777946	0.904854	0.242718	0.757282	0.095146	0.147573	0.172186	0.367612	0.269899	16.8246	12.45	0.964646	-	0	0	0	0	0	0	0	-	0	0	0	0	2	0	-	0	0	0	0	-	-	2	0	0	0	0	0
72	9847276|F|0-68:C>T-68:C>T	TGCAGCCTGATAGGAGCGGTATTCGCTTTGGTAGTGTTATTGCGTAAGAGCAAAATAGAGGATTATTAC	TGCAGCCTGATAGGAGCGGTATTCGCTTTGGTAGTGTTATTGCGTAAGAGCAAAATAGAGGATTATTAC	Chr05	20616318	1	7.49845e-27	68:C>T	68	0.76435	0.940711	0.160079	0.839921	0.059289	0.100791	0.111547	0.268907	0.190227	17.118	11.1522	0.95679	2	0	-	0	2	0	-	0	0	0	0	0	0	2	0	-	0	0	0	0	0	0	0	2	0	0	-	0
73	7562059|F|0-41:A>G-41:A>G	TGCAGATGAAATGAAATGAAAACTTTTAGTGCATATCATGTAAGCAATGTAATTGAAATCCACTAAGAG	TGCAGATGAAATGAAATGAAAACTTTTAGTGCATATCATGTAAGCAATGTAATTGAAATCCACTAAGAG	Chr05	892499	1	2.08485e-27	41:A>G	41	0.897281	0.946128	0.16835	0.83165	0.053872	0.114478	0.10194	0.280017	0.190978	86.1163	34.9919	0.973077	2	-	0	-	0	0	2	-	1	0	2	0	-	0	-	-	0	0	0	-	0	0	0	0	0	2	0	1
74	11822661|F|0-26:T>A-26:T>A	TGCAGCATACAAACATCACACTTACTTCCAAAAGAAATTATTACAGATCGGAAGAGCGGTTCAGCAGGA	TGCAGCATACAAACATCACACTTACTTCCAAAAGAAATTATTAC	Chr05	23928504	1	5.65616e-15	26:T>A	26	0.829305	0.954463	0.187614	0.812386	0.045537	0.142077	0.086927	0.30483	0.195879	48.2039	35.027	0.966292	0	-	0	0	0	0	0	0	0	0	0	0	0	0	0	0	0	2	0	0	-	0	0	0	0	0	0	0
75	7559153|F|0-25:T>C-25:T>C	TGCAGTAGTACTGTTATTAGTGAGGTAGTAGAAGTCTTCTTGTCTAGCATTCCACGGATGAGGTTTTGC	TGCAGTAGTACTGTTATTAGTGAGGTAGTAGAAGTCTTCTTGTCTAGCATTCCACGGATGAGGTTTTGC	Chr05	3266939	1	2.08485e-27	25:T>C	25	0.785498	0.961538	0.157692	0.842308	0.038462	0.119231	0.073964	0.265651	0.169808	21.5128	6.55435	0.95	2	-	0	-	2	0	1	1	2	0	0	2	0	0	2	0	2	0	0	-	0	0	0	-	0	0	0	2
76	7561227|F|0-22:C>T-22:C>T	TGCAGTGTTGAGGAAACCAAATCTTCAGAATGATTATAAGTTACAGATCGGAAGAGCGGTTCAGCAGGA	TGCAGTGTTGAGGAAACCAAATCTTCAGAATGATTATAAGTTAC	Chr05	12620203	1	5.65616e-15	22:C>T	22	0.821752	0.963235	0.143382	0.856618	0.036765	0.106618	0.070826	0.245648	0.158237	41.6492	30.8023	0.961538	0	0	-	0	0	0	0	0	0	0	0	0	2	0	0	0	0	0	0	-	0	0	0	0	0	0	0	0
77	7548209|F|0-65:T>C-65:T>C	TGCAGTTTATCTGGGGAAAAAATAGTGTTATATTCTAAGATTGGGCCAATGTCAATTCAATTGGGTTAT	TGCAGTTTATCTGGGGAAAAAATAGTGTTATATTCTAAGATTGGGCCAATGTCAATTCAATTGGGTTAT	Chr05	3339273	1	3.48869e-25	65:T>C	65	0.933535	0.970874	0.21521	0.78479	0.029126	0.186084	0.056556	0.33779	0.197173	55.0122	24.5621	0.957143	2	0	0	0	0	2	2	2	2	0	2	2	0	0	0	0	0	0	0	0	0	2	0	0	0	0	0	2
78	9844764|F|0-25:G>A-25:G>A	TGCAGAACTTACTGACAGGACAAACGATAAGATAATAGGTGTATGATAAATCTAGGAAATAGACCAGGA	TGCAGAACTTACTGACAGGACAAACGATAAGATAATAGGTGTATGATAAATCTAGGAAATAGACCAGGA	Chr05	17462457	1	4.48109e-29	25:G>A	25	0.953172	0.971474	0.207607	0.792393	0.028526	0.179081	0.055425	0.329013	0.192219	40.6173	20.1698	0.956835	0	0	0	1	0	0	0	0	0	0	0	-	0	0	0	0	2	0	-	0	0	-	0	0	2	0	0	0
79	7552489|F|0-18:T>G-18:T>G	TGCAGATAAAAGGTAAAATCAAACCACAAATCTAACTGTCCTCTACATTCCTTTCTATCAAATATTTGG	TGCAGATAAAAGGTAAAATCAAACCACAAATCTAACTGTCCTCTACATTCCTTTCTATCAAATATTTGG	Chr05	24475925	1	4.48109e-29	18:T>G	18	0.91994	0.972085	0.175698	0.824302	0.027915	0.147783	0.054271	0.289656	0.171964	48.0699	25.2881	0.956	0	-	0	0	0	0	0	0	0	0	0	0	0	0	0	-	0	0	0	0	0	0	0	0	0	0	0	0
80	9843130|F|0-12:G>T-12:G>T	TGCAGAATTCATGGCAATCATATCAGCTGTGAATTGACATGAGAAATGATACTTGGGCTCAAATTCCTT	TGCAGAATTCATGGCAATCATATCAGCTGTGAATTGACATGAGAAATGATACTTGGGCTCAAATTCCTT	Chr05	23390603	1	2.08485e-27	12:G>T	12	0.81571	0.974074	0.151852	0.848148	0.025926	0.125926	0.050508	0.257586	0.154047	27.9968	14.0957	0.984375	0	-	0	-	0	0	0	2	2	0	0	2	0	0	2	-	0	0	0	-	0	0	0	2	0	2	2	2
81	7570055|F|0-59:T>C-59:T>C	TGCAGCTTCAAGCAATGCAATGAATTCCTTCCGTGTAATGTAGGTTCTAACTAGTGTTTTATCCGTGGT	TGCAGCTTCAAGCAATGCAATGAATTCCTTCCGTGTAATGTAGGTTCTAACTAGTGTTTTATCCGTGGT	Chr05	6556418	1	1.61169e-28	59:T>C	59	0.876133	0.97931	0.156897	0.843103	0.02069	0.136207	0.040523	0.26456	0.152542	18.1216	16.098	0.979167	0	-	2	0	0	0	2	0	0	0	1	1	0	0	2	0	2	0	-	0	0	-	0	0	0	2	2	0
82	7568642|F|0-59:G>A-59:G>A	TGCAGTGACGCTCTCTTTGGCACATTTTGTAGTTGCAATTGGTAATTTCTGTACTTATAGCTATCATAT	TGCAGTGACGCTCTCTTTGGCACATTTTGTAGTTGCAATTGGTAATTTCTGTACTTATAGCTATCATAT	Chr05	10289970	1	2.08485e-27	59:G>A	59	0.879154	0.979381	0.171821	0.828179	0.020619	0.151203	0.040387	0.284597	0.162492	30.2003	9.00901	0.956522	0	0	0	0	0	2	2	0	0	0	0	0	2	0	0	2	0	2	0	0	0	0	0	0	0	0	2	0
83	7558543|F|0-14:A>T-14:A>T	TGCAGCTGTAAGCCAAGTTTTTCCCACTTCCCCACCAAGTGTTTGTTCTAATGTCTGTACAAAATATAT	TGCAGCTGTAAGCCAAGTTTTTCCCACTTCCCCACCAAGTGTTTGTTCTAATGTCTGTACAAAATATAT	Chr05	22965030	1	4.48109e-29	14:A>T	14	0.939577	0.988746	0.146302	0.853698	0.011254	0.135048	0.022255	0.249796	0.136025	22.5791	11.7879	0.954198	0	0	0	0	0	0	0	0	0	0	0	0	0	0	0	0	0	0	0	0	0	0	0	0	2	0	0	0
84	7560013|F|0-18:T>A-18:T>A	TGCAGACATTGTTGAGGTTGACTGCCTCAAAAGTGATTTTACAGATCGGAAGAGCGGTTCAGCAGGAAT	TGCAGACATTGTTGAGGTTGACTGCCTCAAAAGTGATTTTAC	Chr05	20897437	1	6.95087e-14	18:T>A	18	0.953172	0.992076	0.226624	0.773376	0.007924	0.2187	0.015722	0.350532	0.183127	78.0659	29.764	0.954887	0	0	0	0	2	0	2	0	0	0	2	0	0	0	0	0	2	0	0	0	0	0	0	2	0	0	0	0
85	7564004|F|0-15:G>T-15:G>T	TGCAGATCAGAAGAAGCATTGAATATGTACATGTTTCTTCTGTGTGTTTGTTTACAGATCGGAAGAGCG	TGCAGATCAGAAGAAGCATTGAATATGTACATGTTTCTTCTGTGTGTTTGTTTAC	Chr05	2563477	1	6.72957e-21	15:G>T	15	0.882175	0.993151	0.152397	0.847603	0.006849	0.145548	0.013605	0.258345	0.135975	53.8282	16.5361	0.95	0	0	0	0	0	0	0	0	2	0	0	0	2	0	2	0	0	0	0	0	2	2	0	0	0	0	0	0
86	9843803|F|0-14:A>C-14:A>C	TGCAGGTAATACCAATTAGTGCCTCAGAAAGGCCATTTTCCTTGCAGTTTGGAAGAAAAAGATGAGCTG	TGCAGGTAATACCAATTAGTGCCTCAGAAAGGCCATTTTCCTTGCAGTTTGGAAGAAAAAGATGAGCTG	Chr05	4925290	1	4.48109e-29	14:A>C	14	0.956193	0.995261	0.150079	0.849921	0.004739	0.14534	0.009434	0.255111	0.132272	40.4799	11.5556	0.959854	0	0	0	0	0	0	0	0	2	0	0	2	0	2	2	2	0	0	2	0	0	2	0	0	0	0	2	0
87	9841784|F|0-38:G>A-38:G>A	TGCAGTGGAGGTAACCTTCACACTCTCAGGCAGAAGCAGCCCAACAAGTATTTTAGCGAGGAGGCTTCC	TGCAGTGGAGGTAACCTTCACACTCTCAGGCAGAAGCAGCCCAACAAGTATTTTAGCGAGGAGGCTTCC	Chr05	25720597	1	4.48109e-29	38:G>A	38	0.918429	0.998355	0.185855	0.814145	0.001645	0.184211	0.003284	0.302626	0.152955	31.5041	9.936	0.954918	2	0	2	0	0	2	0	2	0	0	0	0	2	0	2	0	2	0	2	0	2	0	2	2	0	2	2	0
88	7561003|F|0-15:T>C-15:T>C	TGCAGTAAACAGAATTCCATATCTTACACAGTATGTACTAGAAAACCTTTACAGATCGGAAGAGCGGTT	TGCAGTAAACAGAATTCCATATCTTACACAGTATGTACTAGAAAACCTTTAC	Chr06	9635079	1	1.31573e-17	15:T>C	15	0.78852	0.911877	0.162835	0.837165	0.088123	0.074713	0.160714	0.27264	0.216677	68.2518	22.2258	0.957317	0	0	0	1	0	0	0	0	0	0	-	0	0	0	0	0	2	0	0	-	0	0	0	0	0	0	0	0
89	7545854|F|0-44:T>C-44:T>C	TGCAGAAGAAAAAGAAAACAAGTAGAGCATTTACATTTGTCCAATGCACAATTTGTACAGGTAGTTAGG	TGCAGAAGAAAAAGAAAACAAGTAGAGCATTTACATTTGTCCAATGCACAATTTGTACAGGTAGTTAGG	Chr06	5488517	1	4.48109e-29	44:T>C	44	0.770393	0.92549	0.178431	0.821569	0.07451	0.103922	0.137916	0.293187	0.215552	14.8253	12.0291	0.963158	0	1	0	0	0	0	0	0	0	0	0	-	0	0	0	0	0	0	0	0	0	-	-	0	2	0	0	0
90	9847708|F|0-17:G>C-17:G>C	TGCAGAAAAACATACGCGGTGGATTGATGGTTCTCAAACAAATGGAAGATGCAGAAGTGAAACCTGACT	TGCAGAAAAACATACGCGGTGGATTGATGGTTCTCAAACAAATGGAAGATGCAGAAGTGAAACCTGACT	Chr06	19672316	1	2.08485e-27	17:G>C	17	0.799094	0.954631	0.153119	0.846881	0.045369	0.10775	0.086621	0.259347	0.172984	17.8794	8.95604	0.958763	0	0	-	0	0	2	1	2	0	0	0	2	0	0	0	-	0	0	-	0	0	0	0	0	-	0	0	0
91	100630907|F|0-47:G>T-47:G>T	TGCAGTCTGTGACATAGAAGTCGAGACGTAATGGGGTTTTTGGTGACGACCCTTATTTTTGTTGTGGTC	TGCAGTCTGTGACATAGAAGTCGAGACGTAATGGGGTTTTTGGTGACGACCCTTATTTTTGTTGTGGTC	Chr06	19136090	1	2.08485e-27	47:G>T	47	0.885196	0.959044	0.179181	0.820819	0.040956	0.138225	0.078557	0.29415	0.186353	13.8912	11.7742	0.957627	0	0	0	0	0	0	0	0	0	0	0	-	0	0	0	0	0	0	0	0	0	0	0	0	0	0	-	-
92	9840893|F|0-65:C>A-65:C>A	TGCAGAAGTAACCATTGGATAAAAGTCAAATCCATAGTTACGAAATTCACTGATCAAGAACCAAGCTAG	TGCAGAAGTAACCATTGGATAAAAGTCAAATCCATAGTTACGAAATTCACTGATCAAGAACCAAGCTAG	Chr06	15486918	1	4.48109e-29	65:C>A	65	0.879154	0.967354	0.146048	0.853952	0.032646	0.113402	0.063161	0.249436	0.156298	43.9125	22.7172	0.952174	0	0	0	0	2	0	-	0	0	0	0	1	2	1	2	0	0	0	0	0	0	0	0	0	2	-	0	2
93	7559475|F|0-10:A>G-10:A>G	TGCAGTTCAAATGCCTCGTGGTGCAAATGTATGTAAATTCATGCCATGACCATGGCTTAGTATTGCATT	TGCAGTTCAAATGCCTCGTGGTGCAAATGTATGTAAATTCATGCCATGACCATGGCTTAGTATTGCATT	Chr06	22091677	1	2.08485e-27	10:A>G	10	0.877644	0.972461	0.151463	0.848537	0.027539	0.123924	0.053561	0.257044	0.155302	46.9806	17.2165	0.969027	0	1	0	2	0	0	0	2	0	1	0	0	0	2	0	0	0	-	2	0	0	0	0	-	0	0	-	0
94	7540192|F|0-31:T>A-31:T>A	TGCAGTTGACTTTTGGGTGTTTGGCCTGCATTTTTCTCTCGAAGGTTTTCTTCAGGTACAATGAACTGT	TGCAGTTGACTTTTGGGTGTTTGGCCTGCATTTTTCTCTCGAAGGTTTTCTTCAGGTACAATGAACTGT	Chr06	13548840	1	4.48109e-29	31:T>A	31	0.916918	0.975288	0.205931	0.794069	0.024712	0.181219	0.048202	0.327047	0.187624	42.2813	20.5133	0.962185	-	0	0	2	0	0	0	1	2	2	0	0	0	0	1	2	2	0	0	0	0	0	2	2	0	0	2	0
95	100487663|F|0-24:C>T-24:C>T	TGCAGTTCAATCAGCAGTTATTTGCTATCAGACTCACAAATTGATGAAAAGAAAAGACTAACAAGATTC	TGCAGTTCAATCAGCAGTTATTTGCTATCAGACTCACAAATTGATGAAAAGAAAAGACTAACAAGATTC	Chr06	25950990	1	2.08485e-27	24:C>T	24	0.850453	0.976909	0.174067	0.825933	0.023091	0.150977	0.045115	0.287536	0.166325	6.60122	4.50893	0.967593	-	0	0	0	0	2	0	2	-	2	0	2	2	0	0	0	0	2	0	-	0	2	0	0	0	0	0	0
96	7565091|F|0-54:A>T-54:A>T	TGCAGAATAATAAAAGGAGAAGGGGGATGCATCTGTGAGCTTTACTATCACTATATTCAGGAACGCATT	TGCAGAATAATAAAAGGAGAAGGGGGATGCATCTGTGAGCTTTACTATCACTATATTCAGGAACGCATT	Chr06	13668159	1	2.08485e-27	54:A>T	54	0.916918	0.981878	0.258649	0.741351	0.018122	0.240527	0.035587	0.383499	0.209543	54.1253	26.4581	0.962687	0	0	0	0	0	0	0	0	0	0	0	0	2	2	0	0	2	2	2	-	0	2	0	0	0	2	0	0
97	7562836|F|0-49:C>T-49:C>T	TGCAGGCCAAAAGCCATGACCTCTCCGTCGGAAGAACCTGGGCGTTCAGCGACGGCGGTTACTCCCCTC	TGCAGGCCAAAAGCCATGACCTCTCCGTCGGAAGAACCTGGGCGTTCAGCGACGGCGGTTACTCCCCTC	Chr06	23237868	1	4.48109e-29	49:C>T	49	0.950151	0.987281	0.146264	0.853736	0.012719	0.133545	0.025114	0.249742	0.137428	44.5556	14.5657	0.963235	0	0	0	0	0	0	0	0	0	2	0	0	0	0	0	0	0	0	0	0	2	0	0	0	0	0	0	0
98	7623322|F|0-18:G>A-18:G>A	TGCAGAAGAGTTTGAGGGGTAGCATTGCCTAGCAAGAATCTAGTGGAGAATGAGGAGGGGAACACTCCG	TGCAGAAGAGTTTGAGGGGTAGCATTGCCTAGCAAGAATCTAGTGGAGAATGAGGAGGGGAACACTCCG	Chr06	23547317	1	2.09965e-22	18:G>A	18	0.953172	0.987322	0.177496	0.822504	0.012678	0.164818	0.025035	0.291982	0.158509	30.2273	9.5303	0.976562	0	0	0	2	2	0	0	0	0	0	0	0	2	1	0	0	0	0	2	0	0	0	0	0	0	0	0	0
99	100487664|F|0-42:G>T-42:G>T	TGCAGTTCAATCAGCAGTTATTTGTTATCAGACTCACAAATTGATGAAAAGAAAAGACTAACAAGATTC	TGCAGTTCAATCAGCAGTTATTTGTTATCAGACTCACAAATTGATGAAAAGAAAAGACTAACAAGATTC	Chr06	25950990	1	4.48109e-29	42:G>T	42	0.977341	0.992272	0.151468	0.848532	0.007728	0.14374	0.015337	0.257051	0.136194	11.2716	4.50893	0.975694	0	0	0	0	0	2	0	2	0	1	0	2	2	0	0	0	0	1	0	0	0	2	0	0	0	0	0	0
100	100419004|F|0-22:G>A-22:G>A	TGCAGCGAATGCAACTCGTCCAGCGTCTTAGCCTTCACCGGCTTCGCGCTGTCGTCGTGGCAGATCTCG	TGCAGCGAATGCAACTCGTCCAGCGTCTTAGCCTTCACCGGCTTCGCGCTGTCGTCGTGGCAGATCTCG	Chr06	24385426	1	4.48109e-29	22:G>A	22	0.939577	0.993569	0.162379	0.837621	0.006431	0.155949	0.012779	0.272025	0.142402	13.9186	6.68142	0.953846	0	0	2	0	0	0	0	0	0	0	2	0	0	0	0	0	2	0	0	-	0	0	0	2	0	0	0	0
101	7558428|F|0-52:C>T-52:C>T	TGCAGCTACAACTTTGACAAGCTGGCATCTATTAGTTACGTTTTGTTCCCTTCATGTGGCACTCTTGAT	TGCAGCTACAACTTTGACAAGCTGGCATCTATTAGTTACGTTTTGTTCCCTTCATGTGGCACTCTTGAT	Chr06	4639839	1	4.48109e-29	52:C>T	52	0.963746	0.99373	0.169279	0.830721	0.00627	0.163009	0.012461	0.281247	0.146854	21.9678	5.79389	0.967857	1	0	0	2	0	0	2	0	2	2	0	0	2	2	0	2	2	0	0	0	2	0	0	0	2	0	0	0
102	7552283|F|0-49:G>T-49:G>T	TGCAGACTGTGTCACTATGTTCCAACTATTTGGGAAACAAGAAGCACGAGGAAAGACTCCGAGGGGCAC	TGCAGACTGTGTCACTATGTTCCAACTATTTGGGAAACAAGAAGCACGAGGAAAGACTCCGAGGGGCAC	Chr06	25594668	1	4.48109e-29	49:G>T	49	0.963746	0.995298	0.152038	0.847962	0.004702	0.147335	0.00936	0.257844	0.133602	68.8456	20.7431	0.967391	0	2	2	2	0	2	0	2	0	2	0	2	2	2	0	0	0	2	0	0	0	2	2	0	0	0	0	0
103	7548235|F|0-61:A>C-61:A>C	TGCAGTTTGATGATGCTGAAAAGCGAAGAGAGATGGCTAAAAACTCTTTGGAAAGATATACACATTACT	TGCAGTTTGATGATGCTGAAAAGCGAAGAGAGATGGCTAAAAACTCTTTGGAAAGATATACACATTACT	Chr06	22136102	1	4.48109e-29	61:A>C	61	0.97281	0.996894	0.152174	0.847826	0.003106	0.149068	0.006192	0.258034	0.132113	70.3047	18.1028	0.969388	0	2	0	0	0	0	0	2	0	2	0	0	0	0	2	0	2	2	0	0	0	0	0	2	0	0	2	0
104	9845663|F|0-25:T>G-25:T>G	TGCAGTTTATCTAAGTAAGATGATATTCAGCGAGATGAAAACCCTAGGATGAGTGTGAAGGAATACAAG	TGCAGTTTATCTAAGTAAGATGATATTCAGCGAGATGAAAACCCTAGGATGAGTGTGAAGGAATACAAG	Chr07	23485155	1	4.48109e-29	25:T>G	25	0.76435	0.940711	0.167984	0.832016	0.059289	0.108696	0.111547	0.279531	0.195539	29.7794	12.8163	0.951613	-	0	0	0	0	0	-	-	0	0	2	0	0	-	-	0	0	0	-	0	0	0	-	0	0	0	-	0
105	100530992|F|0-58:A>C-58:A>C	TGCAGATATTGTGAGACTGAATTATTTGAGACATACAAAGAATTTATGCATATCCTACAGGGAGAAGAA	TGCAGATATTGTGAGACTGAATTATTTGAGACATACAAAGAATTTATGCATATCCTACAGGGAGAAGAA	Chr07	23099257	1	5.83781e-23	58:A>C	58	0.793051	0.961905	0.169524	0.830476	0.038095	0.131429	0.073288	0.281571	0.177429	12.6841	10.4896	0.971429	0	0	-	-	-	0	-	0	-	0	-	0	0	0	0	0	-	0	0	0	0	0	0	-	-	0	0	0
106	7628112|F|0-56:C>T-56:C>T	TGCAGTAATGCTTGAAATCCTGCTGTTTCAAAAATTGCACTCACTTAGGCCCAGAGCTTTGTGTTTACT	TGCAGTAATGCTTGAAATCCTGCTGTTTCAAAAATTGCACTCACTTAGGCCCAGAGCTTTGTGTTTACT	Chr07	5859515	1	2.08485e-27	56:C>T	56	0.957704	0.966877	0.302839	0.697161	0.033123	0.269716	0.064052	0.422255	0.243153	38.9347	15.1266	0.950355	0	0	0	2	2	0	0	0	0	2	2	2	2	0	0	0	0	0	0	0	0	2	2	2	0	0	0	0
107	7627982|F|0-27:G>A-27:G>A	TGCAGTGGGAGTTGCCAATCCAAGAGCGCAGGGGCACGCAACCACCAATACTGATATACCAAATTGCAA	TGCAGTGGGAGTTGCCAATCCAAGAGCGCAGGGGCACGCAACCACCAATACTGATATACCAAATTGCAA	Chr07	1177175	1	4.48109e-29	27:G>A	27	0.925982	0.97553	0.171289	0.828711	0.02447	0.146819	0.047742	0.283898	0.16582	15.5426	6.89381	0.976923	0	0	0	0	0	0	0	2	0	0	0	2	0	0	2	0	0	0	0	0	0	2	2	0	0	0	0	2
108	7618077|F|0-38:G>A-38:G>A	TGCAGATCTTGAGCAGGTTGTAAATAAAGTGTGAGAGTGAATTAGTTACCACAATTCTTGTAAATTTAG	TGCAGATCTTGAGCAGGTTGTAAATAAAGTGTGAGAGTGAATTAGTTACCACAATTCTTGTAAATTTAG	Chr07	5042144	1	2.69692e-26	38:G>A	38	0.922961	0.98527	0.212766	0.787234	0.01473	0.198036	0.029026	0.334993	0.18201	27.9342	13.8958	0.952756	0	0	2	0	0	0	0	0	0	0	0	0	0	0	0	0	2	0	0	0	0	0	0	0	0	2	0	0
109	7561774|F|0-21:G>A-21:G>A	TGCAGAATTTCTTGTATTTTCGGCTTCTGAAGGCTTTCTGTCTGCTCAATTTCCTAATTTCCTAGCACT	TGCAGAATTTCTTGTATTTTCGGCTTCTGAAGGCTTTCTGTCTGCTCAATTTCCTAATTTCCTAGCACT	Chr07	19065528	1	9.69986e-26	21:G>A	21	0.978852	0.986111	0.225309	0.774691	0.013889	0.21142	0.027392	0.349089	0.188241	68.1275	27.5657	0.955172	0	0	0	2	0	0	0	0	0	0	0	0	0	0	0	0	2	0	0	1	0	0	0	0	0	2	0	0
110	7618077|F|0-37:T>G-37:T>G	TGCAGATCTTGAGCAGGTTGTAAATAAAGTGTGAGAGTGAATTAGTTACCACAATTCTTGTAAATTTAG	TGCAGATCTTGAGCAGGTTGTAAATAAAGTGTGAGAGTGAATTAGTTACCACAATTCTTGTAAATTTAG	Chr07	5042144	1	2.69692e-26	37:T>G	37	0.922961	0.986907	0.216039	0.783961	0.013093	0.202946	0.025844	0.338733	0.182288	27.9342	13.1133	0.964844	0	0	2	2	2	0	0	2	0	2	0	2	0	0	0	2	0	0	2	0	0	2	0	2	0	0	0	0
111	7548234|F|0-31:C>T-31:C>T	TGCAGTTTGAAAGAATTTTTAGTCAAAATATCCAAGCTAAGCTGAATGATCTGTAGACTAAGGTCAAAG	TGCAGTTTGAAAGAATTTTTAGTCAAAATATCCAAGCTAAGCTGAATGATCTGTAGACTAAGGTCAAAG	Chr07	6129359	1	4.48109e-29	31:C>T	31	0.954683	0.988924	0.14557	0.85443	0.011076	0.134494	0.021907	0.248758	0.135332	16.3355	13.1287	0.963235	0	0	0	2	0	0	2	0	0	0	0	0	0	0	2	0	2	0	0	0	0	0	0	2	0	0	2	0
112	7623944|F|0-16:T>C-16:T>C	TGCAGCGAACAAAGATTTGTGTTGTGGATACCGGAATACATCCCCATGGAGTCCTTTCCACCCAGACTC	TGCAGCGAACAAAGATTTGTGTTGTGGATACCGGAATACATCCCCATGGAGTCCTTTCCACCCAGACTC	Chr07	3795542	1	4.48109e-29	16:T>C	16	0.871601	0.989601	0.20104	0.79896	0.010399	0.190641	0.020581	0.321246	0.170913	28.2018	9.88034	0.953271	0	0	0	0	0	0	2	0	0	0	0	0	0	2	0	0	0	0	0	0	2	0	2	0	0	0	0	0
113	7549294|F|0-6:C>T-6:C>T	TGCAGACGCATGCCTGATCATCACATTACGCAAAGAAAGAAAAAACTTTACAGATCGGAAGAGCGGTTC	TGCAGACGCATGCCTGATCATCACATTACGCAAAGAAAGAAAAAACTTTAC	Chr07	17417117	1	9.80792e-19	6:C>T	6	0.971299	0.992224	0.228616	0.771384	0.007776	0.22084	0.015431	0.352701	0.184066	113.961	38.521	0.955556	0	0	2	0	0	0	0	2	0	0	0	0	2	0	2	0	0	0	0	2	0	0	0	0	2	0	0	0
114	100607489|F|0-27:T>A-27:T>A	TGCAGTCACAACCTACTGTAGGAGAGATAAAATACCTGAAATCCACTAAGTAGAGCTTCCATTTGTGAA	TGCAGTCACAACCTACTGTAGGAGAGATAAAATACCTGAAATCCACTAAGTAGAGCTTCCATTTGTGAA	Chr07	19210592	1	2.08485e-27	27:T>A	27	0.960725	0.993711	0.171384	0.828616	0.006289	0.165094	0.0125	0.284023	0.148261	14.1268	6.4359	0.963504	0	0	0	0	0	0	0	0	0	0	0	0	0	0	2	0	0	0	0	0	2	0	-	0	0	0	2	0
115	7553494|F|0-57:T>A-57:T>A	TGCAGGACAAAACGTTATCTAACACATAGTAACAAAATTTTAGGTAAAATAACAAACTTTGGTTGTTTG	TGCAGGACAAAACGTTATCTAACACATAGTAACAAAATTTTAGGTAAAATAACAAACTTTGGTTGTTTG	Chr07	22423933	1	4.48109e-29	57:T>A	57	0.944109	0.9968	0.1808	0.8192	0.0032	0.1776	0.00638	0.296223	0.151301	32.8063	9.78626	0.962963	2	2	0	0	2	0	0	2	0	2	0	2	0	2	0	0	0	0	0	0	0	2	2	0	0	0	0	0
116	7624412|F|0-40:C>A-40:C>A	TGCAGTACAGATAAGCAAGGCTGAACACAATAAATCTTGTCTGGCCCATATCAAGACAATGAAATGTAA	TGCAGTACAGATAAGCAAGGCTGAACACAATAAATCTTGTCTGGCCCATATCAAGACAATGAAATGTAA	Chr07	21808524	1	4.48109e-29	40:C>A	40	0.971299	0.99689	0.214619	0.785381	0.00311	0.211509	0.006201	0.337115	0.171658	34.7321	11.729	0.954225	0	2	2	0	0	0	2	0	0	0	0	0	0	2	2	0	0	0	0	2	0	2	0	0	2	0	0	0
117	7554145|F|0-31:C>T-31:C>T	TGCAGTCTGCCTCCATCCTCCTCTCCGGCCTCGGGCATCCGCATTCCACAGTAAGATTACTAAATTACT	TGCAGTCTGCCTCCATCCTCCTCTCCGGCCTCGGGCATCCGCATTCCACAGTAAGATTACTAAATTACT	Chr07	13658903	1	4.48109e-29	31:C>T	31	0.960725	0.998428	0.185535	0.814465	0.001572	0.183962	0.00314	0.302223	0.152681	51.2192	17.0422	0.957746	0	0	2	0	2	2	0	0	0	0	2	0	0	0	0	2	2	2	0	0	0	0	2	0	2	2	0	2
118	100512185|F|0-24:A>G-24:A>G	TGCAGTATCCGAAATCCCTTTCCAAATGTTTGCTTATAAGCTGGTTGAGAAGGAGAAAAGTTTAGGGAA	TGCAGTATCCGAAATCCCTTTCCAAATGTTTGCTTATAAGCTGGTTGAGAAGGAGAAAAGTTTAGGGAA	Chr08	6218106	1	4.48109e-29	24:A>G	24	0.782477	0.942085	0.200772	0.799228	0.057915	0.142857	0.109122	0.320925	0.215024	7.85077	3.93913	0.952632	2	0	0	0	0	0	2	0	2	-	0	-	0	0	0	0	2	0	-	0	0	-	1	2	0	0	0	2
119	100588703|F|0-44:T>C-44:T>C	TGCAGGCAACTTTATTGAAATGTTGACTAAAATCTTGTTTTCTGTCAAGCTTCAACATAGACCTCATTG	TGCAGGCAACTTTATTGAAATGTTGACTAAAATCTTGTTTTCTGTCAAGCTTCAACATAGACCTCATTG	Chr08	15171824	1	9.69986e-26	44:T>C	44	0.945619	0.976038	0.191693	0.808307	0.023962	0.167732	0.046775	0.309894	0.178334	14.966	6.4	0.957031	0	0	0	0	0	0	0	0	0	0	0	2	0	2	0	0	0	0	0	0	2	2	0	0	0	0	0	0
120	7566329|F|0-41:T>A-41:T>A	TGCAGTATCTTCCCGCGTGGTTGAAACTAAGAAGGCCTATATTGGACCGCTTCGCTGTGCTGTTTTCTG	TGCAGTATCTTCCCGCGTGGTTGAAACTAAGAAGGCCTATATTGGACCGCTTCGCTGTGCTGTTTTCTG	Chr08	3367319	1	4.48109e-29	41:T>A	41	0.906344	0.98	0.153333	0.846667	0.02	0.133333	0.0392	0.259644	0.149422	36.76	12.8529	0.96087	2	0	-	0	0	2	0	1	0	0	2	0	0	0	0	0	2	0	0	0	0	0	-	1	0	2	2	0
121	7565213|F|0-63:A>C-63:A>C	TGCAGACTTGAAACTTGAAAGGAGAAGAACACAAGGGGTTTTCAGGGTTTAGGGAGGCAGTGTAATAGT	TGCAGACTTGAAACTTGAAAGGAGAAGAACACAAGGGGTTTTCAGGGTTTAGGGAGGCAGTGTAATAGT	Chr08	15222768	1	9.69986e-26	63:A>C	63	0.956193	0.987362	0.184834	0.815166	0.012638	0.172196	0.024957	0.301341	0.163149	51.6728	14.0643	0.953846	0	0	0	2	0	0	2	0	2	0	0	0	2	2	2	0	2	2	0	0	0	0	0	2	2	0	0	2
122	9843884|F|0-43:A>G-43:A>G	TGCAGTACTAATTTTCCCACCTTTTTTCTGGTTTAGTATGTAGATTGTGAGAACCATTCTTGTATTTCT	TGCAGTACTAATTTTCCCACCTTTTTTCTGGTTTAGTATGTAGATTGTGAGAACCATTCTTGTATTTCT	Chr08	9089633	1	4.48109e-29	43:A>G	43	0.938066	0.993559	0.199678	0.800322	0.006441	0.193237	0.012799	0.319613	0.166206	35.4855	9.30282	0.952899	0	-	1	2	0	0	0	2	0	0	2	0	0	0	0	0	0	0	0	0	0	0	0	0	0	2	2	0
123	9845079|F|0-51:G>A-51:G>A	TGCAGTAGTAGGCGAAGACAACAGCTTGAACAGGATGCCAACCATAAACCCGATGACTCCAACGAGAAG	TGCAGTAGTAGGCGAAGACAACAGCTTGAACAGGATGCCAACCATAAACCCGATGACTCCAACGAGAAG	Chr08	874121	1	4.48109e-29	51:G>A	51	0.983384	1	0.288786	0.711214	0	0.288786	0	0.410778	0.205389	34.7743	8.94619	0.955782	2	0	2	0	2	2	2	0	2	2	2	2	2	2	0	2	0	0	2	2	2	2	2	2	2	2	0	2
124	100554547|F|0-52:T>A-52:T>A	TGCAGGTTACATTGACTTTATTCTTTGATTGGCATCAAGGAATTGAAGTCCGTCCATCAATAAACAAAT	TGCAGGTTACATTGACTTTATTCTTTGATTGGCATCAAGGAATTGAAGTCCGTCCATCAATAAACAAAT	Chr09	7618660	1	2.08485e-27	52:T>A	52	0.752266	0.901606	0.214859	0.785141	0.098394	0.116466	0.177425	0.33739	0.257407	5.94727	5.18182	0.961111	0	-	0	-	0	2	2	0	0	0	0	0	0	-	0	0	0	0	-	0	0	0	-	0	0	0	1	0
125	100422753|F|0-18:T>A-18:T>A	TGCAGTTTACAAAATAATTTGCCAATGGCGAAGGGTTGGGTTGAAACGGGTTTTGTGGGTATTTATAGT	TGCAGTTTACAAAATAATTTGCCAATGGCGAAGGGTTGGGTTGAAACGGGTTTTGTGGGTATTTATAGT	Chr09	12373092	1	4.48109e-29	18:T>A	18	0.818731	0.939114	0.164207	0.835793	0.060886	0.103321	0.114357	0.274486	0.194421	8.87065	3.17647	0.955446	0	0	0	0	-	-	0	-	2	2	-	0	1	0	0	-	2	0	-	1	-	-	-	0	2	-	0	2
126	7615104|F|0-28:G>A-28:G>A	TGCAGCTACGACTACAAAGCTGCTGGCCGAGAGGCGATCGCGCGAGAGAATCCAGTCGTGAAGGCCGCT	TGCAGCTACGACTACAAAGCTGCTGGCCGAGAGGCGATCGCGCGAGAGAATCCAGTCGTGAAGGCCGCT	Chr09	11599523	1	2.08485e-27	28:G>A	28	0.773414	0.947266	0.181641	0.818359	0.052734	0.128906	0.099907	0.297295	0.198601	31.0665	20.0673	0.967949	0	-	2	0	0	0	0	0	0	0	0	0	0	0	0	0	0	0	0	0	0	0	0	0	0	0	-	0
127	100602970|F|0-51:A>G-51:A>G	TGCAGCCTGTGAAAAACATTATTCTTAGGATGCACAAAACAGGTTGCAACTAGCCAACCACTAAGACAA	TGCAGCCTGTGAAAAACATTATTCTTAGGATGCACAAAACAGGTTGCAACTAGCCAACCACTAAGACAA	Chr09	3262281	1	9.69986e-26	51:A>G	51	0.830816	0.954545	0.156364	0.843636	0.045455	0.110909	0.086777	0.263828	0.175302	11.0782	6.02105	0.956044	0	0	0	-	2	0	0	-	0	0	0	-	0	0	0	-	2	0	0	-	2	-	0	0	0	-	-	0
128	7552280|F|0-28:C>A-28:C>A	TGCAGACTGGCATTTGGGCAAAGTTCAGCATTTGTTCCATATAACCACTGCTTATATGCAACGACTTGT	TGCAGACTGGCATTTGGGCAAAGTTCAGCATTTGTTCCATATAACCACTGCTTATATGCAACGACTTGT	Chr09	22489389	1	4.48109e-29	28:C>A	28	0.768882	0.956778	0.143418	0.856582	0.043222	0.100196	0.082708	0.245699	0.164203	27.7443	15.4557	0.964706	0	0	2	-	0	0	0	2	0	0	2	0	2	0	0	-	0	1	0	0	0	0	2	0	0	0	0	0
129	100587574|F|0-17:A>G-17:A>G	TGCAGCCAAAAGACATTAAGAAAACCTAGACATGGCACTCGTGTATACAAAATCTCACCCATAAAGATT	TGCAGCCAAAAGACATTAAGAAAACCTAGACATGGCACTCGTGTATACAAAATCTCACCCATAAAGATT	Chr09	13486808	1	4.48109e-29	17:A>G	17	0.817221	0.963031	0.151571	0.848429	0.036969	0.114603	0.071204	0.257195	0.164199	13.2319	10.7158	0.957143	0	0	0	0	0	0	0	0	0	0	-	0	0	0	0	0	0	0	0	0	0	0	0	0	0	0	0	0
130	7568783|F|0-21:T>A-21:T>A	TGCAGTGCATGCATGAGCCTCTGGCAACGTTGAGAAGTCACCCGCTTGCAGTTTCTCGGTCACGTCGGT	TGCAGTGCATGCATGAGCCTCTGGCAACGTTGAGAAGTCACCCGCTTGCAGTTTCTCGGTCACGTCGGT	Chr09	22534529	1	2.08485e-27	21:T>A	21	0.806647	0.966292	0.151685	0.848315	0.033708	0.117978	0.065143	0.257354	0.161249	24.9615	9.91304	0.955556	-	0	0	0	-	2	0	0	0	0	2	0	0	0	0	0	-	2	2	2	1	1	-	-	0	0	-	0
131	14313832|F|0-18:G>A-18:G>A	TGCAGATATAATGAAAAAGCACATAAAAAGTGACAAGAAATTATCAAATTAGGTACACTTGCTGCATCT	TGCAGATATAATGAAAAAGCACATAAAAAGTGACAAGAAATTATCAAATTAGGTACACTTGCTGCATCT	Chr09	520352	1	9.69986e-26	18:G>A	18	0.962236	0.971743	0.33595	0.66405	0.028257	0.307692	0.054918	0.446175	0.250546	56.5079	25.996	0.954225	0	2	0	0	0	0	2	2	2	2	2	0	2	0	0	2	1	2	0	0	0	2	2	0	0	2	0	2
132	7566982|F|0-35:T>A-35:T>A	TGCAGATGTTTTTAGTCTCCATTAGGCGCTGTACGTGTGTTTTACAGATCGGAAGAGCGGTTCAGCAGG	TGCAGATGTTTTTAGTCTCCATTAGGCGCTGTACGTGTGTTTTAC	Chr09	2552627	1	1.65126e-15	35:T>A	35	0.936556	0.975806	0.291935	0.708065	0.024194	0.267742	0.047216	0.413418	0.230317	83.6644	37.967	0.984615	0	0	0	2	0	0	0	2	2	0	0	0	0	0	0	0	0	0	2	2	0	0	0	0	0	2	1	0
133	7566982|F|0-33:C>T-33:C>T	TGCAGATGTTTTTAGTCTCCATTAGGCGCTGTACGTGTGTTTTACAGATCGGAAGAGCGGTTCAGCAGG	TGCAGATGTTTTTAGTCTCCATTAGGCGCTGTACGTGTGTTTTAC	Chr09	2552627	1	1.65126e-15	33:C>T	33	0.938066	0.975845	0.302738	0.697262	0.024155	0.278583	0.047142	0.422175	0.234659	83.6644	27.464	0.958647	0	0	2	2	0	2	2	2	0	2	2	0	2	0	0	0	2	2	0	2	0	2	0	0	0	0	1	0
134	100455207|F|0-20:G>A-20:G>A	TGCAGCTTGAATCCGTCTCCGGTGATTGGCAGGAAGTCTGTGTTTTCTTTCGGCTTTCCGAAAACATTC	TGCAGCTTGAATCCGTCTCCGGTGATTGGCAGGAAGTCTGTGTTTTCTTTCGGCTTTCCGAAAACATTC	Chr09	4495058	1	4.48109e-29	20:G>A	20	0.817221	0.987061	0.147874	0.852126	0.012939	0.134935	0.025543	0.252015	0.138779	8.84286	4.50588	0.953608	0	-	0	0	0	0	0	0	0	0	2	2	0	2	0	0	0	0	0	0	0	0	2	0	0	0	0	0
135	7625772|F|0-8:A>T-8:A>T	TGCAGATGAGATAATTGCGCTGAGAGGAACAGGTTGATGCAGTTTTATTCGTTTCAAATGGTAAGGTCA	TGCAGATGAGATAATTGCGCTGAGAGGAACAGGTTGATGCAGTTTTATTCGTTTCAAATGGTAAGGTCA	Chr09	13327730	1	4.54495e-19	8:A>T	8	0.945619	0.98722	0.210863	0.789137	0.01278	0.198083	0.025232	0.332799	0.179016	23.4391	12.2635	0.958333	0	0	0	0	0	0	0	0	0	0	0	0	0	0	0	0	0	0	0	0	2	0	-	0	0	0	0	0
136	7568156|F|0-56:C>T-56:C>T	TGCAGCAGCATAAACAATTTTCCCTTTCCTGTAAAAATCATTATATAATCAAGGAGCCTAAATCATTGT	TGCAGCAGCATAAACAATTTTCCCTTTCCTGTAAAAATCATTATATAATCAAGGAGCCTAAATCATTGT	Chr09	4954698	1	4.48109e-29	56:C>T	56	0.888218	0.989796	0.187075	0.812925	0.010204	0.176871	0.0202	0.304156	0.162178	18.2225	6.9187	0.966102	0	-	0	0	0	0	0	0	0	0	2	0	2	0	0	0	0	0	2	0	2	0	0	0	0	2	2	0
137	9835038|F|0-24:G>C-24:G>C	TGCAGCGAATAAAATATTTATATAGCATTAGTTTTGTGGTAAGCATTTGGAATTTGCAGACTTTACTGC	TGCAGCGAATAAAATATTTATATAGCATTAGTTTTGTGGTAAGCATTTGGAATTTGCAGACTTTACTGC	Chr09	9099340	1	4.48109e-29	24:G>C	24	0.925982	0.991843	0.151713	0.848287	0.008157	0.143556	0.01618	0.257392	0.136786	16.7352	7.16505	0.954545	0	0	0	0	0	0	0	0	0	0	0	2	0	2	0	0	2	0	2	-	0	0	0	0	0	0	0	0
138	7555480|F|0-40:T>G-40:T>G	TGCAGATGTGTCGGCTCCTGGTCCCCACAGGCCGCACAGCTTCTTTTACAGATCGGAAGAGCGGTTCAG	TGCAGATGTGTCGGCTCCTGGTCCCCACAGGCCGCACAGCTTCTTTTAC	Chr09	14416294	1	1.17475e-17	40:T>G	40	0.904834	0.993322	0.143573	0.856427	0.006678	0.136895	0.013266	0.245919	0.129593	37.4748	9.68041	0.950495	0	0	0	0	0	0	-	0	0	2	0	0	2	0	0	0	2	0	0	2	2	0	0	0	2	0	0	2
139	7625127|F|0-9:G>T-9:G>T	TGCAGCTGCGCTATTCCGCCATGTTAGGTTAGCCAAATTTTACAGATCGGAAGAGCGGTTCAGCAGGAA	TGCAGCTGCGCTATTCCGCCATGTTAGGTTAGCCAAATTTTAC	Chr09	10055619	1	2.03432e-14	9:G>T	9	0.925982	0.993475	0.146819	0.853181	0.006525	0.140294	0.012965	0.250526	0.131746	60.8278	18.9899	0.955752	0	0	0	0	0	2	0	2	0	0	0	0	2	0	2	0	2	0	0	-	0	0	0	2	0	0	0	0
140	9846497|F|0-17:A>G-17:A>G	TGCAGGAAATCAAGATGACAGTACTGAAGTTGCTAAACTAATTTGATGCATAAAGAACACACTGTAAAA	TGCAGGAAATCAAGATGACAGTACTGAAGTTGCTAAACTAATTTGATGCATAAAGAACACACTGTAAAA	Chr09	5941864	1	2.08485e-27	17:A>G	17	0.939577	0.993569	0.212219	0.787781	0.006431	0.205788	0.012779	0.334364	0.173571	31.3727	11.3034	0.956349	2	0	0	2	0	0	0	2	0	0	2	0	2	0	0	0	0	0	0	0	2	0	0	0	2	2	0	0
141	7554394|F|0-44:T>C-44:T>C	TGCAGTTCCATTTGTATGTATCATGAGACGGGTATGCACTTCTATACAGCTTTTGACAGAATACTTCTT	TGCAGTTCCATTTGTATGTATCATGAGACGGGTATGCACTTCTATACAGCTTTTGACAGAATACTTCTT	Chr09	9206246	1	4.48109e-29	44:T>C	44	0.969789	0.995327	0.213396	0.786604	0.004673	0.208723	0.009302	0.335716	0.172509	68.2321	18.2658	0.964286	2	0	2	0	0	2	0	2	0	0	0	2	0	0	2	2	2	0	0	2	0	0	0	2	2	0	2	0
142	7538266|F|0-68:A>C-68:A>C	TGCAGACCTAATGTCTGAGAGGTGATTGTCTTCATCCATAATCCTTGCCCTGCATGCAGAAGAAAACCA	TGCAGACCTAATGTCTGAGAGGTGATTGTCTTCATCCATAATCCTTGCCCTGCATGCAGAAGAAAACCA	Chr10	12766384	1	7.49845e-27	68:A>C	68	0.850453	0.920071	0.165187	0.834813	0.079929	0.085258	0.147081	0.2758	0.21144	61.4619	41.08	0.99115	0	0	0	0	0	0	0	-	0	0	2	0	0	0	0	0	0	2	0	0	0	-	-	-	0	0	0	0
143	7563204|F|0-18:A>G-18:A>G	TGCAGTCACGTGTTCTGCACAGCTTGCATTAGCAAGCACGTGGCGACGAAGGTTCAAGATAGCATTCAT	TGCAGTCACGTGTTCTGCACAGCTTGCATTAGCAAGCACGTGGCGACGAAGGTTCAAGATAGCATTCAT	Chr10	16801487	1	4.48109e-29	18:A>G	18	0.799094	0.937618	0.175803	0.824197	0.062382	0.113422	0.116981	0.289793	0.203387	25.6689	20.0098	0.969388	0	0	-	0	0	-	0	0	0	0	0	0	0	0	0	0	0	0	1	0	-	0	0	0	2	0	1	0
144	100455500|F|0-67:C>G-67:C>G	TGCAGGACTTGATACCACTTATTGGGAACTTAGGTTTATCACTACGCCCAAAAGCTATAGCTAATAACG	TGCAGGACTTGATACCACTTATTGGGAACTTAGGTTTATCACTACGCCCAAAAGCTATAGCTAATAACG	Chr10	13293283	1	3.48869e-25	67:C>G	67	0.750755	0.945674	0.152918	0.847082	0.054326	0.098592	0.102749	0.259067	0.180908	4.40858	3.98795	0.951389	0	-	0	0	0	0	0	-	0	0	0	0	0	0	0	0	0	0	0	0	0	0	2	0	0	0	0	0
145	7563204|F|0-20:A>T-20:A>T	TGCAGTCACGTGTTCTGCACAGCTTGCATTAGCAAGCACGTGGCGACGAAGGTTCAAGATAGCATTCAT	TGCAGTCACGTGTTCTGCACAGCTTGCATTAGCAAGCACGTGGCGACGAAGGTTCAAGATAGCATTCAT	Chr10	16801487	1	4.48109e-29	20:A>T	20	0.791541	0.946565	0.19084	0.80916	0.053435	0.137405	0.10116	0.30884	0.205	25.7109	20.2321	0.959184	0	0	1	0	0	-	0	0	0	0	0	0	0	0	0	0	0	2	-	0	-	0	0	0	0	0	-	0
146	7574585|F|0-20:A>G-20:A>G	TGCAGAAACTCCCAAAGGAGATAGGAAATTTGCATCATCTAAGGTACATTGATTTACAGATCGGAAGAG	TGCAGAAACTCCCAAAGGAGATAGGAAATTTGCATCATCTAAGGTACATTGATTTAC	Chr10	6952705	1	2.57654e-20	20:A>G	20	0.859517	0.956063	0.214411	0.785589	0.043937	0.170475	0.084013	0.336878	0.210445	50.5728	22.7037	0.95	0	0	1	2	0	0	0	0	0	0	2	0	0	0	0	0	2	0	0	0	0	0	0	0	0	0	0	0
147	9834485|F|0-38:A>G-38:A>G	TGCAGAAGCTATATTTCTCGTCTATTGTTGTATGTTACATAATCGTGTGTATTTCTGTTTCCGCAGATA	TGCAGAAGCTATATTTCTCGTCTATTGTTGTATGTTACATAATCGTGTGTATTTCTGTTTCCGCAGATA	Chr10	19341410	1	9.76873e-21	38:A>G	38	0.873112	0.960208	0.212803	0.787197	0.039792	0.17301	0.076418	0.335036	0.205727	15.8965	9.95862	0.957547	0	1	2	2	0	0	-	0	-	0	0	0	-	2	0	2	0	0	0	2	0	-	0	0	0	0	0	0
148	7554048|F|0-9:G>A-9:G>A	TGCAGTATCGAAAGCAATGTCTTTGGTCTTCTTGTTAGGTTTCTCTTCCTTTTCCATTTCTATTTCACA	TGCAGTATCGAAAGCAATGTCTTTGGTCTTCTTGTTAGGTTTCTCTTCCTTTTCCATTTCTATTTCACA	Chr10	4446069	1	4.48109e-29	9:G>A	9	0.883686	0.97265	0.182906	0.817094	0.02735	0.155556	0.053205	0.298903	0.176054	36.9704	14.7328	0.958333	0	0	1	0	2	0	-	0	0	0	0	-	0	-	0	0	0	0	2	0	0	0	-	0	0	0	0	0
149	100600393|F|0-49:T>G-49:T>G	TGCAGAAATATAAAAACTAAAATAAAATAAAATTTGTTTTAGTACAGTATATCATGTTTCGATGGGGTC	TGCAGAAATATAAAAACTAAAATAAAATAAAATTTGTTTTAGTACAGTATATCATGTTTCGATGGGGTC	Chr10	11200609	1	4.48109e-29	49:T>G	49	0.953172	0.993661	0.158479	0.841521	0.006339	0.152139	0.012598	0.266726	0.139662	25.8773	7.92727	0.966165	0	0	0	0	0	0	0	0	0	0	0	2	0	0	0	0	0	0	2	0	0	2	0	0	2	0	0	0
150	100367231|F|0-47:G>A-47:G>A	TGCAGAATTTATCTGTGATAATATATATGTATATCTGTTTCTTTGGAGAAATAATGTTTATAAATTGAT	TGCAGAATTTATCTGTGATAATATATATGTATATCTGTTTCTTTGGAGAAATAATGTTTATAAATTGAT	Chr10	23199625	1	9.76873e-21	47:G>A	47	0.953172	0.993661	0.1458	0.8542	0.006339	0.139461	0.012598	0.249085	0.130842	6.38889	2.74107	0.961538	2	0	0	0	0	2	2	0	2	2	2	0	0	0	-	1	0	0	2	0	0	0	0	0	0	2	2	0
151	7629663|F|0-47:A>G-47:A>G	TGCAGATTTTCCCTATCTAAATGCCCGGTGAAGTTATTGAATGAGATATTCAAGAACTTTAGGCCGGAA	TGCAGATTTTCCCTATCTAAATGCCCGGTGAAGTTATTGAATGAGATATTCAAGAACTTTAGGCCGGAA	Chr10	2214810	1	9.69986e-26	47:A>G	47	0.924471	0.995098	0.147059	0.852941	0.004902	0.142157	0.009756	0.250865	0.13031	26.0909	9.05607	0.957031	2	0	0	2	0	2	2	0	2	0	0	0	0	0	2	0	0	0	0	0	0	0	0	0	2	0	2	2
152	100417049|F|0-65:T>C-65:T>C	TGCAGAGCAAACCATCTCATCCAATGCAATGGATTTGGAGAAACGTGTTTCAACCTCCATTACAATTCA	TGCAGAGCAAACCATCTCATCCAATGCAATGGATTTGGAGAAACGTGTTTCAACCTCCATTACAATTCA	Chr10	17430494	1	4.48109e-29	65:T>C	65	0.968278	0.99532	0.148206	0.851794	0.00468	0.143526	0.009317	0.252482	0.130899	16.4225	4.73832	0.959854	0	0	2	2	0	0	2	0	0	0	0	0	0	0	0	0	0	0	0	0	0	0	0	0	2	2	0	0
153	7618826|F|0-20:G>A-20:G>A	TGCAGGTAATAACCTATAGAGCTTTGCATGTTTATTATTCTTGCCCTTATTGTATAGTTTCAAATAATG	TGCAGGTAATAACCTATAGAGCTTTGCATGTTTATTATTCTTGCCCTTATTGTATAGTTTCAAATAATG	Chr11	3245137	1	9.69986e-26	20:G>A	20	0.922961	0.968903	0.219313	0.780687	0.031097	0.188216	0.060259	0.342429	0.201344	19.8608	9.10692	0.95	0	0	0	0	0	2	0	0	2	2	0	0	2	0	0	2	0	2	0	0	0	0	2	0	-	0	0	0
154	7553376|F|0-61:C>T-61:C>T	TGCAGCTTCCGTCTCACTCCGTAGCAGTTTTCTTATTGCTGGCCATGTATCATCACTAGCTCCATCTAA	TGCAGCTTCCGTCTCACTCCGTAGCAGTTTTCTTATTGCTGGCCATGTATCATCACTAGCTCCATCTAA	Chr11	5066995	1	4.48109e-29	61:C>T	61	0.870091	0.970486	0.168403	0.831597	0.029514	0.138889	0.057286	0.280087	0.168686	23.7088	29.6417	0.957143	0	0	2	0	2	0	0	0	0	2	0	0	0	0	0	0	2	2	0	0	0	0	0	0	2	0	-	-
155	7573059|F|0-62:C>T-62:C>T	TGCAGTTGCAGTTCTGTTCCAATACAGAGTTGTGAGGGCTTATGATGATGACGATGCAGAGACTGGGGT	TGCAGTTGCAGTTCTGTTCCAATACAGAGTTGTGAGGGCTTATGATGATGACGATGCAGAGACTGGGGT	Chr11	8054142	1	2.09965e-22	62:C>T	62	0.907855	0.978369	0.164725	0.835275	0.021631	0.143095	0.042325	0.275182	0.158754	28.6491	31.1792	0.961207	0	0	0	0	0	0	0	0	0	0	0	0	0	0	0	0	0	0	0	0	0	0	0	0	0	0	0	0
156	7564979|F|0-54:C>T-54:C>T	TGCAGAAATCTGTATCACGAGAATCACCTAACTGATGCTCTCATGTGAGTAAAACGTAAAAGAAGCACG	TGCAGAAATCTGTATCACGAGAATCACCTAACTGATGCTCTCATGTGAGTAAAACGTAAAAGAAGCACG	Chr11	4148773	1	2.08485e-27	54:C>T	54	0.92145	0.981967	0.222951	0.777049	0.018033	0.204918	0.035415	0.346488	0.190951	32.3187	22.0488	0.966667	2	0	0	2	0	0	2	2	0	0	0	0	0	0	2	0	1	0	0	2	0	2	2	0	0	0	2	2
157	7611165|F|0-24:G>T-24:G>T	TGCAGTCAATCAGATAGAACAATCGTTTAGTCTTTAGTTATGGTGATTGATAGGGGGAGTATACGATTA	TGCAGTCAATCAGATAGAACAATCGTTTAGTCTTTAGTTATGGTGATTGATAGGGGGAGTATACGATTA	Chr11	2783237	1	5.87926e-18	24:G>T	24	0.944109	0.984	0.216	0.784	0.016	0.2	0.031488	0.338688	0.185088	65.0576	26.6667	0.951852	0	0	0	0	0	0	0	0	0	0	0	0	0	0	0	0	0	0	0	0	0	2	0	0	2	0	0	0
158	100602889|F|0-21:G>C-21:G>C	TGCAGCCCTAAGCAGAAATGCGAGCATATTTTCACCAAGATGTTGGAGAGAACCGGGCTTCAAAAGTGA	TGCAGCCCTAAGCAGAAATGCGAGCATATTTTCACCAAGATGTTGGAGAGAACCGGGCTTCAAAAGTGA	Chr11	3877833	1	9.69986e-26	21:G>C	21	0.897281	0.984848	0.164983	0.835017	0.015152	0.149832	0.029844	0.275527	0.152686	15.4391	4.45946	0.95082	0	0	0	0	0	2	0	0	0	0	0	0	0	0	0	0	0	0	0	2	0	0	0	0	2	0	0	0
159	7615531|F|0-48:A>C-48:A>C	TGCAGTAATGACACTAAAAAATAAAGGATATCTGAATACTGATGTGTCACGTGATTCTAGTGCTAGAAT	TGCAGTAATGACACTAAAAAATAAAGGATATCTGAATACTGATGTGTCACGTGATTCTAGTGCTAGAAT	Chr11	8003379	1	2.08485e-27	48:A>C	48	0.995468	0.99393	0.210926	0.789074	0.00607	0.204856	0.012066	0.332872	0.172469	81.0876	22.9697	0.980132	0	0	0	0	0	0	0	0	0	2	2	2	2	2	0	0	0	2	0	0	0	2	2	0	0	0	0	0
160	100483761|F|0-25:G>T-25:G>T	TGCAGCCATTACAATTGCGTGCGAAGCACATATATATATACACACACCCAATAGAATAATAACACTAAC	TGCAGCCATTACAATTGCGTGCGAAGCACATATATATATACACACACCCAATAGAATAATAACACTAAC	Chr11	180261	1	4.48109e-29	25:G>T	25	0.941088	0.99679	0.155698	0.844302	0.00321	0.152488	0.0064	0.262913	0.134656	15.6468	5.27619	0.965649	0	0	2	0	0	0	0	0	0	0	0	0	0	0	0	0	0	0	2	0	0	0	2	0	0	0	2	0
161	9841745|F|0-38:A>G-38:A>G	TGCAGTCTAGGCATCCAAATTTCCTACTATACTATACTATACCCCCTCTCATTCATTGGTTTATGTACC	TGCAGTCTAGGCATCCAAATTTCCTACTATACTATACTATACCCCCTCTCATTCATTGGTTTATGTACC	Chr11	5024639	1	3.51346e-20	38:A>G	38	0.978852	0.996914	0.262346	0.737654	0.003086	0.259259	0.006154	0.387041	0.196597	44.2226	13.3439	0.952381	0	0	0	0	0	2	2	2	0	2	2	0	2	0	0	0	0	2	2	0	2	2	2	2	0	2	0	0
162	100534673|F|0-65:G>A-65:G>A	TGCAGTAATGGCTGCTCTAGGCATATTAGCATTCTTGAGAAGAAACAATAACTGATAATTTTCAAGGCA	TGCAGTAATGGCTGCTCTAGGCATATTAGCATTCTTGAGAAGAAACAATAACTGATAATTTTCAAGGCA	Chr11	3302642	1	4.48109e-29	65:G>A	65	0.990937	0.996951	0.179878	0.820122	0.003049	0.176829	0.006079	0.295044	0.150561	21.1027	4.70588	0.953333	0	0	0	0	0	0	0	2	0	0	0	0	0	0	2	0	0	0	0	0	0	0	0	2	0	2	0	2
163	7615174|F|0-27:A>C-27:A>C	TGCAGCTGCTGAGATGGAAAAGAAGAAAAAGGCACTTGCTGGAATTGAAGAGTGCAGCGAAAAACCTAA	TGCAGCTGCTGAGATGGAAAAGAAGAAAAAGGCACTTGCTGGAATTGAAGAGTGCAGCGAAAAACCTAA	Chr11	3457203	1	4.48109e-29	27:A>C	27	0.91994	0.998358	0.170772	0.829228	0.001642	0.16913	0.003279	0.283218	0.143248	19.5507	6.36134	0.95	2	-	0	0	0	0	2	0	0	0	0	0	0	0	2	0	2	0	2	0	0	0	0	0	0	0	2	2
164	7619107|F|0-63:G>T-63:G>T	TGCAGTGACGATTCTTCCAATTAGCTCTTCTGCCCTTGAACAACAATCAAACATAACTAGCTTGCTGTT	TGCAGTGACGATTCTTCCAATTAGCTCTTCTGCCCTTGAACAACAATCAAACATAACTAGCTTGCTGTT	Chr11	18928235	1	4.48109e-29	63:G>T	63	0.963746	0.998433	0.272727	0.727273	0.001567	0.27116	0.00313	0.396694	0.199912	111.527	24.5894	0.972028	2	0	2	0	2	2	2	0	2	2	2	2	0	2	0	2	2	2	0	2	2	0	0	2	2	0	0	2
165	9841898|F|0-53:G>A-53:G>A	TGCAGTTTGTAAATCATTTCTTGCTGCTCTTTTTCACGTCTCAAGGCAGCATCGGAGTGTCGTTTTATT	TGCAGTTTGTAAATCATTTCTTGCTGCTCTTTTTCACGTCTCAAGGCAGCATCGGAGTGTCGTTTTATT	Chr11	468909	1	4.48109e-29	53:G>A	53	0.989426	1	0.180153	0.819847	0	0.180153	0	0.295395	0.147698	33.1696	9.48889	0.953333	0	0	2	0	0	0	0	0	0	0	2	0	0	0	0	0	0	2	0	0	0	0	0	0	2	0	0	2
166	7568907|F|0-37:T>A-37:T>A	TGCAGTTTCTGTTGGATTGGTTTAGTGGGTGTCAGCATCAGTGAAGTGATGATCTGAGCTTCAATTCCC	TGCAGTTTCTGTTGGATTGGTTTAGTGGGTGTCAGCATCAGTGAAGTGATGATCTGAGCTTCAATTCCC	Chr12	7911073	1	2.08485e-27	37:T>A	37	0.865559	0.942408	0.202443	0.797557	0.057592	0.144852	0.10855	0.32292	0.215735	33.3552	20.5255	0.983607	0	2	0	0	0	0	0	2	0	2	2	1	0	0	0	0	0	0	-	0	0	-	0	2	-	0	0	0
167	100551591|F|0-36:C>A-36:C>A	TGCAGATTCATAATGCAAGTCAAAAACTCCACCTGACAATAATGGCAGCCTAGGATAACATACTACAAG	TGCAGATTCATAATGCAAGTCAAAAACTCCACCTGACAATAATGGCAGCCTAGGATAACATACTACAAG	Chr12	6293445	1	2.08485e-27	36:C>A	36	0.806647	0.949438	0.194757	0.805243	0.050562	0.144195	0.096011	0.313653	0.204832	7.97663	4.31356	0.952128	0	0	-	0	0	1	0	0	0	2	2	0	0	0	0	0	2	-	0	-	-	0	2	2	0	-	0	0
168	7557881|F|0-35:A>G-35:A>G	TGCAGATTCACGAATGGCAAGCTGACTATGATCAAATAGCCTTCTTCGTCTTCATAGATGGTTTTAGCA	TGCAGATTCACGAATGGCAAGCTGACTATGATCAAATAGCCTTCTTCGTCTTCATAGATGGTTTTAGCA	Chr12	6126096	1	4.48109e-29	35:A>G	35	0.750755	0.957746	0.162978	0.837022	0.042254	0.120724	0.080936	0.272832	0.176884	17.4598	8.83333	0.952055	0	0	0	0	0	0	0	1	0	0	0	1	0	0	0	0	0	0	0	0	0	0	0	2	0	0	1	0
169	7559529|F|0-37:C>T-37:C>T	TGCAGTTGACTATATGCTATGGTGCTGTAGTTGCATGCATACTCTTAGGTGGACAATCTCTCAAGGTTG	TGCAGTTGACTATATGCTATGGTGCTGTAGTTGCATGCATACTCTTAGGTGGACAATCTCTCAAGGTTG	Chr12	20067625	1	2.08485e-27	37:C>T	37	0.759819	0.972167	0.176938	0.823062	0.027833	0.149105	0.054117	0.291262	0.17269	10.7795	9.4381	0.972527	0	0	0	0	2	0	2	0	2	0	2	0	0	0	0	0	0	0	0	0	-	0	0	2	0	-	-	0
170	7557349|F|0-34:C>T-34:C>T	TGCAGAATAACATACTATCAGAAATTGCACACCACTTACAGGGAGAATATAAAGAAGAAAAAGTGAATT	TGCAGAATAACATACTATCAGAAATTGCACACCACTTACAGGGAGAATATAAAGAAGAAAAAGTGAATT	Chr12	19112675	1	2.08485e-27	34:C>T	34	0.910876	0.973466	0.157546	0.842454	0.026534	0.131012	0.05166	0.26545	0.158555	37.794	16.7573	0.95045	-	0	0	0	0	0	0	0	0	0	0	0	0	0	0	0	0	0	0	-	0	0	0	0	0	0	0	0
171	19443029|F|0-13:C>T-13:C>T	TGCAGAAGAGCTCCTGGCAGAGAGCAAAAGGGCCTGTTTGAGCTTTTGCCTTGCCAATCCTGTCACCAG	TGCAGAAGAGCTCCTGGCAGAGAGCAAAAGGGCCTGTTTGAGCTTTTGCCTTGCCAATCCTGTCACCAG	Chr12	5316100	1	1.61169e-28	13:C>T	13	0.858006	0.977113	0.144366	0.855634	0.022887	0.121479	0.044727	0.247049	0.145888	13.7759	6.98851	0.952128	0	0	0	0	0	0	0	0	0	0	0	0	0	0	0	-	0	-	2	0	0	0	0	0	0	0	0	0
172	100370503|F|0-54:G>C-54:G>C	TGCAGGGTTTGGGCCTCAATGGTATGAACCTCTTGCAGTGAAAGATGTCTCTGCGCAGTGAAGTATTTC	TGCAGGGTTTGGGCCTCAATGGTATGAACCTCTTGCAGTGAAAGATGTCTCTGCGCAGTGAAGTATTTC	Chr12	20044405	1	4.48109e-29	54:G>C	54	0.885196	0.977816	0.230375	0.769625	0.022184	0.208191	0.043384	0.354605	0.198995	9.37518	7.24026	0.966667	2	0	0	0	0	0	0	0	0	0	2	2	0	2	0	0	0	0	1	0	0	2	0	0	0	2	0	2
173	9845155|F|0-35:C>A-35:C>A	TGCAGCCTTCGCAAGACGGAAATTGTTTGATACTCCTGGGCCGTCAAGTATAGAGTATAACTCACGTAT	TGCAGCCTTCGCAAGACGGAAATTGTTTGATACTCCTGGGCCGTCAAGTATAGAGTATAACTCACGTAT	Chr12	2781135	1	2.69692e-26	35:C>A	35	0.912387	0.980132	0.162252	0.837748	0.019868	0.142384	0.038946	0.271852	0.155399	20.4089	8.30769	0.961538	0	0	0	0	0	0	0	0	0	0	0	0	0	0	2	-	2	0	0	0	0	0	0	0	0	0	0	0
174	9843944|F|0-20:G>C-20:G>C	TGCAGTCTCTCTAGTAAGTAGTGCTTTCTGCTAATAATTTTCTTTTTATTTCCTATCCGTGGTGTGCTG	TGCAGTCTCTCTAGTAAGTAGTGCTTTCTGCTAATAATTTTCTTTTTATTTCCTATCCGTGGTGTGCTG	Chr12	17817265	1	4.48109e-29	20:G>C	20	0.938066	0.991948	0.188406	0.811594	0.008052	0.180354	0.015973	0.305818	0.160896	36.4419	12.1938	0.962121	0	0	0	0	0	0	2	0	0	2	2	0	0	2	0	0	0	0	0	0	0	0	0	0	0	0	2	0
175	7549000|F|0-28:G>C-28:G>C	TGCAGAACAAATGTGATATCCCAAAAAGGAATAGAAGAATTTACAGATCGGAAGAGCGGTTCAGCAGGA	TGCAGAACAAATGTGATATCCCAAAAAGGAATAGAAGAATTTAC	Chr12	18625811	1	5.65616e-15	28:G>C	28	0.939577	0.991961	0.199357	0.800643	0.008039	0.191318	0.015948	0.319227	0.167588	90.1388	27.1942	0.952	0	0	0	0	2	2	0	0	2	0	0	0	2	2	2	0	0	2	2	2	0	0	0	0	0	2	2	0
176	7558251|F|0-66:C>A-66:C>A	TGCAGCCACGTGACACCAACAAACCCCTATTTTTCCGCCCAGTTTTGTTCTCACTTGGCGGGAAACCCC	TGCAGCCACGTGACACCAACAAACCCCTATTTTTCCGCCCAGTTTTGTTCTCACTTGGCGGGAAACCCC	Chr12	1719732	1	4.48109e-29	66:C>A	66	0.957704	0.992114	0.143533	0.856467	0.007886	0.135647	0.015648	0.245863	0.130756	54.1966	19.6837	0.953237	0	0	0	0	0	0	0	0	0	0	0	0	0	2	0	0	0	0	0	0	0	0	0	0	0	0	0	0
177	7618066|F|0-60:G>T-60:G>T	TGCAGATCGTGTTTTCAAGAAACCAATTATGTTTATTTGGGTGGAAGTGAAGATAAGAACGGAGTTCAA	TGCAGATCGTGTTTTCAAGAAACCAATTATGTTTATTTGGGTGGAAGTGAAGATAAGAACGGAGTTCAA	Chr12	10310740	1	4.48109e-29	60:G>T	60	0.971299	0.992224	0.14619	0.85381	0.007776	0.138414	0.015431	0.249637	0.132534	18.2577	11.6762	0.975177	0	0	0	0	0	0	0	0	0	0	0	0	0	0	0	0	0	0	0	0	0	0	0	0	0	0	0	0
178	7623582|F|0-10:G>T-10:G>T	TGCAGATACAGCAAGAAACATAAGCTTTTATATAAGTATATGCTTATAATAACATCTTAGGGACTTGCT	TGCAGATACAGCAAGAAACATAAGCTTTTATATAAGTATATGCTTATAATAACATCTTAGGGACTTGCT	Chr12	20618817	1	9.69986e-26	10:G>T	10	0.963746	0.99373	0.145768	0.854232	0.00627	0.139498	0.012461	0.249039	0.13075	20.963	9.6036	0.956081	0	0	0	0	0	2	2	0	0	0	2	0	0	0	0	0	0	2	0	0	0	0	0	0	0	0	0	0
179	7619930|F|0-17:C>A-17:C>A	TGCAGAGGATAAAAGTTCTGTACCCAAACAGGGGCTTTTTACAGATCGGAAGAGCGGTTCAGCAGGAAT	TGCAGAGGATAAAAGTTCTGTACCCAAACAGGGGCTTTTTAC	Chr12	24038510	1	6.95087e-14	17:C>A	17	0.950151	0.995231	0.163752	0.836248	0.004769	0.158983	0.009493	0.273875	0.141684	87.1805	35.8889	0.954545	0	0	0	0	0	0	0	0	0	0	0	0	0	0	2	0	0	0	0	0	2	0	0	0	2	0	0	2
180	7628651|F|0-22:C>T-22:C>T	TGCAGATTATAACCACCTTCAGCGTGGTGGATAACATGAGGGAGCAGTACTATGCTCACCAAGGGAAAA	TGCAGATTATAACCACCTTCAGCGTGGTGGATAACATGAGGGAGCAGTACTATGCTCACCAAGGGAAAA	Chr12	20837293	1	4.48109e-29	22:C>T	22	0.959215	0.998425	0.198425	0.801575	0.001575	0.19685	0.003145	0.318105	0.160625	35.103	12.7035	0.950355	2	0	0	0	0	2	0	0	0	0	0	2	2	2	0	0	2	2	2	0	0	2	2	0	0	0	2	0
181	100589662|F|0-45:C>T-45:C>T	TGCAGTAATGATTTGGATATAGCACATACACATATAAATTATATACAATATAGTATTATTTTCAGCAAA	TGCAGTAATGATTTGGATATAGCACATACACATATAAATTATATACAATATAGTATTATTTTCAGCAAA	Chr13	7074575	1	7.49845e-27	45:C>T	45	0.796073	0.908918	0.244782	0.755218	0.091082	0.1537	0.165571	0.369727	0.267649	11.568	9.18919	0.96789	0	0	-	0	0	2	0	0	0	0	0	0	-	1	0	0	2	0	0	0	0	2	0	0	2	0	0	0
182	7568221|F|0-56:C>A-56:C>A	TGCAGCCAATGTCTCGCCGTCATCAACCCTTGTCTCGTGATGATCATCTGTATGGCCATGGATTGTCGT	TGCAGCCAATGTCTCGCCGTCATCAACCCTTGTCTCGTGATGATCATCTGTATGGCCATGGATTGTCGT	Chr13	18741584	1	4.51291e-24	56:C>A	56	0.797583	0.926136	0.217803	0.782197	0.073864	0.143939	0.136816	0.34073	0.238773	37.3115	26.7984	0.953608	0	2	0	0	0	0	0	0	2	0	-	0	0	0	0	0	0	0	0	0	0	0	0	0	-	2	0	-
183	7622245|F|0-67:A>C-67:A>C	TGCAGTTTACAAGGTCTGGCTACACCCAGTTACGTGAGAATGCAATAATGATCACGAGCACAATTACAG	TGCAGTTTACAAGGTCTGGCTACACCCAGTTACGTGAGAATGCAATAATGATCACGAGCACAATTACAG	Chr13	20490902	1	5.79666e-28	67:A>C	67	0.794562	0.963878	0.159696	0.840304	0.036122	0.123574	0.069634	0.268386	0.16901	18.9177	19.3053	0.9625	0	-	-	-	0	0	0	-	0	-	0	0	0	-	1	-	0	2	0	0	0	0	-	-	0	0	2	0
184	7627735|F|0-57:T>C-57:T>C	TGCAGGATATGCTGCCATTCCCCTTGAGAAAGGAGCCCCGCCCCGAAGAATAGGCTGTTTAGTGTAACT	TGCAGGATATGCTGCCATTCCCCTTGAGAAAGGAGCCCCGCCCCGAAGAATAGGCTGTTTAGTGTAACT	Chr13	19817005	1	9.69986e-26	57:T>C	57	0.856495	0.968254	0.15873	0.84127	0.031746	0.126984	0.061476	0.26707	0.164273	27.3228	12.7822	0.965517	0	0	0	0	0	0	1	0	0	0	0	0	0	0	2	0	0	0	0	0	0	0	1	2	0	2	0	2
185	7546336|F|0-11:C>T-11:C>T	TGCAGATATATCGTATTCTTGAAATAGCTTGCAGAACCTGCAAAAATTGTATTCTTCAAAGAGGTTGCA	TGCAGATATATCGTATTCTTGAAATAGCTTGCAGAACCTGCAAAAATTGTATTCTTCAAAGAGGTTGCA	Chr13	3499166	3	7.6053e-17	11:C>T	11	0.830816	0.969091	0.169091	0.830909	0.030909	0.138182	0.059907	0.280998	0.170453	45.8195	23.4327	0.980952	0	2	0	2	0	0	-	-	0	0	2	0	0	2	2	0	0	0	0	0	0	2	0	0	0	0	0	0
186	7558683|F|0-38:C>A-38:C>A	TGCAGGAGACAAATCACGCAAACAATTTGGATAAAAATCATTTCAAATCATAGAAAGAAAGAAATAAAG	TGCAGGAGACAAATCACGCAAACAATTTGGATAAAAATCATTTCAAATCATAGAAAGAAAGAAATAAAG	Chr13	12705295	1	2.08485e-27	38:C>A	38	0.879154	0.972509	0.189003	0.810997	0.027491	0.161512	0.053471	0.306562	0.180017	39.2699	16.8033	0.952586	0	0	0	2	0	0	0	0	0	0	0	0	0	0	0	2	0	2	2	0	0	0	0	0	0	0	0	0
187	7562142|F|0-54:C>T-54:C>T	TGCAGATTGTGTAATCCCTTTAGAGTCAGCAACAGAGGCACTCTCGGTGATTCTCTTCTCATTATTATC	TGCAGATTGTGTAATCCCTTTAGAGTCAGCAACAGAGGCACTCTCGGTGATTCTCTTCTCATTATTATC	Chr13	22402544	1	2.08485e-27	54:C>T	54	0.848943	0.976868	0.147687	0.852313	0.023132	0.124555	0.045193	0.251751	0.148472	11.8369	8.11111	0.957547	2	0	0	0	0	0	2	0	0	2	2	0	0	0	0	0	0	0	0	0	0	0	0	0	2	0	0	0
188	9843452|F|0-7:G>A-7:G>A	TGCAGCAGCAACAACAGTACCATCAGCAGCAAATGCTTCTAAAAGAACAGCAGCAATCTCAGGCTAGAG	TGCAGCAGCAACAACAGTACCATCAGCAGCAAATGCTTCTAAAAGAACAGCAGCAATCTCAGGCTAGAG	Chr13	19156141	2	4.48109e-29	7:G>A	7	0.981873	0.992308	0.192308	0.807692	0.007692	0.184615	0.015266	0.310651	0.162959	35.324	14.3759	0.959854	0	2	0	0	0	0	0	0	2	0	0	0	0	0	0	0	0	0	0	0	0	0	0	2	0	2	0	0
189	9841660|F|0-30:T>C-30:T>C	TGCAGTAAGTGCCTTCACTGTCAATGGGGATATCTCGCATTCATCAAACCTAACAGAGTCAACCCATGT	TGCAGTAAGTGCCTTCACTGTCAATGGGGATATCTCGCATTCATCAAACCTAACAGAGTCAACCCATGT	Chr13	2463178	3	4.48109e-29	30:T>C	30	0.950151	0.993641	0.18442	0.81558	0.006359	0.17806	0.012638	0.300818	0.156728	73.9618	23.1631	0.955882	0	0	0	2	0	0	0	0	0	2	0	0	0	0	0	2	0	0	0	2	0	0	0	2	2	0	0	2
190	7553909|F|0-64:T>C-64:T>C	TGCAGGTTTTGTTGACTCCATCACATTTAGCTATTGTTATGGAGTATGCATCTGGGGGAGAACTTTTTG	TGCAGGTTTTGTTGACTCCATCACATTTAGCTATTGTTATGGAGTATGCATCTGGGGGAGAACTTTTTG	Chr13	8913594	1	4.48109e-29	64:T>C	64	0.963746	0.996865	0.230408	0.769592	0.003135	0.227273	0.00625	0.35464	0.180445	72.7141	20.452	0.96831	2	0	0	2	0	0	0	0	2	2	0	0	0	0	0	2	2	0	0	0	0	0	0	2	2	2	2	2
191	9844528|F|0-26:A>G-26:A>G	TGCAGTAAGTATTCTTGTGCCTTCGCACTCTAATTTAGAGATTATATAGTCATTTTACAGATCGGAAGA	TGCAGTAAGTATTCTTGTGCCTTCGCACTCTAATTTAGAGATTATATAGTCATTTTAC	Chr14	14675378	1	9.54769e-20	26:A>G	26	0.755287	0.918	0.204	0.796	0.082	0.122	0.150552	0.324768	0.23766	37.3139	32.6724	0.957831	2	-	-	0	0	0	0	0	0	0	0	0	0	2	2	-	0	0	0	0	0	0	0	0	0	0	2	0
192	7573411|F|0-40:G>T-40:G>T	TGCAGTAAGTATCTATCTTCCCCTGCCCTTCTATTATTTTGGTTGGTTGGTAGGAGCTTTTTAGCATGC	TGCAGTAAGTATCTATCTTCCCCTGCCCTTCTATTATTTTGGTTGGTTGGTAGGAGCTTTTTAGCATGC	Chr14	1344089	1	4.48109e-29	40:G>T	40	0.756798	0.92016	0.145709	0.854291	0.07984	0.065868	0.146932	0.248955	0.197943	23.3694	16.7901	0.969136	0	0	0	0	-	0	0	0	-	0	0	0	0	0	0	0	0	0	0	0	0	-	0	0	0	-	0	0
193	100619651|F|0-17:C>T-17:C>T	TGCAGTTGCTTAGCTTCCGCTACTTTGTTGGGTGGCCTTCTCTTTGCAGGTAATTTGAAGTACTAATCA	TGCAGTTGCTTAGCTTCCGCTACTTTGTTGGGTGGCCTTCTCTTTGCAGGTAATTTGAAGTACTAATCA	Chr14	17915206	1	2.69692e-26	17:C>T	17	0.879154	0.948454	0.176976	0.823024	0.051546	0.12543	0.097779	0.291311	0.194545	15.8951	8.00826	0.964912	0	0	0	0	0	0	0	0	0	0	0	0	2	2	0	0	0	0	0	2	0	0	0	0	0	0	0	0
194	15728547|F|0-52:T>A-52:T>A	TGCAGTTTTATTGAAGCTGAAAGTTTGATCAGAGAGGGAGAGAGAGTTTGAGTGAGGAAAAGAATGAAG	TGCAGTTTTATTGAAGCTGAAAGTTTGATCAGAGAGGGAGAGAGAGTTTGAGTGAGGAAAAGAATGAAG	Chr14	3121906	1	2.08485e-27	52:T>A	52	0.832326	0.960073	0.15608	0.84392	0.039927	0.116152	0.076666	0.263438	0.170052	16.8989	13.898	0.980769	0	-	0	0	0	0	0	0	1	0	0	0	1	0	2	1	-	-	0	0	0	0	0	2	2	2	0	2
195	7622238|F|0-39:T>A-39:T>A	TGCAGTTGTTATGAAACCGATGAAAGAGCTTATCAAACTTGTGAAAAACTCACTTCCGTTTACCAATTA	TGCAGTTGTTATGAAACCGATGAAAGAGCTTATCAAACTTGTGAAAAACTCACTTCCGTTTACCAATTA	Chr14	5117271	1	7.55169e-22	39:T>A	39	0.870091	0.982639	0.163194	0.836806	0.017361	0.145833	0.034119	0.273124	0.153622	19.1386	9.30088	0.964286	0	1	0	0	2	0	0	0	2	0	0	0	0	0	2	0	0	0	0	2	1	0	0	2	0	2	2	2
196	7625628|F|0-10:T>A-10:T>A	TGCAGAGAGATAGGTATGTAATAAGAATCCAATATTTCGTGAAAAAGTGAATTAGAGGCTAGAGCACTG	TGCAGAGAGATAGGTATGTAATAAGAATCCAATATTTCGTGAAAAAGTGAATTAGAGGCTAGAGCACTG	Chr14	5085380	1	7.55169e-22	10:T>A	10	0.933535	0.990291	0.158576	0.841424	0.009709	0.148867	0.019229	0.266859	0.143044	38.2747	16.5676	0.970588	2	2	0	2	0	0	0	0	0	0	0	0	0	0	2	0	2	0	0	0	0	2	0	0	0	0	0	0
197	14508758|F|0-15:A>T-15:A>T	TGCAGATGATAATGGAAACCAATCACTAGGAAGGGGTAAATAAACTACTAAGAGAGGAAAAGGAGAAAC	TGCAGATGATAATGGAAACCAATCACTAGGAAGGGGTAAATAAACTACTAAGAGAGGAAAAGGAGAAAC	Chr14	2702438	1	4.48109e-29	15:A>T	15	0.924471	0.99183	0.186275	0.813725	0.00817	0.178105	0.016206	0.303153	0.15968	24.0465	9.84211	0.967742	2	0	0	0	0	0	2	0	0	0	0	0	0	0	0	0	2	0	0	0	0	0	0	0	0	0	0	2
198	14314328|F|0-59:C>G-59:C>G	TGCAGTTGCAGTCTGATTCGACCGCATCAAAAGAAAATTCATTGTTGCACAATATTATGCCAACAACCT	TGCAGTTGCAGTCTGATTCGACCGCATCAAAAGAAAATTCATTGTTGCACAATATTATGCCAACAACCT	Chr14	3085202	1	4.48109e-29	59:C>G	59	0.971299	0.992224	0.183515	0.816485	0.007776	0.175739	0.015431	0.299674	0.157553	76.1285	24.6343	0.962585	0	0	0	0	0	0	0	0	0	0	0	0	0	2	0	-	0	0	2	0	0	0	0	0	0	2	0	0
199	7552996|F|0-36:G>T-36:G>T	TGCAGCATGTGCTACTTGATTTACTGTGGTGAAGGTGCATTATTCTCTATATATTGGCTCAAATTTTCT	TGCAGCATGTGCTACTTGATTTACTGTGGTGAAGGTGCATTATTCTCTATATATTGGCTCAAATTTTCT	Chr14	7202137	1	4.48109e-29	36:G>T	36	0.94864	0.995223	0.19586	0.80414	0.004777	0.191083	0.009508	0.314998	0.162253	74.6129	19.7971	0.950758	0	0	0	0	0	2	0	0	2	2	0	2	2	0	0	0	0	0	2	0	0	0	0	2	2	0	0	2
200	9841509|F|0-7:A>T-7:A>T	TGCAGGCACAGACTATCTATATATGGACAGTGGTTGGGTATTAGTCTTAGGAGTTTGTTCATTTTTTGT	TGCAGGCACAGACTATCTATATATGGACAGTGGTTGGGTATTAGTCTTAGGAGTTTGTTCATTTTTTGT	Chr15	2600373	1	1.62313e-23	7:A>T	7	0.891239	0.940678	0.266102	0.733898	0.059322	0.20678	0.111606	0.390583	0.251095	19.9118	11.6575	0.971074	0	0	0	0	0	0	0	2	0	2	1	1	0	0	1	0	1	0	2	0	2	0	1	0	0	0	-	0
201	11823257|F|0-18:T>C-18:T>C	TGCAGAAGATACCGACTCTGAGGTTTGATGATGGGATTGCTCGCTTTCATCAGAAAATTTCTCGTCCCC	TGCAGAAGATACCGACTCTGAGGTTTGATGATGGGATTGCTCGCTTTCATCAGAAAATTTCTCGTCCCC	Chr15	3178676	1	4.54495e-19	18:T>C	18	0.876133	0.965517	0.148276	0.851724	0.034483	0.113793	0.066587	0.25258	0.159584	7.68991	3.98947	0.961207	0	0	0	0	0	0	0	0	0	0	0	0	0	0	0	0	0	0	0	0	0	0	0	0	0	0	0	0
202	7622282|F|0-13:C>T-13:C>T	TGCAGTTTGTGAACTTCACAGAGATTATGTTGAAGAATGTTCCACAAACCCAGAAAGAAGCCGAGTTTG	TGCAGTTTGTGAACTTCACAGAGATTATGTTGAAGAATGTTCCACAAACCCAGAAAGAAGCCGAGTTTG	Chr15	15031971	1	9.69986e-26	13:C>T	13	0.811178	0.979516	0.154562	0.845438	0.020484	0.134078	0.040129	0.261346	0.150737	26.4504	9.44444	0.956044	-	-	0	0	0	0	2	0	0	0	0	0	0	0	2	0	0	-	0	-	2	0	2	0	0	2	0	2
203	9845617|F|0-25:C>A-25:C>A	TGCAGTTCCTGCACTTCCAGTGAACCCCGATATATATGCTCTCCGCATATAACACTCAGCAATGAATTC	TGCAGTTCCTGCACTTCCAGTGAACCCCGATATATATGCTCTCCGCATATAACACTCAGCAATGAATTC	Chr15	8808402	1	2.08485e-27	25:C>A	25	0.924471	0.986928	0.153595	0.846405	0.013072	0.140523	0.025802	0.260007	0.142904	57.1503	19.3238	0.953125	0	0	0	0	0	2	2	2	-	0	2	0	2	0	2	0	0	0	0	0	0	0	0	0	2	2	2	-
204	7553690|F|0-7:C>A-7:C>A	TGCAGGGCGAGATGCTTTAGCCAAGACTATATATGCTCAGTTATTTGATTGGTAGGTCAACTTTTATTC	TGCAGGGCGAGATGCTTTAGCCAAGACTATATATGCTCAGTTATTTGATTGGTAGGTCAACTTTTATTC	Chr15	19015622	1	4.48109e-29	7:C>A	7	0.915408	0.988449	0.20132	0.79868	0.011551	0.189769	0.022835	0.321581	0.172208	35.9529	11.4706	0.966667	0	-	0	-	0	0	2	0	0	0	0	0	2	0	0	0	0	2	2	2	2	0	0	2	0	0	0	0
205	7559173|F|0-7:T>C-7:T>C	TGCAGTATATGTATTATCAAATATGTGAAACGAGAATGATGACAGGTCAATCTAGAAGTGTAGCACATT	TGCAGTATATGTATTATCAAATATGTGAAACGAGAATGATGACAGGTCAATCTAGAAGTGTAGCACATT	Chr15	11417254	1	4.48109e-29	7:T>C	7	0.903323	0.996656	0.152174	0.847826	0.003344	0.148829	0.006667	0.258034	0.13235	48.109	23.8333	0.95	0	-	0	0	0	0	2	0	0	0	0	0	2	0	2	0	2	0	2	2	0	0	2	2	0	2	0	2
[truncated: 634 more columns]

## Sheet: Parents-85&Selected QC set
No	AlleleID	AlleleSequence	TrimmedSequence	Chr	Pos	SNP	CallRate	PICSnp	Selected?	CIP189129.12	CIP106700.1	CIP107800.3	CIP113063.2	CIP189168.32	CIP189127.1	CIP189151.5	CIP189125.9	CIP189134.1	CIP194529.6	CIP106437.3	CIP106629.1	CIP189148.18	CIP107807.3	CIP107806.2	CIP113078.1	CIP190089.6	CIP194568.12	CIP189206.14	CIP189165.38	CIP190094.36	CIP106093.1	CIP106595.1	CIP106631.1	CIP194515.15	CIP107766.2	CIP107806.3	CIP113091.1	CIP190094.29	CIP189151.8	CIP189164.71	CIP194506.8	CIP194519.28	CIP106625.2	CIP106082.1	CIP106319.1	CIP194539.36	CIP107807.2	CIP113001.1	CIP113100.1
1	7570571|F|0-30:G>C-30:G>C	TGCAGAAGACGCACGAATTGTGCGTTATTTGGCAAAGATTGTTACAGATCGGAAGAGCGGTTCAGCAGG	TGCAGAAGACGCACGAATTGTGCGTTATTTGGCAAAGATTGTTAC	Chr01	17407758	30:G>C	0.829305	0.333297		0	1	0	2	0	0	0	0	0	0	0	0	0	0	0	-	0	0	0	-	0	0	0	0	2	0	-	0	0	2	0	2	2	0	0	0	0	0	0	0
2	7620675|F|0-13:T>C-13:T>C	TGCAGAAAGTTTTTGGTATTTTTGTACACACCAACTACCTGACTTCTACCATTCCCATATCCATTTTCA	TGCAGAAAGTTTTTGGTATTTTTGTACACACCAACTACCTGACTTCTACCATTCCCATATCCATTTTCA	Chr01	18158576	13:T>C	0.86858	0.336309		0	0	0	0	0	0	2	0	0	2	2	0	0	0	0	-	0	0	0	0	0	0	0	0	0	0	0	0	0	0	0	2	2	0	0	2	0	0	1	0
3	7539879|F|0-20:A>T-20:A>T	TGCAGTCAAATGCATATGTTATGATCTGTTATTTGGACTGGAGATAGAAAACTGCAATCATGTGGAAGA	TGCAGTCAAATGCATATGTTATGATCTGTTATTTGGACTGGAGATAGAAAACTGCAATCATGTGGAAGA	Chr01	26819789	20:A>T	0.939577	0.289063		0	1	0	0	0	0	0	0	0	0	2	0	0	0	0	0	0	0	0	0	0	0	0	0	2	0	0	0	0	0	0	0	0	0	0	0	0	0	2	2
4	100600764|F|0-24:G>T-24:G>T	TGCAGAATATAGATAGATAACAATGTGAGCTGGTAGGATGTCACTTCTTCTGTTCTGTGCAAATAGGGG	TGCAGAATATAGATAGATAACAATGTGAGCTGGTAGGATGTCACTTCTTCTGTTCTGTGCAAATAGGGG	Chr01	30897997	24:G>T	0.975831	0.265928		0	0	0	0	0	0	0	2	0	0	0	0	0	0	0	0	0	0	0	0	0	0	0	2	0	0	0	0	0	0	0	0	0	0	0	0	0	0	2	0
5	7557698|F|0-64:T>A-64:T>A	TGCAGATAATAATACAAAACGTGATTTCTATTGTGCACCTAGAAGTGAGCAGAGTTGTCTGCCATAAGT	TGCAGATAATAATACAAAACGTGATTTCTATTGTGCACCTAGAAGTGAGCAGAGTTGTCTGCCATAAGT	Chr01	30898063	64:T>A	0.966767	0.246172	Yes	0	0	1	0	0	0	0	2	0	0	0	0	0	0	0	0	0	0	0	0	0	0	0	2	0	0	0	0	0	0	0	0	0	0	0	0	0	0	2	0
6	100457721|F|0-44:C>T-44:C>T	TGCAGTGGAATTTTACCAAGAGAACCAATGCCTTCAAATATCACCGTGAGGCTTCCTAAGTTGGAGGAG	TGCAGTGGAATTTTACCAAGAGAACCAATGCCTTCAAATATCACCGTGAGGCTTCCTAAGTTGGAGGAG	Chr01	3130847	44:C>T	0.969789	0.265142		0	0	0	0	0	0	0	0	0	0	0	0	0	0	0	0	0	0	2	0	0	0	0	0	0	0	0	0	0	0	2	0	0	0	0	0	0	0	0	0
7	100639585|F|0-56:C>T-56:C>T	TGCAGATTTCAAGCCTCCCAAAAATAGAAAGACTGTAATTATAGTTGCTGCAATAGCTTCTTCTTTGTT	TGCAGATTTCAAGCCTCCCAAAAATAGAAAGACTGTAATTATAGTTGCTGCAATAGCTTCTTCTTTGTT	Chr01	4545877	56:C>T	0.904834	0.356409		0	2	0	2	0	2	2	0	0	0	0	2	0	0	0	0	2	0	0	0	2	0	0	0	0	0	0	2	2	0	0	0	-	0	0	0	2	0	0	0
8	100736260|F|0-18:C>T-18:C>T	TGCAGTCAGCGACTCTCTCCAATGATATTCTTCTTCTGGAGCTGAGTGGAACTTCTTTCTTTGATTCTA	TGCAGTCAGCGACTCTCTCCAATGATATTCTTCTTCTGGAGCTGAGTGGAACTTCTTTCTTTGATTCTA	Chr01	881461	18:C>T	0.794562	0.257919	Yes	0	0	0	0	0	0	0	-	0	0	0	0	0	0	0	-	1	0	0	-	0	0	0	0	0	0	2	2	-	2	0	0	0	0	-	-	2	-	0	2
9	7629110|F|0-28:G>T-28:G>T	TGCAGTCTTTGCTCTCAAAAGTTTCTTTGGAGTTCTCATATGAATTCTGAACATCACTAATTTGGATTG	TGCAGTCTTTGCTCTCAAAAGTTTCTTTGGAGTTCTCATATGAATTCTGAACATCACTAATTTGGATTG	Chr02	13184152	28:G>T	0.832326	0.360539	Yes	0	0	2	0	2	0	0	0	0	2	-	0	0	0	0	0	-	0	2	-	-	-	1	0	0	0	0	0	0	-	2	0	0	0	-	0	0	0	-	-
10	7609930|F|0-10:T>G-10:T>G	TGCAGTCATCTGTTTGTCTGAAGCAATTAGCCTATGATCTTGTTGAGCTGCTGTTGTCATCTGCATTTC	TGCAGTCATCTGTTTGTCTGAAGCAATTAGCCTATGATCTTGTTGAGCTGCTGTTGTCATCTGCATTTC	Chr02	6247633	10:T>G	0.981873	0.31254	Yes	2	0	0	0	0	0	0	0	0	0	0	0	0	0	0	0	0	0	2	0	0	0	0	0	0	0	2	0	0	0	2	2	0	0	2	0	0	0	0	0
11	7547156|F|0-8:C>T-8:C>T	TGCAGCTTCGGCTGCTCTCCAATATAACAACTGATGATGATGAACCCAATAACTTGCAGTCGTCAGCAA	TGCAGCTTCGGCTGCTCTCCAATATAACAACTGATGATGATGAACCCAATAACTTGCAGTCGTCAGCAA	Chr03	11665218	8:C>T	0.966767	0.272188		2	2	0	0	0	0	0	0	0	0	2	0	0	0	2	0	2	0	0	0	0	0	2	0	0	0	2	0	0	0	0	0	0	0	0	0	2	2	0	2
12	15728705|F|0-19:C>G-19:C>G	TGCAGATTTTGCCATGCTGCAAAGTGAGGCAGTGGAGATTGCAATGGAGGATATCAAGAAAAATGTGGA	TGCAGATTTTGCCATGCTGCAAAGTGAGGCAGTGGAGATTGCAATGGAGGATATCAAGAAAAATGTGGA	Chr03	1334900	19:C>G	0.867069	0.334738		0	0	2	0	2	0	0	0	0	0	0	0	0	0	0	0	0	0	2	-	0	0	0	0	0	0	0	0	0	0	2	0	0	0	0	0	0	0	0	0
13	100557716|F|0-34:G>C-34:G>C	TGCAGCCTCAGCCCAGAACTGAGCTCAGGGAGAAGTGGGAAATGAAGGTTTTCTACTTCAAACCCACCT	TGCAGCCTCAGCCCAGAACTGAGCTCAGGGAGAAGTGGGAAATGAAGGTTTTCTACTTCAAACCCACCT	Chr03	14666136	34:G>C	0.938066	0.356228		0	0	0	0	0	0	0	0	0	0	0	0	0	2	0	0	0	0	2	0	0	0	0	2	0	0	0	0	0	0	2	0	0	2	0	0	0	0	0	2
14	7619031|F|0-46:A>G-46:A>G	TGCAGTCAATTGCTCTACCACTGAGCTATGGACCCTTGTTGTGTCTAGTCCTTGAAGATAAATATACCA	TGCAGTCAATTGCTCTACCACTGAGCTATGGACCCTTGTTGTGTCTAGTCCTTGAAGATAAATATACCA	Chr03	20186490	46:A>G	0.873112	0.250865		0	2	1	0	0	0	0	0	0	1	0	0	2	0	0	0	0	0	0	0	0	1	0	0	2	0	-	0	0	0	0	0	0	0	1	0	0	0	2	-
15	100692009|F|0-49:T>C-49:T>C	TGCAGTCAATTGCTCTACCACTGAGCTATGGACCCTTGGTGAATCAAATTCTTGAAGACAAATATACCA	TGCAGTCAATTGCTCTACCACTGAGCTATGGACCCTTGGTGAATCAAATTCTTGAAGACAAATATACCA	Chr03	22516950	49:T>C	0.755287	0.32		-	0	-	-	0	-	-	0	0	0	0	1	2	0	0	0	-	0	0	0	2	0	0	0	-	-	0	0	0	0	0	0	0	0	2	0	0	0	0	-
16	7629039|F|0-39:A>T-39:A>T	TGCAGTACAGAAAACCAACCAGCAGAAGATAATTTTTATAATGAACAGCTCAGGAACCCAGTTGGCTAG	TGCAGTACAGAAAACCAACCAGCAGAAGATAATTTTTATAATGAACAGCTCAGGAACCCAGTTGGCTAG	Chr03	24217089	39:A>T	0.858006	0.401582	Yes	2	0	0	0	0	0	1	0	2	0	0	2	2	2	2	2	0	2	0	0	0	2	0	0	0	0	0	0	0	0	0	0	0	0	0	2	0	1	-	0
17	7561292|F|0-28:A>G-28:A>G	TGCAGTTGACTCATCCCAACCGACCTACACATTATCAAAACAATTACAGATCGGAAGAGCGGTTCAGCA	TGCAGTTGACTCATCCCAACCGACCTACACATTATCAAAACAATTAC	Chr03	3304180	28:A>G	0.909366	0.340509	Yes	0	0	2	0	0	0	0	2	0	0	0	-	2	0	0	-	0	0	2	0	2	0	0	0	2	0	0	0	0	0	1	2	1	0	0	0	2	0	0	0
18	9845632|F|0-28:C>G-28:C>G	TGCAGTTCTTGTCTATGAAACTTGCGGCCTTGAACCCCAGGCTGGAATTCAACATGGATAACTTATTTC	TGCAGTTCTTGTCTATGAAACTTGCGGCCTTGAACCCCAGGCTGGAATTCAACATGGATAACTTATTTC	Chr03	4894258	28:C>G	0.957704	0.344117		2	0	0	0	0	0	0	1	0	0	0	0	1	0	2	0	0	0	0	0	0	0	0	2	0	0	0	0	0	2	0	2	2	2	1	0	0	0	0	0
19	14314560|F|0-54:T>C-54:T>C	TGCAGCATCTAAGTAAAGTACTGTCTATATATGACTCCATAGTTATCATAGCACTATAGCAGGTTGATT	TGCAGCATCTAAGTAAAGTACTGTCTATATATGACTCCATAGTTATCATAGCACTATAGCAGGTTGATT	Chr04	25721105	54:T>C	0.774924	0.318594		2	0	1	2	0	0	0	0	0	0	0	2	2	0	2	0	0	0	0	-	0	-	0	2	2	0	0	2	-	0	0	0	0	2	2	0	2	0	0	-
20	7621977|F|0-58:T>C-58:T>C	TGCAGTATGCCCATGGCTGATAGATATTGGAAGTTATTGTACAAACAGGTTAGGTTTCTGAATGGGACC	TGCAGTATGCCCATGGCTGATAGATATTGGAAGTTATTGTACAAACAGGTTAGGTTTCTGAATGGGACC	Chr04	29433386	58:T>C	0.761329	0.305926		0	0	0	0	1	2	0	0	1	0	-	-	0	0	0	2	2	0	0	0	0	0	-	0	2	-	0	1	0	0	0	2	0	2	0	0	0	-	0	0
21	11826044|F|0-66:G>A-66:G>A	TGCAGTCCATATCAGAATGACAATTCTGTAGAGATTGCACAATCCTTTGGGTTTTCTTCTGCGTACGAT	TGCAGTCCATATCAGAATGACAATTCTGTAGAGATTGCACAATCCTTTGGGTTTTCTTCTGCGTACGAT	Chr04	31341133	66:G>A	0.770393	0.389273	Yes	0	1	0	-	0	0	0	1	0	2	-	0	-	0	0	0	0	0	0	1	-	0	0	0	0	-	-	0	0	0	0	2	-	0	0	0	0	0	-	-
22	7565088|F|0-28:C>T-28:C>T	TGCAGAAGTTACTGGCTTCCCAGGAAACCGAAGAGAGATGCCATTCGCAGCCGGTTCAGAGCAACAGCT	TGCAGAAGTTACTGGCTTCCCAGGAAACCGAAGAGAGATGCCATTCGCAGCCGGTTCAGAGCAACAGCT	Chr04	4131502	28:C>T	0.771903	0.342278		0	0	0	0	0	-	-	0	0	0	0	0	0	0	0	0	-	0	0	1	-	0	0	0	-	0	0	0	0	0	-	-	-	2	1	0	0	0	0	-
23	7569592|F|0-50:G>A-50:G>A	TGCAGAAGATGGTGGTTGCGACAGAATGAAAGAATGGAGTAAGCAGAGAAGGCCATTACCCCTTCTGAT	TGCAGAAGATGGTGGTTGCGACAGAATGAAAGAATGGAGTAAGCAGAGAAGGCCATTACCCCTTCTGAT	Chr04	5305718	50:G>A	0.900302	0.333431	Yes	0	2	2	0	0	0	0	0	0	0	2	0	0	0	0	0	0	0	0	-	0	0	0	0	0	0	2	0	0	0	0	0	0	0	0	0	0	0	0	2
24	100730079|F|0-27:C>G-27:C>G	TGCAGTAATTACCGCGCTGCAATTTCTCGGGGCAGCTTATTTTCTGTTTACTCTCATGAAATTTATATA	TGCAGTAATTACCGCGCTGCAATTTCTCGGGGCAGCTTATTTTCTGTTTACTCTCATGAAATTTATATA	Chr04	9597149	27:C>G	0.960725	0.279869		0	0	0	0	0	2	0	0	0	0	0	2	2	0	0	0	0	2	0	0	0	0	0	0	0	0	0	0	0	0	0	2	2	0	2	0	0	0	0	0
25	7568642|F|0-59:G>A-59:G>A	TGCAGTGACGCTCTCTTTGGCACATTTTGTAGTTGCAATTGGTAATTTCTGTACTTATAGCTATCATAT	TGCAGTGACGCTCTCTTTGGCACATTTTGTAGTTGCAATTGGTAATTTCTGTACTTATAGCTATCATAT	Chr05	10289970	59:G>A	0.879154	0.284597		0	0	0	0	0	2	2	0	0	0	0	0	2	0	0	2	0	2	0	0	0	0	0	0	0	0	2	0	2	0	0	0	0	0	0	0	0	2	0	0
26	7561227|F|0-22:C>T-22:C>T	TGCAGTGTTGAGGAAACCAAATCTTCAGAATGATTATAAGTTACAGATCGGAAGAGCGGTTCAGCAGGA	TGCAGTGTTGAGGAAACCAAATCTTCAGAATGATTATAAGTTAC	Chr05	12620203	22:C>T	0.821752	0.245648		0	0	-	0	0	0	0	0	0	0	0	0	2	0	0	0	0	0	0	-	0	0	0	0	0	0	0	0	0	0	0	0	0	2	0	0	-	0	0	0
27	9846338|F|0-21:A>T-21:A>T	TGCAGCACATACTCAGTAGATATGAGTACTTAGCATGTATATTGAAATGCATACACCACTTCAAAATTG	TGCAGCACATACTCAGTAGATATGAGTACTTAGCATGTATATTGAAATGCATACACCACTTCAAAATTG	Chr05	13840565	21:A>T	0.812689	0.40215		2	0	0	0	0	0	0	1	1	0	0	0	1	0	1	0	0	-	0	2	2	0	-	0	0	0	1	2	0	0	0	2	-	-	0	-	0	2	0	0
28	9847276|F|0-68:C>T-68:C>T	TGCAGCCTGATAGGAGCGGTATTCGCTTTGGTAGTGTTATTGCGTAAGAGCAAAATAGAGGATTATTAC	TGCAGCCTGATAGGAGCGGTATTCGCTTTGGTAGTGTTATTGCGTAAGAGCAAAATAGAGGATTATTAC	Chr05	20616318	68:C>T	0.76435	0.268907		2	0	-	0	2	0	-	0	0	0	0	0	0	2	0	-	0	0	0	0	0	0	0	2	0	0	-	0	0	0	0	0	0	0	-	2	0	0	-	0
29	7560013|F|0-18:T>A-18:T>A	TGCAGACATTGTTGAGGTTGACTGCCTCAAAAGTGATTTTACAGATCGGAAGAGCGGTTCAGCAGGAAT	TGCAGACATTGTTGAGGTTGACTGCCTCAAAAGTGATTTTAC	Chr05	20897437	18:T>A	0.953172	0.350532		0	0	0	0	2	0	2	0	0	0	2	0	0	0	0	0	2	0	0	0	0	0	0	2	0	0	0	0	0	2	0	0	0	2	0	0	2	0	2	0
30	7558543|F|0-14:A>T-14:A>T	TGCAGCTGTAAGCCAAGTTTTTCCCACTTCCCCACCAAGTGTTTGTTCTAATGTCTGTACAAAATATAT	TGCAGCTGTAAGCCAAGTTTTTCCCACTTCCCCACCAAGTGTTTGTTCTAATGTCTGTACAAAATATAT	Chr05	22965030	14:A>T	0.939577	0.249796		0	0	0	0	0	0	0	0	0	0	0	0	0	0	0	0	0	0	0	0	0	0	0	0	2	0	0	0	0	0	0	0	0	0	2	0	0	0	0	0
31	11822661|F|0-26:T>A-26:T>A	TGCAGCATACAAACATCACACTTACTTCCAAAAGAAATTATTACAGATCGGAAGAGCGGTTCAGCAGGA	TGCAGCATACAAACATCACACTTACTTCCAAAAGAAATTATTAC	Chr05	23928504	26:T>A	0.829305	0.30483		0	-	0	0	0	0	0	0	0	0	0	0	0	0	0	0	0	2	0	0	-	0	0	0	0	0	0	0	0	0	0	0	0	0	0	0	0	-	0	-
32	7559108|F|0-7:G>C-7:G>C	TGCAGTAGAGAATCTGTATGCTTATGATACAACAGTCCAACAGGTTTCTTCTCAAATCTATTTGTGTTT	TGCAGTAGAGAATCTGTATGCTTATGATACAACAGTCCAACAGGTTTCTTCTCAAATCTATTTGTGTTT	Chr05	24383064	7:G>C	0.777946	0.367612		-	0	0	0	0	0	0	0	-	0	0	0	0	2	0	-	0	0	0	0	-	-	2	0	0	0	0	0	0	0	0	0	0	0	0	-	0	0	0	0
33	7552489|F|0-18:T>G-18:T>G	TGCAGATAAAAGGTAAAATCAAACCACAAATCTAACTGTCCTCTACATTCCTTTCTATCAAATATTTGG	TGCAGATAAAAGGTAAAATCAAACCACAAATCTAACTGTCCTCTACATTCCTTTCTATCAAATATTTGG	Chr05	24475925	18:T>G	0.91994	0.289656	Yes	0	-	0	0	0	0	0	0	0	0	0	0	0	0	0	-	0	0	0	0	0	0	0	0	0	0	0	0	0	0	0	0	-	0	0	0	0	0	0	0
34	7548209|F|0-65:T>C-65:T>C	TGCAGTTTATCTGGGGAAAAAATAGTGTTATATTCTAAGATTGGGCCAATGTCAATTCAATTGGGTTAT	TGCAGTTTATCTGGGGAAAAAATAGTGTTATATTCTAAGATTGGGCCAATGTCAATTCAATTGGGTTAT	Chr05	3339273	65:T>C	0.933535	0.33779		2	0	0	0	0	2	2	2	2	0	2	2	0	0	0	0	0	0	0	0	0	2	0	0	0	0	0	2	0	0	0	2	0	2	2	0	0	0	2	0
35	7562059|F|0-41:A>G-41:A>G	TGCAGATGAAATGAAATGAAAACTTTTAGTGCATATCATGTAAGCAATGTAATTGAAATCCACTAAGAG	TGCAGATGAAATGAAATGAAAACTTTTAGTGCATATCATGTAAGCAATGTAATTGAAATCCACTAAGAG	Chr05	892499	41:A>G	0.897281	0.280017	Yes	2	-	0	-	0	0	2	-	1	0	2	0	-	0	-	-	0	0	0	-	0	0	0	0	0	2	0	1	-	0	0	0	2	0	2	2	0	0	0	0
36	7565091|F|0-54:A>T-54:A>T	TGCAGAATAATAAAAGGAGAAGGGGGATGCATCTGTGAGCTTTACTATCACTATATTCAGGAACGCATT	TGCAGAATAATAAAAGGAGAAGGGGGATGCATCTGTGAGCTTTACTATCACTATATTCAGGAACGCATT	Chr06	13668159	54:A>T	0.916918	0.383499		0	0	0	0	0	0	0	0	0	0	0	0	2	2	0	0	2	2	2	-	0	2	0	0	0	2	0	0	0	0	2	0	0	0	2	0	0	2	0	0
37	100630907|F|0-47:G>T-47:G>T	TGCAGTCTGTGACATAGAAGTCGAGACGTAATGGGGTTTTTGGTGACGACCCTTATTTTTGTTGTGGTC	TGCAGTCTGTGACATAGAAGTCGAGACGTAATGGGGTTTTTGGTGACGACCCTTATTTTTGTTGTGGTC	Chr06	19136090	47:G>T	0.885196	0.29415		0	0	0	0	0	0	0	0	0	0	0	-	0	0	0	0	0	0	0	0	0	0	0	0	0	0	-	-	0	0	0	0	0	0	0	0	0	-	0	0
38	9847708|F|0-17:G>C-17:G>C	TGCAGAAAAACATACGCGGTGGATTGATGGTTCTCAAACAAATGGAAGATGCAGAAGTGAAACCTGACT	TGCAGAAAAACATACGCGGTGGATTGATGGTTCTCAAACAAATGGAAGATGCAGAAGTGAAACCTGACT	Chr06	19672316	17:G>C	0.799094	0.259347	Yes	0	0	-	0	0	2	1	2	0	0	0	2	0	0	0	-	0	0	-	0	0	0	0	0	-	0	0	0	0	0	-	2	1	0	0	2	2	0	0	0
39	7558428|F|0-52:C>T-52:C>T	TGCAGCTACAACTTTGACAAGCTGGCATCTATTAGTTACGTTTTGTTCCCTTCATGTGGCACTCTTGAT	TGCAGCTACAACTTTGACAAGCTGGCATCTATTAGTTACGTTTTGTTCCCTTCATGTGGCACTCTTGAT	Chr06	4639839	52:C>T	0.963746	0.281247	Yes	1	0	0	2	0	0	2	0	2	2	0	0	2	2	0	2	2	0	0	0	2	0	0	0	2	0	0	0	2	0	0	2	2	0	0	0	2	0	0	2
40	7627982|F|0-27:G>A-27:G>A	TGCAGTGGGAGTTGCCAATCCAAGAGCGCAGGGGCACGCAACCACCAATACTGATATACCAAATTGCAA	TGCAGTGGGAGTTGCCAATCCAAGAGCGCAGGGGCACGCAACCACCAATACTGATATACCAAATTGCAA	Chr07	1177175	27:G>A	0.925982	0.283898		0	0	0	0	0	0	0	2	0	0	0	2	0	0	2	0	0	0	0	0	0	2	2	0	0	0	0	2	0	2	0	0	0	0	0	2	0	0	2	0
41	7561774|F|0-21:G>A-21:G>A	TGCAGAATTTCTTGTATTTTCGGCTTCTGAAGGCTTTCTGTCTGCTCAATTTCCTAATTTCCTAGCACT	TGCAGAATTTCTTGTATTTTCGGCTTCTGAAGGCTTTCTGTCTGCTCAATTTCCTAATTTCCTAGCACT	Chr07	19065528	21:G>A	0.978852	0.349089		0	0	0	2	0	0	0	0	0	0	0	0	0	0	0	0	2	0	0	1	0	0	0	0	0	2	0	0	0	2	0	0	0	0	0	0	0	0	2	2
42	100607489|F|0-27:T>A-27:T>A	TGCAGTCACAACCTACTGTAGGAGAGATAAAATACCTGAAATCCACTAAGTAGAGCTTCCATTTGTGAA	TGCAGTCACAACCTACTGTAGGAGAGATAAAATACCTGAAATCCACTAAGTAGAGCTTCCATTTGTGAA	Chr07	19210592	27:T>A	0.960725	0.284023		0	0	0	0	0	0	0	0	0	0	0	0	0	0	2	0	0	0	0	0	2	0	-	0	0	0	2	0	0	0	0	2	0	0	0	0	0	2	0	0
43	7624412|F|0-40:C>A-40:C>A	TGCAGTACAGATAAGCAAGGCTGAACACAATAAATCTTGTCTGGCCCATATCAAGACAATGAAATGTAA	TGCAGTACAGATAAGCAAGGCTGAACACAATAAATCTTGTCTGGCCCATATCAAGACAATGAAATGTAA	Chr07	21808524	40:C>A	0.971299	0.337115		0	2	2	0	0	0	2	0	0	0	0	0	0	2	2	0	0	0	0	2	0	2	0	0	2	0	0	0	0	0	0	0	2	0	0	2	2	2	0	0
44	100530992|F|0-58:A>C-58:A>C	TGCAGATATTGTGAGACTGAATTATTTGAGACATACAAAGAATTTATGCATATCCTACAGGGAGAAGAA	TGCAGATATTGTGAGACTGAATTATTTGAGACATACAAAGAATTTATGCATATCCTACAGGGAGAAGAA	Chr07	23099257	58:A>C	0.793051	0.281571		0	0	-	-	-	0	-	0	-	0	-	0	0	0	0	0	-	0	0	0	0	0	0	-	-	0	0	0	0	0	0	-	0	2	0	0	0	-	-	0
45	9845663|F|0-25:T>G-25:T>G	TGCAGTTTATCTAAGTAAGATGATATTCAGCGAGATGAAAACCCTAGGATGAGTGTGAAGGAATACAAG	TGCAGTTTATCTAAGTAAGATGATATTCAGCGAGATGAAAACCCTAGGATGAGTGTGAAGGAATACAAG	Chr07	23485155	25:T>G	0.76435	0.279531	Yes	-	0	0	0	0	0	-	-	0	0	2	0	0	-	-	0	0	0	-	0	0	0	-	0	0	0	-	0	0	0	0	0	-	0	0	0	-	0	0	-
46	7618077|F|0-38:G>A-38:G>A	TGCAGATCTTGAGCAGGTTGTAAATAAAGTGTGAGAGTGAATTAGTTACCACAATTCTTGTAAATTTAG	TGCAGATCTTGAGCAGGTTGTAAATAAAGTGTGAGAGTGAATTAGTTACCACAATTCTTGTAAATTTAG	Chr07	5042144	38:G>A	0.922961	0.334993	Yes	0	0	2	0	0	0	0	0	0	0	0	0	0	0	0	0	2	0	0	0	0	0	0	0	0	2	0	0	0	0	0	2	0	0	0	0	0	0	0	2
47	7628112|F|0-56:C>T-56:C>T	TGCAGTAATGCTTGAAATCCTGCTGTTTCAAAAATTGCACTCACTTAGGCCCAGAGCTTTGTGTTTACT	TGCAGTAATGCTTGAAATCCTGCTGTTTCAAAAATTGCACTCACTTAGGCCCAGAGCTTTGTGTTTACT	Chr07	5859515	56:C>T	0.957704	0.422255		0	0	0	2	2	0	0	0	0	2	2	2	2	0	0	0	0	0	0	0	0	2	2	2	0	0	0	0	2	0	0	0	2	2	0	2	0	0	0	0
48	100588703|F|0-44:T>C-44:T>C	TGCAGGCAACTTTATTGAAATGTTGACTAAAATCTTGTTTTCTGTCAAGCTTCAACATAGACCTCATTG	TGCAGGCAACTTTATTGAAATGTTGACTAAAATCTTGTTTTCTGTCAAGCTTCAACATAGACCTCATTG	Chr08	15171824	44:T>C	0.945619	0.309894	Yes	0	0	0	0	0	0	0	0	0	0	0	2	0	2	0	0	0	0	0	0	2	2	0	0	0	0	0	0	0	0	0	0	0	0	0	0	2	0	0	0
49	100512185|F|0-24:A>G-24:A>G	TGCAGTATCCGAAATCCCTTTCCAAATGTTTGCTTATAAGCTGGTTGAGAAGGAGAAAAGTTTAGGGAA	TGCAGTATCCGAAATCCCTTTCCAAATGTTTGCTTATAAGCTGGTTGAGAAGGAGAAAAGTTTAGGGAA	Chr08	6218106	24:A>G	0.782477	0.320925	Yes	2	0	0	0	0	0	2	0	2	-	0	-	0	0	0	0	2	0	-	0	0	-	1	2	0	0	0	2	0	2	-	0	-	2	2	0	2	0	1	0
50	7615104|F|0-28:G>A-28:G>A	TGCAGCTACGACTACAAAGCTGCTGGCCGAGAGGCGATCGCGCGAGAGAATCCAGTCGTGAAGGCCGCT	TGCAGCTACGACTACAAAGCTGCTGGCCGAGAGGCGATCGCGCGAGAGAATCCAGTCGTGAAGGCCGCT	Chr09	11599523	28:G>A	0.773414	0.297295		0	-	2	0	0	0	0	0	0	0	0	0	0	0	0	0	0	0	0	0	0	0	0	0	0	0	-	0	0	0	0	0	0	0	0	0	-	0	0	-
51	7568783|F|0-21:T>A-21:T>A	TGCAGTGCATGCATGAGCCTCTGGCAACGTTGAGAAGTCACCCGCTTGCAGTTTCTCGGTCACGTCGGT	TGCAGTGCATGCATGAGCCTCTGGCAACGTTGAGAAGTCACCCGCTTGCAGTTTCTCGGTCACGTCGGT	Chr09	22534529	21:T>A	0.806647	0.257354	Yes	-	0	0	0	-	2	0	0	0	0	2	0	0	0	0	0	-	2	2	2	1	1	-	-	0	0	-	0	0	0	2	0	0	-	-	0	0	0	0	2
52	7566982|F|0-35:T>A-35:T>A	TGCAGATGTTTTTAGTCTCCATTAGGCGCTGTACGTGTGTTTTACAGATCGGAAGAGCGGTTCAGCAGG	TGCAGATGTTTTTAGTCTCCATTAGGCGCTGTACGTGTGTTTTAC	Chr09	2552627	35:T>A	0.936556	0.413418		0	0	0	2	0	0	0	2	2	0	0	0	0	0	0	0	0	0	2	2	0	0	0	0	0	2	1	0	0	0	0	0	0	0	0	0	0	0	2	0
53	14313832|F|0-18:G>A-18:G>A	TGCAGATATAATGAAAAAGCACATAAAAAGTGACAAGAAATTATCAAATTAGGTACACTTGCTGCATCT	TGCAGATATAATGAAAAAGCACATAAAAAGTGACAAGAAATTATCAAATTAGGTACACTTGCTGCATCT	Chr09	520352	18:G>A	0.962236	0.446175	Yes	0	2	0	0	0	0	2	2	2	2	2	0	2	0	0	2	1	2	0	0	0	2	2	0	0	2	0	2	0	2	2	2	0	1	0	2	2	0	2	0
54	9846497|F|0-17:A>G-17:A>G	TGCAGGAAATCAAGATGACAGTACTGAAGTTGCTAAACTAATTTGATGCATAAAGAACACACTGTAAAA	TGCAGGAAATCAAGATGACAGTACTGAAGTTGCTAAACTAATTTGATGCATAAAGAACACACTGTAAAA	Chr09	5941864	17:A>G	0.939577	0.334364		2	0	0	2	0	0	0	2	0	0	2	0	2	0	0	0	0	0	0	0	2	0	0	0	2	2	0	0	0	2	0	0	0	0	2	0	0	0	0	1
55	7554048|F|0-9:G>A-9:G>A	TGCAGTATCGAAAGCAATGTCTTTGGTCTTCTTGTTAGGTTTCTCTTCCTTTTCCATTTCTATTTCACA	TGCAGTATCGAAAGCAATGTCTTTGGTCTTCTTGTTAGGTTTCTCTTCCTTTTCCATTTCTATTTCACA	Chr10	4446069	9:G>A	0.883686	0.298903	Yes	0	0	1	0	2	0	-	0	0	0	0	-	0	-	0	0	0	0	2	0	0	0	-	0	0	0	0	0	0	0	0	0	0	-	-	0	0	0	0	-
56	7574585|F|0-20:A>G-20:A>G	TGCAGAAACTCCCAAAGGAGATAGGAAATTTGCATCATCTAAGGTACATTGATTTACAGATCGGAAGAG	TGCAGAAACTCCCAAAGGAGATAGGAAATTTGCATCATCTAAGGTACATTGATTTAC	Chr10	6952705	20:A>G	0.859517	0.336878	Yes	0	0	1	2	0	0	0	0	0	0	2	0	0	0	0	0	2	0	0	0	0	0	0	0	0	0	0	0	0	2	0	0	0	0	0	0	0	0	2	2
57	7619107|F|0-63:G>T-63:G>T	TGCAGTGACGATTCTTCCAATTAGCTCTTCTGCCCTTGAACAACAATCAAACATAACTAGCTTGCTGTT	TGCAGTGACGATTCTTCCAATTAGCTCTTCTGCCCTTGAACAACAATCAAACATAACTAGCTTGCTGTT	Chr11	18928235	63:G>T	0.963746	0.396694	Yes	2	0	2	0	2	2	2	0	2	2	2	2	0	2	0	2	2	2	0	2	2	0	0	2	2	0	0	2	2	0	0	0	2	2	2	0	2	2	2	2
58	7611165|F|0-24:G>T-24:G>T	TGCAGTCAATCAGATAGAACAATCGTTTAGTCTTTAGTTATGGTGATTGATAGGGGGAGTATACGATTA	TGCAGTCAATCAGATAGAACAATCGTTTAGTCTTTAGTTATGGTGATTGATAGGGGGAGTATACGATTA	Chr11	2783237	24:G>T	0.944109	0.338688	Yes	0	0	0	0	0	0	0	0	0	0	0	0	0	0	0	0	0	0	0	0	0	2	0	0	2	0	0	0	0	0	0	0	0	0	0	0	0	0	0	0
59	7618826|F|0-20:G>A-20:G>A	TGCAGGTAATAACCTATAGAGCTTTGCATGTTTATTATTCTTGCCCTTATTGTATAGTTTCAAATAATG	TGCAGGTAATAACCTATAGAGCTTTGCATGTTTATTATTCTTGCCCTTATTGTATAGTTTCAAATAATG	Chr11	3245137	20:G>A	0.922961	0.342429		0	0	0	0	0	2	0	0	2	2	0	0	2	0	0	2	0	2	0	0	0	0	2	0	-	0	0	0	0	0	0	0	0	0	0	2	0	0	2	-
60	7564979|F|0-54:C>T-54:C>T	TGCAGAAATCTGTATCACGAGAATCACCTAACTGATGCTCTCATGTGAGTAAAACGTAAAAGAAGCACG	TGCAGAAATCTGTATCACGAGAATCACCTAACTGATGCTCTCATGTGAGTAAAACGTAAAAGAAGCACG	Chr11	4148773	54:C>T	0.92145	0.346488		2	0	0	2	0	0	2	2	0	0	0	0	0	0	2	0	1	0	0	2	0	2	2	0	0	0	2	2	0	2	0	0	0	0	0	0	2	2	2	1
61	7553376|F|0-61:C>T-61:C>T	TGCAGCTTCCGTCTCACTCCGTAGCAGTTTTCTTATTGCTGGCCATGTATCATCACTAGCTCCATCTAA	TGCAGCTTCCGTCTCACTCCGTAGCAGTTTTCTTATTGCTGGCCATGTATCATCACTAGCTCCATCTAA	Chr11	5066995	61:C>T	0.870091	0.280087		0	0	2	0	2	0	0	0	0	2	0	0	0	0	0	0	2	2	0	0	0	0	0	0	2	0	-	-	0	0	0	0	1	0	0	0	0	0	0	0
62	7573059|F|0-62:C>T-62:C>T	TGCAGTTGCAGTTCTGTTCCAATACAGAGTTGTGAGGGCTTATGATGATGACGATGCAGAGACTGGGGT	TGCAGTTGCAGTTCTGTTCCAATACAGAGTTGTGAGGGCTTATGATGATGACGATGCAGAGACTGGGGT	Chr11	8054142	62:C>T	0.907855	0.275182		0	0	0	0	0	0	0	0	0	0	0	0	0	0	0	0	0	0	0	0	0	0	0	0	0	0	0	0	0	0	0	0	0	0	0	0	0	0	0	0
63	7618066|F|0-60:G>T-60:G>T	TGCAGATCGTGTTTTCAAGAAACCAATTATGTTTATTTGGGTGGAAGTGAAGATAAGAACGGAGTTCAA	TGCAGATCGTGTTTTCAAGAAACCAATTATGTTTATTTGGGTGGAAGTGAAGATAAGAACGGAGTTCAA	Chr12	10310740	60:G>T	0.971299	0.249637		0	0	0	0	0	0	0	0	0	0	0	0	0	0	0	0	0	0	0	0	0	0	0	0	0	0	0	0	0	0	0	0	0	0	2	0	0	0	0	0
64	7558251|F|0-66:C>A-66:C>A	TGCAGCCACGTGACACCAACAAACCCCTATTTTTCCGCCCAGTTTTGTTCTCACTTGGCGGGAAACCCC	TGCAGCCACGTGACACCAACAAACCCCTATTTTTCCGCCCAGTTTTGTTCTCACTTGGCGGGAAACCCC	Chr12	1719732	66:C>A	0.957704	0.245863	Yes	0	0	0	0	0	0	0	0	0	0	0	0	0	2	0	0	0	0	0	0	0	0	0	0	0	0	0	0	0	0	0	0	0	0	0	0	0	0	0	0
65	9843944|F|0-20:G>C-20:G>C	TGCAGTCTCTCTAGTAAGTAGTGCTTTCTGCTAATAATTTTCTTTTTATTTCCTATCCGTGGTGTGCTG	TGCAGTCTCTCTAGTAAGTAGTGCTTTCTGCTAATAATTTTCTTTTTATTTCCTATCCGTGGTGTGCTG	Chr12	17817265	20:G>C	0.938066	0.305818		0	0	0	0	0	0	2	0	0	2	2	0	0	2	0	0	0	0	0	0	0	0	0	0	0	0	2	0	0	2	0	0	0	2	0	0	0	0	0	0
66	100370503|F|0-54:G>C-54:G>C	TGCAGGGTTTGGGCCTCAATGGTATGAACCTCTTGCAGTGAAAGATGTCTCTGCGCAGTGAAGTATTTC	TGCAGGGTTTGGGCCTCAATGGTATGAACCTCTTGCAGTGAAAGATGTCTCTGCGCAGTGAAGTATTTC	Chr12	20044405	54:G>C	0.885196	0.354605		2	0	0	0	0	0	0	0	0	0	2	2	0	2	0	0	0	0	1	0	0	2	0	0	0	2	0	2	0	2	2	0	2	2	0	0	0	2	0	0
67	7559529|F|0-37:C>T-37:C>T	TGCAGTTGACTATATGCTATGGTGCTGTAGTTGCATGCATACTCTTAGGTGGACAATCTCTCAAGGTTG	TGCAGTTGACTATATGCTATGGTGCTGTAGTTGCATGCATACTCTTAGGTGGACAATCTCTCAAGGTTG	Chr12	20067625	37:C>T	0.759819	0.291262		0	0	0	0	2	0	2	0	2	0	2	0	0	0	0	0	0	0	0	0	-	0	0	2	0	-	-	0	0	2	0	0	0	1	0	2	0	0	0	0
68	7623582|F|0-10:G>T-10:G>T	TGCAGATACAGCAAGAAACATAAGCTTTTATATAAGTATATGCTTATAATAACATCTTAGGGACTTGCT	TGCAGATACAGCAAGAAACATAAGCTTTTATATAAGTATATGCTTATAATAACATCTTAGGGACTTGCT	Chr12	20618817	10:G>T	0.963746	0.249039		0	0	0	0	0	2	2	0	0	0	2	0	0	0	0	0	0	2	0	0	0	0	0	0	0	0	0	0	0	0	0	0	0	0	0	0	0	0	2	2
69	7628651|F|0-22:C>T-22:C>T	TGCAGATTATAACCACCTTCAGCGTGGTGGATAACATGAGGGAGCAGTACTATGCTCACCAAGGGAAAA	TGCAGATTATAACCACCTTCAGCGTGGTGGATAACATGAGGGAGCAGTACTATGCTCACCAAGGGAAAA	Chr12	20837293	22:C>T	0.959215	0.318105		2	0	0	0	0	2	0	0	0	0	0	2	2	2	0	0	2	2	2	0	0	2	2	0	0	0	2	0	0	2	2	0	2	2	0	2	0	0	2	2
70	7619930|F|0-17:C>A-17:C>A	TGCAGAGGATAAAAGTTCTGTACCCAAACAGGGGCTTTTTACAGATCGGAAGAGCGGTTCAGCAGGAAT	TGCAGAGGATAAAAGTTCTGTACCCAAACAGGGGCTTTTTAC	Chr12	24038510	17:C>A	0.950151	0.273875	Yes	0	0	0	0	0	0	0	0	0	0	0	0	0	0	2	0	0	0	0	0	2	0	0	0	2	0	0	2	0	0	0	0	0	2	2	0	0	0	0	0
71	9845155|F|0-35:C>A-35:C>A	TGCAGCCTTCGCAAGACGGAAATTGTTTGATACTCCTGGGCCGTCAAGTATAGAGTATAACTCACGTAT	TGCAGCCTTCGCAAGACGGAAATTGTTTGATACTCCTGGGCCGTCAAGTATAGAGTATAACTCACGTAT	Chr12	2781135	35:C>A	0.912387	0.271852		0	0	0	0	0	0	0	0	0	0	0	0	0	0	2	-	2	0	0	0	0	0	0	0	0	0	0	0	0	2	0	0	0	0	2	2	2	0	0	2
72	19443029|F|0-13:C>T-13:C>T	TGCAGAAGAGCTCCTGGCAGAGAGCAAAAGGGCCTGTTTGAGCTTTTGCCTTGCCAATCCTGTCACCAG	TGCAGAAGAGCTCCTGGCAGAGAGCAAAAGGGCCTGTTTGAGCTTTTGCCTTGCCAATCCTGTCACCAG	Chr12	5316100	13:C>T	0.858006	0.247049		0	0	0	0	0	0	0	0	0	0	0	0	0	0	0	-	0	-	2	0	0	0	0	0	0	0	0	0	0	0	2	0	0	0	-	0	0	0	0	0
73	7557881|F|0-35:A>G-35:A>G	TGCAGATTCACGAATGGCAAGCTGACTATGATCAAATAGCCTTCTTCGTCTTCATAGATGGTTTTAGCA	TGCAGATTCACGAATGGCAAGCTGACTATGATCAAATAGCCTTCTTCGTCTTCATAGATGGTTTTAGCA	Chr12	6126096	35:A>G	0.750755	0.272832		0	0	0	0	0	0	0	1	0	0	0	1	0	0	0	0	0	0	0	0	0	0	0	2	0	0	1	0	0	0	0	0	-	0	2	0	0	0	-	0
74	100551591|F|0-36:C>A-36:C>A	TGCAGATTCATAATGCAAGTCAAAAACTCCACCTGACAATAATGGCAGCCTAGGATAACATACTACAAG	TGCAGATTCATAATGCAAGTCAAAAACTCCACCTGACAATAATGGCAGCCTAGGATAACATACTACAAG	Chr12	6293445	36:C>A	0.806647	0.313653		0	0	-	0	0	1	0	0	0	2	2	0	0	0	0	0	2	-	0	-	-	0	2	2	0	-	0	0	0	2	0	-	1	1	-	2	1	-	1	0
75	7568907|F|0-37:T>A-37:T>A	TGCAGTTTCTGTTGGATTGGTTTAGTGGGTGTCAGCATCAGTGAAGTGATGATCTGAGCTTCAATTCCC	TGCAGTTTCTGTTGGATTGGTTTAGTGGGTGTCAGCATCAGTGAAGTGATGATCTGAGCTTCAATTCCC	Chr12	7911073	37:T>A	0.865559	0.32292		0	2	0	0	0	0	0	2	0	2	2	1	0	0	0	0	0	0	-	0	0	-	0	2	-	0	0	0	0	0	-	-	0	0	0	2	0	2	2	2
76	7568221|F|0-56:C>A-56:C>A	TGCAGCCAATGTCTCGCCGTCATCAACCCTTGTCTCGTGATGATCATCTGTATGGCCATGGATTGTCGT	TGCAGCCAATGTCTCGCCGTCATCAACCCTTGTCTCGTGATGATCATCTGTATGGCCATGGATTGTCGT	Chr13	18741584	56:C>A	0.797583	0.34073		0	2	0	0	0	0	0	0	2	0	-	0	0	0	0	0	0	0	0	0	0	0	0	0	-	2	0	-	0	0	0	0	0	0	0	0	0	0	0	0
77	7627735|F|0-57:T>C-57:T>C	TGCAGGATATGCTGCCATTCCCCTTGAGAAAGGAGCCCCGCCCCGAAGAATAGGCTGTTTAGTGTAACT	TGCAGGATATGCTGCCATTCCCCTTGAGAAAGGAGCCCCGCCCCGAAGAATAGGCTGTTTAGTGTAACT	Chr13	19817005	57:T>C	0.856495	0.26707		0	0	0	0	0	0	1	0	0	0	0	0	0	0	2	0	0	0	0	0	0	0	1	2	0	2	0	2	0	0	0	0	0	0	2	0	1	0	0	0
78	7562142|F|0-54:C>T-54:C>T	TGCAGATTGTGTAATCCCTTTAGAGTCAGCAACAGAGGCACTCTCGGTGATTCTCTTCTCATTATTATC	TGCAGATTGTGTAATCCCTTTAGAGTCAGCAACAGAGGCACTCTCGGTGATTCTCTTCTCATTATTATC	Chr13	22402544	54:C>T	0.848943	0.251751	Yes	2	0	0	0	0	0	2	0	0	2	2	0	0	0	0	0	0	0	0	0	0	0	0	0	2	0	0	0	0	0	0	0	2	-	0	2	2	0	0	2
79	100589662|F|0-45:C>T-45:C>T	TGCAGTAATGATTTGGATATAGCACATACACATATAAATTATATACAATATAGTATTATTTTCAGCAAA	TGCAGTAATGATTTGGATATAGCACATACACATATAAATTATATACAATATAGTATTATTTTCAGCAAA	Chr13	7074575	45:C>T	0.796073	0.369727	Yes	0	0	-	0	0	2	0	0	0	0	0	0	-	1	0	0	2	0	0	0	0	2	0	0	2	0	0	0	0	-	0	0	1	0	0	2	0	0	0	0
80	7573411|F|0-40:G>T-40:G>T	TGCAGTAAGTATCTATCTTCCCCTGCCCTTCTATTATTTTGGTTGGTTGGTAGGAGCTTTTTAGCATGC	TGCAGTAAGTATCTATCTTCCCCTGCCCTTCTATTATTTTGGTTGGTTGGTAGGAGCTTTTTAGCATGC	Chr14	1344089	40:G>T	0.756798	0.248955		0	0	0	0	-	0	0	0	-	0	0	0	0	0	0	0	0	0	0	0	0	-	0	0	0	-	0	0	0	0	0	0	0	0	0	0	-	0	0	0
81	9844528|F|0-26:A>G-26:A>G	TGCAGTAAGTATTCTTGTGCCTTCGCACTCTAATTTAGAGATTATATAGTCATTTTACAGATCGGAAGA	TGCAGTAAGTATTCTTGTGCCTTCGCACTCTAATTTAGAGATTATATAGTCATTTTAC	Chr14	14675378	26:A>G	0.755287	0.324768		2	-	-	0	0	0	0	0	0	0	0	0	0	2	2	-	0	0	0	0	0	0	0	0	0	0	2	0	0	0	0	0	0	0	0	0	0	0	0	0
82	100619651|F|0-17:C>T-17:C>T	TGCAGTTGCTTAGCTTCCGCTACTTTGTTGGGTGGCCTTCTCTTTGCAGGTAATTTGAAGTACTAATCA	TGCAGTTGCTTAGCTTCCGCTACTTTGTTGGGTGGCCTTCTCTTTGCAGGTAATTTGAAGTACTAATCA	Chr14	17915206	17:C>T	0.879154	0.291311	Yes	0	0	0	0	0	0	0	0	0	0	0	0	2	2	0	0	0	0	0	2	0	0	0	0	0	0	0	0	0	0	0	0	0	0	0	0	0	0	0	0
83	14508758|F|0-15:A>T-15:A>T	TGCAGATGATAATGGAAACCAATCACTAGGAAGGGGTAAATAAACTACTAAGAGAGGAAAAGGAGAAAC	TGCAGATGATAATGGAAACCAATCACTAGGAAGGGGTAAATAAACTACTAAGAGAGGAAAAGGAGAAAC	Chr14	2702438	15:A>T	0.924471	0.303153		2	0	0	0	0	0	2	0	0	0	0	0	0	0	0	0	2	0	0	0	0	0	0	0	0	0	0	2	0	2	0	0	0	2	0	2	0	0	2	2
84	15728547|F|0-52:T>A-52:T>A	TGCAGTTTTATTGAAGCTGAAAGTTTGATCAGAGAGGGAGAGAGAGTTTGAGTGAGGAAAAGAATGAAG	TGCAGTTTTATTGAAGCTGAAAGTTTGATCAGAGAGGGAGAGAGAGTTTGAGTGAGGAAAAGAATGAAG	Chr14	3121906	52:T>A	0.832326	0.263438	Yes	0	-	0	0	0	0	0	0	1	0	0	0	1	0	2	1	-	-	0	0	0	0	0	2	2	2	0	2	-	0	0	2	2	0	0	0	0	0	0	1
85	7559173|F|0-7:T>C-7:T>C	TGCAGTATATGTATTATCAAATATGTGAAACGAGAATGATGACAGGTCAATCTAGAAGTGTAGCACATT	TGCAGTATATGTATTATCAAATATGTGAAACGAGAATGATGACAGGTCAATCTAGAAGTGTAGCACATT	Chr15	11417254	7:T>C	0.903323	0.258034	Yes	0	-	0	0	0	0	2	0	0	0	0	0	2	0	2	0	2	0	2	2	0	0	2	2	0	2	0	2	0	2	0	0	0	2	0	0	2	0	0	0
86	9845617|F|0-25:C>A-25:C>A	TGCAGTTCCTGCACTTCCAGTGAACCCCGATATATATGCTCTCCGCATATAACACTCAGCAATGAATTC	TGCAGTTCCTGCACTTCCAGTGAACCCCGATATATATGCTCTCCGCATATAACACTCAGCAATGAATTC	Chr15	8808402	25:C>A	0.924471	0.260007	Yes	0	0	0	0	0	2	2	2	-	0	2	0	2	0	2	0	0	0	0	0	0	0	0	0	2	2	2	-	0	0	0	0	0	0	0	0	0	0	2	0
[truncated: 622 more columns]

## Sheet: MDP-85&Selected QC set
No	AlleleID	AlleleSequence	TrimmedSequence	Chr	Pos	SNP	CallRate	PICSnp	Selected?	I22	S22	F22	I1460	S1460	F1460	I1595	S1595	F1595	I1979	S1979	F1979	I173	S173	F173	I515	S515	F515	I584	S584	F584	I719	S719	F719	I813	S813	F813	I940	S940	F940	I1186	S1186	F1186	I1272	S1272	F1272	I28	S28	F28	I1461
1	7570571|F|0-30:G>C-30:G>C	TGCAGAAGACGCACGAATTGTGCGTTATTTGGCAAAGATTGTTACAGATCGGAAGAGCGGTTCAGCAGG	TGCAGAAGACGCACGAATTGTGCGTTATTTGGCAAAGATTGTTAC	Chr01	17407758	30:G>C	0.829305	0.333297		0	0	0	2	2	2	1	0	0	2	2	2	0	0	0	2	2	2	0	0	0	0	0	0	0	0	0	0	0	0	2	2	2	0	0	0	2	0	0	1
2	7620675|F|0-13:T>C-13:T>C	TGCAGAAAGTTTTTGGTATTTTTGTACACACCAACTACCTGACTTCTACCATTCCCATATCCATTTTCA	TGCAGAAAGTTTTTGGTATTTTTGTACACACCAACTACCTGACTTCTACCATTCCCATATCCATTTTCA	Chr01	18158576	13:T>C	0.86858	0.336309		0	0	0	1	1	1	2	0	0	2	2	2	-1	-1	-1	2	2	2	0	0	0	0	0	0	0	0	0	2	2	2	2	2	2	1	1	1	2	-1	-1	2
3	7539879|F|0-20:A>T-20:A>T	TGCAGTCAAATGCATATGTTATGATCTGTTATTTGGACTGGAGATAGAAAACTGCAATCATGTGGAAGA	TGCAGTCAAATGCATATGTTATGATCTGTTATTTGGACTGGAGATAGAAAACTGCAATCATGTGGAAGA	Chr01	26819789	20:A>T	0.939577	0.289063		0	0	0	0	0	0	2	2	2	2	2	2	0	0	0	0	0	0	2	2	2	2	0	0	0	0	0	0	0	0	0	0	0	0	0	0	0	0	0	0
4	100600764|F|0-24:G>T-24:G>T	TGCAGAATATAGATAGATAACAATGTGAGCTGGTAGGATGTCACTTCTTCTGTTCTGTGCAAATAGGGG	TGCAGAATATAGATAGATAACAATGTGAGCTGGTAGGATGTCACTTCTTCTGTTCTGTGCAAATAGGGG	Chr01	30897997	24:G>T	0.975831	0.265928		2	2	2	0	0	0	2	2	2	2	2	2	2	2	2	0	0	0	0	0	0	2	2	2	0	0	0	2	2	2	2	2	2	0	2	2	0	0	0	0
5	7557698|F|0-64:T>A-64:T>A	TGCAGATAATAATACAAAACGTGATTTCTATTGTGCACCTAGAAGTGAGCAGAGTTGTCTGCCATAAGT	TGCAGATAATAATACAAAACGTGATTTCTATTGTGCACCTAGAAGTGAGCAGAGTTGTCTGCCATAAGT	Chr01	30898063	64:T>A	0.966767	0.246172	Yes	2	2	2	0	0	0	2	2	2	2	2	2	2	2	2	0	0	0	0	0	0	2	2	2	0	0	0	2	2	2	2	2	2	0	2	2	0	0	0	0
6	100457721|F|0-44:C>T-44:C>T	TGCAGTGGAATTTTACCAAGAGAACCAATGCCTTCAAATATCACCGTGAGGCTTCCTAAGTTGGAGGAG	TGCAGTGGAATTTTACCAAGAGAACCAATGCCTTCAAATATCACCGTGAGGCTTCCTAAGTTGGAGGAG	Chr01	3130847	44:C>T	0.969789	0.265142		0	0	0	2	2	2	0	0	0	2	2	2	0	0	0	2	2	2	0	0	2	2	2	2	2	2	2	0	0	0	0	0	0	0	2	2	0	2	2	0
7	100639585|F|0-56:C>T-56:C>T	TGCAGATTTCAAGCCTCCCAAAAATAGAAAGACTGTAATTATAGTTGCTGCAATAGCTTCTTCTTTGTT	TGCAGATTTCAAGCCTCCCAAAAATAGAAAGACTGTAATTATAGTTGCTGCAATAGCTTCTTCTTTGTT	Chr01	4545877	56:C>T	0.904834	0.356409		0	0	0	0	0	0	0	0	0	2	2	2	2	2	2	2	2	2	0	0	0	2	0	0	0	0	0	0	0	0	2	2	2	2	0	0	2	0	0	0
8	100736260|F|0-18:C>T-18:C>T	TGCAGTCAGCGACTCTCTCCAATGATATTCTTCTTCTGGAGCTGAGTGGAACTTCTTTCTTTGATTCTA	TGCAGTCAGCGACTCTCTCCAATGATATTCTTCTTCTGGAGCTGAGTGGAACTTCTTTCTTTGATTCTA	Chr01	881461	18:C>T	0.794562	0.257919	Yes	1	1	1	1	1	1	0	0	0	2	2	2	1	1	1	2	2	2	-1	-1	-1	0	2	2	2	2	2	2	2	2	0	0	0	1	2	2	1	2	2	2
9	7629110|F|0-28:G>T-28:G>T	TGCAGTCTTTGCTCTCAAAAGTTTCTTTGGAGTTCTCATATGAATTCTGAACATCACTAATTTGGATTG	TGCAGTCTTTGCTCTCAAAAGTTTCTTTGGAGTTCTCATATGAATTCTGAACATCACTAATTTGGATTG	Chr02	13184152	28:G>T	0.832326	0.360539	Yes	2	2	2	2	2	2	2	2	2	2	2	2	0	0	0	1	2	2	0	0	0	1	2	2	2	2	2	2	2	2	0	0	0	2	1	1	0	1	1	2
10	7609930|F|0-10:T>G-10:T>G	TGCAGTCATCTGTTTGTCTGAAGCAATTAGCCTATGATCTTGTTGAGCTGCTGTTGTCATCTGCATTTC	TGCAGTCATCTGTTTGTCTGAAGCAATTAGCCTATGATCTTGTTGAGCTGCTGTTGTCATCTGCATTTC	Chr02	6247633	10:T>G	0.981873	0.31254	Yes	0	0	0	2	2	2	0	0	0	0	0	0	2	2	2	2	0	0	2	2	2	0	0	0	2	2	2	0	0	0	0	0	0	2	2	2	2	0	0	2
11	7547156|F|0-8:C>T-8:C>T	TGCAGCTTCGGCTGCTCTCCAATATAACAACTGATGATGATGAACCCAATAACTTGCAGTCGTCAGCAA	TGCAGCTTCGGCTGCTCTCCAATATAACAACTGATGATGATGAACCCAATAACTTGCAGTCGTCAGCAA	Chr03	11665218	8:C>T	0.966767	0.272188		2	2	2	0	0	0	2	0	0	0	0	0	0	0	0	0	0	0	0	0	0	2	2	2	2	2	2	2	2	2	2	2	2	0	2	2	0	0	0	2
12	15728705|F|0-19:C>G-19:C>G	TGCAGATTTTGCCATGCTGCAAAGTGAGGCAGTGGAGATTGCAATGGAGGATATCAAGAAAAATGTGGA	TGCAGATTTTGCCATGCTGCAAAGTGAGGCAGTGGAGATTGCAATGGAGGATATCAAGAAAAATGTGGA	Chr03	1334900	19:C>G	0.867069	0.334738		0	0	0	0	0	0	1	1	1	0	0	0	0	0	0	0	0	0	2	2	2	2	-1	-1	2	2	2	0	0	0	0	0	0	0	0	0	2	0	0	2
13	100557716|F|0-34:G>C-34:G>C	TGCAGCCTCAGCCCAGAACTGAGCTCAGGGAGAAGTGGGAAATGAAGGTTTTCTACTTCAAACCCACCT	TGCAGCCTCAGCCCAGAACTGAGCTCAGGGAGAAGTGGGAAATGAAGGTTTTCTACTTCAAACCCACCT	Chr03	14666136	34:G>C	0.938066	0.356228		0	-1	0	0	0	0	0	1	1	-1	-1	-1	0	0	0	-1	0	0	1	1	1	1	1	1	2	2	2	0	-1	0	0	0	0	0	0	0	2	0	0	0
14	7619031|F|0-46:A>G-46:A>G	TGCAGTCAATTGCTCTACCACTGAGCTATGGACCCTTGTTGTGTCTAGTCCTTGAAGATAAATATACCA	TGCAGTCAATTGCTCTACCACTGAGCTATGGACCCTTGTTGTGTCTAGTCCTTGAAGATAAATATACCA	Chr03	20186490	46:A>G	0.873112	0.250865		0	0	0	2	2	2	0	0	0	0	0	0	2	2	2	0	2	2	0	0	0	0	2	2	0	0	0	2	2	2	0	0	0	0	0	0	2	2	2	2
15	100692009|F|0-49:T>C-49:T>C	TGCAGTCAATTGCTCTACCACTGAGCTATGGACCCTTGGTGAATCAAATTCTTGAAGACAAATATACCA	TGCAGTCAATTGCTCTACCACTGAGCTATGGACCCTTGGTGAATCAAATTCTTGAAGACAAATATACCA	Chr03	22516950	49:T>C	0.755287	0.32		1	1	1	2	2	2	-1	-1	-1	2	2	2	0	0	0	2	2	2	0	0	0	1	0	0	-1	1	1	1	1	1	2	2	2	1	1	1	-1	1	1	2
16	7629039|F|0-39:A>T-39:A>T	TGCAGTACAGAAAACCAACCAGCAGAAGATAATTTTTATAATGAACAGCTCAGGAACCCAGTTGGCTAG	TGCAGTACAGAAAACCAACCAGCAGAAGATAATTTTTATAATGAACAGCTCAGGAACCCAGTTGGCTAG	Chr03	24217089	39:A>T	0.858006	0.401582	Yes	0	0	0	0	0	0	0	0	0	0	0	0	2	2	2	1	0	0	0	0	0	0	0	0	0	0	0	0	0	0	0	0	0	1	2	2	2	2	2	2
17	7561292|F|0-28:A>G-28:A>G	TGCAGTTGACTCATCCCAACCGACCTACACATTATCAAAACAATTACAGATCGGAAGAGCGGTTCAGCA	TGCAGTTGACTCATCCCAACCGACCTACACATTATCAAAACAATTAC	Chr03	3304180	28:A>G	0.909366	0.340509	Yes	0	0	0	0	0	0	0	0	0	0	0	0	0	0	0	0	0	0	0	0	0	2	0	0	0	0	0	0	0	0	0	0	0	0	2	2	0	0	0	0
18	9845632|F|0-28:C>G-28:C>G	TGCAGTTCTTGTCTATGAAACTTGCGGCCTTGAACCCCAGGCTGGAATTCAACATGGATAACTTATTTC	TGCAGTTCTTGTCTATGAAACTTGCGGCCTTGAACCCCAGGCTGGAATTCAACATGGATAACTTATTTC	Chr03	4894258	28:C>G	0.957704	0.344117		0	0	0	0	0	0	0	0	0	2	2	2	0	0	0	0	0	0	-1	-1	-1	0	0	0	0	0	0	0	0	0	0	0	0	0	0	0	0	0	0	0
19	14314560|F|0-54:T>C-54:T>C	TGCAGCATCTAAGTAAAGTACTGTCTATATATGACTCCATAGTTATCATAGCACTATAGCAGGTTGATT	TGCAGCATCTAAGTAAAGTACTGTCTATATATGACTCCATAGTTATCATAGCACTATAGCAGGTTGATT	Chr04	25721105	54:T>C	0.774924	0.318594		0	0	0	0	0	0	2	2	2	0	0	0	0	0	0	0	0	0	0	0	0	2	0	0	0	0	0	0	0	0	0	0	0	0	0	0	0	0	0	2
20	7621977|F|0-58:T>C-58:T>C	TGCAGTATGCCCATGGCTGATAGATATTGGAAGTTATTGTACAAACAGGTTAGGTTTCTGAATGGGACC	TGCAGTATGCCCATGGCTGATAGATATTGGAAGTTATTGTACAAACAGGTTAGGTTTCTGAATGGGACC	Chr04	29433386	58:T>C	0.761329	0.305926		0	0	0	2	2	2	2	2	2	0	0	0	2	1	1	0	0	0	0	0	0	2	0	0	-1	-1	-1	0	0	0	0	0	0	0	0	0	0	0	0	0
21	11826044|F|0-66:G>A-66:G>A	TGCAGTCCATATCAGAATGACAATTCTGTAGAGATTGCACAATCCTTTGGGTTTTCTTCTGCGTACGAT	TGCAGTCCATATCAGAATGACAATTCTGTAGAGATTGCACAATCCTTTGGGTTTTCTTCTGCGTACGAT	Chr04	31341133	66:G>A	0.770393	0.389273	Yes	2	2	2	0	0	0	0	0	0	2	2	2	2	2	2	2	2	2	0	0	0	2	2	2	0	0	0	2	2	2	0	0	0	0	0	0	2	2	2	2
22	7565088|F|0-28:C>T-28:C>T	TGCAGAAGTTACTGGCTTCCCAGGAAACCGAAGAGAGATGCCATTCGCAGCCGGTTCAGAGCAACAGCT	TGCAGAAGTTACTGGCTTCCCAGGAAACCGAAGAGAGATGCCATTCGCAGCCGGTTCAGAGCAACAGCT	Chr04	4131502	28:C>T	0.771903	0.342278		2	2	2	0	0	0	2	2	2	0	0	0	2	2	2	0	2	2	2	2	2	2	2	2	0	0	0	2	2	2	2	2	2	0	2	2	0	2	2	0
23	7569592|F|0-50:G>A-50:G>A	TGCAGAAGATGGTGGTTGCGACAGAATGAAAGAATGGAGTAAGCAGAGAAGGCCATTACCCCTTCTGAT	TGCAGAAGATGGTGGTTGCGACAGAATGAAAGAATGGAGTAAGCAGAGAAGGCCATTACCCCTTCTGAT	Chr04	5305718	50:G>A	0.900302	0.333431	Yes	0	0	0	0	0	0	0	0	0	2	2	2	0	0	0	0	0	0	2	2	2	0	2	2	2	2	2	2	2	2	1	1	1	0	0	0	0	0	0	0
24	100730079|F|0-27:C>G-27:C>G	TGCAGTAATTACCGCGCTGCAATTTCTCGGGGCAGCTTATTTTCTGTTTACTCTCATGAAATTTATATA	TGCAGTAATTACCGCGCTGCAATTTCTCGGGGCAGCTTATTTTCTGTTTACTCTCATGAAATTTATATA	Chr04	9597149	27:C>G	0.960725	0.279869		0	0	0	2	2	2	0	0	0	0	0	0	2	2	2	0	2	2	2	2	2	0	0	0	2	2	2	2	0	2	2	1	2	0	0	0	2	2	2	2
25	7568642|F|0-59:G>A-59:G>A	TGCAGTGACGCTCTCTTTGGCACATTTTGTAGTTGCAATTGGTAATTTCTGTACTTATAGCTATCATAT	TGCAGTGACGCTCTCTTTGGCACATTTTGTAGTTGCAATTGGTAATTTCTGTACTTATAGCTATCATAT	Chr05	10289970	59:G>A	0.879154	0.284597		2	2	2	2	2	2	0	2	2	2	0	2	2	2	2	2	2	2	0	0	0	0	2	2	2	2	2	0	0	0	0	0	0	2	2	2	2	2	2	2
26	7561227|F|0-22:C>T-22:C>T	TGCAGTGTTGAGGAAACCAAATCTTCAGAATGATTATAAGTTACAGATCGGAAGAGCGGTTCAGCAGGA	TGCAGTGTTGAGGAAACCAAATCTTCAGAATGATTATAAGTTAC	Chr05	12620203	22:C>T	0.821752	0.245648		0	0	0	-1	-1	-1	1	0	0	-1	-1	-1	0	0	0	-1	2	2	1	1	1	2	2	2	2	2	2	-1	-1	-1	-1	-1	-1	0	0	0	1	0	0	1
27	9846338|F|0-21:A>T-21:A>T	TGCAGCACATACTCAGTAGATATGAGTACTTAGCATGTATATTGAAATGCATACACCACTTCAAAATTG	TGCAGCACATACTCAGTAGATATGAGTACTTAGCATGTATATTGAAATGCATACACCACTTCAAAATTG	Chr05	13840565	21:A>T	0.812689	0.40215		2	2	2	1	1	1	0	1	1	-1	-1	-1	1	1	1	1	2	2	0	0	0	2	2	2	2	2	2	0	0	0	-1	-1	-1	1	1	1	2	1	1	0
28	9847276|F|0-68:C>T-68:C>T	TGCAGCCTGATAGGAGCGGTATTCGCTTTGGTAGTGTTATTGCGTAAGAGCAAAATAGAGGATTATTAC	TGCAGCCTGATAGGAGCGGTATTCGCTTTGGTAGTGTTATTGCGTAAGAGCAAAATAGAGGATTATTAC	Chr05	20616318	68:C>T	0.76435	0.268907		0	0	0	2	2	2	2	2	2	0	0	0	2	2	0	2	2	2	2	2	2	1	2	2	0	0	0	0	0	0	0	0	0	0	2	2	2	2	2	2
29	7560013|F|0-18:T>A-18:T>A	TGCAGACATTGTTGAGGTTGACTGCCTCAAAAGTGATTTTACAGATCGGAAGAGCGGTTCAGCAGGAAT	TGCAGACATTGTTGAGGTTGACTGCCTCAAAAGTGATTTTAC	Chr05	20897437	18:T>A	0.953172	0.350532		0	0	0	0	0	0	2	2	2	0	0	0	2	2	2	0	0	0	2	2	2	2	2	2	0	0	0	0	0	0	0	0	0	0	0	0	2	2	2	2
30	7558543|F|0-14:A>T-14:A>T	TGCAGCTGTAAGCCAAGTTTTTCCCACTTCCCCACCAAGTGTTTGTTCTAATGTCTGTACAAAATATAT	TGCAGCTGTAAGCCAAGTTTTTCCCACTTCCCCACCAAGTGTTTGTTCTAATGTCTGTACAAAATATAT	Chr05	22965030	14:A>T	0.939577	0.249796		2	2	2	2	2	2	2	2	2	2	2	2	2	2	2	0	2	2	0	0	0	0	2	2	2	2	2	0	0	0	0	0	0	2	0	0	0	2	2	0
31	11822661|F|0-26:T>A-26:T>A	TGCAGCATACAAACATCACACTTACTTCCAAAAGAAATTATTACAGATCGGAAGAGCGGTTCAGCAGGA	TGCAGCATACAAACATCACACTTACTTCCAAAAGAAATTATTAC	Chr05	23928504	26:T>A	0.829305	0.30483		2	2	2	2	2	2	2	2	2	0	0	0	0	0	0	2	0	0	0	0	0	2	2	2	0	0	0	2	2	2	2	2	2	0	0	0	0	0	0	2
32	7559108|F|0-7:G>C-7:G>C	TGCAGTAGAGAATCTGTATGCTTATGATACAACAGTCCAACAGGTTTCTTCTCAAATCTATTTGTGTTT	TGCAGTAGAGAATCTGTATGCTTATGATACAACAGTCCAACAGGTTTCTTCTCAAATCTATTTGTGTTT	Chr05	24383064	7:G>C	0.777946	0.367612		2	2	2	2	2	2	2	2	2	2	2	2	0	0	0	2	0	0	2	2	2	0	2	2	2	2	2	2	2	2	2	2	2	0	2	2	0	0	0	2
33	7552489|F|0-18:T>G-18:T>G	TGCAGATAAAAGGTAAAATCAAACCACAAATCTAACTGTCCTCTACATTCCTTTCTATCAAATATTTGG	TGCAGATAAAAGGTAAAATCAAACCACAAATCTAACTGTCCTCTACATTCCTTTCTATCAAATATTTGG	Chr05	24475925	18:T>G	0.91994	0.289656	Yes	0	0	0	0	0	0	2	2	2	2	2	2	0	0	0	0	0	0	2	2	2	2	2	2	2	2	2	2	2	2	2	2	2	0	0	0	2	0	0	2
34	7548209|F|0-65:T>C-65:T>C	TGCAGTTTATCTGGGGAAAAAATAGTGTTATATTCTAAGATTGGGCCAATGTCAATTCAATTGGGTTAT	TGCAGTTTATCTGGGGAAAAAATAGTGTTATATTCTAAGATTGGGCCAATGTCAATTCAATTGGGTTAT	Chr05	3339273	65:T>C	0.933535	0.33779		0	0	0	0	0	0	0	0	0	2	2	2	0	0	0	2	2	2	0	0	0	2	0	0	2	2	2	2	2	2	2	2	2	2	1	2	0	0	0	0
35	7562059|F|0-41:A>G-41:A>G	TGCAGATGAAATGAAATGAAAACTTTTAGTGCATATCATGTAAGCAATGTAATTGAAATCCACTAAGAG	TGCAGATGAAATGAAATGAAAACTTTTAGTGCATATCATGTAAGCAATGTAATTGAAATCCACTAAGAG	Chr05	892499	41:A>G	0.897281	0.280017	Yes	0	0	0	0	0	0	0	2	2	2	2	2	0	0	0	2	0	0	2	2	2	0	0	0	2	2	2	0	0	0	0	0	2	0	0	0	0	0	0	0
36	7565091|F|0-54:A>T-54:A>T	TGCAGAATAATAAAAGGAGAAGGGGGATGCATCTGTGAGCTTTACTATCACTATATTCAGGAACGCATT	TGCAGAATAATAAAAGGAGAAGGGGGATGCATCTGTGAGCTTTACTATCACTATATTCAGGAACGCATT	Chr06	13668159	54:A>T	0.916918	0.383499		0	0	0	2	2	2	2	0	0	2	2	2	0	0	0	2	2	2	2	2	2	0	2	2	2	2	2	0	0	0	2	2	2	2	2	2	0	0	0	0
37	100630907|F|0-47:G>T-47:G>T	TGCAGTCTGTGACATAGAAGTCGAGACGTAATGGGGTTTTTGGTGACGACCCTTATTTTTGTTGTGGTC	TGCAGTCTGTGACATAGAAGTCGAGACGTAATGGGGTTTTTGGTGACGACCCTTATTTTTGTTGTGGTC	Chr06	19136090	47:G>T	0.885196	0.29415		2	2	2	0	0	0	2	2	2	2	2	2	2	2	2	0	0	0	2	2	2	2	0	0	2	2	2	2	2	2	2	2	2	0	0	0	0	2	2	0
38	9847708|F|0-17:G>C-17:G>C	TGCAGAAAAACATACGCGGTGGATTGATGGTTCTCAAACAAATGGAAGATGCAGAAGTGAAACCTGACT	TGCAGAAAAACATACGCGGTGGATTGATGGTTCTCAAACAAATGGAAGATGCAGAAGTGAAACCTGACT	Chr06	19672316	17:G>C	0.799094	0.259347	Yes	2	0	0	0	0	0	2	2	2	1	1	1	0	0	0	2	0	0	2	2	2	2	0	0	0	0	0	2	2	2	1	1	1	2	2	2	2	0	0	0
39	7558428|F|0-52:C>T-52:C>T	TGCAGCTACAACTTTGACAAGCTGGCATCTATTAGTTACGTTTTGTTCCCTTCATGTGGCACTCTTGAT	TGCAGCTACAACTTTGACAAGCTGGCATCTATTAGTTACGTTTTGTTCCCTTCATGTGGCACTCTTGAT	Chr06	4639839	52:C>T	0.963746	0.281247	Yes	0	0	0	2	2	2	2	0	0	2	1	1	2	2	2	2	-1	-1	-1	-1	-1	2	0	0	2	2	2	-1	-1	-1	2	2	2	2	1	1	-1	1	1	2
40	7627982|F|0-27:G>A-27:G>A	TGCAGTGGGAGTTGCCAATCCAAGAGCGCAGGGGCACGCAACCACCAATACTGATATACCAAATTGCAA	TGCAGTGGGAGTTGCCAATCCAAGAGCGCAGGGGCACGCAACCACCAATACTGATATACCAAATTGCAA	Chr07	1177175	27:G>A	0.925982	0.283898		0	0	0	2	0	2	0	2	2	0	0	0	2	2	0	2	2	2	2	2	1	2	0	0	0	0	0	2	2	2	0	0	0	2	2	2	0	2	2	2
41	7561774|F|0-21:G>A-21:G>A	TGCAGAATTTCTTGTATTTTCGGCTTCTGAAGGCTTTCTGTCTGCTCAATTTCCTAATTTCCTAGCACT	TGCAGAATTTCTTGTATTTTCGGCTTCTGAAGGCTTTCTGTCTGCTCAATTTCCTAATTTCCTAGCACT	Chr07	19065528	21:G>A	0.978852	0.349089		0	0	0	0	0	0	0	0	0	0	0	0	0	0	0	0	0	0	2	2	2	0	0	0	0	0	0	0	0	0	2	2	2	0	0	0	0	0	0	0
42	100607489|F|0-27:T>A-27:T>A	TGCAGTCACAACCTACTGTAGGAGAGATAAAATACCTGAAATCCACTAAGTAGAGCTTCCATTTGTGAA	TGCAGTCACAACCTACTGTAGGAGAGATAAAATACCTGAAATCCACTAAGTAGAGCTTCCATTTGTGAA	Chr07	19210592	27:T>A	0.960725	0.284023		-1	-1	-1	2	2	2	0	0	0	0	0	0	2	2	2	2	2	2	2	2	2	0	0	0	0	0	0	0	0	0	2	2	2	0	2	2	0	-1	2	2
43	7624412|F|0-40:C>A-40:C>A	TGCAGTACAGATAAGCAAGGCTGAACACAATAAATCTTGTCTGGCCCATATCAAGACAATGAAATGTAA	TGCAGTACAGATAAGCAAGGCTGAACACAATAAATCTTGTCTGGCCCATATCAAGACAATGAAATGTAA	Chr07	21808524	40:C>A	0.971299	0.337115		0	0	0	2	2	2	0	0	0	0	0	0	2	2	2	2	2	2	2	2	2	0	0	0	2	2	2	0	0	0	0	0	0	2	0	0	0	2	2	0
44	100530992|F|0-58:A>C-58:A>C	TGCAGATATTGTGAGACTGAATTATTTGAGACATACAAAGAATTTATGCATATCCTACAGGGAGAAGAA	TGCAGATATTGTGAGACTGAATTATTTGAGACATACAAAGAATTTATGCATATCCTACAGGGAGAAGAA	Chr07	23099257	58:A>C	0.793051	0.281571		0	0	0	0	0	0	0	2	2	0	0	0	0	0	0	0	0	0	2	2	2	0	2	2	2	2	2	0	0	0	0	0	0	0	0	0	2	1	2	2
45	9845663|F|0-25:T>G-25:T>G	TGCAGTTTATCTAAGTAAGATGATATTCAGCGAGATGAAAACCCTAGGATGAGTGTGAAGGAATACAAG	TGCAGTTTATCTAAGTAAGATGATATTCAGCGAGATGAAAACCCTAGGATGAGTGTGAAGGAATACAAG	Chr07	23485155	25:T>G	0.76435	0.279531	Yes	2	2	2	2	2	2	2	2	2	0	0	0	0	0	0	2	2	2	1	1	1	0	2	2	1	1	1	1	1	1	2	0	2	1	2	2	0	0	0	0
46	7618077|F|0-38:G>A-38:G>A	TGCAGATCTTGAGCAGGTTGTAAATAAAGTGTGAGAGTGAATTAGTTACCACAATTCTTGTAAATTTAG	TGCAGATCTTGAGCAGGTTGTAAATAAAGTGTGAGAGTGAATTAGTTACCACAATTCTTGTAAATTTAG	Chr07	5042144	38:G>A	0.922961	0.334993	Yes	0	0	0	0	0	0	0	0	0	2	2	2	0	0	0	0	2	2	0	0	-1	0	0	0	0	0	0	0	0	0	2	2	2	-1	2	2	0	2	2	-1
47	7628112|F|0-56:C>T-56:C>T	TGCAGTAATGCTTGAAATCCTGCTGTTTCAAAAATTGCACTCACTTAGGCCCAGAGCTTTGTGTTTACT	TGCAGTAATGCTTGAAATCCTGCTGTTTCAAAAATTGCACTCACTTAGGCCCAGAGCTTTGTGTTTACT	Chr07	5859515	56:C>T	0.957704	0.422255		2	2	2	0	0	0	2	2	2	2	2	2	0	0	0	0	0	0	0	0	0	2	0	0	-1	0	-1	2	2	2	2	2	2	2	2	2	2	0	0	0
48	100588703|F|0-44:T>C-44:T>C	TGCAGGCAACTTTATTGAAATGTTGACTAAAATCTTGTTTTCTGTCAAGCTTCAACATAGACCTCATTG	TGCAGGCAACTTTATTGAAATGTTGACTAAAATCTTGTTTTCTGTCAAGCTTCAACATAGACCTCATTG	Chr08	15171824	44:T>C	0.945619	0.309894	Yes	2	2	2	0	0	0	2	2	2	0	0	0	0	0	0	0	0	0	2	2	2	2	2	2	0	0	0	2	2	2	0	0	0	2	0	0	2	0	0	2
49	100512185|F|0-24:A>G-24:A>G	TGCAGTATCCGAAATCCCTTTCCAAATGTTTGCTTATAAGCTGGTTGAGAAGGAGAAAAGTTTAGGGAA	TGCAGTATCCGAAATCCCTTTCCAAATGTTTGCTTATAAGCTGGTTGAGAAGGAGAAAAGTTTAGGGAA	Chr08	6218106	24:A>G	0.782477	0.320925	Yes	2	2	2	0	0	0	0	-1	0	-1	-1	-1	0	0	0	0	0	0	0	0	0	0	0	0	0	0	0	0	0	0	0	0	0	0	0	0	0	0	0	-1
50	7615104|F|0-28:G>A-28:G>A	TGCAGCTACGACTACAAAGCTGCTGGCCGAGAGGCGATCGCGCGAGAGAATCCAGTCGTGAAGGCCGCT	TGCAGCTACGACTACAAAGCTGCTGGCCGAGAGGCGATCGCGCGAGAGAATCCAGTCGTGAAGGCCGCT	Chr09	11599523	28:G>A	0.773414	0.297295		0	0	0	2	2	2	-1	0	0	0	0	0	2	2	2	2	0	0	0	0	0	0	0	0	0	0	0	0	0	0	0	0	0	0	0	0	1	2	2	2
51	7568783|F|0-21:T>A-21:T>A	TGCAGTGCATGCATGAGCCTCTGGCAACGTTGAGAAGTCACCCGCTTGCAGTTTCTCGGTCACGTCGGT	TGCAGTGCATGCATGAGCCTCTGGCAACGTTGAGAAGTCACCCGCTTGCAGTTTCTCGGTCACGTCGGT	Chr09	22534529	21:T>A	0.806647	0.257354	Yes	0	0	0	2	2	2	1	0	0	2	0	2	0	0	0	2	2	2	0	0	2	0	0	0	2	2	2	2	2	2	0	0	0	1	2	2	0	0	0	0
52	7566982|F|0-35:T>A-35:T>A	TGCAGATGTTTTTAGTCTCCATTAGGCGCTGTACGTGTGTTTTACAGATCGGAAGAGCGGTTCAGCAGG	TGCAGATGTTTTTAGTCTCCATTAGGCGCTGTACGTGTGTTTTAC	Chr09	2552627	35:T>A	0.936556	0.413418		2	2	2	0	0	0	2	2	2	0	0	0	0	0	0	0	0	0	2	2	2	0	2	2	0	0	0	2	2	2	0	0	0	2	0	0	0	0	0	2
53	14313832|F|0-18:G>A-18:G>A	TGCAGATATAATGAAAAAGCACATAAAAAGTGACAAGAAATTATCAAATTAGGTACACTTGCTGCATCT	TGCAGATATAATGAAAAAGCACATAAAAAGTGACAAGAAATTATCAAATTAGGTACACTTGCTGCATCT	Chr09	520352	18:G>A	0.962236	0.446175	Yes	0	0	0	2	2	2	0	2	2	0	0	0	2	2	2	0	0	0	0	0	0	0	0	0	0	0	0	0	0	0	0	0	0	0	2	2	2	0	0	2
54	9846497|F|0-17:A>G-17:A>G	TGCAGGAAATCAAGATGACAGTACTGAAGTTGCTAAACTAATTTGATGCATAAAGAACACACTGTAAAA	TGCAGGAAATCAAGATGACAGTACTGAAGTTGCTAAACTAATTTGATGCATAAAGAACACACTGTAAAA	Chr09	5941864	17:A>G	0.939577	0.334364		2	2	2	2	2	2	2	0	0	0	0	0	2	2	2	0	2	2	0	0	0	2	2	2	0	0	0	0	0	0	0	0	0	2	0	0	2	2	2	2
55	7554048|F|0-9:G>A-9:G>A	TGCAGTATCGAAAGCAATGTCTTTGGTCTTCTTGTTAGGTTTCTCTTCCTTTTCCATTTCTATTTCACA	TGCAGTATCGAAAGCAATGTCTTTGGTCTTCTTGTTAGGTTTCTCTTCCTTTTCCATTTCTATTTCACA	Chr10	4446069	9:G>A	0.883686	0.298903	Yes	2	2	2	0	0	0	2	2	2	2	2	2	2	2	2	0	0	0	2	2	2	2	2	2	0	0	0	0	0	0	2	2	2	2	0	0	0	2	2	0
56	7574585|F|0-20:A>G-20:A>G	TGCAGAAACTCCCAAAGGAGATAGGAAATTTGCATCATCTAAGGTACATTGATTTACAGATCGGAAGAG	TGCAGAAACTCCCAAAGGAGATAGGAAATTTGCATCATCTAAGGTACATTGATTTAC	Chr10	6952705	20:A>G	0.859517	0.336878	Yes	2	2	2	0	0	0	0	0	0	0	0	0	0	0	0	0	0	0	0	0	0	0	2	2	0	0	0	0	0	0	0	0	0	0	0	0	2	0	0	0
57	7619107|F|0-63:G>T-63:G>T	TGCAGTGACGATTCTTCCAATTAGCTCTTCTGCCCTTGAACAACAATCAAACATAACTAGCTTGCTGTT	TGCAGTGACGATTCTTCCAATTAGCTCTTCTGCCCTTGAACAACAATCAAACATAACTAGCTTGCTGTT	Chr11	18928235	63:G>T	0.963746	0.396694	Yes	0	0	0	0	0	0	0	0	0	0	0	0	0	0	0	2	2	2	2	2	2	2	0	0	2	2	2	0	0	0	0	0	0	2	2	2	2	2	2	2
58	7611165|F|0-24:G>T-24:G>T	TGCAGTCAATCAGATAGAACAATCGTTTAGTCTTTAGTTATGGTGATTGATAGGGGGAGTATACGATTA	TGCAGTCAATCAGATAGAACAATCGTTTAGTCTTTAGTTATGGTGATTGATAGGGGGAGTATACGATTA	Chr11	2783237	24:G>T	0.944109	0.338688	Yes	0	0	0	2	2	2	0	0	0	2	2	2	2	2	2	2	2	2	0	0	0	0	0	0	2	2	2	0	0	0	0	0	0	2	2	2	2	2	2	2
59	7618826|F|0-20:G>A-20:G>A	TGCAGGTAATAACCTATAGAGCTTTGCATGTTTATTATTCTTGCCCTTATTGTATAGTTTCAAATAATG	TGCAGGTAATAACCTATAGAGCTTTGCATGTTTATTATTCTTGCCCTTATTGTATAGTTTCAAATAATG	Chr11	3245137	20:G>A	0.922961	0.342429		0	0	0	0	0	0	0	2	2	2	2	2	2	2	2	0	2	2	0	0	0	0	0	0	2	2	2	2	0	0	1	1	2	2	0	2	2	2	2	0
60	7564979|F|0-54:C>T-54:C>T	TGCAGAAATCTGTATCACGAGAATCACCTAACTGATGCTCTCATGTGAGTAAAACGTAAAAGAAGCACG	TGCAGAAATCTGTATCACGAGAATCACCTAACTGATGCTCTCATGTGAGTAAAACGTAAAAGAAGCACG	Chr11	4148773	54:C>T	0.92145	0.346488		0	0	0	0	0	0	2	0	0	0	0	0	0	0	0	0	0	0	2	2	2	0	0	0	0	0	0	0	0	0	0	0	0	0	0	0	0	0	0	0
61	7553376|F|0-61:C>T-61:C>T	TGCAGCTTCCGTCTCACTCCGTAGCAGTTTTCTTATTGCTGGCCATGTATCATCACTAGCTCCATCTAA	TGCAGCTTCCGTCTCACTCCGTAGCAGTTTTCTTATTGCTGGCCATGTATCATCACTAGCTCCATCTAA	Chr11	5066995	61:C>T	0.870091	0.280087		2	2	2	2	2	2	2	2	2	0	0	0	2	2	2	2	2	2	2	2	2	2	2	2	2	2	2	2	1	2	2	2	2	0	0	0	2	2	2	2
62	7573059|F|0-62:C>T-62:C>T	TGCAGTTGCAGTTCTGTTCCAATACAGAGTTGTGAGGGCTTATGATGATGACGATGCAGAGACTGGGGT	TGCAGTTGCAGTTCTGTTCCAATACAGAGTTGTGAGGGCTTATGATGATGACGATGCAGAGACTGGGGT	Chr11	8054142	62:C>T	0.907855	0.275182		0	0	0	0	0	0	0	0	0	2	2	2	0	0	0	0	0	0	2	2	2	-1	0	0	2	2	2	0	0	0	0	0	0	0	0	0	0	0	0	0
63	7618066|F|0-60:G>T-60:G>T	TGCAGATCGTGTTTTCAAGAAACCAATTATGTTTATTTGGGTGGAAGTGAAGATAAGAACGGAGTTCAA	TGCAGATCGTGTTTTCAAGAAACCAATTATGTTTATTTGGGTGGAAGTGAAGATAAGAACGGAGTTCAA	Chr12	10310740	60:G>T	0.971299	0.249637		0	0	0	0	0	0	0	0	0	2	2	2	0	0	0	0	0	0	2	2	2	0	0	0	2	2	2	0	0	0	0	0	0	0	0	0	0	2	2	0
64	7558251|F|0-66:C>A-66:C>A	TGCAGCCACGTGACACCAACAAACCCCTATTTTTCCGCCCAGTTTTGTTCTCACTTGGCGGGAAACCCC	TGCAGCCACGTGACACCAACAAACCCCTATTTTTCCGCCCAGTTTTGTTCTCACTTGGCGGGAAACCCC	Chr12	1719732	66:C>A	0.957704	0.245863	Yes	2	2	2	2	2	2	2	2	2	2	2	2	2	2	2	0	2	2	2	2	2	0	2	2	0	0	0	2	2	2	0	0	0	0	0	0	2	2	2	0
65	9843944|F|0-20:G>C-20:G>C	TGCAGTCTCTCTAGTAAGTAGTGCTTTCTGCTAATAATTTTCTTTTTATTTCCTATCCGTGGTGTGCTG	TGCAGTCTCTCTAGTAAGTAGTGCTTTCTGCTAATAATTTTCTTTTTATTTCCTATCCGTGGTGTGCTG	Chr12	17817265	20:G>C	0.938066	0.305818		2	2	2	2	2	2	2	2	2	2	2	2	0	0	0	0	0	2	0	0	0	0	0	0	0	0	0	2	2	2	2	2	2	2	2	2	0	0	0	0
66	100370503|F|0-54:G>C-54:G>C	TGCAGGGTTTGGGCCTCAATGGTATGAACCTCTTGCAGTGAAAGATGTCTCTGCGCAGTGAAGTATTTC	TGCAGGGTTTGGGCCTCAATGGTATGAACCTCTTGCAGTGAAAGATGTCTCTGCGCAGTGAAGTATTTC	Chr12	20044405	54:G>C	0.885196	0.354605		2	2	2	0	0	0	2	2	2	2	0	2	0	0	0	2	0	0	2	2	2	0	2	2	0	0	0	0	0	0	2	0	2	2	2	2	2	0	0	2
67	7559529|F|0-37:C>T-37:C>T	TGCAGTTGACTATATGCTATGGTGCTGTAGTTGCATGCATACTCTTAGGTGGACAATCTCTCAAGGTTG	TGCAGTTGACTATATGCTATGGTGCTGTAGTTGCATGCATACTCTTAGGTGGACAATCTCTCAAGGTTG	Chr12	20067625	37:C>T	0.759819	0.291262		2	2	2	2	2	2	2	2	2	2	2	2	2	2	2	2	2	2	2	2	2	2	2	2	2	2	2	2	2	2	1	1	1	2	2	2	2	2	2	2
68	7623582|F|0-10:G>T-10:G>T	TGCAGATACAGCAAGAAACATAAGCTTTTATATAAGTATATGCTTATAATAACATCTTAGGGACTTGCT	TGCAGATACAGCAAGAAACATAAGCTTTTATATAAGTATATGCTTATAATAACATCTTAGGGACTTGCT	Chr12	20618817	10:G>T	0.963746	0.249039		2	2	2	2	2	2	2	2	2	2	2	2	2	2	2	0	2	2	2	2	2	2	2	2	0	0	0	2	2	2	2	2	2	2	2	2	2	2	2	2
69	7628651|F|0-22:C>T-22:C>T	TGCAGATTATAACCACCTTCAGCGTGGTGGATAACATGAGGGAGCAGTACTATGCTCACCAAGGGAAAA	TGCAGATTATAACCACCTTCAGCGTGGTGGATAACATGAGGGAGCAGTACTATGCTCACCAAGGGAAAA	Chr12	20837293	22:C>T	0.959215	0.318105		0	0	0	0	0	0	0	0	0	0	0	0	0	0	0	2	0	0	0	0	0	0	0	0	0	0	0	0	0	0	0	0	0	0	2	2	0	2	2	0
70	7619930|F|0-17:C>A-17:C>A	TGCAGAGGATAAAAGTTCTGTACCCAAACAGGGGCTTTTTACAGATCGGAAGAGCGGTTCAGCAGGAAT	TGCAGAGGATAAAAGTTCTGTACCCAAACAGGGGCTTTTTAC	Chr12	24038510	17:C>A	0.950151	0.273875	Yes	2	2	2	2	2	2	2	2	2	0	0	0	2	2	2	2	2	2	0	0	0	2	0	0	2	2	2	2	2	2	0	0	0	2	2	2	0	2	2	2
71	9845155|F|0-35:C>A-35:C>A	TGCAGCCTTCGCAAGACGGAAATTGTTTGATACTCCTGGGCCGTCAAGTATAGAGTATAACTCACGTAT	TGCAGCCTTCGCAAGACGGAAATTGTTTGATACTCCTGGGCCGTCAAGTATAGAGTATAACTCACGTAT	Chr12	2781135	35:C>A	0.912387	0.271852		0	0	0	2	2	2	2	0	2	2	2	2	2	2	2	2	2	2	2	2	2	0	2	2	2	2	2	0	0	0	2	2	2	1	-1	-1	2	2	2	0
72	19443029|F|0-13:C>T-13:C>T	TGCAGAAGAGCTCCTGGCAGAGAGCAAAAGGGCCTGTTTGAGCTTTTGCCTTGCCAATCCTGTCACCAG	TGCAGAAGAGCTCCTGGCAGAGAGCAAAAGGGCCTGTTTGAGCTTTTGCCTTGCCAATCCTGTCACCAG	Chr12	5316100	13:C>T	0.858006	0.247049		0	0	0	0	0	0	0	0	0	0	0	0	0	0	0	0	0	0	0	0	0	0	0	0	0	0	0	2	2	2	0	0	0	0	0	0	0	2	2	0
73	7557881|F|0-35:A>G-35:A>G	TGCAGATTCACGAATGGCAAGCTGACTATGATCAAATAGCCTTCTTCGTCTTCATAGATGGTTTTAGCA	TGCAGATTCACGAATGGCAAGCTGACTATGATCAAATAGCCTTCTTCGTCTTCATAGATGGTTTTAGCA	Chr12	6126096	35:A>G	0.750755	0.272832		0	0	0	0	0	0	0	0	0	2	2	2	0	0	0	0	0	0	0	0	0	2	0	0	2	2	2	2	2	2	0	0	0	2	0	0	0	2	2	2
74	100551591|F|0-36:C>A-36:C>A	TGCAGATTCATAATGCAAGTCAAAAACTCCACCTGACAATAATGGCAGCCTAGGATAACATACTACAAG	TGCAGATTCATAATGCAAGTCAAAAACTCCACCTGACAATAATGGCAGCCTAGGATAACATACTACAAG	Chr12	6293445	36:C>A	0.806647	0.313653		2	2	2	0	0	0	2	2	2	0	0	0	2	2	2	2	0	0	2	2	2	0	2	2	2	2	2	2	2	2	0	0	0	0	0	0	2	2	2	2
75	7568907|F|0-37:T>A-37:T>A	TGCAGTTTCTGTTGGATTGGTTTAGTGGGTGTCAGCATCAGTGAAGTGATGATCTGAGCTTCAATTCCC	TGCAGTTTCTGTTGGATTGGTTTAGTGGGTGTCAGCATCAGTGAAGTGATGATCTGAGCTTCAATTCCC	Chr12	7911073	37:T>A	0.865559	0.32292		1	1	1	2	2	2	1	-1	-1	1	1	1	2	2	2	2	1	1	0	0	0	1	1	1	2	2	2	2	2	2	1	1	1	1	0	0	0	2	2	0
76	7568221|F|0-56:C>A-56:C>A	TGCAGCCAATGTCTCGCCGTCATCAACCCTTGTCTCGTGATGATCATCTGTATGGCCATGGATTGTCGT	TGCAGCCAATGTCTCGCCGTCATCAACCCTTGTCTCGTGATGATCATCTGTATGGCCATGGATTGTCGT	Chr13	18741584	56:C>A	0.797583	0.34073		1	1	1	0	0	0	0	2	2	0	0	0	2	2	2	0	0	2	0	0	0	0	0	0	1	1	2	2	2	2	0	0	0	0	0	0	0	2	2	0
77	7627735|F|0-57:T>C-57:T>C	TGCAGGATATGCTGCCATTCCCCTTGAGAAAGGAGCCCCGCCCCGAAGAATAGGCTGTTTAGTGTAACT	TGCAGGATATGCTGCCATTCCCCTTGAGAAAGGAGCCCCGCCCCGAAGAATAGGCTGTTTAGTGTAACT	Chr13	19817005	57:T>C	0.856495	0.26707		0	0	0	0	0	0	0	0	0	0	0	0	0	0	0	0	0	0	2	2	2	2	2	2	2	2	2	2	2	2	2	2	2	0	0	0	0	0	0	2
78	7562142|F|0-54:C>T-54:C>T	TGCAGATTGTGTAATCCCTTTAGAGTCAGCAACAGAGGCACTCTCGGTGATTCTCTTCTCATTATTATC	TGCAGATTGTGTAATCCCTTTAGAGTCAGCAACAGAGGCACTCTCGGTGATTCTCTTCTCATTATTATC	Chr13	22402544	54:C>T	0.848943	0.251751	Yes	0	0	0	0	0	0	0	0	2	0	0	0	0	0	0	0	0	0	0	0	0	2	2	2	0	0	0	2	2	2	0	0	0	0	0	0	2	0	0	2
79	100589662|F|0-45:C>T-45:C>T	TGCAGTAATGATTTGGATATAGCACATACACATATAAATTATATACAATATAGTATTATTTTCAGCAAA	TGCAGTAATGATTTGGATATAGCACATACACATATAAATTATATACAATATAGTATTATTTTCAGCAAA	Chr13	7074575	45:C>T	0.796073	0.369727	Yes	2	1	1	0	2	2	2	0	2	0	0	0	0	0	0	2	1	1	1	1	1	2	1	1	1	1	1	-1	-1	-1	0	-1	0	1	1	1	2	0	-1	0
80	7573411|F|0-40:G>T-40:G>T	TGCAGTAAGTATCTATCTTCCCCTGCCCTTCTATTATTTTGGTTGGTTGGTAGGAGCTTTTTAGCATGC	TGCAGTAAGTATCTATCTTCCCCTGCCCTTCTATTATTTTGGTTGGTTGGTAGGAGCTTTTTAGCATGC	Chr14	1344089	40:G>T	0.756798	0.248955		0	0	0	0	0	0	0	0	0	0	0	0	0	0	-1	2	0	0	0	0	0	0	0	0	2	2	2	0	0	0	0	0	0	0	0	0	0	0	0	0
81	9844528|F|0-26:A>G-26:A>G	TGCAGTAAGTATTCTTGTGCCTTCGCACTCTAATTTAGAGATTATATAGTCATTTTACAGATCGGAAGA	TGCAGTAAGTATTCTTGTGCCTTCGCACTCTAATTTAGAGATTATATAGTCATTTTAC	Chr14	14675378	26:A>G	0.755287	0.324768		2	2	2	0	0	0	2	0	2	2	2	2	1	-1	2	2	-1	0	2	2	2	0	0	0	-1	2	2	0	0	0	0	0	0	-1	2	2	0	2	2	0
82	100619651|F|0-17:C>T-17:C>T	TGCAGTTGCTTAGCTTCCGCTACTTTGTTGGGTGGCCTTCTCTTTGCAGGTAATTTGAAGTACTAATCA	TGCAGTTGCTTAGCTTCCGCTACTTTGTTGGGTGGCCTTCTCTTTGCAGGTAATTTGAAGTACTAATCA	Chr14	17915206	17:C>T	0.879154	0.291311	Yes	0	0	0	2	2	2	2	2	2	0	0	0	0	0	0	2	2	2	2	2	2	0	2	2	0	0	0	0	0	0	0	0	0	0	2	2	2	0	0	0
83	14508758|F|0-15:A>T-15:A>T	TGCAGATGATAATGGAAACCAATCACTAGGAAGGGGTAAATAAACTACTAAGAGAGGAAAAGGAGAAAC	TGCAGATGATAATGGAAACCAATCACTAGGAAGGGGTAAATAAACTACTAAGAGAGGAAAAGGAGAAAC	Chr14	2702438	15:A>T	0.924471	0.303153		2	2	2	0	0	0	0	0	0	0	0	0	0	0	0	2	0	0	0	0	0	0	0	0	2	2	2	0	0	0	2	2	2	0	0	2	0	0	0	0
84	15728547|F|0-52:T>A-52:T>A	TGCAGTTTTATTGAAGCTGAAAGTTTGATCAGAGAGGGAGAGAGAGTTTGAGTGAGGAAAAGAATGAAG	TGCAGTTTTATTGAAGCTGAAAGTTTGATCAGAGAGGGAGAGAGAGTTTGAGTGAGGAAAAGAATGAAG	Chr14	3121906	52:T>A	0.832326	0.263438	Yes	0	0	0	0	0	0	0	0	0	2	2	2	0	0	0	-1	0	0	2	2	2	0	0	0	2	2	1	0	0	0	2	2	2	2	2	2	-1	0	0	0
85	7559173|F|0-7:T>C-7:T>C	TGCAGTATATGTATTATCAAATATGTGAAACGAGAATGATGACAGGTCAATCTAGAAGTGTAGCACATT	TGCAGTATATGTATTATCAAATATGTGAAACGAGAATGATGACAGGTCAATCTAGAAGTGTAGCACATT	Chr15	11417254	7:T>C	0.903323	0.258034	Yes	0	0	0	2	2	2	2	2	2	2	0	0	0	0	0	0	0	0	2	2	2	2	0	0	0	0	0	2	2	2	2	2	2	2	2	2	0	0	0	0
86	9845617|F|0-25:C>A-25:C>A	TGCAGTTCCTGCACTTCCAGTGAACCCCGATATATATGCTCTCCGCATATAACACTCAGCAATGAATTC	TGCAGTTCCTGCACTTCCAGTGAACCCCGATATATATGCTCTCCGCATATAACACTCAGCAATGAATTC	Chr15	8808402	25:C>A	0.924471	0.260007	Yes	-1	-1	-1	-1	-1	-1	-1	-1	-1	-1	-1	-1	-1	-1	-1	-1	-1	-1	-1	-1	-1	-1	-1	-1	-1	-1	-1	-1	-1	-1	-1	-1	-1	-1	-1	-1	-1	-1	-1	-1
[truncated: 242 more columns]
