# Supplementary material for: Development of diagnostic SNP markers for quality assurance and control in sweetpotato [Ipomoea batatas (L.) Lam.] breeding programs
Source: PLoS One. 2020 Apr 24;15(4):e0232173. doi: 10.1371/journal.pone.0232173 (PMC7182229; doi:10.1371/journal.pone.0232173)
Supplement: S1 File — (XLSX) [file pone.0232173.s008.xlsx]

## Sheet: metadata
File name: Report_DSp18-2632_SNP_2.csv
SNP single row export file
file name: Report_DSp18-2632_SNP_singlerow_2.csv
file type: mapping
description: SNP 1 Row Mapping Format: "0" = Reference allele homozygote, "1" = SNP allele homozygote, "2"= heterozygote and "-" = double null/null allele homozygote (absence of fragment with SNP in genomic representation)
Metadata columns in the file:
AlleleID		Unique identifier for the sequence in which the SNP marker occurs
AlleleSequence		In 1 row format: the sequence of the Reference allele. In 2 rows format: the sequence of the Reference allele is in the Ref row, the sequence of the SNP allele in the SNP row
AvgCountRef		The sum of the tag read counts for all samples, divided by the number of samples with non-zero tag read counts, for the Reference allele row
AvgCountSnp		The sum of the tag read counts for all samples, divided by the number of samples with non-zero tag read counts, for the SNP allele row
AvgPIC		The average of the polymorphism information content (PIC) of the Reference and SNP allele rows
CallRate		The proportion of samples for which the genotype call is either "1" or "0", rather than "-"
FreqHets		The proportion of samples which score as heterozygous.
FreqHomRef		The proportion of samples which score as homozygous for the Reference allele
FreqHomSnp		The proportion of samples which score as homozygous for the SNP allele
OneRatioRef		The proportion of samples for which the genotype score is "1", in the Reference allele row
OneRatioSnp		The proportion of samples for which the genotype score is "1", in the SNP allele row
PICRef		The polymorphism information content (PIC) for the Reference allele row
PICSnp		The polymorphism information content (PIC) for the SNP allele row
RepAvg		The proportion of technical replicate assay pairs for which the marker score is consistent
SNP		In 2 rows format: this column is blank in the Reference row, and contains the base position and base variant details in the SNP row. In 1 row format: contains the base position and base variant details
SnpPosition		The position (zero indexed) in the sequence tag at which the defined SNP variant base occurs
TrimmedSequence		Same as the full sequence, but with removed adapters in short marker tags
Blast columns (each column starting with is):
AlnCnt_		Total count of aligning markers / tags with selection criteria described below
AlnEvalue_		E value of the best alignment to an existing model genome
ChromPos_		Position(s) on contig(s) with the best alignment of marker / tag to an existing model genome
Chrom_		Contig(s) with the best alignment of marker / tag to an existing model genome
Header rows:
1		Order number where sample belongs to - important for multi-orders reports
2		DArT plate barcode
3		client plate barcode
4		well row position
5		well column position
6		sample comments
7		genotype name
